# Supplementary material for: Co‐Targeting Plk1 and DNMT3a in Advanced Prostate Cancer
Source: Adv Sci (Weinh). 2021 May 29;8(13):2101458. doi: 10.1002/advs.202101458 (PMC8261504; doi:10.1002/advs.202101458)
Supplement: Supplementary file 2 — Supporting Table 3.1 [file ADVS-8-2101458-s004.xlsx]

## Sheet: S.Table 3.1 TCGA
Supplementary Table 3.1 All samples annotation of primary prostate cancer patients in TCGA. Demographics information include sex, Gleason score, survival time etc.
	Clinical Patient	Clinical Patient	Clinical Patient	Clinical Patient	Clinical Patient	Clinical Patient	Clinical Patient	Clinical Patient	Clinical Patient	Clinical Patient	Clinical Patient	Clinical Patient	Clinical Patient	Clinical Patient	Clinical Patient	Clinical Patient
RNASeq	bcr_patient_uuid	bcr_patient_barcode	form_completion_date	histologic_diagnosis	histologic_diagnosis_other	zone_of_origin	gleason_pattern_primary	gleason_pattern_secondary	gleason_score	gleason_pattern_tertiary	laterality	tumor_level	gender	bone_scan_results	vital_status	last_contact_days_to
1=avaiable	bcr_patient_uuid	bcr_patient_barcode	form_completion_date	histological_type	histological_type_other	zone_of_origin	primary_pattern	secondary_pattern	gleason_score	tertiary_pattern	laterality	tumor_level	gender	bone_scan_results	vital_status	days_to_last_followup
0=notavailabel	CDE_ID:	CDE_ID:2673794	CDE_ID:	CDE_ID:3081934	CDE_ID:3124492	CDE_ID:65104	CDE_ID:2534617	CDE_ID:2534618	CDE_ID:2534619	CDE_ID:2783875	CDE_ID:827	CDE_ID:3348845	CDE_ID:2200604	CDE_ID:3351888	CDE_ID:5	CDE_ID:3008273
1	49197847-CC83-4CE1-8397-D09CEA4C4928	TCGA-2A-A8VL	2014-03-29	Prostate Adenocarcinoma Acinar Type	[Not Applicable]	Peripheral Zone	3	3	6	4	Left	Middle|Base	MALE	Normal (no evidence of prostate cancer) [cM0]	Alive	621
1	91C0D161-2B59-4B7A-8C19-6D26DEA31849	TCGA-2A-A8VO	2014-03-30	Prostate Adenocarcinoma Acinar Type	[Not Applicable]	Overlapping / Multiple Zones	3	3	6	4	Bilateral	Apex|Middle|Base	MALE	Normal (no evidence of prostate cancer) [cM0]	Alive	1332
1	931B549F-B9F2-4E8D-83ED-FF663671883C	TCGA-2A-A8VT	2014-03-29	Prostate Adenocarcinoma Acinar Type	[Not Applicable]	Overlapping / Multiple Zones	4	5	9	[Not Available]	Bilateral	Apex|Middle|Base	MALE	Normal (no evidence of prostate cancer) [cM0]	Alive	995
1	75A7AFB5-66D5-47E3-8A8A-3E3A1E749A96	TCGA-2A-A8VV	2014-03-29	Prostate Adenocarcinoma Acinar Type	[Not Applicable]	Peripheral Zone	3	3	6	4	Right	Apex|Middle	MALE	Equivocal	Alive	671
1	942F1788-D977-4AC0-A177-659F9D4CD077	TCGA-2A-A8VX	2014-03-29	Prostate Adenocarcinoma Acinar Type	[Not Applicable]	Peripheral Zone	4	4	8	[Not Available]	Bilateral	Middle	MALE	Normal (no evidence of prostate cancer) [cM0]	Alive	1033
1	F5319FD5-BEAE-4CA8-8F42-45FCA5E6A2D2	TCGA-2A-A8W1	2014-03-29	Prostate Adenocarcinoma Acinar Type	[Not Applicable]	Peripheral Zone	4	3	7	[Not Available]	Left	Middle|Base	MALE	Normal (no evidence of prostate cancer) [cM0]	Alive	112
1	5A790086-4887-4D2B-9C28-0FDD5DD1F1FB	TCGA-2A-A8W3	2014-03-29	Prostate Adenocarcinoma Acinar Type	[Not Applicable]	Peripheral Zone	4	5	9	[Not Available]	Left	Apex|Middle|Base	MALE	Normal (no evidence of prostate cancer) [cM0]	Alive	771
1	490E84ED-3C02-4593-990E-ADE5C109DF44	TCGA-2A-AAYF	2014-07-07	Prostate Adenocarcinoma Acinar Type	[Not Applicable]	Overlapping / Multiple Zones	3	4	7	[Not Available]	Right	Apex|Middle|Base	MALE	[Not Available]	Alive	972
1	8C0D361F-EAAB-4768-90F2-B7A610E2BBB1	TCGA-2A-AAYO	2014-07-07	Prostate Adenocarcinoma Acinar Type	[Not Applicable]	Overlapping / Multiple Zones	3	3	6	[Not Available]	Bilateral	Apex|Middle	MALE	[Not Available]	Alive	922
1	AA1A3A43-2F9C-456C-BA74-81C29B9801CB	TCGA-2A-AAYU	2014-07-07	Prostate Adenocarcinoma Acinar Type	[Not Applicable]	Overlapping / Multiple Zones	3	3	6	4	Left	Apex|Middle|Base	MALE	[Not Available]	Alive	615
1	47ABCD03-C6FF-4777-AC26-F880474092FF	TCGA-4L-AA1F	2014-11-14	Prostate Adenocarcinoma Acinar Type	[Not Applicable]	Overlapping / Multiple Zones	4	4	8	[Not Available]	Bilateral	Middle	MALE	Abnormal (not related to prostate cancer)	Alive	350
1	4f9f1fce-d96e-407b-a873-56129985aece	TCGA-CH-5737	2012-03-16	Prostate Adenocarcinoma Acinar Type	[Not Applicable]	Peripheral Zone	4	3	7	[Not Available]	Bilateral	[Not Available]	MALE	Normal (no evidence of prostate cancer) [cM0]	Alive	91
1	5828401b-0901-4a73-9d0c-1e85d3431475	TCGA-CH-5738	2012-03-16	Prostate Adenocarcinoma Acinar Type	[Not Applicable]	[Unknown]	3	3	6	4	Bilateral	[Not Available]	MALE	[Not Available]	Alive	212
1	79601d90-b198-4b94-b60f-4cff329c7a10	TCGA-CH-5739	2012-03-16	Prostate Adenocarcinoma Acinar Type	[Not Applicable]	Peripheral Zone	3	4	7	[Not Available]	Left	[Not Available]	MALE	[Not Available]	Alive	671
1	cd113dc4-915a-47d2-bce0-9dba915a9d29	TCGA-CH-5740	2012-03-21	Prostate Adenocarcinoma Acinar Type	[Not Applicable]	[Unknown]	3	4	7	[Not Available]	Bilateral	[Not Available]	MALE	Normal (no evidence of prostate cancer) [cM0]	Alive	31
1	b3bf57d4-e31a-4740-b438-fa826fb79550	TCGA-CH-5741	2012-03-16	Prostate Adenocarcinoma Acinar Type	[Not Applicable]	Overlapping / Multiple Zones	4	5	9	[Not Available]	Bilateral	[Not Available]	MALE	Normal (no evidence of prostate cancer) [cM0]	Alive	395
1	2dee4bd8-b00e-4f8a-bfea-5d8d1a068202	TCGA-CH-5743	2012-03-16	Prostate Adenocarcinoma Acinar Type	[Not Applicable]	Peripheral Zone	3	4	7	[Not Available]	Bilateral	[Not Available]	MALE	Normal (no evidence of prostate cancer) [cM0]	Alive	425
1	4e76de8e-cb0d-4b83-8ab4-53bc67a7a9d3	TCGA-CH-5744	2012-03-16	Prostate Adenocarcinoma Acinar Type	[Not Applicable]	Peripheral Zone	4	3	7	5	Bilateral	[Not Available]	MALE	Normal (no evidence of prostate cancer) [cM0]	Alive	60
1	ac67d0df-7dc0-4a1a-8b47-beec9b94de86	TCGA-CH-5745	2012-03-16	Prostate Adenocarcinoma Acinar Type	[Not Applicable]	Overlapping / Multiple Zones	3	4	7	[Not Available]	[Not Available]	[Not Available]	MALE	Normal (no evidence of prostate cancer) [cM0]	Alive	91
1	618272c0-c2ed-4bfb-bb4b-404f0987f822	TCGA-CH-5746	2012-03-16	Prostate Adenocarcinoma Acinar Type	[Not Applicable]	[Unknown]	3	4	7	[Not Available]	Bilateral	[Not Available]	MALE	Normal (no evidence of prostate cancer) [cM0]	Alive	731
1	0af98331-9305-41e9-af55-30390016d65e	TCGA-CH-5748	2012-03-21	Prostate Adenocarcinoma Acinar Type	[Not Applicable]	[Unknown]	4	3	7	[Not Available]	Bilateral	[Not Available]	MALE	[Not Available]	Alive	31
1	dc40cf49-b208-4f59-b5f0-cfbdd02970b2	TCGA-CH-5750	2012-03-16	Prostate Adenocarcinoma Acinar Type	[Not Applicable]	Peripheral Zone	3	4	7	[Not Available]	Bilateral	[Not Available]	MALE	Normal (no evidence of prostate cancer) [cM0]	Alive	396
1	721e76d0-4b1d-4e78-adb8-1344b8030062	TCGA-CH-5751	2012-03-16	Prostate Adenocarcinoma Acinar Type	[Not Applicable]	Overlapping / Multiple Zones	5	5	10	[Not Available]	Bilateral	[Not Available]	MALE	Equivocal	Alive	1065
1	721e76d0-4b1d-4e78-adb8-1344b8030062	TCGA-CH-5751	2012-03-16	Prostate Adenocarcinoma Acinar Type	[Not Applicable]	Overlapping / Multiple Zones	5	5	10	[Not Available]	Bilateral	[Not Available]	MALE	Equivocal	Alive	1065
1	721e76d0-4b1d-4e78-adb8-1344b8030062	TCGA-CH-5751	2012-03-16	Prostate Adenocarcinoma Acinar Type	[Not Applicable]	Overlapping / Multiple Zones	5	5	10	[Not Available]	Bilateral	[Not Available]	MALE	Equivocal	Alive	1065
1	d8f56d75-51ab-4a86-a502-c86e1dcd1eff	TCGA-CH-5752	2012-03-16	Prostate Adenocarcinoma Acinar Type	[Not Applicable]	Overlapping / Multiple Zones	4	4	8	[Not Available]	Bilateral	[Not Available]	MALE	Normal (no evidence of prostate cancer) [cM0]	Alive	943
1	928c48a0-68ee-4e28-ae83-9832e52850ca	TCGA-CH-5753	2012-03-21	Prostate Adenocarcinoma Acinar Type	[Not Applicable]	Overlapping / Multiple Zones	4	5	9	[Not Available]	Bilateral	[Not Available]	MALE	Normal (no evidence of prostate cancer) [cM0]	Alive	31
1	0aad0abd-750a-400d-a34f-491da996d46c	TCGA-CH-5754	2012-03-21	Prostate Adenocarcinoma Acinar Type	[Not Applicable]	Peripheral Zone	4	5	9	3	Bilateral	[Not Available]	MALE	Normal (no evidence of prostate cancer) [cM0]	Alive	62
1	854a481b-71a2-4f23-80aa-e91e9f4069b1	TCGA-CH-5761	2012-03-16	Prostate Adenocarcinoma Acinar Type	[Not Applicable]	Peripheral Zone	5	4	9	3	Left	[Not Available]	MALE	Normal (no evidence of prostate cancer) [cM0]	Alive	28
1	d4ffafdc-ee83-43df-aa3b-7326503c6438	TCGA-CH-5762	2012-03-16	Prostate Adenocarcinoma Acinar Type	[Not Applicable]	Peripheral Zone	4	3	7	[Not Available]	Bilateral	[Not Available]	MALE	Normal (no evidence of prostate cancer) [cM0]	Alive	1339
1	18e79a01-07a2-4cd5-b700-71d41724e041	TCGA-CH-5763	2012-03-16	Prostate Adenocarcinoma Acinar Type	[Not Applicable]	Peripheral Zone	3	4	7	[Not Available]	Bilateral	[Not Available]	MALE	Normal (no evidence of prostate cancer) [cM0]	Alive	365
1	ed73f136-42e8-4100-b432-d10370d07e8b	TCGA-CH-5764	2012-03-16	Prostate Adenocarcinoma Acinar Type	[Not Applicable]	Peripheral Zone	4	3	7	[Not Available]	Bilateral	[Not Available]	MALE	Normal (no evidence of prostate cancer) [cM0]	Alive	31
1	716eb429-d7af-4d4f-bd8d-afcff1a323ee	TCGA-CH-5765	2012-03-16	Prostate Adenocarcinoma Acinar Type	[Not Applicable]	[Unknown]	3	4	7	[Not Available]	Bilateral	[Not Available]	MALE	Normal (no evidence of prostate cancer) [cM0]	Alive	700
1	a5c77ab6-6e98-4a3d-81c8-f3d5fabd31d2	TCGA-CH-5766	2012-03-16	Prostate Adenocarcinoma Acinar Type	[Not Applicable]	Peripheral Zone	4	3	7	[Not Available]	Bilateral	[Not Available]	MALE	Normal (no evidence of prostate cancer) [cM0]	Alive	31
1	8dc53431-44ab-485e-b4e6-c3d06509506d	TCGA-CH-5767	2012-03-16	Prostate Adenocarcinoma Acinar Type	[Not Applicable]	Peripheral Zone	4	3	7	[Not Available]	Bilateral	[Not Available]	MALE	[Not Available]	Alive	458
1	f6c61a22-a711-416d-9e65-6a1b957e5b2e	TCGA-CH-5768	2012-03-16	Prostate Adenocarcinoma Acinar Type	[Not Applicable]	Overlapping / Multiple Zones	2	4	6	3	Bilateral	[Not Available]	MALE	Normal (no evidence of prostate cancer) [cM0]	Alive	731
1	a7b76662-8380-4f35-9307-99c0acacb904	TCGA-CH-5769	2012-03-16	Prostate Adenocarcinoma Acinar Type	[Not Applicable]	[Unknown]	5	4	9	[Not Available]	Bilateral	[Not Available]	MALE	Normal (no evidence of prostate cancer) [cM0]	Alive	62
1	3acd8328-76f7-4f43-9660-394b95748c3d	TCGA-CH-5771	2012-03-16	Prostate Adenocarcinoma Acinar Type	[Not Applicable]	[Unknown]	4	3	7	5	Bilateral	[Not Available]	MALE	Normal (no evidence of prostate cancer) [cM0]	Alive	396
1	ecf9f8be-7830-4626-8617-694c68ef4074	TCGA-CH-5772	2012-03-16	Prostate Adenocarcinoma Acinar Type	[Not Applicable]	[Unknown]	4	5	9	3	Bilateral	[Not Available]	MALE	Normal (no evidence of prostate cancer) [cM0]	Alive	486
1	c039014f-821c-43d6-9d3c-914f9c8d98fa	TCGA-CH-5788	2012-03-16	Prostate Adenocarcinoma Acinar Type	[Not Applicable]	[Unknown]	4	3	7	5	Bilateral	Base	MALE	Normal (no evidence of prostate cancer) [cM0]	Alive	821
1	c039014f-821c-43d6-9d3c-914f9c8d98fa	TCGA-CH-5788	2012-03-16	Prostate Adenocarcinoma Acinar Type	[Not Applicable]	[Unknown]	4	3	7	5	Bilateral	Base	MALE	Normal (no evidence of prostate cancer) [cM0]	Alive	821
1	be5411dc-3caa-4b25-9b94-ce463e8e52b4	TCGA-CH-5789	2012-03-16	Prostate Adenocarcinoma Acinar Type	[Not Applicable]	Peripheral Zone	3	4	7	[Not Available]	Bilateral	[Not Available]	MALE	[Not Available]	Alive	304
1	2b5ef82d-e137-43f6-bfef-b202f20ee187	TCGA-CH-5790	2012-03-16	Prostate Adenocarcinoma Acinar Type	[Not Applicable]	[Unknown]	3	4	7	[Not Available]	Bilateral	[Not Available]	MALE	[Not Available]	Alive	974
1	829bed0c-c40d-44fd-aee8-6c7589db60f9	TCGA-CH-5791	2012-03-16	Prostate Adenocarcinoma Acinar Type	[Not Applicable]	Peripheral Zone	3	4	7	[Not Available]	Bilateral	[Not Available]	MALE	Normal (no evidence of prostate cancer) [cM0]	Alive	1004
1	8a5f2d7f-835c-4726-b238-f82d6a7f25bd	TCGA-CH-5792	2012-03-21	Prostate Adenocarcinoma Acinar Type	[Not Applicable]	[Unknown]	4	5	9	[Not Available]	Bilateral	[Not Available]	MALE	Normal (no evidence of prostate cancer) [cM0]	Alive	91
1	a80d3ee7-60dd-49bb-b049-9335afc035f5	TCGA-CH-5794	2012-03-16	Prostate Adenocarcinoma Acinar Type	[Not Applicable]	Peripheral Zone	3	4	7	[Not Available]	Bilateral	[Not Available]	MALE	Normal (no evidence of prostate cancer) [cM0]	Alive	882
1	e27c50e2-2a41-4f8c-9ef8-2bc51fb0c23e	TCGA-EJ-5494	2012-03-29	Prostate Adenocarcinoma Acinar Type	[Not Applicable]	[Unknown]	4	3	7	4	Bilateral	Apex|Middle	MALE	[Not Available]	Alive	378
1	962dd3d5-8501-4658-8cb9-2424b476124c	TCGA-EJ-5495	2012-03-29	Prostate Adenocarcinoma Acinar Type	[Not Applicable]	[Unknown]	5	3	8	4	Bilateral	Middle|Base	MALE	Normal (no evidence of prostate cancer) [cM0]	Alive	606
1	6755c231-355f-4cc3-85f1-6306c7f5d44b	TCGA-EJ-5496	2012-03-30	Prostate Adenocarcinoma Acinar Type	[Not Applicable]	Overlapping / Multiple Zones	3	4	7	4	Bilateral	Apex|Middle|Base	MALE	Normal (no evidence of prostate cancer) [cM0]	Alive	595
1	dee02265-d8dd-4379-ae08-72d72b03a570	TCGA-EJ-5497	2012-03-30	Prostate Adenocarcinoma Acinar Type	[Not Applicable]	Overlapping / Multiple Zones	3	4	7	3	Bilateral	Middle	MALE	[Not Available]	Alive	405
1	79ec7468-9aaf-4bb0-94c7-72be4f497868	TCGA-EJ-5498	2012-03-30	Prostate Adenocarcinoma Acinar Type	[Not Applicable]	Overlapping / Multiple Zones	4	3	7	3	Bilateral	Middle	MALE	Normal (no evidence of prostate cancer) [cM0]	Alive	537
1	fd1aa612-df86-4d48-892d-2acebd76ea96	TCGA-EJ-5499	2012-03-30	Prostate Adenocarcinoma Acinar Type	[Not Applicable]	Overlapping / Multiple Zones	4	3	7	3	Bilateral	Apex|Middle|Base	MALE	[Not Available]	Alive	533
1	8df0c1e8-966c-4f46-ad15-fae9e745a32e	TCGA-EJ-5501	2012-03-30	Prostate Adenocarcinoma Acinar Type	[Not Applicable]	Overlapping / Multiple Zones	4	3	7	5	Bilateral	Middle|Base	MALE	Normal (no evidence of prostate cancer) [cM0]	Alive	729
1	48e83a4c-c602-494a-80cd-e2f4b4dd701e	TCGA-EJ-5502	2012-03-30	Prostate Adenocarcinoma Acinar Type	[Not Applicable]	Overlapping / Multiple Zones	4	3	7	3	Bilateral	Middle|Base	MALE	Normal (no evidence of prostate cancer) [cM0]	Alive	245
1	aa252f78-ebf3-42f9-86af-bb6e57345706	TCGA-EJ-5503	2012-03-30	Prostate Adenocarcinoma Acinar Type	[Not Applicable]	Overlapping / Multiple Zones	5	3	8	4	Bilateral	Middle|Base	MALE	Normal (no evidence of prostate cancer) [cM0]	Alive	530
1	e1c3d1bd-cf8f-4fa4-ac8e-bf9e54f7aad4	TCGA-EJ-5504	2012-04-02	Prostate Adenocarcinoma Acinar Type	[Not Applicable]	Overlapping / Multiple Zones	4	3	7	5	Bilateral	Apex|Middle|Base	MALE	Normal (no evidence of prostate cancer) [cM0]	Alive	229
1	1ea3b879-5451-49fb-b930-16e9b5627f18	TCGA-EJ-5505	2012-04-02	Prostate Adenocarcinoma Acinar Type	[Not Applicable]	[Unknown]	4	3	7	3	Bilateral	Apex|Middle|Base	MALE	Normal (no evidence of prostate cancer) [cM0]	Alive	448
1	e5e4d3b6-8e58-4dcf-8f67-a00e656a8e27	TCGA-EJ-5506	2012-04-02	Prostate Adenocarcinoma Acinar Type	[Not Applicable]	[Unknown]	5	3	8	4	Bilateral	Apex|Middle|Base	MALE	[Not Available]	Alive	356
1	607200f5-df80-4f5d-90fb-fdc455a7415b	TCGA-EJ-5507	2012-04-02	Prostate Adenocarcinoma Acinar Type	[Not Applicable]	[Unknown]	4	5	9	4	Bilateral	Apex|Middle|Base	MALE	[Not Available]	Alive	182
1	bd18dd01-d894-4bdd-9ce2-e25705a52a57	TCGA-EJ-5508	2012-04-02	Prostate Adenocarcinoma Acinar Type	[Not Applicable]	[Unknown]	3	4	7	4	Bilateral	Middle|Base	MALE	[Not Available]	Alive	907
1	13ce70a8-785c-4b59-b073-41922cb201f9	TCGA-EJ-5509	2012-04-02	Prostate Adenocarcinoma Acinar Type	[Not Applicable]	[Unknown]	3	4	7	3	Bilateral	Apex|Middle|Base	MALE	[Not Available]	Alive	1102
1	4a3d9efe-f24e-4135-8a70-e202651e7a81	TCGA-EJ-5510	2012-04-02	Prostate Adenocarcinoma Acinar Type	[Not Applicable]	[Unknown]	4	3	7	3	Bilateral	[Not Available]	MALE	Normal (no evidence of prostate cancer) [cM0]	Alive	738
1	f8a42feb-fbc9-4a13-bad5-1dcefca2a9bf	TCGA-EJ-5511	2012-04-03	Prostate Adenocarcinoma Acinar Type	[Not Applicable]	[Unknown]	3	4	7	4	Bilateral	Apex|Middle|Base	MALE	Normal (no evidence of prostate cancer) [cM0]	Alive	788
1	c28f931f-5ab2-4899-9fe9-54024f082d92	TCGA-EJ-5512	2012-04-03	Prostate Adenocarcinoma Acinar Type	[Not Applicable]	[Unknown]	3	4	7	3	Bilateral	Apex|Middle|Base	MALE	[Not Available]	Alive	782
1	f82d53b1-3df8-4249-a615-464c9f4e0a32	TCGA-EJ-5514	2012-04-03	Prostate Adenocarcinoma Acinar Type	[Not Applicable]	[Unknown]	4	5	9	4	Bilateral	[Not Available]	MALE	Normal (no evidence of prostate cancer) [cM0]	Alive	724
1	19cf56b2-a85b-43e7-971f-5680b9b1a67a	TCGA-EJ-5515	2012-04-03	Prostate Adenocarcinoma Acinar Type	[Not Applicable]	[Unknown]	3	4	7	4	Right	Apex|Middle|Base	MALE	Normal (no evidence of prostate cancer) [cM0]	Alive	1061
1	1fd06207-54e0-4aba-819c-c7f671871f39	TCGA-EJ-5516	2012-04-03	Prostate Adenocarcinoma Acinar Type	[Not Applicable]	[Unknown]	3	4	7	3	Bilateral	[Not Available]	MALE	Normal (no evidence of prostate cancer) [cM0]	Alive	783
1	4b9aa301-d2e3-47f3-b724-a34f420b2b6b	TCGA-EJ-5517	2012-04-03	Prostate Adenocarcinoma Acinar Type	[Not Applicable]	[Unknown]	3	3	6	2	Bilateral	[Not Available]	MALE	[Not Available]	Alive	850
1	2b35c119-cdc1-49e2-8229-ca5cde9e63d0	TCGA-EJ-5518	2012-04-03	Prostate Adenocarcinoma Acinar Type	[Not Applicable]	Overlapping / Multiple Zones	4	5	9	4	Bilateral	[Not Available]	MALE	Normal (no evidence of prostate cancer) [cM0]	Alive	1195
1	5313a055-c2d7-4cbd-a8c1-57ac85912d89	TCGA-EJ-5519	2012-04-03	Prostate Adenocarcinoma Acinar Type	[Not Applicable]	Overlapping / Multiple Zones	4	4	8	3	Bilateral	Apex|Middle|Base	MALE	Normal (no evidence of prostate cancer) [cM0]	Alive	1153
1	d44d4bcb-beb1-4464-acd2-9972751f5018	TCGA-EJ-5521	2012-04-04	Prostate Adenocarcinoma Acinar Type	[Not Applicable]	[Unknown]	3	4	7	3	Right	Middle|Base	MALE	[Not Available]	Alive	842
1	214884ef-a932-4fc3-b6ff-16ce5164da3e	TCGA-EJ-5522	2012-04-03	Prostate Adenocarcinoma Acinar Type	[Not Applicable]	Overlapping / Multiple Zones	3	4	7	3	Bilateral	Apex|Middle|Base	MALE	[Not Available]	Alive	1403
1	4048c139-1329-4e6a-8d2f-c0aa104a68ee	TCGA-EJ-5524	2012-04-04	Prostate Adenocarcinoma Acinar Type	[Not Applicable]	[Unknown]	4	5	9	3	Bilateral	Base	MALE	[Not Available]	Alive	834
1	554a7381-46fd-4301-b91b-5af7f173c350	TCGA-EJ-5525	2012-04-04	Prostate Adenocarcinoma Acinar Type	[Not Applicable]	[Unknown]	4	5	9	3	Bilateral	Apex|Base	MALE	Normal (no evidence of prostate cancer) [cM0]	Alive	790
1	eec48399-5660-4b25-8d34-191b54315c72	TCGA-EJ-5526	2012-04-04	Prostate Adenocarcinoma Acinar Type	[Not Applicable]	[Unknown]	4	4	8	3	Bilateral	Middle|Base	MALE	Normal (no evidence of prostate cancer) [cM0]	Alive	567
1	ba0c9096-5f35-4f0a-ae98-ee1a695b55f0	TCGA-EJ-5527	2012-04-04	Prostate Adenocarcinoma Acinar Type	[Not Applicable]	[Unknown]	4	3	7	3	Bilateral	Apex|Middle	MALE	[Not Available]	Alive	397
1	e4a755e3-4938-4321-b5a9-27a445036791	TCGA-EJ-5530	2012-04-04	Prostate Adenocarcinoma Acinar Type	[Not Applicable]	[Unknown]	3	4	7	3	Bilateral	Apex|Middle	MALE	[Not Available]	Alive	1272
1	adf3c2f7-d5f9-41c3-bd8c-7f9f1f22ff73	TCGA-EJ-5531	2012-04-04	Prostate Adenocarcinoma Acinar Type	[Not Applicable]	[Unknown]	4	3	7	3	Bilateral	Apex|Middle|Base	MALE	[Not Available]	Alive	724
1	ae3a0c92-148d-4f1c-8563-06ac1050f53e	TCGA-EJ-5532	2012-04-04	Prostate Adenocarcinoma Acinar Type	[Not Applicable]	[Unknown]	3	4	7	3	Bilateral	Middle|Base	MALE	[Not Available]	Alive	926
1	5a92ec4c-36ee-4588-aca2-e3303f29c7ad	TCGA-EJ-5542	2012-04-04	Prostate Adenocarcinoma Acinar Type	[Not Applicable]	[Unknown]	3	4	7	3	Bilateral	Apex|Middle|Base	MALE	Normal (no evidence of prostate cancer) [cM0]	Alive	519
1	c606918f-e8c0-4019-ad6f-47d5cd7615c4	TCGA-EJ-7115	2012-04-05	Prostate Adenocarcinoma Acinar Type	[Not Applicable]	[Unknown]	4	3	7	2	Bilateral	[Not Available]	MALE	Normal (no evidence of prostate cancer) [cM0]	Alive	822
1	9519be01-d78d-462c-8a95-34149538afeb	TCGA-EJ-7123	2012-04-05	Prostate Adenocarcinoma Acinar Type	[Not Applicable]	[Unknown]	3	4	7	3	Bilateral	Apex|Middle|Base	MALE	[Not Available]	Alive	1491
1	aca312ab-6dbd-4183-8b22-8f37834f3426	TCGA-EJ-7125	2012-04-05	Prostate Adenocarcinoma Acinar Type	[Not Applicable]	[Unknown]	3	4	7	3	Bilateral	Apex|Middle	MALE	Normal (no evidence of prostate cancer) [cM0]	Alive	1860
1	d7763066-fb06-4519-9188-5de7dd12fdb7	TCGA-EJ-7218	2014-03-03	Prostate Adenocarcinoma Acinar Type	[Not Applicable]	[Unknown]	3	4	7	[Not Available]	Bilateral	[Not Available]	MALE	[Not Available]	Alive	2542
1	00dda860-53c3-4ab2-8294-73e291adf9d2	TCGA-EJ-7312	2014-03-03	Prostate Adenocarcinoma Acinar Type	[Not Applicable]	[Unknown]	4	3	7	[Not Available]	Bilateral	[Not Available]	MALE	[Not Available]	Alive	663
1	88c87cce-4361-499c-9e3a-e9d9040af2db	TCGA-EJ-7314	2012-04-05	Prostate Adenocarcinoma Acinar Type	[Not Applicable]	[Unknown]	4	3	7	5	Bilateral	Apex|Middle|Base	MALE	[Not Available]	Alive	295
1	2c7ec330-261e-49c7-9424-6d83641dba6d	TCGA-EJ-7315	2012-04-05	Prostate Adenocarcinoma Acinar Type	[Not Applicable]	[Unknown]	4	3	7	5	Bilateral	Apex|Middle|Base	MALE	[Not Available]	Alive	289
1	68fc3693-0910-4ee8-8997-99c6333b65f4	TCGA-EJ-7317	2012-04-05	Prostate Adenocarcinoma Acinar Type	[Not Applicable]	[Unknown]	3	4	7	3	Bilateral	Apex|Middle	MALE	[Not Available]	Alive	285
1	5e2ff1e6-87bc-4b91-a959-f0f553af4e27	TCGA-EJ-7318	2014-03-03	Prostate Adenocarcinoma Acinar Type	[Not Applicable]	[Unknown]	4	3	7	[Not Available]	Bilateral	[Not Available]	MALE	[Not Available]	Alive	510
1	804ee985-18dd-4f2d-a562-61b454601cdd	TCGA-EJ-7321	2012-04-05	Prostate Adenocarcinoma Acinar Type	[Not Applicable]	[Unknown]	3	3	6	4	Bilateral	[Not Available]	MALE	Normal (no evidence of prostate cancer) [cM0]	Alive	233
1	45a04209-8fac-4181-bba3-1437c8fd7f09	TCGA-EJ-7325	2014-03-03	Prostate Adenocarcinoma Acinar Type	[Not Applicable]	[Unknown]	3	4	7	[Not Available]	Bilateral	[Not Available]	MALE	[Not Available]	Alive	533
1	e90ab72a-4bbb-4c37-b48a-8a1a85d79d04	TCGA-EJ-7327	2012-04-05	Prostate Adenocarcinoma Acinar Type	[Not Applicable]	[Unknown]	3	4	7	5	Bilateral	Apex|Middle|Base	MALE	[Not Available]	Alive	175
1	42b7d14f-09e5-4d91-bb98-5fe35907a6a9	TCGA-EJ-7328	2012-04-05	Prostate Adenocarcinoma Acinar Type	[Not Applicable]	[Unknown]	4	3	7	5	Bilateral	Middle|Base	MALE	[Not Available]	Alive	170
1	7bc369b7-007b-4b10-bd92-5d326dabf675	TCGA-EJ-7330	2012-04-05	Prostate Adenocarcinoma Acinar Type	[Not Applicable]	[Unknown]	4	3	7	5	Bilateral	Apex|Middle|Base	MALE	[Not Available]	Alive	191
1	b424b73a-2dfa-473f-ab56-ab382cd1cdef	TCGA-EJ-7331	2012-04-05	Prostate Adenocarcinoma Acinar Type	[Not Applicable]	[Unknown]	3	4	7	3	Bilateral	Apex|Middle	MALE	[Not Available]	Alive	9
1	33283111-9a2f-4d5e-92a5-3435846404f7	TCGA-EJ-7781	2012-04-06	Prostate Adenocarcinoma Acinar Type	[Not Applicable]	[Unknown]	3	4	7	5	Bilateral	[Not Available]	MALE	[Not Available]	Alive	169
1	1426b4bf-f4a5-477c-bbbb-e0e656549764	TCGA-EJ-7782	2012-04-06	Prostate Adenocarcinoma Acinar Type	[Not Applicable]	[Unknown]	4	4	8	4	Bilateral	[Not Available]	MALE	Normal (no evidence of prostate cancer) [cM0]	Alive	350
1	181c6d37-9d8d-4ffa-827b-e3785450ff88	TCGA-EJ-7783	2012-04-06	Prostate Adenocarcinoma Acinar Type	[Not Applicable]	[Unknown]	4	3	7	4	Bilateral	[Not Available]	MALE	[Not Available]	Alive	172
1	4bc71292-60bb-4b63-86c1-0fe021083804	TCGA-EJ-7784	2012-04-06	Prostate Adenocarcinoma Acinar Type	[Not Applicable]	[Unknown]	4	3	7	4	Bilateral	[Not Available]	MALE	Normal (no evidence of prostate cancer) [cM0]	Alive	167
1	2def2a53-d2e8-46f0-8b07-f32dbf1833a4	TCGA-EJ-7785	2012-04-06	Prostate Adenocarcinoma Acinar Type	[Not Applicable]	[Unknown]	3	4	7	3	Bilateral	Middle|Base	MALE	[Not Available]	Alive	259
1	9d499039-37ca-4300-ae95-04bbe007c0d2	TCGA-EJ-7786	2012-04-06	Prostate Adenocarcinoma Acinar Type	[Not Applicable]	[Unknown]	3	4	7	3	Bilateral	[Not Available]	MALE	[Not Available]	Alive	79
1	e35336e1-e358-493f-9beb-276b5fc6685a	TCGA-EJ-7788	2012-04-06	Prostate Adenocarcinoma Acinar Type	[Not Applicable]	[Unknown]	3	4	7	5	Bilateral	Middle|Base	MALE	[Not Available]	Alive	52
1	1f4ff2c7-3fbb-46a1-99cf-68d2c33c5175	TCGA-EJ-7789	2012-04-06	Prostate Adenocarcinoma Acinar Type	[Not Applicable]	[Unknown]	4	3	7	5	Bilateral	Base	MALE	[Not Available]	Alive	70
1	4fe004e5-49f9-4336-a690-6ebad512c813	TCGA-EJ-7791	2012-04-09	Prostate Adenocarcinoma Acinar Type	[Not Applicable]	[Unknown]	3	4	7	4	Bilateral	Apex|Middle	MALE	[Not Available]	Alive	217
1	28689d40-03e5-4e17-aba1-f2d571535eed	TCGA-EJ-7792	2012-04-09	Prostate Adenocarcinoma Acinar Type	[Not Applicable]	[Unknown]	3	4	7	4	Bilateral	Apex|Middle	MALE	[Not Available]	Alive	526
1	da07da37-bde6-480a-a302-98683ae3931a	TCGA-EJ-7793	2012-04-09	Prostate Adenocarcinoma Acinar Type	[Not Applicable]	[Unknown]	3	4	7	4	Bilateral	Apex|Middle	MALE	[Not Available]	Alive	114
1	aeec3005-25d7-45fc-a9ff-014d57960216	TCGA-EJ-7794	2012-04-09	Prostate Adenocarcinoma Acinar Type	[Not Applicable]	[Unknown]	3	4	7	3	Bilateral	[Not Available]	MALE	Normal (no evidence of prostate cancer) [cM0]	Alive	285
1	f98366df-9616-41c0-a6b8-ec92dca7177a	TCGA-EJ-7797	2012-04-09	Prostate Adenocarcinoma Acinar Type	[Not Applicable]	[Unknown]	3	4	7	4	Bilateral	[Not Available]	MALE	[Not Available]	Alive	187
1	00b16434-0b3a-4194-8714-74dccbebe06c	TCGA-EJ-8468	2012-10-12	Prostate Adenocarcinoma Acinar Type	[Not Applicable]	[Unknown]	4	4	8	3	Left	[Not Available]	MALE	Normal (no evidence of prostate cancer) [cM0]	Alive	1961
1	df4a7caa-6289-4157-8cb4-6ce8784e7506	TCGA-EJ-8469	2012-10-14	Prostate Adenocarcinoma Acinar Type	[Not Applicable]	[Unknown]	4	5	9	3	Bilateral	[Not Available]	MALE	[Not Available]	Alive	1946
1	1a8a887e-b9f0-42f5-8dce-4e58cb13844b	TCGA-EJ-8470	2012-10-15	Prostate Adenocarcinoma Acinar Type	[Not Applicable]	[Unknown]	4	3	7	[Not Available]	Bilateral	[Not Available]	MALE	[Not Available]	Alive	821
1	ab378ad0-1881-403f-9e85-d6f97e7b7c81	TCGA-EJ-8472	2012-10-19	Prostate Adenocarcinoma Acinar Type	[Not Applicable]	[Unknown]	4	4	8	3	[Not Available]	[Not Available]	MALE	[Not Available]	Alive	756
1	d57d3254-d8f3-4ca2-8b31-790d3ac9a63d	TCGA-EJ-8474	2013-01-22	Prostate Adenocarcinoma Acinar Type	[Not Applicable]	[Unknown]	4	4	8	[Not Available]	Bilateral	[Not Available]	MALE	Normal (no evidence of prostate cancer) [cM0]	Alive	314
1	1170F449-DFB5-417A-A89B-B2229A2785DB	TCGA-EJ-A46B	2013-01-22	Prostate Adenocarcinoma Acinar Type	[Not Applicable]	[Unknown]	4	4	8	3	Bilateral	[Not Available]	MALE	Normal (no evidence of prostate cancer) [cM0]	Alive	162
1	93D10D8B-5F98-4D2C-8AF3-11471385D4D4	TCGA-EJ-A46D	2013-01-22	Prostate Adenocarcinoma Acinar Type	[Not Applicable]	[Unknown]	3	5	8	4	Bilateral	[Not Available]	MALE	Normal (no evidence of prostate cancer) [cM0]	Alive	129
1	A608BF0E-A932-4541-8439-2FFB9F6294B0	TCGA-EJ-A46E	2013-01-23	Prostate Adenocarcinoma Acinar Type	[Not Applicable]	[Unknown]	4	4	8	[Not Available]	Bilateral	[Not Available]	MALE	Normal (no evidence of prostate cancer) [cM0]	Alive	524
1	08F11BDD-D665-45AB-B1A2-5485D91922C2	TCGA-EJ-A46F	2013-01-24	Prostate Adenocarcinoma Acinar Type	[Not Applicable]	[Unknown]	4	4	8	3	Bilateral	[Not Available]	MALE	Normal (no evidence of prostate cancer) [cM0]	Alive	299
1	969399CD-47B6-4C0F-8939-3860BE3014F9	TCGA-EJ-A46G	2013-01-24	Prostate Adenocarcinoma, Other Subtype	[Not Applicable]	[Unknown]	4	4	8	5	Bilateral	[Not Available]	MALE	Normal (no evidence of prostate cancer) [cM0]	Alive	93
1	CEC1D2FF-36E6-497E-892C-B329724B4722	TCGA-EJ-A46H	2013-01-24	Prostate Adenocarcinoma Acinar Type	[Not Applicable]	[Unknown]	3	4	7	[Not Available]	Bilateral	[Not Available]	MALE	Normal (no evidence of prostate cancer) [cM0]	Alive	229
1	9B59ED95-E97F-4356-B976-E3FA0E9EEE02	TCGA-EJ-A46I	2013-01-24	Prostate Adenocarcinoma Acinar Type	[Not Applicable]	[Unknown]	3	4	7	[Not Available]	Bilateral	[Not Available]	MALE	[Not Available]	Alive	668
1	DF3362CB-0F6B-412E-8AF4-C5606526BE17	TCGA-EJ-A65B	2014-03-03	Prostate Adenocarcinoma, Other Subtype	[Not Applicable]	[Unknown]	4	5	9	[Not Available]	[Not Available]	[Not Available]	MALE	[Not Available]	Alive	536
1	8E1FF72B-F1DB-4BF9-A8D3-F422E25A65E1	TCGA-EJ-A65D	2014-03-05	Prostate Adenocarcinoma, Other Subtype	[Not Applicable]	[Unknown]	4	4	8	[Not Available]	Bilateral	[Not Available]	MALE	[Not Available]	Alive	393
1	37EC45FD-1C85-49CB-835E-FA7B2B8CE16F	TCGA-EJ-A65E	2014-03-05	Prostate Adenocarcinoma, Other Subtype	[Not Applicable]	[Unknown]	4	3	7	[Not Available]	Bilateral	[Not Available]	MALE	[Not Available]	Alive	417
1	8631BB5E-6D08-4C20-A85E-CB84F5DAC290	TCGA-EJ-A65F	2014-03-04	Prostate Adenocarcinoma, Other Subtype	[Not Applicable]	[Unknown]	4	5	9	[Not Available]	Bilateral	[Not Available]	MALE	[Not Available]	Alive	560
1	8BFAC5B9-FA2B-4B6E-9537-E9D8A2F0D1DC	TCGA-EJ-A65G	2014-03-05	Prostate Adenocarcinoma Acinar Type	[Not Applicable]	[Unknown]	3	5	8	[Not Available]	Bilateral	[Not Available]	MALE	[Not Available]	Alive	278
1	89C150CF-F60C-4F11-8F3E-384B0E0902F9	TCGA-EJ-A65J	2014-03-04	Prostate Adenocarcinoma Acinar Type	[Not Applicable]	[Unknown]	4	5	9	[Not Available]	Bilateral	[Not Available]	MALE	[Not Available]	Alive	91
1	D4FF9F1A-1D35-4AD6-9A36-059547081C7E	TCGA-EJ-A65M	2014-03-04	Prostate Adenocarcinoma Acinar Type	[Not Applicable]	[Unknown]	3	3	6	[Not Available]	Bilateral	[Not Available]	MALE	[Not Available]	Alive	230
1	4EF24CCA-976B-4C2F-8810-4339967DA570	TCGA-EJ-A6RA	2014-03-04	Prostate Adenocarcinoma Acinar Type	[Not Applicable]	[Unknown]	4	4	8	[Not Available]	Bilateral	[Not Available]	MALE	[Not Available]	Alive	353
1	AAE0FCA8-99E9-4FDE-A2E9-B0EA500737F8	TCGA-EJ-A6RC	2014-03-04	Prostate Adenocarcinoma Acinar Type	[Not Applicable]	[Unknown]	4	3	7	[Not Available]	Bilateral	[Not Available]	MALE	[Not Available]	Alive	693
1	F4478172-7727-4680-9934-DA755AB1825C	TCGA-EJ-A7NF	2014-03-04	Prostate Adenocarcinoma Acinar Type	[Not Applicable]	[Unknown]	3	4	7	[Not Available]	Bilateral	[Not Available]	MALE	[Not Available]	Alive	216
1	607FD22B-F281-431B-848E-AE01E69567E2	TCGA-EJ-A7NG	2014-03-04	Prostate Adenocarcinoma Acinar Type	[Not Applicable]	[Unknown]	3	4	7	[Not Available]	Bilateral	[Not Available]	MALE	[Not Available]	Alive	264
1	0D498226-E22A-44A4-9EF8-1DA8E83FA55B	TCGA-EJ-A7NH	2014-03-05	Prostate Adenocarcinoma Acinar Type	[Not Applicable]	[Unknown]	3	4	7	[Not Available]	Bilateral	[Not Available]	MALE	[Not Available]	Alive	172
1	F6743FF8-542E-4FDE-8FF2-4878FCABFFDA	TCGA-EJ-A7NJ	2014-03-04	Prostate Adenocarcinoma Acinar Type	[Not Applicable]	[Unknown]	4	4	8	[Not Available]	Bilateral	[Not Available]	MALE	[Not Available]	Alive	197
1	C362F6F9-4CE6-4659-8C36-4CD45C72FB03	TCGA-EJ-A7NK	2014-03-04	Prostate Adenocarcinoma Acinar Type	[Not Applicable]	[Unknown]	3	4	7	[Not Available]	Bilateral	[Not Available]	MALE	[Not Available]	Alive	295
1	AA8B99FD-973F-465D-AE24-3421FE784687	TCGA-EJ-A7NM	2014-03-04	Prostate Adenocarcinoma, Other Subtype	[Not Applicable]	[Unknown]	4	5	9	[Not Available]	Bilateral	[Not Available]	MALE	[Not Available]	Alive	128
1	C8FAB4A7-FD7E-4D5E-A330-18C7E148B9D0	TCGA-EJ-A7NN	2014-03-04	Prostate Adenocarcinoma Acinar Type	[Not Applicable]	[Unknown]	4	3	7	[Not Available]	Bilateral	[Not Available]	MALE	[Not Available]	Alive	197
1	EA770D22-2CBA-465C-9555-E0877DCECB9F	TCGA-EJ-A8FN	2014-03-24	Prostate Adenocarcinoma Acinar Type	[Not Applicable]	[Unknown]	3	4	7	[Not Available]	Bilateral	[Not Available]	MALE	[Not Available]	Alive	203
1	B751083D-BE6D-45DA-BE97-A6D41D8EBE97	TCGA-EJ-A8FO	2014-03-24	Prostate Adenocarcinoma, Other Subtype	[Not Applicable]	[Unknown]	4	3	7	[Not Available]	Bilateral	[Not Available]	MALE	[Not Available]	Alive	156
1	00F0F7DD-71DE-4E4F-B4B5-DF860324F2E8	TCGA-EJ-A8FP	2014-03-24	Prostate Adenocarcinoma, Other Subtype	[Not Applicable]	[Unknown]	3	5	8	[Not Available]	Bilateral	[Not Available]	MALE	[Not Available]	Alive	117
1	9044098B-415D-4893-A682-3636F6B2B2DB	TCGA-EJ-A8FS	2014-03-24	Prostate Adenocarcinoma Acinar Type	[Not Applicable]	[Unknown]	3	4	7	[Not Available]	Bilateral	[Not Available]	MALE	[Not Available]	Alive	216
1	23E56E08-E11D-4E83-88A8-1254675B3AF8	TCGA-EJ-A8FU	2014-03-24	Prostate Adenocarcinoma Acinar Type	[Not Applicable]	[Unknown]	5	3	8	[Not Available]	Bilateral	[Not Available]	MALE	[Not Available]	Alive	82
1	743FFC51-D613-407F-B040-E99969C31802	TCGA-EJ-AB20	2014-06-23	Prostate Adenocarcinoma Acinar Type	[Not Applicable]	[Unknown]	3	3	6	[Not Available]	Bilateral	[Not Available]	MALE	[Not Available]	Alive	131
1	B7B61392-C085-4E28-892F-E9B6FE6ECE41	TCGA-EJ-AB27	2014-06-24	Prostate Adenocarcinoma Acinar Type	[Not Applicable]	[Unknown]	3	3	6	[Not Available]	Bilateral	[Not Available]	MALE	[Not Available]	Alive	145
1	208a75b3-407c-4c5a-8938-3691547b6887	TCGA-FC-7708	2012-02-17	Prostate Adenocarcinoma Acinar Type	[Not Applicable]	Overlapping / Multiple Zones	4	3	7	[Not Available]	Bilateral	Apex|Middle	MALE	[Not Available]	Alive	32
1	a8d81122-3f2a-43f4-bdc1-479cab37a19d	TCGA-FC-7961	2012-03-16	Prostate Adenocarcinoma Acinar Type	[Not Applicable]	Peripheral Zone	4	5	9	[Not Available]	Bilateral	Apex	MALE	[Not Available]	Alive	70
1	30F623A3-DAE7-41DA-AB10-8786D094209E	TCGA-FC-A4JI	2013-02-11	Prostate Adenocarcinoma Acinar Type	[Not Applicable]	Central Zone	5	3	8	[Not Available]	Bilateral	Apex|Middle|Base	MALE	Normal (no evidence of prostate cancer) [cM0]	Alive	29
1	F7238E82-A394-4A7C-8514-6241D0AA17E3	TCGA-FC-A5OB	2013-07-12	Prostate Adenocarcinoma Acinar Type	[Not Applicable]	Overlapping / Multiple Zones	4	5	9	[Not Available]	Bilateral	Middle|Base	MALE	Abnormal (not related to prostate cancer)	Alive	273
1	7466D120-6A6E-40A0-96D3-4979816D6278	TCGA-FC-A66V	2013-07-12	Prostate Adenocarcinoma Acinar Type	[Not Applicable]	Overlapping / Multiple Zones	4	3	7	[Not Available]	Bilateral	Middle|Base	MALE	Normal (no evidence of prostate cancer) [cM0]	Alive	122
1	F97FED28-FDF3-4C82-8B6D-1015848B80DC	TCGA-FC-A6HD	2013-10-17	Prostate Adenocarcinoma Acinar Type	[Not Applicable]	Overlapping / Multiple Zones	4	3	7	[Not Available]	Bilateral	Middle	MALE	Normal (no evidence of prostate cancer) [cM0]	Alive	54
1	7EEA6FD7-733C-44EB-B4B7-50BB3A2628A0	TCGA-FC-A8O0	2014-02-27	Prostate Adenocarcinoma Acinar Type	[Not Applicable]	Peripheral Zone	3	3	6	4	Bilateral	Base	MALE	[Not Available]	Alive	54
1	a08fd0a6-a89a-4adb-b641-d4c1238abb71	TCGA-G9-6329	2012-03-20	Prostate Adenocarcinoma Acinar Type	[Not Applicable]	[Unknown]	3	4	7	[Not Available]	Bilateral	[Not Available]	MALE	Normal (no evidence of prostate cancer) [cM0]	Alive	923
1	c46022f8-b122-4367-836b-ec1ae641a87d	TCGA-G9-6332	2012-03-20	Prostate Adenocarcinoma Acinar Type	[Not Applicable]	[Unknown]	4	3	7	[Not Available]	Bilateral	Apex|Base	MALE	Normal (no evidence of prostate cancer) [cM0]	Alive	2328
1	64bf32c9-9466-404a-a147-e7a0b9e91e34	TCGA-G9-6333	2012-03-19	Prostate Adenocarcinoma Acinar Type	[Not Applicable]	[Unknown]	4	3	7	[Not Available]	Bilateral	Apex|Base	MALE	Normal (no evidence of prostate cancer) [cM0]	Alive	1925
1	59207bcd-f127-481f-b576-8716da7d7d97	TCGA-G9-6336	2012-03-19	Prostate Adenocarcinoma Acinar Type	[Not Applicable]	[Unknown]	3	4	7	[Not Available]	Bilateral	Apex|Base	MALE	Normal (no evidence of prostate cancer) [cM0]	Alive	1669
1	2c48b1bf-4e49-4869-874b-f08787fa04b5	TCGA-G9-6338	2012-03-16	Prostate Adenocarcinoma Acinar Type	[Not Applicable]	[Unknown]	4	3	7	[Not Available]	Bilateral	Apex	MALE	Normal (no evidence of prostate cancer) [cM0]	Alive	1649
1	d39d1a49-fcc0-4f2c-9338-df904e7f6a09	TCGA-G9-6339	2013-10-29	Prostate Adenocarcinoma Acinar Type	[Not Applicable]	[Unknown]	3	4	7	[Not Available]	Bilateral	Apex|Middle|Base	MALE	Normal (no evidence of prostate cancer) [cM0]	Alive	2110
1	00e41e6a-9fe7-44f9-978b-7b05b179506a	TCGA-G9-6342	2012-03-16	Prostate Adenocarcinoma Acinar Type	[Not Applicable]	[Unknown]	3	3	6	4	Bilateral	Apex|Base	MALE	Normal (no evidence of prostate cancer) [cM0]	Alive	1338
1	36b87d12-9f96-460f-a3b5-a4c08cbf5b07	TCGA-G9-6343	2012-03-16	Prostate Adenocarcinoma Acinar Type	[Not Applicable]	[Unknown]	4	3	7	[Not Available]	Bilateral	Apex|Base	MALE	[Not Available]	Alive	554
1	b5268f49-2710-4d17-a78b-4a05412e8375	TCGA-G9-6347	2013-10-29	Prostate Adenocarcinoma Acinar Type	[Not Applicable]	Peripheral Zone	3	3	6	[Not Available]	Bilateral	Apex|Middle	MALE	[Not Available]	Alive	1718
1	8ad78c4f-c84c-4f9e-88c9-42a05eb65498	TCGA-G9-6348	2012-03-15	Prostate Adenocarcinoma Acinar Type	[Not Applicable]	[Unknown]	3	4	7	[Not Available]	Bilateral	Apex|Base	MALE	Abnormal (not related to prostate cancer)	Alive	1144
1	f59b9c65-46e8-4cc3-aa71-8844f6c2273c	TCGA-G9-6351	2012-03-14	Prostate Adenocarcinoma Acinar Type	[Not Applicable]	[Unknown]	3	4	7	[Not Available]	Bilateral	Apex	MALE	Normal (no evidence of prostate cancer) [cM0]	Alive	1215
1	bcc94953-ce79-428e-99c1-632e42c1b9bc	TCGA-G9-6353	2012-03-14	Prostate Adenocarcinoma Acinar Type	[Not Applicable]	Peripheral Zone	3	4	7	[Not Available]	Bilateral	Apex|Middle	MALE	[Not Available]	Alive	848
1	6bbbe263-3632-4567-912c-95bc9940a1dd	TCGA-G9-6354	2013-10-29	Prostate Adenocarcinoma Acinar Type	[Not Applicable]	[Unknown]	3	4	7	[Not Available]	Right	Apex|Base	MALE	[Not Available]	Alive	1501
1	1d7ffbe7-6139-412b-8739-8082a63a2b33	TCGA-G9-6356	2012-03-14	Prostate Adenocarcinoma Acinar Type	[Not Applicable]	[Unknown]	4	5	9	3	Bilateral	Apex|Base	MALE	Normal (no evidence of prostate cancer) [cM0]	Alive	1000
1	71d14304-ccb0-4a4c-b935-8c014ca75fd0	TCGA-G9-6361	2012-03-13	Prostate Adenocarcinoma Acinar Type	[Not Applicable]	[Unknown]	3	4	7	[Not Available]	Bilateral	Apex|Base	MALE	Normal (no evidence of prostate cancer) [cM0]	Alive	1008
1	f228ef91-ecfb-4d1e-8e6a-b43d2185270e	TCGA-G9-6362	2012-03-13	Prostate Adenocarcinoma Acinar Type	[Not Applicable]	[Unknown]	4	3	7	5	Bilateral	Apex|Base	MALE	Normal (no evidence of prostate cancer) [cM0]	Alive	822
1	b5b3871c-078c-46a7-ac50-ef916d4a6781	TCGA-G9-6363	2012-03-09	Prostate Adenocarcinoma Acinar Type	[Not Applicable]	[Unknown]	4	3	7	[Not Available]	Bilateral	Base	MALE	Normal (no evidence of prostate cancer) [cM0]	Alive	993
1	f8d8b417-5945-42a5-850a-fbc04b4f0e61	TCGA-G9-6364	2012-03-09	Prostate Adenocarcinoma Acinar Type	[Not Applicable]	[Unknown]	3	4	7	[Not Available]	Bilateral	[Not Available]	MALE	[Not Available]	Alive	841
1	6845076e-e940-4437-8618-81db4a447544	TCGA-G9-6365	2012-03-09	Prostate Adenocarcinoma Acinar Type	[Not Applicable]	[Unknown]	3	4	7	[Not Available]	Bilateral	Apex|Base	MALE	[Not Available]	Alive	804
1	df3abb97-c790-4ff6-a726-6645b3058d72	TCGA-G9-6366	2012-03-08	Prostate Adenocarcinoma Acinar Type	[Not Applicable]	[Unknown]	4	3	7	[Not Available]	Left	Apex|Base	MALE	[Not Available]	Alive	101
1	9f751c9d-ad41-4f02-b7f8-12423857d418	TCGA-G9-6367	2012-03-08	Prostate Adenocarcinoma Acinar Type	[Not Applicable]	[Unknown]	4	5	9	3	Bilateral	Apex|Base	MALE	Normal (no evidence of prostate cancer) [cM0]	Alive	875
1	e0ff90e5-e6c3-4fb5-9512-6f09a891378b	TCGA-G9-6369	2012-03-07	Prostate Adenocarcinoma Acinar Type	[Not Applicable]	[Unknown]	4	3	7	[Not Available]	Bilateral	Base	MALE	Normal (no evidence of prostate cancer) [cM0]	Alive	851
1	f947b0bc-bdac-44e8-b5b9-ffae4147740a	TCGA-G9-6370	2012-03-07	Prostate Adenocarcinoma Acinar Type	[Not Applicable]	[Unknown]	3	4	7	[Not Available]	Bilateral	Apex|Base	MALE	[Not Available]	Alive	806
1	d5c43a14-21ab-4178-ae33-2d8b7baa256f	TCGA-G9-6371	2012-03-06	Prostate Adenocarcinoma Acinar Type	[Not Applicable]	[Unknown]	3	3	6	[Not Available]	Bilateral	Apex|Base	MALE	[Not Available]	Alive	846
1	c3a509c6-35a6-4d17-a9fd-0aa8884b33a0	TCGA-G9-6373	2012-03-06	Prostate Adenocarcinoma Acinar Type	[Not Applicable]	[Unknown]	4	3	7	[Not Available]	Bilateral	Apex|Base	MALE	Normal (no evidence of prostate cancer) [cM0]	Alive	505
1	007f9081-5093-4323-b4f8-cd510bf20705	TCGA-G9-6377	2012-03-05	Prostate Adenocarcinoma Acinar Type	[Not Applicable]	[Unknown]	3	4	7	[Not Available]	Bilateral	Apex|Base	MALE	Abnormal (not related to prostate cancer)	Alive	518
1	12f225d0-cbff-44eb-9183-bacc7f33b090	TCGA-G9-6378	2012-03-05	Prostate Adenocarcinoma Acinar Type	[Not Applicable]	[Unknown]	3	4	7	[Not Available]	Bilateral	Apex|Base	MALE	Normal (no evidence of prostate cancer) [cM0]	Alive	664
1	d33074f0-5f88-4995-9439-76068a9f4836	TCGA-G9-6379	2013-10-29	Prostate Adenocarcinoma Acinar Type	[Not Applicable]	[Unknown]	4	3	7	5	Bilateral	Apex	MALE	[Not Available]	Alive	1393
1	a279d5aa-51f7-4e75-9e14-b206b97ec4bd	TCGA-G9-6384	2012-03-02	Prostate Adenocarcinoma Acinar Type	[Not Applicable]	[Unknown]	3	4	7	[Not Available]	Bilateral	Apex|Base	MALE	[Not Available]	Alive	390
1	e82a04cf-e81e-43c6-9cd9-0e29fa0f00ae	TCGA-G9-6385	2012-03-02	Prostate Adenocarcinoma Acinar Type	[Not Applicable]	[Unknown]	3	4	7	[Not Available]	Bilateral	Base	MALE	Normal (no evidence of prostate cancer) [cM0]	Alive	356
1	0c459149-0dfe-4206-b50b-db79180ebb57	TCGA-G9-6494	2012-04-06	Prostate Adenocarcinoma Acinar Type	[Not Applicable]	[Unknown]	4	3	7	[Not Available]	Bilateral	Base	MALE	Normal (no evidence of prostate cancer) [cM0]	Alive	1442
1	ce2b7e17-424e-4954-8a68-19d7f98d2e7e	TCGA-G9-6496	2012-03-21	Prostate Adenocarcinoma Acinar Type	[Not Applicable]	[Unknown]	4	3	7	[Not Available]	Bilateral	Apex|Base	MALE	Normal (no evidence of prostate cancer) [cM0]	Alive	1014
1	b8fbfe87-e92c-4d54-a620-17b2dcde6d53	TCGA-G9-6498	2013-10-29	Prostate Adenocarcinoma Acinar Type	[Not Applicable]	[Unknown]	3	4	7	[Not Available]	Bilateral	Apex	MALE	Normal (no evidence of prostate cancer) [cM0]	Alive	1608
1	acd5ceef-c5cf-4e95-9394-c50fdbc70c8d	TCGA-G9-6499	2012-03-20	Prostate Adenocarcinoma Acinar Type	[Not Applicable]	[Unknown]	4	5	9	[Not Available]	Bilateral	Apex|Base	MALE	Equivocal	Alive	1109
1	7d0c6960-710f-42c7-889e-c3a7d4a30b3c	TCGA-G9-7509	2014-05-14	Prostate Adenocarcinoma Acinar Type	[Not Applicable]	[Unknown]	3	3	6	4	Bilateral	Apex|Middle|Base	MALE	[Not Available]	Alive	1164
1	f211f7a9-cf3b-432c-9ea0-1172cce14e9d	TCGA-G9-7510	2012-05-31	Prostate Adenocarcinoma Acinar Type	[Not Applicable]	[Unknown]	4	4	8	5	Bilateral	Apex	MALE	Normal (no evidence of prostate cancer) [cM0]	Alive	674
1	0f01ec33-00a8-4188-a8f0-e90d46ad9bc7	TCGA-G9-7519	2012-05-31	Prostate Adenocarcinoma Acinar Type	[Not Applicable]	[Unknown]	3	4	7	[Not Available]	Bilateral	Apex|Base	MALE	Abnormal (not related to prostate cancer)	Alive	457
1	cf70909e-5143-47ae-b8ca-c3ae6ace7be2	TCGA-G9-7521	2012-05-31	Prostate Adenocarcinoma Acinar Type	[Not Applicable]	[Unknown]	4	4	8	5	Bilateral	Apex|Base	MALE	Normal (no evidence of prostate cancer) [cM0]	Alive	487
1	cf70909e-5143-47ae-b8ca-c3ae6ace7be2	TCGA-G9-7521	2012-05-31	Prostate Adenocarcinoma Acinar Type	[Not Applicable]	[Unknown]	4	4	8	5	Bilateral	Apex|Base	MALE	Normal (no evidence of prostate cancer) [cM0]	Alive	487
1	cf70909e-5143-47ae-b8ca-c3ae6ace7be2	TCGA-G9-7521	2012-05-31	Prostate Adenocarcinoma Acinar Type	[Not Applicable]	[Unknown]	4	4	8	5	Bilateral	Apex|Base	MALE	Normal (no evidence of prostate cancer) [cM0]	Alive	487
1	87959988-bb25-47ee-afc1-9af92592bbe7	TCGA-G9-7522	2012-05-31	Prostate Adenocarcinoma Acinar Type	[Not Applicable]	[Unknown]	3	4	7	[Not Available]	Bilateral	Apex	MALE	[Not Available]	Alive	452
1	93e78f4c-e74b-4675-8d2c-d641fa25d8f2	TCGA-G9-7523	2012-05-31	Prostate Adenocarcinoma Acinar Type	[Not Applicable]	[Unknown]	5	5	10	[Not Available]	Bilateral	Apex|Base	MALE	Abnormal (not related to prostate cancer)	Alive	324
1	f4e17ba1-f14f-480e-8fe3-415909fc320a	TCGA-G9-7525	2012-05-31	Prostate Adenocarcinoma Acinar Type	[Not Applicable]	[Unknown]	4	3	7	[Not Available]	Bilateral	Base	MALE	Normal (no evidence of prostate cancer) [cM0]	Alive	512
1	084AC674-F4CF-4A4A-A6A2-687C05C272EA	TCGA-G9-A9S0	2014-06-17	Prostate Adenocarcinoma Acinar Type	[Not Applicable]	Overlapping / Multiple Zones	4	4	8	5	Bilateral	Apex|Middle|Base	MALE	Normal (no evidence of prostate cancer) [cM0]	Dead	[Not Available]
1	084AC674-F4CF-4A4A-A6A2-687C05C272EA	TCGA-G9-A9S0	2014-06-17	Prostate Adenocarcinoma Acinar Type	[Not Applicable]	Overlapping / Multiple Zones	4	4	8	5	Bilateral	Apex|Middle|Base	MALE	Normal (no evidence of prostate cancer) [cM0]	Dead	[Not Available]
1	084AC674-F4CF-4A4A-A6A2-687C05C272EA	TCGA-G9-A9S0	2014-06-17	Prostate Adenocarcinoma Acinar Type	[Not Applicable]	Overlapping / Multiple Zones	4	4	8	5	Bilateral	Apex|Middle|Base	MALE	Normal (no evidence of prostate cancer) [cM0]	Dead	[Not Available]
1	084AC674-F4CF-4A4A-A6A2-687C05C272EA	TCGA-G9-A9S0	2014-06-17	Prostate Adenocarcinoma Acinar Type	[Not Applicable]	Overlapping / Multiple Zones	4	4	8	5	Bilateral	Apex|Middle|Base	MALE	Normal (no evidence of prostate cancer) [cM0]	Dead	[Not Available]
1	A8573F49-9FED-4C85-9E1D-40ABAB7F86EC	TCGA-G9-A9S4	2014-06-18	Prostate Adenocarcinoma Acinar Type	[Not Applicable]	Overlapping / Multiple Zones	4	4	8	5	Bilateral	Apex|Middle|Base	MALE	Normal (no evidence of prostate cancer) [cM0]	Alive	757
1	27953774-E97B-48E7-B966-1EC1E9C830B4	TCGA-G9-A9S7	2014-07-14	Prostate Adenocarcinoma Acinar Type	[Not Applicable]	Overlapping / Multiple Zones	4	4	8	[Not Available]	Bilateral	Apex|Middle	MALE	Abnormal (not related to prostate cancer)	Alive	643
1	ecade538-f882-4f29-a363-7acb89fd0576	TCGA-H9-7775	2012-02-08	Prostate Adenocarcinoma Acinar Type	[Not Applicable]	[Unknown]	3	4	7	0	Right	[Not Available]	MALE	[Not Available]	Alive	44
1	3BA3D23D-67E2-4F38-9951-F5CFA1131F9F	TCGA-H9-A6BX	2013-11-26	Prostate Adenocarcinoma Acinar Type	[Not Applicable]	[Unknown]	3	3	6	[Not Available]	Bilateral	[Not Available]	MALE	[Not Available]	Alive	570
1	701991DA-6DEB-41DF-B9CC-E5049A886B5B	TCGA-H9-A6BY	2013-12-02	Prostate Adenocarcinoma Acinar Type	[Not Applicable]	Overlapping / Multiple Zones	3	4	7	[Not Available]	Bilateral	[Not Available]	MALE	[Not Available]	Alive	112
1	5dd69c3e-9a3d-450c-9f10-10b4d6daeeba	TCGA-HC-7075	2012-03-29	Prostate Adenocarcinoma Acinar Type	[Not Applicable]	[Unknown]	3	3	6	[Not Available]	Right	[Not Available]	MALE	[Not Available]	Alive	63
1	92252560-5984-41f6-a4b5-a3aa8654c0c8	TCGA-HC-7077	2012-04-09	Prostate Adenocarcinoma Acinar Type	[Not Applicable]	[Unknown]	3	3	6	[Not Available]	Bilateral	[Not Available]	MALE	Normal (no evidence of prostate cancer) [cM0]	Alive	77
1	9f802576-1e98-496c-bda4-4b1dd2e411c8	TCGA-HC-7078	2012-04-10	Prostate Adenocarcinoma Acinar Type	[Not Applicable]	[Unknown]	3	4	7	[Not Available]	Bilateral	[Not Available]	MALE	Normal (no evidence of prostate cancer) [cM0]	Alive	162
1	10fbe481-f111-4f88-ae45-4d67cb265567	TCGA-HC-7079	2012-04-10	Prostate Adenocarcinoma Acinar Type	[Not Applicable]	[Unknown]	3	4	7	[Not Available]	Bilateral	Apex|Middle|Base	MALE	[Not Available]	Alive	126
1	fd50ff41-ec9d-4db1-a673-36ba0ca1eac8	TCGA-HC-7080	2012-04-09	Prostate Adenocarcinoma Acinar Type	[Not Applicable]	[Unknown]	3	4	7	[Not Available]	Right	Apex|Middle	MALE	Normal (no evidence of prostate cancer) [cM0]	Alive	104
1	3da2e90e-6450-4286-8c74-08dbecbfd788	TCGA-HC-7081	2012-04-11	Prostate Adenocarcinoma Acinar Type	[Not Applicable]	[Unknown]	4	5	9	[Not Available]	Bilateral	[Not Available]	MALE	[Not Available]	Alive	72
1	582d1177-73b0-4a9c-8505-70d6b402bd01	TCGA-HC-7209	2012-04-10	Prostate Adenocarcinoma Acinar Type	[Not Applicable]	[Unknown]	3	3	6	[Not Available]	Bilateral	Apex|Middle|Base	MALE	[Not Available]	Alive	41
1	6a5af80e-07ad-4cd3-aaab-5db1090835d9	TCGA-HC-7210	2012-04-10	Prostate Adenocarcinoma Acinar Type	[Not Applicable]	[Unknown]	3	4	7	[Not Available]	Right	[Not Available]	MALE	[Not Available]	Alive	149
1	ec3870c9-4930-4af7-b2eb-1e16c9ec9f14	TCGA-HC-7211	2012-04-11	Prostate Adenocarcinoma Acinar Type	[Not Applicable]	[Unknown]	3	4	7	[Not Available]	Bilateral	Apex|Middle|Base	MALE	Normal (no evidence of prostate cancer) [cM0]	Alive	24
1	907b64d6-a26a-4092-a247-ac9af444d1c7	TCGA-HC-7212	2012-04-11	Prostate Adenocarcinoma Acinar Type	[Not Applicable]	[Unknown]	3	4	7	[Not Available]	Right	[Not Available]	MALE	[Not Available]	Alive	41
1	26eefaa1-1666-4ce1-8cf4-f6fabff81fd2	TCGA-HC-7213	2012-04-10	Prostate Adenocarcinoma Acinar Type	[Not Applicable]	[Unknown]	4	5	9	[Not Available]	Bilateral	Apex|Middle|Base	MALE	[Not Available]	Alive	60
1	03c66cf8-bc68-4ee1-a322-689a29b72262	TCGA-HC-7230	2011-10-06	Prostate Adenocarcinoma Acinar Type	[Not Applicable]	[Unknown]	3	4	7	[Not Available]	[Not Available]	[Not Available]	MALE	[Not Available]	Alive	51
1	b182bda9-3d9f-4958-96eb-bd6cc441830c	TCGA-HC-7231	2011-10-06	Prostate Adenocarcinoma Acinar Type	[Not Applicable]	[Unknown]	3	4	7	[Not Available]	Bilateral	[Not Available]	MALE	[Not Available]	Alive	72
1	ce3585d3-7388-4d05-84c8-64e0883003b3	TCGA-HC-7232	2012-04-11	Prostate Adenocarcinoma Acinar Type	[Not Applicable]	[Unknown]	4	5	9	[Not Available]	Bilateral	[Not Available]	MALE	[Not Available]	Alive	89
1	e2b33861-2247-413f-b2e5-9be3b604666c	TCGA-HC-7233	2012-04-11	Prostate Adenocarcinoma Acinar Type	[Not Applicable]	[Unknown]	4	3	7	[Not Available]	Left	Apex	MALE	[Not Available]	Alive	52
1	922e5166-85f5-4365-9c09-f8bdc1722da6	TCGA-HC-7736	2012-04-11	Prostate Adenocarcinoma Acinar Type	[Not Applicable]	[Unknown]	3	4	7	[Not Available]	Bilateral	Middle|Base	MALE	[Not Available]	Alive	22
1	73f875cb-bcfc-43ba-ab97-4e94caf836d4	TCGA-HC-7737	2012-04-11	Prostate Adenocarcinoma Acinar Type	[Not Applicable]	[Unknown]	3	4	7	[Not Available]	Bilateral	[Not Available]	MALE	Normal (no evidence of prostate cancer) [cM0]	Alive	64
1	698ce9a9-6512-4fb8-a574-a26ee259414c	TCGA-HC-7738	2012-03-29	Prostate Adenocarcinoma Acinar Type	[Not Applicable]	[Unknown]	3	4	7	[Not Available]	Bilateral	Apex	MALE	[Not Available]	Alive	81
1	91e249a6-b0b0-487e-9fad-0e9f5798dcae	TCGA-HC-7740	2012-04-11	Prostate Adenocarcinoma Acinar Type	[Not Applicable]	[Unknown]	3	4	7	[Not Available]	Bilateral	Apex|Middle|Base	MALE	[Not Available]	Alive	53
1	0730216b-c201-443c-9092-81e23fd13c6c	TCGA-HC-7742	2012-04-11	Prostate Adenocarcinoma Acinar Type	[Not Applicable]	[Unknown]	3	4	7	[Not Available]	[Not Available]	[Not Available]	MALE	[Not Available]	Alive	113
1	f6381367-142c-45d0-92b3-c1727d1813ce	TCGA-HC-7744	2012-04-11	Prostate Adenocarcinoma Acinar Type	[Not Applicable]	[Unknown]	4	3	7	[Not Available]	Bilateral	Apex|Middle|Base	MALE	Normal (no evidence of prostate cancer) [cM0]	Alive	51
1	6641a298-1dbd-445d-a4ab-95ceb98e1427	TCGA-HC-7745	2012-04-11	Prostate Adenocarcinoma Acinar Type	[Not Applicable]	[Unknown]	4	3	7	[Not Available]	Bilateral	Middle	MALE	[Not Available]	Alive	63
1	f25bae1a-8627-46a8-87af-07f82773c68a	TCGA-HC-7747	2012-04-12	Prostate Adenocarcinoma Acinar Type	[Not Applicable]	[Unknown]	3	4	7	[Not Available]	Bilateral	Apex|Middle|Base	MALE	Normal (no evidence of prostate cancer) [cM0]	Alive	57
1	f6040682-4999-4d71-abc2-354b473c6980	TCGA-HC-7748	2012-04-12	Prostate Adenocarcinoma Acinar Type	[Not Applicable]	[Unknown]	3	3	6	[Not Available]	Right	[Not Available]	MALE	[Not Available]	Alive	62
1	13a63fd0-6c8c-4707-9135-8052f454d1ac	TCGA-HC-7749	2012-04-20	Prostate Adenocarcinoma Acinar Type	[Not Applicable]	[Unknown]	4	3	7	5	Right	Middle|Base	MALE	[Not Available]	Alive	60
1	2d350c73-2a0b-4a3c-8d30-c6fcf6c3ffba	TCGA-HC-7750	2012-04-20	Prostate Adenocarcinoma Acinar Type	[Not Applicable]	[Unknown]	3	4	7	[Not Available]	Left	Apex|Middle|Base	MALE	[Not Available]	Alive	34
1	9b84601b-ee05-4c15-afe3-7bfa7ca5ffac	TCGA-HC-7752	2012-04-20	Prostate Adenocarcinoma Acinar Type	[Not Applicable]	[Unknown]	3	4	7	[Not Available]	Bilateral	Base	MALE	[Not Available]	Alive	98
1	f3aa40b9-7b4d-465a-b7c9-591aebdb56c2	TCGA-HC-7817	2012-06-20	Prostate Adenocarcinoma Acinar Type	[Not Applicable]	[Unknown]	4	3	7	[Not Available]	Bilateral	Apex|Middle|Base	MALE	Normal (no evidence of prostate cancer) [cM0]	Alive	32
1	ebe711e4-45af-4082-bdf6-b0f7ac899b3e	TCGA-HC-7818	2012-04-20	Prostate Adenocarcinoma Acinar Type	[Not Applicable]	[Unknown]	3	4	7	[Not Available]	Bilateral	Apex|Middle|Base	MALE	[Not Available]	Alive	45
1	d1fd7be0-6daa-4f1f-a198-3dca7a797e49	TCGA-HC-7819	2012-04-20	Prostate Adenocarcinoma Acinar Type	[Not Applicable]	Central Zone	4	4	8	4	Bilateral	[Not Available]	MALE	[Not Available]	Alive	1
1	a3cd3599-7c18-491d-be09-6fc7e526c9b1	TCGA-HC-7820	2012-04-20	Prostate Adenocarcinoma Acinar Type	[Not Applicable]	[Unknown]	3	4	7	[Not Available]	Bilateral	[Not Available]	MALE	[Not Available]	Alive	102
1	929837f9-297a-47c0-ac9a-a142eef620d3	TCGA-HC-7821	2012-04-20	Prostate Adenocarcinoma Acinar Type	[Not Applicable]	[Unknown]	4	4	8	[Not Available]	Bilateral	Apex|Middle|Base	MALE	[Not Available]	Alive	56
1	53c43d14-2310-41e9-ac43-3cc298404338	TCGA-HC-8213	2012-07-08	Prostate Adenocarcinoma Acinar Type	[Not Applicable]	[Unknown]	3	3	6	[Not Available]	Bilateral	[Not Available]	MALE	[Not Available]	Alive	1
1	89afdebe-456e-4128-8902-1001876a2106	TCGA-HC-8216	2012-06-17	Prostate Adenocarcinoma Acinar Type	[Not Applicable]	[Unknown]	4	3	7	5	Right	Middle|Base	MALE	Normal (no evidence of prostate cancer) [cM0]	Alive	42
1	89a297be-ebb5-4b9f-8eda-0e548d14ad91	TCGA-HC-8256	2012-06-13	Prostate Adenocarcinoma Acinar Type	[Not Applicable]	[Unknown]	3	4	7	[Not Available]	Bilateral	[Not Available]	MALE	[Not Available]	Alive	95
1	270447ca-19ee-45a2-982e-032325dab05f	TCGA-HC-8257	2012-10-01	Prostate Adenocarcinoma Acinar Type	[Not Applicable]	[Unknown]	3	4	7	[Not Available]	Bilateral	[Not Available]	MALE	[Not Available]	Alive	29
1	da5b0169-e4f4-4674-b348-220af03ff4b5	TCGA-HC-8258	2012-06-20	Prostate Adenocarcinoma Acinar Type	[Not Applicable]	[Unknown]	3	3	6	[Not Available]	Bilateral	[Not Available]	MALE	[Not Available]	Alive	66
1	07ccb4e9-a2a9-4bfd-97bd-13873b01977a	TCGA-HC-8259	2012-06-20	Prostate Adenocarcinoma Acinar Type	[Not Applicable]	[Unknown]	3	3	6	[Not Available]	Left	[Not Available]	MALE	[Not Available]	Alive	123
1	3971a2f0-7263-4cda-aa01-9a2ebb2c2ff2	TCGA-HC-8260	2012-06-20	Prostate Adenocarcinoma Acinar Type	[Not Applicable]	Peripheral Zone	3	4	7	[Not Available]	Bilateral	Apex	MALE	[Not Available]	Alive	106
1	f16ce517-d51d-499a-a4c4-a6844fefa52c	TCGA-HC-8261	2012-06-13	Prostate Adenocarcinoma Acinar Type	[Not Applicable]	[Unknown]	3	4	7	[Not Available]	Bilateral	[Not Available]	MALE	[Not Available]	Alive	62
1	fb7e9935-32a2-422b-8004-88b827a686c2	TCGA-HC-8262	2012-06-20	Prostate Adenocarcinoma Acinar Type	[Not Applicable]	[Unknown]	4	4	8	[Not Available]	Bilateral	[Not Available]	MALE	[Not Available]	Alive	76
1	8740555d-8bf0-40ba-b868-99eef27662a4	TCGA-HC-8264	2013-01-25	Prostate Adenocarcinoma Acinar Type	[Not Applicable]	[Unknown]	4	5	9	[Not Available]	Bilateral	[Not Available]	MALE	[Not Available]	Alive	48
1	3e290dc6-aba3-4135-b844-3e8c4cc8a25f	TCGA-HC-8265	2012-06-20	Prostate Adenocarcinoma Acinar Type	[Not Applicable]	[Unknown]	3	5	8	[Not Available]	Bilateral	[Not Available]	MALE	[Not Available]	Alive	70
1	fb447e0f-7cf0-49bf-8b15-aae932f8094d	TCGA-HC-8266	2012-10-01	Prostate Adenocarcinoma Acinar Type	[Not Applicable]	[Unknown]	4	4	8	[Not Available]	Bilateral	[Not Available]	MALE	[Not Available]	Alive	35
1	FF49E0F9-4007-4761-845E-B676B0FC9646	TCGA-HC-A48F	2013-02-21	Prostate Adenocarcinoma Acinar Type	[Not Applicable]	Overlapping / Multiple Zones	4	4	8	[Not Available]	Bilateral	[Not Available]	MALE	Normal (no evidence of prostate cancer) [cM0]	Alive	46
1	BB8E6886-EDC7-4127-A85B-C4F3769B6681	TCGA-HC-A4ZV	2013-03-15	Prostate Adenocarcinoma Acinar Type	[Not Applicable]	Overlapping / Multiple Zones	5	4	9	[Not Available]	Bilateral	[Not Available]	MALE	[Not Available]	Alive	23
1	DB4793DC-CD45-4B81-93CE-8322031C2AA3	TCGA-HC-A631	2014-04-22	Prostate Adenocarcinoma Acinar Type	[Not Applicable]	[Unknown]	4	5	9	3	Bilateral	[Not Available]	MALE	Normal (no evidence of prostate cancer) [cM0]	Alive	54
1	E457EB5D-120E-41F4-8455-2ED8D534FF02	TCGA-HC-A632	2013-10-15	Prostate Adenocarcinoma Acinar Type	[Not Applicable]	[Unknown]	4	5	9	[Not Available]	Bilateral	[Not Available]	MALE	[Not Available]	Alive	61
1	E6CBF99D-4A10-4C11-9AC2-EB26EF57331F	TCGA-HC-A6AL	2013-09-19	Prostate Adenocarcinoma Acinar Type	[Not Applicable]	[Unknown]	3	4	7	[Not Available]	Bilateral	[Not Available]	MALE	[Not Available]	Alive	67
1	3FAE5B76-9E22-4EAB-A7FC-13139B2B97C4	TCGA-HC-A6AN	2014-04-22	Prostate Adenocarcinoma Acinar Type	[Not Applicable]	[Unknown]	4	3	7	[Not Available]	Bilateral	[Not Available]	MALE	[Not Available]	Alive	49
1	4045F40B-D42A-4598-9EE2-0D371A776D3F	TCGA-HC-A6AO	2013-09-19	Prostate Adenocarcinoma Acinar Type	[Not Applicable]	[Unknown]	4	3	7	[Not Available]	Bilateral	[Not Available]	MALE	[Not Available]	Alive	167
1	EAD15A1B-726A-46AA-9005-A22F4B89D011	TCGA-HC-A6AP	2013-09-19	Prostate Adenocarcinoma Acinar Type	[Not Applicable]	Overlapping / Multiple Zones	3	4	7	[Not Available]	Bilateral	[Not Available]	MALE	[Not Available]	Alive	71
1	3FA83688-1724-42CB-A600-472E4C500E89	TCGA-HC-A6AQ	2013-09-19	Prostate Adenocarcinoma Acinar Type	[Not Applicable]	[Unknown]	3	4	7	[Not Available]	Bilateral	[Not Available]	MALE	Normal (no evidence of prostate cancer) [cM0]	Alive	106
1	6B3F53AB-00F4-4C45-9BB5-5C8ADBC66084	TCGA-HC-A6AS	2013-09-19	Prostate Adenocarcinoma Acinar Type	[Not Applicable]	[Unknown]	3	4	7	[Not Available]	Right	[Not Available]	MALE	Normal (no evidence of prostate cancer) [cM0]	Alive	44
1	F3E93819-A8F5-4D15-A416-3EDD42AA52D1	TCGA-HC-A6HX	2013-09-19	Prostate Adenocarcinoma Acinar Type	[Not Applicable]	[Unknown]	4	3	7	5	Bilateral	[Not Available]	MALE	[Not Available]	Alive	38
1	3D6ABC44-D094-4250-8DFC-347AE9C741F2	TCGA-HC-A6HY	2013-09-19	Prostate Adenocarcinoma Acinar Type	[Not Applicable]	[Unknown]	3	4	7	[Not Available]	Bilateral	[Not Available]	MALE	[Not Available]	Alive	134
1	5F69CA7D-F8E0-4F5B-9987-1E5C234EB759	TCGA-HC-A76W	2014-03-28	Prostate Adenocarcinoma Acinar Type	[Not Applicable]	[Unknown]	3	4	7	[Not Available]	Bilateral	Apex|Middle|Base	MALE	Normal (no evidence of prostate cancer) [cM0]	Alive	213
1	105E12BF-4F39-4D7A-870F-FBC329EE210A	TCGA-HC-A76X	2014-03-28	Prostate Adenocarcinoma Acinar Type	[Not Applicable]	[Unknown]	3	4	7	[Not Available]	Bilateral	Apex|Middle|Base	MALE	Normal (no evidence of prostate cancer) [cM0]	Alive	150
1	B6F54BDC-9B1B-4465-A6E3-F0524885E10E	TCGA-HC-A8CY	2014-03-28	Prostate Adenocarcinoma Acinar Type	[Not Applicable]	Overlapping / Multiple Zones	5	4	9	[Not Available]	Bilateral	[Not Available]	MALE	Abnormal (not related to prostate cancer)	Alive	290
1	0AFA0E02-DAAE-47E6-9CCB-9DE8E4FEB73C	TCGA-HC-A8D0	2014-03-28	Prostate Adenocarcinoma Acinar Type	[Not Applicable]	Overlapping / Multiple Zones	3	4	7	[Not Available]	Left	Apex|Middle	MALE	Normal (no evidence of prostate cancer) [cM0]	Alive	110
1	341940FC-DD2A-485C-A359-D5E5EDB22312	TCGA-HC-A8D1	2014-03-28	Prostate Adenocarcinoma Acinar Type	[Not Applicable]	[Unknown]	3	4	7	[Not Available]	Bilateral	[Not Available]	MALE	Normal (no evidence of prostate cancer) [cM0]	Alive	168
1	C51CCFF8-2502-40E1-B130-FE655C119169	TCGA-HC-A9TE	2015-06-10	Prostate Adenocarcinoma Acinar Type	[Not Applicable]	Overlapping / Multiple Zones	5	4	9	3	Bilateral	Apex|Middle|Base	MALE	Normal (no evidence of prostate cancer) [cM0]	Alive	134
1	433D1441-6D5B-4455-A731-65F172BB016D	TCGA-HC-A9TH	2015-06-10	Prostate Adenocarcinoma Acinar Type	[Not Applicable]	[Unknown]	5	4	9	5	Bilateral	Apex|Middle|Base	MALE	Normal (no evidence of prostate cancer) [cM0]	Alive	295
1	25d70934-01a5-45a2-9960-68d3058b6965	TCGA-HI-7168	2012-02-20	Prostate Adenocarcinoma Acinar Type	[Not Applicable]	[Unknown]	4	5	9	[Not Available]	Bilateral	[Not Available]	MALE	Normal (no evidence of prostate cancer) [cM0]	Alive	2315
1	25d70934-01a5-45a2-9960-68d3058b6965	TCGA-HI-7168	2012-02-20	Prostate Adenocarcinoma Acinar Type	[Not Applicable]	[Unknown]	4	5	9	[Not Available]	Bilateral	[Not Available]	MALE	Normal (no evidence of prostate cancer) [cM0]	Alive	2315
1	25d70934-01a5-45a2-9960-68d3058b6965	TCGA-HI-7168	2012-02-20	Prostate Adenocarcinoma Acinar Type	[Not Applicable]	[Unknown]	4	5	9	[Not Available]	Bilateral	[Not Available]	MALE	Normal (no evidence of prostate cancer) [cM0]	Alive	2315
1	11fb5853-8eeb-4ad8-825d-3eaaf3fa08d6	TCGA-HI-7169	2012-02-21	Prostate Adenocarcinoma Acinar Type	[Not Applicable]	[Unknown]	3	4	7	[Not Available]	Bilateral	Apex	MALE	Normal (no evidence of prostate cancer) [cM0]	Alive	1949
1	6394e00a-1f6f-4ea2-b885-373bbb59def9	TCGA-HI-7170	2012-02-21	Prostate Adenocarcinoma Acinar Type	[Not Applicable]	[Unknown]	3	3	6	[Not Available]	Bilateral	Apex	MALE	Normal (no evidence of prostate cancer) [cM0]	Alive	1780
1	931feb14-3f69-41c1-8435-5fd4fb775bdf	TCGA-HI-7171	2012-02-22	Prostate Adenocarcinoma Acinar Type	[Not Applicable]	[Unknown]	5	4	9	[Not Available]	Bilateral	Apex|Middle|Base	MALE	Normal (no evidence of prostate cancer) [cM0]	Dead	[Not Available]
1	931feb14-3f69-41c1-8435-5fd4fb775bdf	TCGA-HI-7171	2012-02-22	Prostate Adenocarcinoma Acinar Type	[Not Applicable]	[Unknown]	5	4	9	[Not Available]	Bilateral	Apex|Middle|Base	MALE	Normal (no evidence of prostate cancer) [cM0]	Dead	[Not Available]
1	931feb14-3f69-41c1-8435-5fd4fb775bdf	TCGA-HI-7171	2012-02-22	Prostate Adenocarcinoma Acinar Type	[Not Applicable]	[Unknown]	5	4	9	[Not Available]	Bilateral	Apex|Middle|Base	MALE	Normal (no evidence of prostate cancer) [cM0]	Dead	[Not Available]
1	931feb14-3f69-41c1-8435-5fd4fb775bdf	TCGA-HI-7171	2012-02-22	Prostate Adenocarcinoma Acinar Type	[Not Applicable]	[Unknown]	5	4	9	[Not Available]	Bilateral	Apex|Middle|Base	MALE	Normal (no evidence of prostate cancer) [cM0]	Dead	[Not Available]
1	a1e64294-1264-498d-b18b-c9b4c729c2f2	TCGA-J4-8198	2012-06-06	Prostate Adenocarcinoma Acinar Type	[Not Applicable]	[Unknown]	4	3	7	5	Bilateral	Apex|Middle|Base	MALE	[Not Available]	Alive	98
1	897a2af4-55af-4245-8629-1a71b622c17e	TCGA-J4-8200	2012-06-06	Prostate Adenocarcinoma Acinar Type	[Not Applicable]	Overlapping / Multiple Zones	3	4	7	[Not Available]	Bilateral	[Not Available]	MALE	Normal (no evidence of prostate cancer) [cM0]	Alive	196
1	C4C1B5BE-A0E7-4968-92DE-7F34C71207FB	TCGA-J4-A67K	2013-08-16	Prostate Adenocarcinoma Acinar Type	[Not Applicable]	Peripheral Zone	4	3	7	[Not Available]	Bilateral	[Not Available]	MALE	[Not Available]	Alive	662
1	29BD2C05-254B-4BB2-AE32-5B328F772441	TCGA-J4-A67L	2013-08-16	Prostate Adenocarcinoma Acinar Type	[Not Applicable]	Peripheral Zone	3	4	7	[Not Available]	Left	Apex|Middle|Base	MALE	[Not Available]	Alive	518
1	67CD72E2-A4CF-48E4-943E-406C252F056A	TCGA-J4-A67M	2013-08-16	Prostate Adenocarcinoma Acinar Type	[Not Applicable]	Peripheral Zone	4	3	7	[Not Available]	Bilateral	Apex|Middle|Base	MALE	[Not Available]	Alive	488
1	00F7F9D3-7A34-4A5B-9D19-38810DCABBBA	TCGA-J4-A67N	2013-08-16	Prostate Adenocarcinoma Acinar Type	[Not Applicable]	Peripheral Zone	3	4	7	[Not Available]	Bilateral	Apex|Middle|Base	MALE	[Not Available]	Alive	503
1	3FC9E3B4-8BC5-4BF8-BFF6-DD90346B83A1	TCGA-J4-A67O	2013-08-16	Prostate Adenocarcinoma Acinar Type	[Not Applicable]	Peripheral Zone	3	4	7	[Not Available]	Bilateral	Apex	MALE	[Not Available]	Alive	491
1	1CBAA137-C3B0-46A2-9B23-208682C2A438	TCGA-J4-A67Q	2013-08-16	Prostate Adenocarcinoma Acinar Type	[Not Applicable]	Peripheral Zone	3	3	6	[Not Available]	Bilateral	Apex|Middle	MALE	[Not Available]	Alive	624
1	DB2779F6-8FE2-48C3-988B-81DB1815A678	TCGA-J4-A67R	2013-08-16	Prostate Adenocarcinoma Acinar Type	[Not Applicable]	Peripheral Zone	4	3	7	[Not Available]	Bilateral	Middle|Base	MALE	[Not Available]	Alive	454
1	9FE9CBAE-37B9-4030-A204-4502760F5DAB	TCGA-J4-A67S	2013-08-16	Prostate Adenocarcinoma Acinar Type	[Not Applicable]	Peripheral Zone	3	4	7	[Not Available]	Bilateral	Apex|Middle|Base	MALE	[Not Available]	Alive	523
1	432F15BA-7401-4827-83A5-3EAAFAAA4BEA	TCGA-J4-A67T	2013-08-16	Prostate Adenocarcinoma Acinar Type	[Not Applicable]	Peripheral Zone	3	4	7	[Not Available]	Bilateral	Apex|Middle	MALE	[Not Available]	Alive	183
1	F9F136A5-3CCB-42B3-BA60-C667FBB0846D	TCGA-J4-A6G1	2013-09-12	Prostate Adenocarcinoma Acinar Type	[Not Applicable]	Peripheral Zone	4	4	8	3	Bilateral	[Not Available]	MALE	[Not Available]	Alive	405
1	9B015929-99EB-4E74-8FBF-6B2E6D7F08E4	TCGA-J4-A6G3	2013-09-12	Prostate Adenocarcinoma Acinar Type	[Not Applicable]	Peripheral Zone	4	4	8	[Not Available]	Bilateral	[Not Available]	MALE	Normal (no evidence of prostate cancer) [cM0]	Alive	528
1	F00B4A22-C327-4FBB-A9A3-4418C13E2A48	TCGA-J4-A6M7	2013-09-23	Prostate Adenocarcinoma Acinar Type	[Not Applicable]	Peripheral Zone	3	4	7	[Not Available]	Bilateral	Apex|Middle	MALE	[Not Available]	Alive	279
1	5DC7E186-7E01-4A54-8AE8-350DACE2297B	TCGA-J4-A83I	2014-01-20	Prostate Adenocarcinoma Acinar Type	[Not Applicable]	Peripheral Zone	4	3	7	[Not Available]	Bilateral	Apex|Middle|Base	MALE	[Not Available]	Alive	279
1	98240F19-BCA7-4001-8AA2-4D790C7C4C53	TCGA-J4-A83J	2014-01-20	Prostate Adenocarcinoma Acinar Type	[Not Applicable]	Peripheral Zone	3	4	7	[Not Available]	Bilateral	Apex|Middle|Base	MALE	[Not Available]	Alive	310
1	256F5BCF-10A9-47BE-B265-CFA707D24097	TCGA-J4-A83K	2014-01-20	Prostate Adenocarcinoma Acinar Type	[Not Applicable]	Peripheral Zone	3	3	6	[Not Available]	Bilateral	Apex|Middle|Base	MALE	[Not Available]	Alive	206
1	8CC7679D-B963-4B45-B3F8-DCF80EA6CC71	TCGA-J4-A83L	2014-01-20	Prostate Adenocarcinoma Acinar Type	[Not Applicable]	Central Zone	3	4	7	[Not Available]	Bilateral	Apex|Middle|Base	MALE	[Not Available]	Alive	316
1	D6974DB6-2BD3-4082-B48E-9C60F7FE3A1F	TCGA-J4-A83M	2014-01-20	Prostate Adenocarcinoma Acinar Type	[Not Applicable]	Peripheral Zone	4	3	7	[Not Available]	Bilateral	Apex|Middle	MALE	[Not Available]	Alive	437
1	C024C4B6-0143-4071-9175-7435F1EAAC58	TCGA-J4-A83N	2014-01-20	Prostate Adenocarcinoma Acinar Type	[Not Applicable]	Overlapping / Multiple Zones	3	4	7	[Not Available]	Bilateral	Apex|Middle|Base	MALE	[Not Available]	Alive	617
1	FADD80E3-8087-4494-A8F0-1CAA92ACBB67	TCGA-J4-AATV	2014-08-13	Prostate Adenocarcinoma Acinar Type	[Not Applicable]	[Unknown]	3	3	6	[Not Available]	Bilateral	[Not Available]	MALE	[Not Available]	Alive	358
1	73B7D4BC-6B56-4AE8-BE7F-074745563BEE	TCGA-J4-AATZ	2014-08-14	Prostate Adenocarcinoma Acinar Type	[Not Applicable]	Peripheral Zone	4	5	9	[Not Available]	Bilateral	Apex	MALE	Normal (no evidence of prostate cancer) [cM0]	Alive	412
1	F0F637B5-DE40-4853-B54B-08468D45B195	TCGA-J4-AAU2	2014-08-14	Prostate Adenocarcinoma Acinar Type	[Not Applicable]	[Unknown]	3	3	6	[Not Available]	Bilateral	[Not Available]	MALE	[Not Available]	Alive	304
1	2ECCAABE-0783-4596-B674-D59846373A1D	TCGA-J9-A52B	2013-03-14	Prostate Adenocarcinoma Acinar Type	[Not Applicable]	Overlapping / Multiple Zones	5	4	9	[Not Available]	Bilateral	Apex|Middle|Base	MALE	Normal (no evidence of prostate cancer) [cM0]	Alive	422
1	1940166E-AEDC-4DC5-90A5-609871F9F7DA	TCGA-J9-A52C	2013-03-14	Prostate Adenocarcinoma Acinar Type	[Not Applicable]	Overlapping / Multiple Zones	4	5	9	3	Bilateral	Apex|Middle|Base	MALE	Normal (no evidence of prostate cancer) [cM0]	Alive	178
1	C03AE0F2-DDE3-47E8-A046-CE85C86DD77D	TCGA-J9-A52D	2014-04-09	Prostate Adenocarcinoma, Other Subtype	[Not Applicable]	Transition Zone	4	5	9	3	Bilateral	Apex|Middle	MALE	Normal (no evidence of prostate cancer) [cM0]	Alive	212
1	30ABA886-5152-4E25-B36F-6CE7009D419E	TCGA-J9-A52E	2013-03-15	Prostate Adenocarcinoma Acinar Type	[Not Applicable]	Overlapping / Multiple Zones	4	5	9	3	Bilateral	Apex|Middle|Base	MALE	Normal (no evidence of prostate cancer) [cM0]	Alive	323
1	EB80244A-5F20-49A8-8F73-E92C14395895	TCGA-J9-A8CK	2015-02-06	Prostate Adenocarcinoma Acinar Type	[Not Applicable]	Overlapping / Multiple Zones	4	5	9	3	Bilateral	Apex|Middle|Base	MALE	Normal (no evidence of prostate cancer) [cM0]	Alive	321
1	1122FA92-0073-4F59-9880-3F1A34620758	TCGA-J9-A8CL	2015-01-27	Prostate Adenocarcinoma Acinar Type	[Not Applicable]	Overlapping / Multiple Zones	4	5	9	3	Bilateral	Apex|Middle|Base	MALE	Equivocal	Alive	405
1	DECEB7DF-6EDC-41F0-99AA-C4AC7E764074	TCGA-J9-A8CM	2015-02-01	Prostate Adenocarcinoma Acinar Type	[Not Applicable]	Peripheral Zone	5	4	9	3	Bilateral	Apex|Middle|Base	MALE	Normal (no evidence of prostate cancer) [cM0]	Alive	463
1	186D7F36-4E93-4AB2-BC23-95D5CD296656	TCGA-J9-A8CN	2015-02-01	Prostate Adenocarcinoma Acinar Type	[Not Applicable]	Transition Zone	3	3	6	4	Bilateral	Apex|Middle	MALE	[Not Available]	Alive	1237
1	5B12458B-F5D7-41DE-A4E1-26D39DCA9B17	TCGA-J9-A8CP	2015-02-01	Prostate Adenocarcinoma Acinar Type	[Not Applicable]	Overlapping / Multiple Zones	4	3	7	[Not Available]	Bilateral	Apex|Middle	MALE	[Not Available]	Alive	386
1	5089A8D2-A353-4150-8A6B-6478C5BB29BB	TCGA-KC-A4BL	2015-01-23	Prostate Adenocarcinoma Acinar Type	[Not Applicable]	Peripheral Zone	3	4	7	5	Bilateral	Middle|Base	MALE	Abnormal (not related to prostate cancer)	Alive	934
1	5A468990-D76D-4C67-8437-62689B593AE2	TCGA-KC-A4BN	2014-07-22	Prostate Adenocarcinoma Acinar Type	[Not Applicable]	[Unknown]	3	4	7	[Not Available]	Right	Middle	MALE	[Not Available]	Alive	1815
0	9A05AA6D-6215-4584-90FC-09A0371A19ED	TCGA-KC-A4BO	2015-01-23	Prostate Adenocarcinoma Acinar Type	[Not Applicable]	Peripheral Zone	3	4	7	5	Bilateral	Apex|Middle	MALE	Abnormal (not related to prostate cancer)	Alive	607
1	3E71FA1C-855C-475A-9DD0-A314A3ECD48D	TCGA-KC-A4BR	2015-01-23	Prostate Adenocarcinoma Acinar Type	[Not Applicable]	Peripheral Zone	4	5	9	[Not Available]	Bilateral	Apex|Middle|Base	MALE	Abnormal (not related to prostate cancer)	Alive	1349
1	A8C954B7-3077-4FF1-B311-D4B4BFA49786	TCGA-KC-A4BV	2014-07-22	Prostate Adenocarcinoma Acinar Type	[Not Applicable]	Overlapping / Multiple Zones	4	5	9	3	Bilateral	Apex|Middle|Base	MALE	Normal (no evidence of prostate cancer) [cM0]	Alive	1328
1	827CAF2C-A94B-4EEE-86B3-1155A16DAF4A	TCGA-KC-A7F3	2015-01-23	Prostate Adenocarcinoma Acinar Type	[Not Applicable]	Peripheral Zone	3	4	7	[Not Available]	Bilateral	Apex	MALE	Normal (no evidence of prostate cancer) [cM0]	Alive	665
1	3A6E0FD1-6E06-4002-9D1A-88EDF7944567	TCGA-KC-A7F5	2015-01-25	Prostate Adenocarcinoma Acinar Type	[Not Applicable]	Peripheral Zone	4	3	7	5	Right	Apex|Middle|Base	MALE	Normal (no evidence of prostate cancer) [cM0]	Alive	91
1	FC823AB7-9390-4C57-9883-3E32EE17E794	TCGA-KC-A7F6	2015-01-25	Prostate Adenocarcinoma Acinar Type	[Not Applicable]	Peripheral Zone	3	4	7	[Not Available]	Bilateral	Apex|Middle	MALE	Abnormal (not related to prostate cancer)	Alive	263
1	3F3128C9-1072-443C-B6AE-8B63166FA9A4	TCGA-KC-A7FA	2015-01-25	Prostate Adenocarcinoma Acinar Type	[Not Applicable]	Peripheral Zone	3	4	7	[Not Available]	Bilateral	Apex|Middle|Base	MALE	Abnormal (not related to prostate cancer)	Alive	598
1	88658B66-F293-4AFF-9E33-05ABFAFD3B43	TCGA-KC-A7FD	2015-01-25	Prostate Adenocarcinoma Acinar Type	[Not Applicable]	Peripheral Zone	3	4	7	[Not Available]	Bilateral	Apex|Middle|Base	MALE	[Not Available]	Alive	270
1	7C40C747-5000-4F66-AAB5-C53FB96337CB	TCGA-KC-A7FE	2015-01-25	Prostate Adenocarcinoma Acinar Type	[Not Applicable]	Peripheral Zone	3	4	7	[Not Available]	Bilateral	Apex|Middle	MALE	Abnormal (not related to prostate cancer)	Alive	352
1	9E48644F-D498-42B0-871B-D11F676241E2	TCGA-KK-A59V	2014-03-27	Prostate Adenocarcinoma Acinar Type	[Not Applicable]	Peripheral Zone	4	5	9	[Not Available]	Bilateral	Apex|Middle|Base	MALE	[Not Available]	Alive	2859
1	629855EA-551E-456C-B421-83B9A4EB3269	TCGA-KK-A59X	2013-05-28	Prostate Adenocarcinoma Acinar Type	[Not Applicable]	Peripheral Zone	5	4	9	[Not Available]	Bilateral	Apex|Middle|Base	MALE	Normal (no evidence of prostate cancer) [cM0]	Alive	1712
1	629855EA-551E-456C-B421-83B9A4EB3269	TCGA-KK-A59X	2013-05-28	Prostate Adenocarcinoma Acinar Type	[Not Applicable]	Peripheral Zone	5	4	9	[Not Available]	Bilateral	Apex|Middle|Base	MALE	Normal (no evidence of prostate cancer) [cM0]	Alive	1712
1	629855EA-551E-456C-B421-83B9A4EB3269	TCGA-KK-A59X	2013-05-28	Prostate Adenocarcinoma Acinar Type	[Not Applicable]	Peripheral Zone	5	4	9	[Not Available]	Bilateral	Apex|Middle|Base	MALE	Normal (no evidence of prostate cancer) [cM0]	Alive	1712
1	629855EA-551E-456C-B421-83B9A4EB3269	TCGA-KK-A59X	2013-05-28	Prostate Adenocarcinoma Acinar Type	[Not Applicable]	Peripheral Zone	5	4	9	[Not Available]	Bilateral	Apex|Middle|Base	MALE	Normal (no evidence of prostate cancer) [cM0]	Alive	1712
1	4C197D76-DAF6-474D-B561-DED42905F52A	TCGA-KK-A59Y	2013-05-28	Prostate Adenocarcinoma Acinar Type	[Not Applicable]	Peripheral Zone	4	5	9	[Not Available]	Bilateral	Apex|Middle|Base	MALE	Normal (no evidence of prostate cancer) [cM0]	Alive	1359
1	DF7BBD9C-0B35-4855-ACDE-46F4956F4DF1	TCGA-KK-A59Z	2013-05-28	Prostate Adenocarcinoma Acinar Type	[Not Applicable]	Peripheral Zone	4	3	7	[Not Available]	Bilateral	Apex|Middle|Base	MALE	Normal (no evidence of prostate cancer) [cM0]	Alive	1879
1	436B242C-AD5F-432E-A684-27BBA4C1C8A2	TCGA-KK-A5A1	2013-05-28	Prostate Adenocarcinoma Acinar Type	[Not Applicable]	Overlapping / Multiple Zones	4	5	9	[Not Available]	Bilateral	Apex|Middle|Base	MALE	Normal (no evidence of prostate cancer) [cM0]	Alive	2364
1	B1BDAF2D-7D84-4409-9427-5390150BB96D	TCGA-KK-A6DY	2014-03-27	Prostate Adenocarcinoma Acinar Type	[Not Applicable]	Peripheral Zone	3	4	7	[Not Available]	Bilateral	Apex|Middle|Base	MALE	[Not Available]	Alive	3524
1	D112136D-34FA-426E-B432-4D1E4286ADF8	TCGA-KK-A6E0	2014-03-27	Prostate Adenocarcinoma Acinar Type	[Not Applicable]	Peripheral Zone	4	5	9	[Not Available]	Right	Apex|Middle|Base	MALE	Normal (no evidence of prostate cancer) [cM0]	Alive	913
1	D112136D-34FA-426E-B432-4D1E4286ADF8	TCGA-KK-A6E0	2014-03-27	Prostate Adenocarcinoma Acinar Type	[Not Applicable]	Peripheral Zone	4	5	9	[Not Available]	Right	Apex|Middle|Base	MALE	Normal (no evidence of prostate cancer) [cM0]	Alive	913
1	D112136D-34FA-426E-B432-4D1E4286ADF8	TCGA-KK-A6E0	2014-03-27	Prostate Adenocarcinoma Acinar Type	[Not Applicable]	Peripheral Zone	4	5	9	[Not Available]	Right	Apex|Middle|Base	MALE	Normal (no evidence of prostate cancer) [cM0]	Alive	913
1	DEB57BD8-545F-477A-9A86-6BC6DB257270	TCGA-KK-A6E1	2014-03-28	Prostate Adenocarcinoma Acinar Type	[Not Applicable]	Overlapping / Multiple Zones	4	5	9	[Not Available]	Bilateral	Apex|Middle|Base	MALE	Normal (no evidence of prostate cancer) [cM0]	Alive	1659
1	56C88739-C076-42CC-A2CB-FD613AB567B5	TCGA-KK-A6E2	2014-03-27	Prostate Adenocarcinoma Acinar Type	[Not Applicable]	Transition Zone	3	4	7	[Not Available]	Bilateral	Apex|Middle|Base	MALE	[Not Available]	Alive	4604
1	38A2B705-D8A4-45CA-8BCD-96DBF93D8E4D	TCGA-KK-A6E3	2014-03-27	Prostate Adenocarcinoma Acinar Type	[Not Applicable]	Transition Zone	3	4	7	[Not Available]	Bilateral	Apex|Middle|Base	MALE	Normal (no evidence of prostate cancer) [cM0]	Alive	2056
1	DCF383D5-B25A-4EA9-A3F4-4D7EA5DDD9EF	TCGA-KK-A6E4	2014-03-27	Prostate Adenocarcinoma Acinar Type	[Not Applicable]	Peripheral Zone	3	4	7	[Not Available]	Right	Apex|Middle|Base	MALE	[Not Available]	Alive	2753
1	0FB599CE-5E10-4571-8160-4F5160791A3F	TCGA-KK-A6E5	2014-03-27	Prostate Adenocarcinoma Acinar Type	[Not Applicable]	Peripheral Zone	4	3	7	[Not Available]	Bilateral	Apex|Middle|Base	MALE	Normal (no evidence of prostate cancer) [cM0]	Alive	1498
1	E377F873-C0D1-4810-9F3D-E551723858E1	TCGA-KK-A6E6	2014-03-27	Prostate Adenocarcinoma Acinar Type	[Not Applicable]	Peripheral Zone	4	5	9	[Not Available]	Bilateral	Apex|Middle|Base	MALE	[Not Available]	Alive	3447
1	25C669B3-4D4A-4142-A403-677BE8522875	TCGA-KK-A6E7	2014-03-27	Prostate Adenocarcinoma Acinar Type	[Not Applicable]	Transition Zone	5	4	9	[Not Available]	Bilateral	Apex|Middle	MALE	Normal (no evidence of prostate cancer) [cM0]	Alive	2040
1	8990CE28-C671-4487-8DDA-864F0675BBB3	TCGA-KK-A6E8	2014-03-27	Prostate Adenocarcinoma Acinar Type	[Not Applicable]	Transition Zone	4	5	9	[Not Available]	Bilateral	Apex|Middle|Base	MALE	Normal (no evidence of prostate cancer) [cM0]	Alive	1770
1	F4E9A9F9-263C-4CED-A8FB-6CB0FB088983	TCGA-KK-A7AP	2014-06-06	Prostate Adenocarcinoma Acinar Type	[Not Applicable]	Overlapping / Multiple Zones	4	5	9	[Not Available]	Right	Apex|Middle|Base	MALE	Normal (no evidence of prostate cancer) [cM0]	Alive	196
1	CECF4EE9-7610-4F47-A825-7FDE8233B75D	TCGA-KK-A7AQ	2014-08-19	Prostate Adenocarcinoma Acinar Type	[Not Applicable]	Peripheral Zone	4	3	7	5	Bilateral	Apex|Middle	MALE	[Not Available]	Alive	1386
1	CECF4EE9-7610-4F47-A825-7FDE8233B75D	TCGA-KK-A7AQ	2014-08-19	Prostate Adenocarcinoma Acinar Type	[Not Applicable]	Peripheral Zone	4	3	7	5	Bilateral	Apex|Middle	MALE	[Not Available]	Alive	1386
1	39303E7C-5BAF-479D-A112-D8F03A18C621	TCGA-KK-A7AU	2014-08-28	Prostate Adenocarcinoma Acinar Type	[Not Applicable]	Peripheral Zone	4	5	9	[Not Available]	Bilateral	Apex|Middle|Base	MALE	[Not Available]	Alive	1621
1	39303E7C-5BAF-479D-A112-D8F03A18C621	TCGA-KK-A7AU	2014-08-28	Prostate Adenocarcinoma Acinar Type	[Not Applicable]	Peripheral Zone	4	5	9	[Not Available]	Bilateral	Apex|Middle|Base	MALE	[Not Available]	Alive	1621
1	39303E7C-5BAF-479D-A112-D8F03A18C621	TCGA-KK-A7AU	2014-08-28	Prostate Adenocarcinoma Acinar Type	[Not Applicable]	Peripheral Zone	4	5	9	[Not Available]	Bilateral	Apex|Middle|Base	MALE	[Not Available]	Alive	1621
1	BF462E14-F9E8-4531-905D-1FB59D9088CB	TCGA-KK-A7AV	2014-08-28	Prostate Adenocarcinoma Acinar Type	[Not Applicable]	Peripheral Zone	3	4	7	[Not Available]	Bilateral	Apex|Middle|Base	MALE	[Not Available]	Alive	822
1	2F231B79-84BC-4256-BF26-7CE64083D438	TCGA-KK-A7AW	2014-08-19	Prostate Adenocarcinoma Acinar Type	[Not Applicable]	Peripheral Zone	4	3	7	[Not Available]	Right	Apex|Middle|Base	MALE	[Not Available]	Alive	1054
1	F4AEBD64-A356-4C05-B847-6DD28CF26339	TCGA-KK-A7AY	2014-08-28	Prostate Adenocarcinoma Acinar Type	[Not Applicable]	Peripheral Zone	4	3	7	[Not Available]	Bilateral	Apex|Middle|Base	MALE	[Not Available]	Alive	1572
1	7D931C19-1FCE-4409-8A9C-9C65631CCBAC	TCGA-KK-A7AZ	2014-08-19	Prostate Adenocarcinoma Acinar Type	[Not Applicable]	Peripheral Zone	4	3	7	[Not Available]	Right	Apex|Middle|Base	MALE	[Not Available]	Alive	840
1	73D4E806-2C15-4C9E-A978-106FB9494E82	TCGA-KK-A7B0	2014-08-28	Prostate Adenocarcinoma Acinar Type	[Not Applicable]	Overlapping / Multiple Zones	4	5	9	[Not Available]	Bilateral	Apex|Middle|Base	MALE	[Not Available]	Alive	999
1	7315BB0A-96A1-45AB-A704-B084D237CF5C	TCGA-KK-A7B1	2014-06-06	Prostate Adenocarcinoma Acinar Type	[Not Applicable]	Peripheral Zone	4	3	7	[Not Available]	Bilateral	Apex|Middle|Base	MALE	[Not Available]	Alive	1063
1	000D566C-96C7-4F1C-B36E-FA2222467983	TCGA-KK-A7B2	2014-06-06	Prostate Adenocarcinoma Acinar Type	[Not Applicable]	Overlapping / Multiple Zones	4	5	9	[Not Available]	Left	Apex|Middle|Base	MALE	Normal (no evidence of prostate cancer) [cM0]	Alive	692
1	AAEB1D59-D6CE-4422-9639-F1E83C002D84	TCGA-KK-A7B3	2014-08-28	Prostate Adenocarcinoma Acinar Type	[Not Applicable]	Peripheral Zone	4	5	9	[Not Available]	Bilateral	Apex|Middle|Base	MALE	[Not Available]	Alive	637
1	5447A0E0-80CA-40FB-8233-504FDE51F22C	TCGA-KK-A7B4	2014-08-28	Prostate Adenocarcinoma Acinar Type	[Not Applicable]	Overlapping / Multiple Zones	4	5	9	[Not Available]	Bilateral	Apex|Middle|Base	MALE	Equivocal	Alive	637
1	5447A0E0-80CA-40FB-8233-504FDE51F22C	TCGA-KK-A7B4	2014-08-28	Prostate Adenocarcinoma Acinar Type	[Not Applicable]	Overlapping / Multiple Zones	4	5	9	[Not Available]	Bilateral	Apex|Middle|Base	MALE	Equivocal	Alive	637
1	9A8CAEF5-6543-4391-8A55-4999035693C5	TCGA-KK-A8I4	2014-08-28	Prostate Adenocarcinoma Acinar Type	[Not Applicable]	Peripheral Zone	4	3	7	5	Left	Apex|Middle|Base	MALE	Normal (no evidence of prostate cancer) [cM0]	Alive	2068
1	9A8CAEF5-6543-4391-8A55-4999035693C5	TCGA-KK-A8I4	2014-08-28	Prostate Adenocarcinoma Acinar Type	[Not Applicable]	Peripheral Zone	4	3	7	5	Left	Apex|Middle|Base	MALE	Normal (no evidence of prostate cancer) [cM0]	Alive	2068
1	7CE45134-5B1F-4EA7-ACE9-7E463B034A43	TCGA-KK-A8I5	2014-08-18	Prostate Adenocarcinoma Acinar Type	[Not Applicable]	Peripheral Zone	3	4	7	[Not Available]	Right	Apex|Middle|Base	MALE	[Not Available]	Alive	2553
1	6E3154D4-2EF6-403D-9DE1-7B6233C4D505	TCGA-KK-A8I6	2014-08-18	Prostate Adenocarcinoma Acinar Type	[Not Applicable]	Peripheral Zone	4	3	7	[Not Available]	Bilateral	Apex|Middle|Base	MALE	Normal (no evidence of prostate cancer) [cM0]	Alive	668
1	108DEE1E-B27D-4056-A167-261725F548C1	TCGA-KK-A8I7	2014-08-18	Prostate Adenocarcinoma Acinar Type	[Not Applicable]	Peripheral Zone	4	5	9	[Not Available]	Bilateral	Apex|Middle|Base	MALE	[Not Available]	Alive	1891
1	108DEE1E-B27D-4056-A167-261725F548C1	TCGA-KK-A8I7	2014-08-18	Prostate Adenocarcinoma Acinar Type	[Not Applicable]	Peripheral Zone	4	5	9	[Not Available]	Bilateral	Apex|Middle|Base	MALE	[Not Available]	Alive	1891
1	30FA311B-05A2-43E4-9EDC-02B327898132	TCGA-KK-A8I8	2014-08-18	Prostate Adenocarcinoma Acinar Type	[Not Applicable]	Peripheral Zone	4	5	9	[Not Available]	Bilateral	Apex|Middle|Base	MALE	[Not Available]	Alive	774
1	261C3D74-706E-4751-BD15-8F3C1A402FF0	TCGA-KK-A8I9	2014-08-18	Prostate Adenocarcinoma Acinar Type	[Not Applicable]	Peripheral Zone	4	4	8	[Not Available]	Bilateral	Apex|Middle|Base	MALE	Normal (no evidence of prostate cancer) [cM0]	Alive	721
1	17916C4E-FEBE-48C6-B475-AD29397425E8	TCGA-KK-A8IA	2014-08-18	Prostate Adenocarcinoma Acinar Type	[Not Applicable]	Peripheral Zone	4	5	9	[Not Available]	Bilateral	Apex|Middle|Base	MALE	Normal (no evidence of prostate cancer) [cM0]	Alive	1439
1	88705B03-AA27-45C5-BEF0-BB697799F9DF	TCGA-KK-A8IB	2014-08-19	Prostate Adenocarcinoma Acinar Type	[Not Applicable]	Peripheral Zone	4	5	9	[Not Available]	Bilateral	Apex|Middle|Base	MALE	[Not Available]	Alive	83
1	70C6C3A0-B422-4541-A60F-355356A9A340	TCGA-KK-A8IC	2014-08-28	Prostate Adenocarcinoma Acinar Type	[Not Applicable]	Peripheral Zone	4	5	9	[Not Available]	Bilateral	Apex|Middle|Base	MALE	Normal (no evidence of prostate cancer) [cM0]	Alive	2051
1	70C6C3A0-B422-4541-A60F-355356A9A340	TCGA-KK-A8IC	2014-08-28	Prostate Adenocarcinoma Acinar Type	[Not Applicable]	Peripheral Zone	4	5	9	[Not Available]	Bilateral	Apex|Middle|Base	MALE	Normal (no evidence of prostate cancer) [cM0]	Alive	2051
1	717C0FD3-527B-4D5E-A9AB-0F141FCC84E8	TCGA-KK-A8ID	2014-08-18	Prostate Adenocarcinoma Acinar Type	[Not Applicable]	Overlapping / Multiple Zones	5	4	9	[Not Available]	Bilateral	Apex|Middle|Base	MALE	Normal (no evidence of prostate cancer) [cM0]	Alive	1973
1	3F5270A2-3284-4523-BD81-54FC98C2B933	TCGA-KK-A8IF	2014-08-18	Prostate Adenocarcinoma Acinar Type	[Not Applicable]	Transition Zone	4	3	7	[Not Available]	Bilateral	Apex|Middle|Base	MALE	[Not Available]	Alive	804
1	1E3C1D8F-B3C9-47BE-89E4-22E6B16ED2AE	TCGA-KK-A8IG	2014-08-19	Prostate Adenocarcinoma Acinar Type	[Not Applicable]	Transition Zone	4	3	7	[Not Available]	Bilateral	Apex|Middle	MALE	Normal (no evidence of prostate cancer) [cM0]	Alive	2211
1	89B995BA-D13A-461B-ADE4-D791844C1A0C	TCGA-KK-A8IH	2014-08-19	Prostate Adenocarcinoma Acinar Type	[Not Applicable]	Peripheral Zone	4	3	7	5	Bilateral	Apex|Middle|Base	MALE	[Not Available]	Alive	1635
1	D05681CC-DFFA-44D0-B6A1-0A99A4CE3BE5	TCGA-KK-A8II	2014-08-28	Prostate Adenocarcinoma, Other Subtype	[Not Applicable]	Peripheral Zone	4	5	9	[Not Available]	Bilateral	Apex|Middle|Base	MALE	Normal (no evidence of prostate cancer) [cM0]	Dead	[Not Available]
1	D05681CC-DFFA-44D0-B6A1-0A99A4CE3BE5	TCGA-KK-A8II	2014-08-28	Prostate Adenocarcinoma, Other Subtype	[Not Applicable]	Peripheral Zone	4	5	9	[Not Available]	Bilateral	Apex|Middle|Base	MALE	Normal (no evidence of prostate cancer) [cM0]	Dead	[Not Available]
1	D05681CC-DFFA-44D0-B6A1-0A99A4CE3BE5	TCGA-KK-A8II	2014-08-28	Prostate Adenocarcinoma, Other Subtype	[Not Applicable]	Peripheral Zone	4	5	9	[Not Available]	Bilateral	Apex|Middle|Base	MALE	Normal (no evidence of prostate cancer) [cM0]	Dead	[Not Available]
1	D05681CC-DFFA-44D0-B6A1-0A99A4CE3BE5	TCGA-KK-A8II	2014-08-28	Prostate Adenocarcinoma, Other Subtype	[Not Applicable]	Peripheral Zone	4	5	9	[Not Available]	Bilateral	Apex|Middle|Base	MALE	Normal (no evidence of prostate cancer) [cM0]	Dead	[Not Available]
1	D05681CC-DFFA-44D0-B6A1-0A99A4CE3BE5	TCGA-KK-A8II	2014-08-28	Prostate Adenocarcinoma, Other Subtype	[Not Applicable]	Peripheral Zone	4	5	9	[Not Available]	Bilateral	Apex|Middle|Base	MALE	Normal (no evidence of prostate cancer) [cM0]	Dead	[Not Available]
1	98A9CE0E-4F02-4819-BC0C-C1A8D34E3DB6	TCGA-KK-A8IJ	2014-08-19	Prostate Adenocarcinoma Acinar Type	[Not Applicable]	Peripheral Zone	4	3	7	5	Bilateral	Apex|Middle|Base	MALE	Normal (no evidence of prostate cancer) [cM0]	Alive	1559
1	D4F4DDC1-CFD7-4C57-ADE6-4F32CB7FFD85	TCGA-KK-A8IK	2014-08-28	Prostate Adenocarcinoma Acinar Type	[Not Applicable]	Peripheral Zone	4	5	9	[Not Available]	Bilateral	Apex|Middle|Base	MALE	Abnormal (not related to prostate cancer)	Alive	1563
1	2A51E1C2-8A8F-4DF3-BCC6-7DF94A47D94D	TCGA-KK-A8IL	2014-08-19	Prostate Adenocarcinoma Acinar Type	[Not Applicable]	Peripheral Zone	4	5	9	[Not Available]	Bilateral	Apex|Middle|Base	MALE	[Not Available]	Dead	[Not Available]
1	4434864A-8A0D-488E-B9A7-6749719663E5	TCGA-KK-A8IM	2014-08-18	Prostate Adenocarcinoma Acinar Type	[Not Applicable]	Peripheral Zone	4	3	7	[Not Available]	Bilateral	Apex|Middle|Base	MALE	[Not Available]	Alive	1438
1	1583AEA0-5D69-4165-9BEF-D5BFDDDF3A65	TCGA-M7-A71Y	2013-12-10	Prostate Adenocarcinoma Acinar Type	[Not Applicable]	Overlapping / Multiple Zones	3	4	7	[Not Available]	Bilateral	Apex|Middle|Base	MALE	[Not Available]	Alive	158
1	4D5D61C4-2E64-422E-ABA6-EC098F40EEEC	TCGA-M7-A71Z	2013-12-10	Prostate Adenocarcinoma Acinar Type	[Not Applicable]	Overlapping / Multiple Zones	4	3	7	[Not Available]	Right	Apex|Base	MALE	[Not Available]	Alive	209
1	444E78F7-1221-4882-ADE2-7E45D828EA2A	TCGA-M7-A720	2013-12-10	Prostate Adenocarcinoma Acinar Type	[Not Applicable]	Peripheral Zone	3	3	6	[Not Available]	Bilateral	Middle|Base	MALE	[Not Available]	Alive	302
1	6433F001-DB5C-476B-83C7-23F4C5397AE9	TCGA-M7-A721	2013-12-10	Prostate Adenocarcinoma Acinar Type	[Not Applicable]	Overlapping / Multiple Zones	3	4	7	[Not Available]	Bilateral	Apex|Middle|Base	MALE	Normal (no evidence of prostate cancer) [cM0]	Alive	204
1	3FA3CFFE-40F1-4853-9CBB-54A99FFD6108	TCGA-M7-A722	2014-03-27	Prostate Adenocarcinoma Acinar Type	[Not Applicable]	Overlapping / Multiple Zones	4	4	8	3	Bilateral	[Not Available]	MALE	Normal (no evidence of prostate cancer) [cM0]	Alive	717
1	E27BC39B-54F1-47B5-AC8F-3245DCE690F4	TCGA-M7-A723	2013-12-10	Prostate Adenocarcinoma Acinar Type	[Not Applicable]	Overlapping / Multiple Zones	4	3	7	5	Bilateral	Apex|Middle|Base	MALE	Normal (no evidence of prostate cancer) [cM0]	Alive	62
1	E27BC39B-54F1-47B5-AC8F-3245DCE690F4	TCGA-M7-A723	2013-12-10	Prostate Adenocarcinoma Acinar Type	[Not Applicable]	Overlapping / Multiple Zones	4	3	7	5	Bilateral	Apex|Middle|Base	MALE	Normal (no evidence of prostate cancer) [cM0]	Alive	62
1	F8B98552-AE2A-4609-9929-7864485B3C51	TCGA-M7-A724	2013-12-10	Prostate Adenocarcinoma Acinar Type	[Not Applicable]	Peripheral Zone	4	4	8	[Not Available]	Right	Apex|Base	MALE	Abnormal (not related to prostate cancer)	Alive	483
1	FCA0331B-8096-40E8-B292-D438370C37C9	TCGA-M7-A725	2013-12-10	Prostate Adenocarcinoma Acinar Type	[Not Applicable]	Overlapping / Multiple Zones	4	3	7	5	Bilateral	Apex|Base	MALE	Normal (no evidence of prostate cancer) [cM0]	Alive	96
1	9C8447AC-5B26-4558-8BFD-F0E7046C1FB9	TCGA-MG-AAMC	2014-07-28	Prostate Adenocarcinoma Acinar Type	[Not Applicable]	[Unknown]	4	5	9	3	[Not Available]	[Not Available]	MALE	[Not Available]	Alive	173
1	DFFC3917-BF06-4C3D-B03A-CA54FE5C2E79	TCGA-QU-A6IL	2013-08-21	Prostate Adenocarcinoma Acinar Type	[Not Applicable]	[Unknown]	3	4	7	[Not Available]	Bilateral	Apex|Middle|Base	MALE	[Not Available]	Alive	97
1	D1B31524-8034-4FCE-B14E-1CEF33C26CA5	TCGA-QU-A6IM	2013-08-21	Prostate Adenocarcinoma Acinar Type	[Not Applicable]	[Unknown]	3	4	7	[Not Available]	Left	Apex|Middle	MALE	Equivocal	Alive	1247
1	D07D20F4-DD65-4FFC-ADD4-01F350CA7B65	TCGA-QU-A6IN	2013-08-21	Prostate Adenocarcinoma Acinar Type	[Not Applicable]	[Unknown]	3	4	7	5	Bilateral	Apex|Middle|Base	MALE	Normal (no evidence of prostate cancer) [cM0]	Alive	3487
1	570DDFB3-2721-42B6-9604-2DE6B6090031	TCGA-QU-A6IO	2013-08-21	Prostate Adenocarcinoma Acinar Type	[Not Applicable]	[Unknown]	3	3	6	[Not Available]	Bilateral	Apex|Middle|Base	MALE	[Not Available]	Alive	1436
1	9A8E27C9-614B-491F-913D-429DFC4E2C4D	TCGA-QU-A6IP	2013-08-21	Prostate Adenocarcinoma Acinar Type	[Not Applicable]	[Unknown]	3	3	6	[Not Available]	Right	Middle|Base	MALE	[Not Available]	Alive	2620
1	2648C3C9-9884-4A0C-96AA-61130CD289EA	TCGA-SU-A7E7	2014-01-24	Prostate Adenocarcinoma Acinar Type	[Not Applicable]	Peripheral Zone	5	3	8	[Not Available]	Right	Base	MALE	Normal (no evidence of prostate cancer) [cM0]	Alive	112
1	4FDC9F5A-7BA1-4F80-B3DB-2B7CBE505217	TCGA-TK-A8OK	2014-11-14	Prostate Adenocarcinoma Acinar Type	[Not Applicable]	Overlapping / Multiple Zones	3	4	7	[Not Available]	Right	[Not Available]	MALE	[Not Available]	Alive	27
1	A13A7252-DE84-4950-9307-80FC8A6A668D	TCGA-TP-A8TT	2014-03-28	Prostate Adenocarcinoma Acinar Type	[Not Applicable]	Peripheral Zone	4	3	7	[Not Available]	Left	Apex|Middle|Base	MALE	Normal (no evidence of prostate cancer) [cM0]	Alive	362
1	6F4C1006-519D-4B16-8C96-690C63BEA0B6	TCGA-TP-A8TV	2014-03-28	Prostate Adenocarcinoma Acinar Type	[Not Applicable]	Overlapping / Multiple Zones	4	3	7	5	Bilateral	Apex|Middle|Base	MALE	[Not Available]	Alive	249
1	56DF9DE6-613D-44CE-8827-9213CC6C8B56	TCGA-V1-A8MF	2014-07-23	Prostate Adenocarcinoma Acinar Type	[Not Applicable]	Peripheral Zone	3	3	6	[Not Available]	Bilateral	Apex	MALE	[Not Available]	Alive	1254
1	301C4C32-BC66-4328-8DCF-FE3DD66FBDE2	TCGA-V1-A8MG	2014-07-23	Prostate Adenocarcinoma Acinar Type	[Not Applicable]	Peripheral Zone	3	4	7	[Not Available]	Bilateral	Apex	MALE	[Not Available]	Alive	857
1	F4F81316-C99A-4A88-AA6C-E66FC5D60C53	TCGA-V1-A8MJ	2014-07-15	Prostate Adenocarcinoma Acinar Type	[Not Applicable]	Peripheral Zone	3	4	7	[Not Available]	Bilateral	Apex	MALE	[Not Available]	Alive	1230
1	9938C4AD-748C-4086-9081-FAC0AEFAD440	TCGA-V1-A8MK	2014-07-15	Prostate Adenocarcinoma Acinar Type	[Not Applicable]	Peripheral Zone	3	3	6	[Not Available]	Bilateral	Apex	MALE	[Not Available]	Alive	508
1	69174712-AF41-422D-952A-D8D0D16D7182	TCGA-V1-A8ML	2014-07-15	Prostate Adenocarcinoma Acinar Type	[Not Applicable]	Peripheral Zone	3	4	7	[Not Available]	Bilateral	Apex	MALE	[Not Available]	Alive	448
1	94D6675E-27AE-4F34-9D53-6E19238EB01D	TCGA-V1-A8MM	2014-07-15	Prostate Adenocarcinoma Acinar Type	[Not Applicable]	Peripheral Zone	4	3	7	[Not Available]	Bilateral	Apex	MALE	[Not Available]	Alive	1019
1	A76BCD1F-E47F-4DC5-A97A-4C4F00032191	TCGA-V1-A8MU	2014-07-15	Prostate Adenocarcinoma Acinar Type	[Not Applicable]	Peripheral Zone	3	4	7	[Not Available]	Bilateral	Apex	MALE	[Not Available]	Alive	1399
1	F7FC3F2E-C70E-460D-B34D-BB2EA423A0AE	TCGA-V1-A8WL	2014-07-23	Prostate Adenocarcinoma Acinar Type	[Not Applicable]	Peripheral Zone	3	4	7	[Not Available]	Bilateral	Apex	MALE	[Not Available]	Alive	1375
1	DC16F348-A49F-4958-A3FF-BC40E18DF2BD	TCGA-V1-A8WN	2014-07-15	Prostate Adenocarcinoma Acinar Type	[Not Applicable]	Peripheral Zone	3	3	6	[Not Available]	Bilateral	Apex	MALE	[Not Available]	Alive	476
1	BEA84D33-3286-44E2-9595-893C34A01F58	TCGA-V1-A8WS	2014-07-23	Prostate Adenocarcinoma Acinar Type	[Not Applicable]	Peripheral Zone	3	3	6	[Not Available]	Bilateral	Apex	MALE	[Not Available]	Alive	474
1	8E5B1D47-7D92-4D28-8186-4176ADA96672	TCGA-V1-A8WV	2014-07-15	Prostate Adenocarcinoma Acinar Type	[Not Applicable]	Peripheral Zone	4	5	9	[Not Available]	Bilateral	Middle	MALE	[Not Available]	Alive	686
1	D843996C-0F17-4482-8466-9F6144981B8A	TCGA-V1-A8WW	2014-07-15	Prostate Adenocarcinoma Acinar Type	[Not Applicable]	Peripheral Zone	4	5	9	[Not Available]	Bilateral	Apex	MALE	[Not Available]	Alive	709
1	86B82965-B19B-4285-B1A5-51A5D5267103	TCGA-V1-A8X3	2014-07-23	Prostate Adenocarcinoma Acinar Type	[Not Applicable]	Peripheral Zone	3	4	7	[Not Available]	Bilateral	Apex	MALE	[Not Available]	Alive	202
1	E0DFC37A-4A2E-4353-9673-241B100B3467	TCGA-V1-A9O5	2014-07-23	Prostate Adenocarcinoma Acinar Type	[Not Applicable]	Peripheral Zone	5	4	9	[Not Available]	Bilateral	Apex	MALE	[Not Available]	Alive	1776
1	40EBEB10-7390-44FC-9EF2-80D40D251018	TCGA-V1-A9O7	2014-07-23	Prostate Adenocarcinoma Acinar Type	[Not Applicable]	Peripheral Zone	5	4	9	[Not Available]	Bilateral	Apex	MALE	[Not Available]	Alive	2425
1	F6935F67-5C62-4774-8346-711F36F3B547	TCGA-V1-A9O9	2014-07-23	Prostate Adenocarcinoma Acinar Type	[Not Applicable]	Peripheral Zone	3	5	8	[Not Available]	Bilateral	Apex	MALE	[Not Available]	Alive	204
1	A8396F6D-53E2-4664-A3E2-DF061D022108	TCGA-V1-A9OA	2014-07-23	Prostate Adenocarcinoma Acinar Type	[Not Applicable]	Peripheral Zone	4	5	9	[Not Available]	Bilateral	Apex	MALE	[Not Available]	Alive	636
1	D4DC7C5C-45B3-4741-B0C1-FEE477DA2EF4	TCGA-V1-A9OF	2014-07-23	Prostate Adenocarcinoma Acinar Type	[Not Applicable]	Peripheral Zone	3	3	6	[Not Available]	Bilateral	Apex	MALE	[Not Available]	Alive	1184
1	6EF0FC2D-F274-4253-BEC5-6DBD55953D76	TCGA-V1-A9OH	2014-07-23	Prostate Adenocarcinoma Acinar Type	[Not Applicable]	Peripheral Zone	4	4	8	[Not Available]	Right	Apex	MALE	[Not Available]	Alive	1253
1	FCBD7B29-12DA-44C8-B241-1388D1B15684	TCGA-V1-A9OL	2014-07-11	Prostate Adenocarcinoma Acinar Type	[Not Applicable]	Peripheral Zone	5	4	9	[Not Available]	Bilateral	Apex	MALE	[Not Available]	Alive	589
1	10271D9C-9B9C-4B5F-A845-A0F1BD03AF51	TCGA-V1-A9OQ	2014-07-11	Prostate Adenocarcinoma Acinar Type	[Not Applicable]	Peripheral Zone	3	3	6	[Not Available]	Bilateral	Apex	MALE	[Not Available]	Alive	371
1	18B8AD7F-0F39-4853-AE13-5B13AA5E6F7D	TCGA-V1-A9OT	2014-07-23	Prostate Adenocarcinoma Acinar Type	[Not Applicable]	Peripheral Zone	3	3	6	[Not Available]	Bilateral	Middle	MALE	[Not Available]	Alive	476
1	14C2819B-9AFC-4C89-849F-530E289D55BF	TCGA-V1-A9OX	2014-07-23	Prostate Adenocarcinoma Acinar Type	[Not Applicable]	Peripheral Zone	3	5	8	[Not Available]	Bilateral	Apex	MALE	[Not Available]	Alive	256
1	69FC0351-6496-46B5-BE22-25B80C1DC4CC	TCGA-V1-A9OY	2014-07-23	Prostate Adenocarcinoma Acinar Type	[Not Applicable]	Peripheral Zone	4	3	7	[Not Available]	Bilateral	Apex	MALE	[Not Available]	Alive	170
1	4DB62B98-ABD4-4A7C-9FCE-8BBDA2AEC8A3	TCGA-V1-A9Z7	2014-07-23	Prostate Adenocarcinoma Acinar Type	[Not Applicable]	Peripheral Zone	5	4	9	[Not Available]	Bilateral	Apex	MALE	[Not Available]	Alive	123
1	9BF4E7BB-6AA9-4BE8-A7C3-E630ECFF4DCE	TCGA-V1-A9Z8	2014-07-23	Prostate Adenocarcinoma Acinar Type	[Not Applicable]	Peripheral Zone	5	4	9	[Not Available]	Bilateral	Apex	MALE	[Not Available]	Alive	187
1	0885EB03-DE9F-46BA-9C53-FB69C67AB9F0	TCGA-V1-A9Z9	2014-07-23	Prostate Adenocarcinoma Acinar Type	[Not Applicable]	Peripheral Zone	4	5	9	[Not Available]	Bilateral	Apex	MALE	[Not Available]	Alive	295
1	DEC99F86-622B-477F-A26A-98C954FB1F17	TCGA-V1-A9ZG	2014-07-23	Prostate Adenocarcinoma Acinar Type	[Not Applicable]	Peripheral Zone	4	5	9	[Not Available]	Bilateral	Apex	MALE	[Not Available]	Alive	1117
1	3D92B872-A76A-49CD-9FD5-7993E78D2FB0	TCGA-V1-A9ZI	2014-07-23	Prostate Adenocarcinoma Acinar Type	[Not Applicable]	Peripheral Zone	4	5	9	[Not Available]	Bilateral	Middle	MALE	[Not Available]	Alive	86
1	7DC62C0F-B82D-417F-89A7-4CB984A9D304	TCGA-V1-A9ZK	2014-10-23	Prostate Adenocarcinoma Acinar Type	[Not Applicable]	Peripheral Zone	4	4	8	[Not Available]	Left	Middle	MALE	[Not Available]	Alive	1049
1	338FE754-FC4A-4294-BA15-42D4C7C9AC10	TCGA-V1-A9ZR	2014-07-23	Prostate Adenocarcinoma Acinar Type	[Not Applicable]	Peripheral Zone	4	4	8	[Not Available]	Bilateral	Apex	MALE	[Not Available]	Alive	177
1	C3FD52FE-BDC2-4CCA-91C7-590A192F80ED	TCGA-VN-A88I	2014-01-10	Prostate Adenocarcinoma Acinar Type	[Not Applicable]	Overlapping / Multiple Zones	4	4	8	5	Bilateral	Apex|Middle|Base	MALE	Abnormal (not related to prostate cancer)	Alive	269
1	A186C956-6756-4339-9793-494FE9B80C94	TCGA-VN-A88K	2014-01-10	Prostate Adenocarcinoma Acinar Type	[Not Applicable]	Overlapping / Multiple Zones	4	4	8	5	Bilateral	Apex|Middle|Base	MALE	Equivocal	Alive	776
1	74602E83-3EE3-4EE7-B05A-135FBDDDCC5C	TCGA-VN-A88L	2014-01-10	Prostate Adenocarcinoma Acinar Type	[Not Applicable]	[Unknown]	3	4	7	[Not Available]	Bilateral	Middle|Base	MALE	[Not Available]	Alive	394
1	35243518-B086-4D76-A336-8C61A14F9DED	TCGA-VN-A88M	2014-01-10	Prostate Adenocarcinoma Acinar Type	[Not Applicable]	[Unknown]	3	4	7	[Not Available]	Bilateral	Middle	MALE	[Not Available]	Alive	183
1	E9A4C770-665F-454B-81F7-B8AE3F1E154E	TCGA-VN-A88N	2014-01-10	Prostate Adenocarcinoma Acinar Type	[Not Applicable]	Overlapping / Multiple Zones	4	3	7	[Not Available]	Bilateral	Apex|Middle|Base	MALE	Equivocal	Alive	176
1	EB715348-7C5C-4E95-BAC8-05604BDDA2DA	TCGA-VN-A88O	2014-01-10	Prostate Adenocarcinoma Acinar Type	[Not Applicable]	Overlapping / Multiple Zones	3	4	7	4	Bilateral	Apex|Middle|Base	MALE	[Not Available]	Alive	481
1	74C7DD37-7FF5-47AC-AEB7-14202871B6F1	TCGA-VN-A88P	2014-01-10	Prostate Adenocarcinoma Acinar Type	[Not Applicable]	Overlapping / Multiple Zones	3	4	7	[Not Available]	Bilateral	Base	MALE	Abnormal (not related to prostate cancer)	Alive	917
1	AB540819-9531-4E99-868A-751649F25E6A	TCGA-VN-A88Q	2014-01-10	Prostate Adenocarcinoma, Other Subtype	[Not Applicable]	Overlapping / Multiple Zones	4	4	8	[Not Available]	Bilateral	Apex	MALE	Abnormal (not related to prostate cancer)	Alive	1001
1	FCF64B55-5C4F-4D82-AC6A-4713D01143CB	TCGA-VN-A88R	2014-01-10	Prostate Adenocarcinoma Acinar Type	[Not Applicable]	[Unknown]	4	4	8	[Not Available]	Bilateral	Apex|Middle|Base	MALE	Abnormal (not related to prostate cancer)	Alive	459
1	FCF64B55-5C4F-4D82-AC6A-4713D01143CB	TCGA-VN-A88R	2014-01-10	Prostate Adenocarcinoma Acinar Type	[Not Applicable]	[Unknown]	4	4	8	[Not Available]	Bilateral	Apex|Middle|Base	MALE	Abnormal (not related to prostate cancer)	Alive	459
1	92F45022-EE76-418D-8F9E-C3509EFDA0C0	TCGA-VN-A943	2014-03-05	Prostate Adenocarcinoma Acinar Type	[Not Applicable]	Overlapping / Multiple Zones	4	4	8	[Not Available]	Bilateral	Apex|Middle|Base	MALE	[Not Available]	Alive	132
1	7FC65E49-0401-4A36-8800-FD87B7927FC1	TCGA-VP-A872	2014-03-26	Prostate Adenocarcinoma, Other Subtype	[Not Applicable]	Overlapping / Multiple Zones	5	3	8	4	Bilateral	Apex|Base	MALE	Normal (no evidence of prostate cancer) [cM0]	Alive	3253
1	E833AD67-2CB3-414C-B15E-28F49479E2EF	TCGA-VP-A875	2014-03-26	Prostate Adenocarcinoma Acinar Type	[Not Applicable]	Overlapping / Multiple Zones	3	4	7	[Not Available]	Bilateral	Apex|Base	MALE	Abnormal (not related to prostate cancer)	Alive	805
1	75D22D59-DEC8-4F59-86C8-36B5E9F4FB0D	TCGA-VP-A876	2014-03-26	Prostate Adenocarcinoma Acinar Type	[Not Applicable]	Overlapping / Multiple Zones	3	5	8	[Not Available]	Bilateral	Apex|Base	MALE	Normal (no evidence of prostate cancer) [cM0]	Alive	2576
1	48F36FBE-356A-40AF-B81F-8EA0B1369BAB	TCGA-VP-A878	2014-03-27	Prostate Adenocarcinoma Acinar Type	[Not Applicable]	Overlapping / Multiple Zones	4	5	9	[Not Available]	Bilateral	Apex|Base	MALE	Normal (no evidence of prostate cancer) [cM0]	Alive	2704
1	48F36FBE-356A-40AF-B81F-8EA0B1369BAB	TCGA-VP-A878	2014-03-27	Prostate Adenocarcinoma Acinar Type	[Not Applicable]	Overlapping / Multiple Zones	4	5	9	[Not Available]	Bilateral	Apex|Base	MALE	Normal (no evidence of prostate cancer) [cM0]	Alive	2704
1	11882DAC-3BA3-40FA-8AF4-174CBA77881A	TCGA-VP-A879	2014-04-07	Prostate Adenocarcinoma Acinar Type	[Not Applicable]	Overlapping / Multiple Zones	4	5	9	[Not Available]	Right	Apex|Base	MALE	Normal (no evidence of prostate cancer) [cM0]	Dead	[Not Available]
1	17C0CE0F-8227-4119-9B39-EA8DB18F5F4B	TCGA-VP-A87B	2014-03-28	Prostate Adenocarcinoma Acinar Type	[Not Applicable]	Overlapping / Multiple Zones	4	4	8	3	Right	Apex|Base	MALE	Normal (no evidence of prostate cancer) [cM0]	Alive	2309
1	7C398299-D789-4185-ADFA-194817877947	TCGA-VP-A87C	2014-03-28	Prostate Adenocarcinoma Acinar Type	[Not Applicable]	Overlapping / Multiple Zones	4	3	7	[Not Available]	Bilateral	Apex|Base	MALE	Normal (no evidence of prostate cancer) [cM0]	Alive	1690
1	AA405B5F-F75D-486A-96F3-1DF7ADD18193	TCGA-VP-A87D	2014-03-28	Prostate Adenocarcinoma Acinar Type	[Not Applicable]	Overlapping / Multiple Zones	4	5	9	[Not Available]	Bilateral	Apex|Base	MALE	Normal (no evidence of prostate cancer) [cM0]	Alive	1853
1	AA405B5F-F75D-486A-96F3-1DF7ADD18193	TCGA-VP-A87D	2014-03-28	Prostate Adenocarcinoma Acinar Type	[Not Applicable]	Overlapping / Multiple Zones	4	5	9	[Not Available]	Bilateral	Apex|Base	MALE	Normal (no evidence of prostate cancer) [cM0]	Alive	1853
1	AA405B5F-F75D-486A-96F3-1DF7ADD18193	TCGA-VP-A87D	2014-03-28	Prostate Adenocarcinoma Acinar Type	[Not Applicable]	Overlapping / Multiple Zones	4	5	9	[Not Available]	Bilateral	Apex|Base	MALE	Normal (no evidence of prostate cancer) [cM0]	Alive	1853
1	DC20ECF0-2807-4675-A7FD-8EAD1CEE7EA0	TCGA-VP-A87E	2014-03-28	Prostate Adenocarcinoma Acinar Type	[Not Applicable]	Overlapping / Multiple Zones	3	3	6	[Not Available]	Bilateral	Apex|Base	MALE	Normal (no evidence of prostate cancer) [cM0]	Alive	2037
1	661DC657-D2B3-44FA-B859-2C4EE42B0046	TCGA-VP-A87H	2014-03-28	Prostate Adenocarcinoma Acinar Type	[Not Applicable]	Overlapping / Multiple Zones	4	5	9	[Not Available]	Bilateral	Apex|Base	MALE	[Not Available]	Alive	663
1	486D225F-ECA6-499B-A142-DD86137B22E4	TCGA-VP-A87J	2014-03-31	Prostate Adenocarcinoma Acinar Type	[Not Applicable]	Overlapping / Multiple Zones	3	4	7	[Not Available]	Bilateral	Apex|Base	MALE	Normal (no evidence of prostate cancer) [cM0]	Alive	1296
1	24D7D4D8-F5C1-4D71-80E0-72A429FC9DBD	TCGA-VP-A87K	2014-03-31	Prostate Adenocarcinoma, Other Subtype	[Not Applicable]	Overlapping / Multiple Zones	4	4	8	[Not Available]	Bilateral	Apex|Base	MALE	Normal (no evidence of prostate cancer) [cM0]	Alive	655
1	EA953CE5-7082-41FF-8E38-760FE4100414	TCGA-VP-AA1N	2014-03-31	Prostate Adenocarcinoma Acinar Type	[Not Applicable]	Overlapping / Multiple Zones	5	4	9	[Not Available]	Bilateral	Apex|Base	MALE	Normal (no evidence of prostate cancer) [cM0]	Alive	542
1	ABEB0894-862F-4035-A6D9-FE0BA61630A9	TCGA-WW-A8ZI	2014-03-26	Prostate Adenocarcinoma Acinar Type	[Not Applicable]	[Unknown]	4	4	8	[Not Available]	Bilateral	Apex	MALE	Normal (no evidence of prostate cancer) [cM0]	Alive	176
1	56353D9C-9578-4D62-9DCD-92D800EFDEA0	TCGA-X4-A8KQ	2014-03-07	Prostate Adenocarcinoma Acinar Type	[Not Applicable]	Peripheral Zone	4	5	9	[Not Available]	Right	[Not Available]	MALE	[Not Available]	Alive	1131
1	56829C8D-7BB7-4AAC-999F-B1353DB4915D	TCGA-X4-A8KS	2014-03-07	Prostate Adenocarcinoma Acinar Type	[Not Applicable]	Peripheral Zone	3	4	7	[Not Available]	Bilateral	[Not Available]	MALE	[Not Available]	Alive	846
1	5E15DCC7-932E-4D9A-A765-BD5FF1CD7AEA	TCGA-XA-A8JR	2013-10-09	Prostate Adenocarcinoma Acinar Type	[Not Applicable]	[Unknown]	4	3	7	5	Bilateral	[Not Available]	MALE	[Not Available]	Alive	119
1	BDD4FEFA-512A-4720-9F9E-11EB3892FE3C	TCGA-XJ-A83F	2014-03-06	Prostate Adenocarcinoma Acinar Type	[Not Applicable]	Peripheral Zone	3	4	7	[Not Available]	Right	Middle|Base	MALE	[Not Available]	Alive	762
1	BF428D43-2DA6-43FC-BD62-7CBFF84E95EC	TCGA-XJ-A83G	2014-03-06	Prostate Adenocarcinoma Acinar Type	[Not Applicable]	Peripheral Zone	4	3	7	5	Bilateral	Apex|Middle	MALE	[Not Available]	Alive	1157
1	58C27028-F37C-4CF1-B134-BD9AEC9BF170	TCGA-XJ-A83H	2014-03-06	Prostate Adenocarcinoma Acinar Type	[Not Applicable]	Peripheral Zone	3	4	7	[Not Available]	Bilateral	Middle|Base	MALE	[Not Available]	Alive	1280
1	39A5AEBE-ACAD-4141-AA5A-66228C4049F8	TCGA-XJ-A9DI	2014-05-21	Prostate Adenocarcinoma Acinar Type	[Not Applicable]	Peripheral Zone	5	4	9	[Not Available]	[Not Available]	Base	MALE	Normal (no evidence of prostate cancer) [cM0]	Alive	1461
1	39A5AEBE-ACAD-4141-AA5A-66228C4049F8	TCGA-XJ-A9DI	2014-05-21	Prostate Adenocarcinoma Acinar Type	[Not Applicable]	Peripheral Zone	5	4	9	[Not Available]	[Not Available]	Base	MALE	Normal (no evidence of prostate cancer) [cM0]	Alive	1461
1	39A5AEBE-ACAD-4141-AA5A-66228C4049F8	TCGA-XJ-A9DI	2014-05-21	Prostate Adenocarcinoma Acinar Type	[Not Applicable]	Peripheral Zone	5	4	9	[Not Available]	[Not Available]	Base	MALE	Normal (no evidence of prostate cancer) [cM0]	Alive	1461
1	5A4D8694-947D-45E9-9A21-6DE0F63837F0	TCGA-XJ-A9DK	2014-05-21	Prostate Adenocarcinoma Acinar Type	[Not Applicable]	Peripheral Zone	4	4	8	[Not Available]	Right	Apex	MALE	[Not Available]	Alive	275
1	5D8C9B90-8D40-4CDD-900D-03681BC2D2A6	TCGA-XJ-A9DQ	2014-05-21	Prostate Adenocarcinoma Acinar Type	[Not Applicable]	Peripheral Zone	3	3	6	[Not Available]	Right	Apex|Base	MALE	[Not Available]	Alive	91
1	84A5D5FC-7350-4846-A1BC-8BFADBCFF8DC	TCGA-XJ-A9DX	2014-05-21	Prostate Adenocarcinoma Acinar Type	[Not Applicable]	Peripheral Zone	5	4	9	[Not Available]	Bilateral	Base	MALE	[Not Available]	Alive	790
1	84A5D5FC-7350-4846-A1BC-8BFADBCFF8DC	TCGA-XJ-A9DX	2014-05-21	Prostate Adenocarcinoma Acinar Type	[Not Applicable]	Peripheral Zone	5	4	9	[Not Available]	Bilateral	Base	MALE	[Not Available]	Alive	790
1	12D2B93E-A033-4B36-AE81-C15879EB40BD	TCGA-XK-AAIR	2014-05-08	Prostate Adenocarcinoma Acinar Type	[Not Applicable]	[Unknown]	4	4	8	[Not Available]	Bilateral	Apex|Middle	MALE	[Not Available]	Alive	972
1	0E747C7E-3621-4D88-847C-86811655D908	TCGA-XK-AAIV	2014-05-08	Prostate Adenocarcinoma Acinar Type	[Not Applicable]	[Unknown]	5	5	10	[Not Available]	Bilateral	Apex|Middle|Base	MALE	Normal (no evidence of prostate cancer) [cM0]	Alive	958
1	0E747C7E-3621-4D88-847C-86811655D908	TCGA-XK-AAIV	2014-05-08	Prostate Adenocarcinoma Acinar Type	[Not Applicable]	[Unknown]	5	5	10	[Not Available]	Bilateral	Apex|Middle|Base	MALE	Normal (no evidence of prostate cancer) [cM0]	Alive	958
1	2270D09E-A8BE-4B7D-9520-A4BB1CD053C0	TCGA-XK-AAIW	2014-05-12	Prostate Adenocarcinoma Acinar Type	[Not Applicable]	[Unknown]	5	4	9	[Not Available]	Bilateral	Middle|Base	MALE	Normal (no evidence of prostate cancer) [cM0]	Alive	972
1	06C9EB11-6018-4015-9FBE-B46886B2C3E0	TCGA-XK-AAJ3	2014-05-12	Prostate Adenocarcinoma Acinar Type	[Not Applicable]	[Unknown]	4	4	8	[Not Available]	Bilateral	Apex|Middle|Base	MALE	Normal (no evidence of prostate cancer) [cM0]	Alive	868
1	D17B1955-0565-46C1-A5A7-ECD41AC0286A	TCGA-XK-AAJA	2014-05-12	Prostate Adenocarcinoma Acinar Type	[Not Applicable]	[Unknown]	4	3	7	[Not Available]	Bilateral	Apex|Middle|Base	MALE	Normal (no evidence of prostate cancer) [cM0]	Alive	930
1	720D77BC-58E3-42EE-AAE7-5DE586C2AC41	TCGA-XK-AAJP	2014-05-13	Prostate Adenocarcinoma Acinar Type	[Not Applicable]	Peripheral Zone	4	3	7	[Not Available]	Left	Middle|Base	MALE	Normal (no evidence of prostate cancer) [cM0]	Alive	889
1	A3A4A518-2DAC-4846-9476-1AA7E0C1FB5E	TCGA-XK-AAJR	2014-05-13	Prostate Adenocarcinoma Acinar Type	[Not Applicable]	[Unknown]	4	3	7	5	Bilateral	Apex|Middle|Base	MALE	Normal (no evidence of prostate cancer) [cM0]	Alive	824
1	5D66AC77-1543-488B-A68F-665811BEC67A	TCGA-XK-AAJT	2014-05-13	Prostate Adenocarcinoma Acinar Type	[Not Applicable]	Peripheral Zone	4	3	7	5	Bilateral	Base	MALE	Normal (no evidence of prostate cancer) [cM0]	Alive	1126
1	ED7084F8-060C-4780-8B35-A03A5EAB9684	TCGA-XK-AAJU	2014-05-13	Prostate Adenocarcinoma Acinar Type	[Not Applicable]	[Unknown]	4	3	7	[Not Available]	Bilateral	Apex|Middle|Base	MALE	Normal (no evidence of prostate cancer) [cM0]	Alive	1206
1	1BC21D56-299D-40BC-B9C8-C74DB990611E	TCGA-XK-AAK1	2014-05-15	Prostate Adenocarcinoma Acinar Type	[Not Applicable]	[Unknown]	4	3	7	[Not Available]	Bilateral	Apex|Middle|Base	MALE	Normal (no evidence of prostate cancer) [cM0]	Alive	614
1	B47791BA-85FD-41D0-AC1F-B6FA06F18E96	TCGA-XQ-A8TA	2015-01-26	Prostate Adenocarcinoma Acinar Type	[Not Applicable]	Peripheral Zone	5	5	10	[Not Available]	Bilateral	[Not Available]	MALE	Prostate Cancer Metastases Present [cM1b]	Dead	[Not Available]
1	5277F041-F9FB-47C2-83F3-65AD230DD40A	TCGA-XQ-A8TB	2015-01-26	Prostate Adenocarcinoma Acinar Type	[Not Applicable]	Peripheral Zone	4	5	9	[Not Available]	Bilateral	Apex|Middle|Base	MALE	Abnormal (not related to prostate cancer)	Alive	770
1	A7045324-CB44-4B37-BBAF-641642C1D903	TCGA-Y6-A8TL	2014-04-17	Prostate Adenocarcinoma Acinar Type	[Not Applicable]	Peripheral Zone	3	3	6	[Not Available]	Right	Apex	MALE	[Not Available]	Alive	775
1	C4EBB2EB-E1F0-4490-80F3-5CF0C40A3091	TCGA-Y6-A9XI	2014-11-13	Prostate Adenocarcinoma Acinar Type	[Not Applicable]	Peripheral Zone	4	4	8	[Not Available]	Bilateral	Apex	MALE	[Not Available]	Alive	526
1	74DE01BD-30D9-45FC-841D-ED1C0D7446BA	TCGA-YJ-A8SW	2014-05-13	Prostate Adenocarcinoma, Other Subtype	[Not Applicable]	[Unknown]	5	4	9	[Not Available]	Right	[Not Available]	MALE	[Not Available]	Alive	148
1	666D8B0C-593F-4EC3-B16A-2DADBEAD8C32	TCGA-YL-A8HJ	2014-03-13	Prostate Adenocarcinoma, Other Subtype	[Not Applicable]	Overlapping / Multiple Zones	4	5	9	3	Bilateral	Apex|Middle|Base	MALE	Normal (no evidence of prostate cancer) [cM0]	Alive	1611
1	666D8B0C-593F-4EC3-B16A-2DADBEAD8C32	TCGA-YL-A8HJ	2014-03-13	Prostate Adenocarcinoma, Other Subtype	[Not Applicable]	Overlapping / Multiple Zones	4	5	9	3	Bilateral	Apex|Middle|Base	MALE	Normal (no evidence of prostate cancer) [cM0]	Alive	1611
1	351239DB-52D3-4AB5-BD4F-8FEAA6701BA1	TCGA-YL-A8HK	2014-03-13	Prostate Adenocarcinoma Acinar Type	[Not Applicable]	Overlapping / Multiple Zones	4	5	9	[Not Available]	Bilateral	Apex|Middle|Base	MALE	Normal (no evidence of prostate cancer) [cM0]	Alive	1491
1	351239DB-52D3-4AB5-BD4F-8FEAA6701BA1	TCGA-YL-A8HK	2014-03-13	Prostate Adenocarcinoma Acinar Type	[Not Applicable]	Overlapping / Multiple Zones	4	5	9	[Not Available]	Bilateral	Apex|Middle|Base	MALE	Normal (no evidence of prostate cancer) [cM0]	Alive	1491
1	FF52FA2F-BD12-4DE0-9F5C-CD330FFB5FB3	TCGA-YL-A8HL	2014-03-13	Prostate Adenocarcinoma Acinar Type	[Not Applicable]	Overlapping / Multiple Zones	4	5	9	[Not Available]	Bilateral	Apex|Middle|Base	MALE	Normal (no evidence of prostate cancer) [cM0]	Alive	1173
1	FF52FA2F-BD12-4DE0-9F5C-CD330FFB5FB3	TCGA-YL-A8HL	2014-03-13	Prostate Adenocarcinoma Acinar Type	[Not Applicable]	Overlapping / Multiple Zones	4	5	9	[Not Available]	Bilateral	Apex|Middle|Base	MALE	Normal (no evidence of prostate cancer) [cM0]	Alive	1173
1	EFF14FED-8A21-41C5-8ED3-75346A06E44E	TCGA-YL-A8HM	2014-03-13	Prostate Adenocarcinoma Acinar Type	[Not Applicable]	Overlapping / Multiple Zones	4	5	9	[Not Available]	Bilateral	Apex|Middle|Base	MALE	Normal (no evidence of prostate cancer) [cM0]	Alive	1124
1	EFF14FED-8A21-41C5-8ED3-75346A06E44E	TCGA-YL-A8HM	2014-03-13	Prostate Adenocarcinoma Acinar Type	[Not Applicable]	Overlapping / Multiple Zones	4	5	9	[Not Available]	Bilateral	Apex|Middle|Base	MALE	Normal (no evidence of prostate cancer) [cM0]	Alive	1124
1	B7C8CA4C-8D9C-4C5B-99EE-2FCEBE4F70E6	TCGA-YL-A8HO	2014-03-14	Prostate Adenocarcinoma Acinar Type	[Not Applicable]	Overlapping / Multiple Zones	4	3	7	5	Bilateral	Middle|Base	MALE	Abnormal (not related to prostate cancer)	Alive	2183
1	494A8495-8D10-4A8F-8664-F68AC339C889	TCGA-YL-A8S8	2014-04-25	Prostate Adenocarcinoma Acinar Type	[Not Applicable]	Overlapping / Multiple Zones	4	5	9	[Not Available]	Bilateral	Apex|Middle|Base	MALE	Normal (no evidence of prostate cancer) [cM0]	Alive	1890
1	B0669EEC-6A1A-4618-AE23-AE0F9E9C266C	TCGA-YL-A8S9	2014-04-25	Prostate Adenocarcinoma Acinar Type	[Not Applicable]	Overlapping / Multiple Zones	4	5	9	3	Bilateral	Apex|Middle	MALE	Normal (no evidence of prostate cancer) [cM0]	Alive	1842
1	2919AFA2-3FEE-43BD-AE68-E70718E73608	TCGA-YL-A8SA	2014-04-25	Prostate Adenocarcinoma Acinar Type	[Not Applicable]	Overlapping / Multiple Zones	4	4	8	5	Bilateral	Apex|Middle|Base	MALE	[Not Available]	Alive	512
1	21A29827-7896-436D-AB52-E7EDFC91E7D0	TCGA-YL-A8SB	2014-04-25	Prostate Adenocarcinoma Acinar Type	[Not Applicable]	Overlapping / Multiple Zones	4	5	9	[Not Available]	Bilateral	Apex|Middle|Base	MALE	Normal (no evidence of prostate cancer) [cM0]	Alive	1384
1	21A29827-7896-436D-AB52-E7EDFC91E7D0	TCGA-YL-A8SB	2014-04-25	Prostate Adenocarcinoma Acinar Type	[Not Applicable]	Overlapping / Multiple Zones	4	5	9	[Not Available]	Bilateral	Apex|Middle|Base	MALE	Normal (no evidence of prostate cancer) [cM0]	Alive	1384
1	21A29827-7896-436D-AB52-E7EDFC91E7D0	TCGA-YL-A8SB	2014-04-25	Prostate Adenocarcinoma Acinar Type	[Not Applicable]	Overlapping / Multiple Zones	4	5	9	[Not Available]	Bilateral	Apex|Middle|Base	MALE	Normal (no evidence of prostate cancer) [cM0]	Alive	1384
1	21A29827-7896-436D-AB52-E7EDFC91E7D0	TCGA-YL-A8SB	2014-04-25	Prostate Adenocarcinoma Acinar Type	[Not Applicable]	Overlapping / Multiple Zones	4	5	9	[Not Available]	Bilateral	Apex|Middle|Base	MALE	Normal (no evidence of prostate cancer) [cM0]	Alive	1384
1	42FA9774-9471-4707-8F6F-8041B34C49E4	TCGA-YL-A8SC	2014-04-27	Prostate Adenocarcinoma Acinar Type	[Not Applicable]	Overlapping / Multiple Zones	4	5	9	[Not Available]	Bilateral	Apex|Middle|Base	MALE	Normal (no evidence of prostate cancer) [cM0]	Alive	1261
1	42FA9774-9471-4707-8F6F-8041B34C49E4	TCGA-YL-A8SC	2014-04-27	Prostate Adenocarcinoma Acinar Type	[Not Applicable]	Overlapping / Multiple Zones	4	5	9	[Not Available]	Bilateral	Apex|Middle|Base	MALE	Normal (no evidence of prostate cancer) [cM0]	Alive	1261
1	FE7B283C-9CF4-4BE2-8A3A-251A81A8D78F	TCGA-YL-A8SF	2014-04-25	Prostate Adenocarcinoma Acinar Type	[Not Applicable]	Overlapping / Multiple Zones	4	4	8	5	Bilateral	Apex|Middle|Base	MALE	Normal (no evidence of prostate cancer) [cM0]	Alive	1373
1	BFB973EB-D42D-4900-A606-A381D2317555	TCGA-YL-A8SH	2014-04-25	Prostate Adenocarcinoma Acinar Type	[Not Applicable]	Overlapping / Multiple Zones	4	3	7	[Not Available]	Bilateral	Apex|Middle|Base	MALE	[Not Available]	Dead	[Not Available]
1	C5F8C89C-EF69-42F4-9B37-5B552FCCDF4B	TCGA-YL-A8SI	2014-04-25	Prostate Adenocarcinoma Acinar Type	[Not Applicable]	Overlapping / Multiple Zones	4	5	9	[Not Available]	Bilateral	Apex|Middle|Base	MALE	Normal (no evidence of prostate cancer) [cM0]	Alive	1441
1	F3EC5BF3-97AE-4033-91A6-084A1AA152A4	TCGA-YL-A8SJ	2014-04-25	Prostate Adenocarcinoma Acinar Type	[Not Applicable]	Overlapping / Multiple Zones	4	5	9	[Not Available]	Bilateral	Middle|Base	MALE	[Not Available]	Alive	1395
1	159B47B2-DC7D-4856-9A00-454E27301E23	TCGA-YL-A8SK	2014-04-25	Prostate Adenocarcinoma Acinar Type	[Not Applicable]	Overlapping / Multiple Zones	4	5	9	[Not Available]	Bilateral	Apex|Middle|Base	MALE	Normal (no evidence of prostate cancer) [cM0]	Alive	1155
1	23EBC73D-BE3B-42F8-9390-BF18A21AFC5C	TCGA-YL-A8SL	2014-04-25	Prostate Adenocarcinoma Acinar Type	[Not Applicable]	Overlapping / Multiple Zones	4	4	8	3	Bilateral	Apex|Middle|Base	MALE	Normal (no evidence of prostate cancer) [cM0]	Alive	798
1	23EBC73D-BE3B-42F8-9390-BF18A21AFC5C	TCGA-YL-A8SL	2014-04-25	Prostate Adenocarcinoma Acinar Type	[Not Applicable]	Overlapping / Multiple Zones	4	4	8	3	Bilateral	Apex|Middle|Base	MALE	Normal (no evidence of prostate cancer) [cM0]	Alive	798
1	5E3D0E50-AFB4-4D2D-B4D9-5F320C573BA3	TCGA-YL-A8SO	2014-04-27	Prostate Adenocarcinoma Acinar Type	[Not Applicable]	Overlapping / Multiple Zones	4	5	9	[Not Available]	Bilateral	Apex|Middle	MALE	[Not Available]	Alive	3247
1	5E3D0E50-AFB4-4D2D-B4D9-5F320C573BA3	TCGA-YL-A8SO	2014-04-27	Prostate Adenocarcinoma Acinar Type	[Not Applicable]	Overlapping / Multiple Zones	4	5	9	[Not Available]	Bilateral	Apex|Middle	MALE	[Not Available]	Alive	3247
1	C506FAE4-7C0A-4705-8E80-5BCC122A8A32	TCGA-YL-A8SP	2014-04-30	Prostate Adenocarcinoma Acinar Type	[Not Applicable]	Overlapping / Multiple Zones	4	5	9	3	Bilateral	Apex|Middle|Base	MALE	[Not Available]	Alive	2170
1	C506FAE4-7C0A-4705-8E80-5BCC122A8A32	TCGA-YL-A8SP	2014-04-30	Prostate Adenocarcinoma Acinar Type	[Not Applicable]	Overlapping / Multiple Zones	4	5	9	3	Bilateral	Apex|Middle|Base	MALE	[Not Available]	Alive	2170
1	C506FAE4-7C0A-4705-8E80-5BCC122A8A32	TCGA-YL-A8SP	2014-04-30	Prostate Adenocarcinoma Acinar Type	[Not Applicable]	Overlapping / Multiple Zones	4	5	9	3	Bilateral	Apex|Middle|Base	MALE	[Not Available]	Alive	2170
1	C506FAE4-7C0A-4705-8E80-5BCC122A8A32	TCGA-YL-A8SP	2014-04-30	Prostate Adenocarcinoma Acinar Type	[Not Applicable]	Overlapping / Multiple Zones	4	5	9	3	Bilateral	Apex|Middle|Base	MALE	[Not Available]	Alive	2170
1	24E5D323-F3D4-4ADD-9A29-79E77CED357C	TCGA-YL-A8SQ	2014-04-30	Prostate Adenocarcinoma Acinar Type	[Not Applicable]	Overlapping / Multiple Zones	4	5	9	3	Bilateral	Apex|Middle|Base	MALE	Normal (no evidence of prostate cancer) [cM0]	Alive	1943
1	24E5D323-F3D4-4ADD-9A29-79E77CED357C	TCGA-YL-A8SQ	2014-04-30	Prostate Adenocarcinoma Acinar Type	[Not Applicable]	Overlapping / Multiple Zones	4	5	9	3	Bilateral	Apex|Middle|Base	MALE	Normal (no evidence of prostate cancer) [cM0]	Alive	1943
1	CCCDD4A2-EBF0-482D-B71C-9FE44414EEC6	TCGA-YL-A8SR	2014-04-25	Prostate Adenocarcinoma Acinar Type	[Not Applicable]	Overlapping / Multiple Zones	4	5	9	3	Bilateral	Apex|Middle|Base	MALE	Normal (no evidence of prostate cancer) [cM0]	Alive	213
1	1BCB1132-A9FC-4F03-BBED-ABAF80C7A24A	TCGA-YL-A9WH	2014-04-10	Prostate Adenocarcinoma Acinar Type	[Not Applicable]	Overlapping / Multiple Zones	4	5	9	[Not Available]	Bilateral	Apex|Middle|Base	MALE	Normal (no evidence of prostate cancer) [cM0]	Alive	427
1	1BCB1132-A9FC-4F03-BBED-ABAF80C7A24A	TCGA-YL-A9WH	2014-04-10	Prostate Adenocarcinoma Acinar Type	[Not Applicable]	Overlapping / Multiple Zones	4	5	9	[Not Available]	Bilateral	Apex|Middle|Base	MALE	Normal (no evidence of prostate cancer) [cM0]	Alive	427
1	2D70EACC-D0C3-4121-BD1A-A47D68ECEDE5	TCGA-YL-A9WI	2014-04-10	Prostate Adenocarcinoma Acinar Type	[Not Applicable]	Overlapping / Multiple Zones	4	5	9	[Not Available]	Bilateral	Apex|Middle|Base	MALE	Normal (no evidence of prostate cancer) [cM0]	Alive	1259
1	0B5ED938-6AB8-4E76-8558-1D86F3A90DFA	TCGA-YL-A9WJ	2014-04-14	Prostate Adenocarcinoma Acinar Type	[Not Applicable]	Overlapping / Multiple Zones	4	4	8	3	Bilateral	Apex|Middle	MALE	Normal (no evidence of prostate cancer) [cM0]	Dead	[Not Available]
1	B2BCC97F-03A6-409A-8B91-78221CB10D7F	TCGA-YL-A9WK	2014-04-13	Prostate Adenocarcinoma Acinar Type	[Not Applicable]	Overlapping / Multiple Zones	4	5	9	[Not Available]	Bilateral	Middle	MALE	Normal (no evidence of prostate cancer) [cM0]	Alive	1897
1	B2BCC97F-03A6-409A-8B91-78221CB10D7F	TCGA-YL-A9WK	2014-04-13	Prostate Adenocarcinoma Acinar Type	[Not Applicable]	Overlapping / Multiple Zones	4	5	9	[Not Available]	Bilateral	Middle	MALE	Normal (no evidence of prostate cancer) [cM0]	Alive	1897
1	B2BCC97F-03A6-409A-8B91-78221CB10D7F	TCGA-YL-A9WK	2014-04-13	Prostate Adenocarcinoma Acinar Type	[Not Applicable]	Overlapping / Multiple Zones	4	5	9	[Not Available]	Bilateral	Middle	MALE	Normal (no evidence of prostate cancer) [cM0]	Alive	1897
1	B2BCC97F-03A6-409A-8B91-78221CB10D7F	TCGA-YL-A9WK	2014-04-13	Prostate Adenocarcinoma Acinar Type	[Not Applicable]	Overlapping / Multiple Zones	4	5	9	[Not Available]	Bilateral	Middle	MALE	Normal (no evidence of prostate cancer) [cM0]	Alive	1897
1	CFCF057A-00FE-4603-A720-586712B75803	TCGA-YL-A9WL	2014-04-12	Prostate Adenocarcinoma Acinar Type	[Not Applicable]	Overlapping / Multiple Zones	4	5	9	3	Bilateral	Apex|Middle|Base	MALE	Normal (no evidence of prostate cancer) [cM0]	Alive	740
1	A468353E-0A96-4A4D-8AEF-5140BF1BF952	TCGA-YL-A9WX	2014-04-12	Prostate Adenocarcinoma Acinar Type	[Not Applicable]	Overlapping / Multiple Zones	4	5	9	3	Bilateral	Middle	MALE	Abnormal (not related to prostate cancer)	Alive	1518
1	D7E22AF5-88AA-4A83-985C-1D346DFF652D	TCGA-YL-A9WY	2014-04-13	Prostate Adenocarcinoma Acinar Type	[Not Applicable]	Overlapping / Multiple Zones	5	4	9	[Not Available]	Bilateral	Apex|Middle|Base	MALE	Normal (no evidence of prostate cancer) [cM0]	Alive	846
1	D7E22AF5-88AA-4A83-985C-1D346DFF652D	TCGA-YL-A9WY	2014-04-13	Prostate Adenocarcinoma Acinar Type	[Not Applicable]	Overlapping / Multiple Zones	5	4	9	[Not Available]	Bilateral	Apex|Middle|Base	MALE	Normal (no evidence of prostate cancer) [cM0]	Alive	846
1	F06C1EF4-BEDD-4025-ABF8-06F5E9C0821A	TCGA-ZG-A8QW	2014-05-21	Prostate Adenocarcinoma Acinar Type	[Not Applicable]	Overlapping / Multiple Zones	4	5	9	[Not Available]	Bilateral	Middle	MALE	Normal (no evidence of prostate cancer) [cM0]	Alive	50
1	AE739A4A-E319-4D87-8330-14F2FBC8839D	TCGA-ZG-A8QX	2014-05-21	Prostate Adenocarcinoma Acinar Type	[Not Applicable]	Overlapping / Multiple Zones	3	3	6	[Not Available]	Bilateral	Middle	MALE	[Not Available]	Alive	150
1	A6D467CF-6783-4885-8DE5-95D32E922500	TCGA-ZG-A8QY	2014-05-21	Prostate Adenocarcinoma Acinar Type	[Not Applicable]	Overlapping / Multiple Zones	5	4	9	3	Bilateral	Base	MALE	Normal (no evidence of prostate cancer) [cM0]	Alive	34
1	DAA9292E-8012-4AA2-8221-AD65FB1C7B78	TCGA-ZG-A8QZ	2014-05-21	Prostate Adenocarcinoma Acinar Type	[Not Applicable]	Overlapping / Multiple Zones	4	5	9	3	Bilateral	Middle	MALE	Normal (no evidence of prostate cancer) [cM0]	Alive	308
1	ADBF5BDA-E2DC-4B25-8FB9-96D89093F77D	TCGA-ZG-A9KY	2014-07-17	Prostate Adenocarcinoma Acinar Type	[Not Applicable]	Overlapping / Multiple Zones	5	4	9	[Not Available]	Bilateral	Apex|Middle|Base	MALE	Normal (no evidence of prostate cancer) [cM0]	Alive	34
1	355E84E7-0D50-4BC2-A481-DFECE2F8C687	TCGA-ZG-A9L0	2014-07-17	Prostate Adenocarcinoma Acinar Type	[Not Applicable]	Overlapping / Multiple Zones	5	4	9	3	Bilateral	Apex|Middle|Base	MALE	Normal (no evidence of prostate cancer) [cM0]	Alive	68
1	083CC988-19A5-49B4-97C0-4E7BCC5D5C08	TCGA-ZG-A9L1	2014-07-17	Prostate Adenocarcinoma Acinar Type	[Not Applicable]	Peripheral Zone	4	5	9	[Not Available]	Bilateral	Apex|Middle|Base	MALE	[Not Available]	Alive	1147
1	5E7A7629-800A-45C4-B4CB-314A853A1BEC	TCGA-ZG-A9L2	2014-07-17	Prostate Adenocarcinoma Acinar Type	[Not Applicable]	Peripheral Zone	4	5	9	3	[Not Available]	[Not Available]	MALE	Normal (no evidence of prostate cancer) [cM0]	Alive	986
1	C75BEE57-D6DA-4083-9BE8-17C970B77FC7	TCGA-ZG-A9L4	2014-07-17	Prostate Adenocarcinoma Acinar Type	[Not Applicable]	Overlapping / Multiple Zones	5	4	9	3	Bilateral	Apex|Middle|Base	MALE	[Not Available]	Alive	1108
1	E8F39C9E-0F1A-401C-9055-762B52BC77C7	TCGA-ZG-A9L5	2014-07-17	Prostate Adenocarcinoma Acinar Type	[Not Applicable]	Overlapping / Multiple Zones	5	4	9	3	Bilateral	Apex|Middle|Base	MALE	[Not Available]	Alive	854
1	93CF60A7-1D61-4C1C-8DCE-221289800B0C	TCGA-ZG-A9L6	2014-07-17	Prostate Adenocarcinoma Acinar Type	[Not Applicable]	Overlapping / Multiple Zones	5	4	9	3	Bilateral	Apex|Middle|Base	MALE	Normal (no evidence of prostate cancer) [cM0]	Alive	664
1	C7912CA7-11E1-4CB8-902A-9D6CB23FD344	TCGA-ZG-A9L9	2014-07-17	Prostate Adenocarcinoma Acinar Type	[Not Applicable]	Overlapping / Multiple Zones	4	5	9	[Not Available]	Bilateral	Apex|Middle|Base	MALE	Normal (no evidence of prostate cancer) [cM0]	Alive	602
1	EF974C39-8BAC-486B-A395-9D1283E08028	TCGA-ZG-A9LB	2014-07-17	Prostate Adenocarcinoma Acinar Type	[Not Applicable]	Overlapping / Multiple Zones	5	4	9	[Not Available]	Right	Apex|Middle|Base	MALE	Normal (no evidence of prostate cancer) [cM0]	Alive	485
1	9357E8EB-1CE5-4C0F-A668-E5E7F3031D6C	TCGA-ZG-A9LM	2014-07-18	Prostate Adenocarcinoma Acinar Type	[Not Applicable]	Peripheral Zone	4	5	9	3	Right	Middle|Base	MALE	[Not Available]	Alive	121
1	1D2C5F72-CDCA-4CC8-8A96-2ABE10207356	TCGA-ZG-A9LN	2014-07-18	Prostate Adenocarcinoma Acinar Type	[Not Applicable]	Overlapping / Multiple Zones	5	4	9	[Not Available]	Bilateral	Apex|Middle|Base	MALE	Normal (no evidence of prostate cancer) [cM0]	Alive	115
1	AFA7D9A2-3998-4182-BF63-54895ED2DE37	TCGA-ZG-A9LS	2014-07-18	Prostate Adenocarcinoma Acinar Type	[Not Applicable]	Central Zone	5	4	9	[Not Available]	Bilateral	Apex|Middle|Base	MALE	Normal (no evidence of prostate cancer) [cM0]	Alive	211
1	610603D0-43FB-4A4E-B368-D143E6C61802	TCGA-ZG-A9LU	2014-07-18	Prostate Adenocarcinoma Acinar Type	[Not Applicable]	Overlapping / Multiple Zones	5	4	9	[Not Available]	Bilateral	Apex|Middle|Base	MALE	Normal (no evidence of prostate cancer) [cM0]	Alive	549
1	3DE1A86B-AAEB-4F0D-9F32-1FDA924198D7	TCGA-ZG-A9LY	2014-07-18	Prostate Adenocarcinoma Acinar Type	[Not Applicable]	Overlapping / Multiple Zones	4	5	9	3	Bilateral	Apex|Middle|Base	MALE	Normal (no evidence of prostate cancer) [cM0]	Alive	287
1	CA076CFD-C628-4AF2-837C-37617429ADB9	TCGA-ZG-A9LZ	2014-07-18	Prostate Adenocarcinoma Acinar Type	[Not Applicable]	Overlapping / Multiple Zones	4	5	9	3	Bilateral	Apex|Middle|Base	MALE	Normal (no evidence of prostate cancer) [cM0]	Alive	692
1	9B5D36B2-8B46-48A4-AFA7-0E1936F2D315	TCGA-ZG-A9M4	2014-07-18	Prostate Adenocarcinoma Acinar Type	[Not Applicable]	Overlapping / Multiple Zones	5	4	9	[Not Available]	Bilateral	Apex|Middle|Base	MALE	Normal (no evidence of prostate cancer) [cM0]	Alive	223
1	7EFC26B2-EFF9-4F1E-9F4B-F26AF072C84A	TCGA-ZG-A9MC	2014-07-18	Prostate Adenocarcinoma Acinar Type	[Not Applicable]	Peripheral Zone	5	4	9	3	Bilateral	Apex|Middle|Base	MALE	Normal (no evidence of prostate cancer) [cM0]	Alive	428
1	305B0B57-5952-43C7-9063-7BCD954EB44D	TCGA-ZG-A9N3	2014-07-18	Prostate Adenocarcinoma Acinar Type	[Not Applicable]	Overlapping / Multiple Zones	5	4	9	3	Bilateral	Apex|Middle|Base	MALE	Normal (no evidence of prostate cancer) [cM0]	Alive	244
1	348C2BF3-2146-4990-9ADF-FA6968B4F072	TCGA-ZG-A9ND	2014-07-18	Prostate Adenocarcinoma Acinar Type	[Not Applicable]	Overlapping / Multiple Zones	5	4	9	3	Bilateral	Apex|Middle	MALE	Normal (no evidence of prostate cancer) [cM0]	Alive	261
1	03C15D06-B81E-433C-9DE4-906CBA91539F	TCGA-ZG-A9NI	2014-07-18	Prostate Adenocarcinoma Acinar Type	[Not Applicable]	Overlapping / Multiple Zones	5	4	9	3	Bilateral	Apex|Middle|Base	MALE	Normal (no evidence of prostate cancer) [cM0]	Alive	132
