# Supplementary material for: Co‐Targeting Plk1 and DNMT3a in Advanced Prostate Cancer
Source: Adv Sci (Weinh). 2021 May 29;8(13):2101458. doi: 10.1002/advs.202101458 (PMC8261504; doi:10.1002/advs.202101458)
Supplement: Supplementary file 3 — Supporting Table 3.2 [file ADVS-8-2101458-s010.xlsx]

## Sheet: S.Table 3.2 GSE21032
Supplementary Table 3.2 All samples annotation of primary prostate cancer patients in GSE21032. Demographics information include stage, Gleason score.
sample id	Sample_characteristics1	Sample_characteristics2	tumor type	clinical_stage	pathological_stage	biopsy_gleason_grade
PCA0027	tissue: Prostate	disease status: prostate cancer	Primary tumor	T1C	T2B	5
PCA0001	tissue: Prostate	disease status: prostate cancer	Primary tumor	T2A	T3C	6
PCA0005	tissue: Prostate	disease status: prostate cancer	Primary tumor	T1C	T2C	6
PCA0009	tissue: Prostate	disease status: prostate cancer	Primary tumor	T2A	T2C	6
PCA0010	tissue: Prostate	disease status: prostate cancer	Primary tumor	T1C	T4	6
PCA0011	tissue: Prostate	disease status: prostate cancer	Primary tumor	T1C	T2C	6
PCA0012	tissue: Prostate	disease status: prostate cancer	Primary tumor	T2C	T2C	6
PCA0014	tissue: Prostate	disease status: prostate cancer	Primary tumor	T1C	T2C	6
PCA0015	tissue: Prostate	disease status: prostate cancer	Primary tumor	T2C	T3A	6
PCA0018	tissue: Prostate	disease status: prostate cancer	Primary tumor	T2A	T3A	6
PCA0022	tissue: Prostate	disease status: prostate cancer	Primary tumor	T1C	T2C	6
PCA0026	tissue: Prostate	disease status: prostate cancer	Primary tumor	T1C	T2A	6
PCA0028	tissue: Prostate	disease status: prostate cancer	Primary tumor	T1C	T3B	6
PCA0029	tissue: Prostate	disease status: prostate cancer	Primary tumor	T2B	T2B	6
PCA0030	tissue: Prostate	disease status: prostate cancer	Primary tumor	T2A	T2B	6
PCA0032	tissue: Prostate	disease status: prostate cancer	Primary tumor	T2A	T3A	6
PCA0033	tissue: Prostate	disease status: prostate cancer	Primary tumor	T2B	T2B	6
PCA0034	tissue: Prostate	disease status: prostate cancer	Primary tumor	T1C	T2B	6
PCA0035	tissue: Prostate	disease status: prostate cancer	Primary tumor	T2B	T3A	6
PCA0036	tissue: Prostate	disease status: prostate cancer	Primary tumor	T1C	T2A	6
PCA0037	tissue: Prostate	disease status: prostate cancer	Primary tumor	T2A	T2A	6
PCA0040	tissue: Prostate	disease status: prostate cancer	Primary tumor	T2A	T2B	6
PCA0052	tissue: Prostate	disease status: prostate cancer	Primary tumor	T1C	T3A	6
PCA0056	tissue: Prostate	disease status: prostate cancer	Primary tumor	T1C	T2A	6
PCA0057	tissue: Prostate	disease status: prostate cancer	Primary tumor	T1C	T2B	6
PCA0058	tissue: Prostate	disease status: prostate cancer	Primary tumor	T1C	T2C	6
PCA0062	tissue: Prostate	disease status: prostate cancer	Primary tumor	T1C	T2B	6
PCA0064	tissue: Prostate	disease status: prostate cancer	Primary tumor	T2B	T2B	6
PCA0065	tissue: Prostate	disease status: prostate cancer	Primary tumor	T1C	T2B	6
PCA0068	tissue: Prostate	disease status: prostate cancer	Primary tumor	T2B	T2B	6
PCA0075	tissue: Prostate	disease status: prostate cancer	Primary tumor	T2A	T2B	6
PCA0077	tissue: Prostate	disease status: prostate cancer	Primary tumor	T2B	T2B	6
PCA0082	tissue: Prostate	disease status: prostate cancer	Primary tumor	T1C	T2B	6
PCA0084	tissue: Prostate	disease status: prostate cancer	Primary tumor	T1C	T2B	6
PCA0087	tissue: Prostate	disease status: prostate cancer	Primary tumor	T2C	T3A	6
PCA0089	tissue: Prostate	disease status: prostate cancer	Primary tumor	T1C	T2C	6
PCA0090	tissue: Prostate	disease status: prostate cancer	Primary tumor	T1C	T3B	6
PCA0093	tissue: Prostate	disease status: prostate cancer	Primary tumor	T1C	T2B	6
PCA0094	tissue: Prostate	disease status: prostate cancer	Primary tumor	T1C	T2B	6
PCA0095	tissue: Prostate	disease status: prostate cancer	Primary tumor	T1C	T4	6
PCA0097	tissue: Prostate	disease status: prostate cancer	Primary tumor	T1C	T2B	6
PCA0101	tissue: Prostate	disease status: prostate cancer	Primary tumor	T1C	T2B	6
PCA0104	tissue: Prostate	disease status: prostate cancer	Primary tumor	T2A	T2B	6
PCA0107	tissue: Prostate	disease status: prostate cancer	Primary tumor	T2B	T2C	6
PCA0108	tissue: Prostate	disease status: prostate cancer	Primary tumor	T3A	T3A	6
PCA0109	tissue: Prostate	disease status: prostate cancer	Primary tumor	T1C	T2B	6
PCA0110	tissue: Prostate	disease status: prostate cancer	Primary tumor	T1C	T2C	6
PCA0114	tissue: Prostate	disease status: prostate cancer	Primary tumor	T1C	T3A	6
PCA0115	tissue: Prostate	disease status: prostate cancer	Primary tumor	T2A	T2C	6
PCA0118	tissue: Prostate	disease status: prostate cancer	Primary tumor	T1C	T2B	6
PCA0119	tissue: Prostate	disease status: prostate cancer	Primary tumor	T1C	T2B	6
PCA0120	tissue: Prostate	disease status: prostate cancer	Primary tumor	T1C	T2A	6
PCA0122	tissue: Prostate	disease status: prostate cancer	Primary tumor	T1C	T2B	6
PCA0123	tissue: Prostate	disease status: prostate cancer	Primary tumor	T1C	T2C	6
PCA0124	tissue: Prostate	disease status: prostate cancer	Primary tumor	T2A	T2C	6
PCA0126	tissue: Prostate	disease status: prostate cancer	Primary tumor	T1C	T2C	6
PCA0128	tissue: Prostate	disease status: prostate cancer	Primary tumor	T2A	T2C	6
PCA0132	tissue: Prostate	disease status: prostate cancer	Primary tumor	T2A	T2C	6
PCA0133	tissue: Prostate	disease status: prostate cancer	Primary tumor	T1C	T2B	6
PCA0134	tissue: Prostate	disease status: prostate cancer	Primary tumor	T2A	T2B	6
PCA0135	tissue: Prostate	disease status: prostate cancer	Primary tumor	T1C	T2B	6
PCA0136	tissue: Prostate	disease status: prostate cancer	Primary tumor	T1C	T3A	6
PCA0141	tissue: Prostate	disease status: prostate cancer	Primary tumor	T1C	T2A	6
PCA0146	tissue: Prostate	disease status: prostate cancer	Primary tumor	T1C	T2C	6
PCA0147	tissue: Prostate	disease status: prostate cancer	Primary tumor	T1C	T2C	6
PCA0151	tissue: Prostate	disease status: prostate cancer	Primary tumor	T1C	T2B	6
PCA0157	tissue: Prostate	disease status: prostate cancer	Primary tumor	T1C	T3A	6
PCA0158	tissue: Prostate	disease status: prostate cancer	Primary tumor	T1C	T2C	6
PCA0160	tissue: Prostate	disease status: prostate cancer	Primary tumor	T1C	T2A	6
PCA0161	tissue: Prostate	disease status: prostate cancer	Primary tumor	T1C	T2B	6
PCA0164	tissue: Prostate	disease status: prostate cancer	Primary tumor	T1C	T2B	6
PCA0165	tissue: Prostate	disease status: prostate cancer	Primary tumor	T1C	T2B	6
PCA0167	tissue: Prostate	disease status: prostate cancer	Primary tumor	T2B	T2B	6
PCA0168	tissue: Prostate	disease status: prostate cancer	Primary tumor	T2C	T2B	6
PCA0169	tissue: Prostate	disease status: prostate cancer	Primary tumor	T1C	T2B	6
PCA0171	tissue: Prostate	disease status: prostate cancer	Primary tumor	T2A	T3A	6
PCA0176	tissue: Prostate	disease status: prostate cancer	Primary tumor	T1C	T3B	6
PCA0178	tissue: Prostate	disease status: prostate cancer	Primary tumor	T1C	T2B	6
PCA0194	tissue: Prostate	disease status: prostate cancer	Metastasis	NA	NA	6
PCA0184	tissue: Prostate	disease status: prostate cancer	Metastasis	T1C	NA	6
PCA0002	tissue: Prostate	disease status: prostate cancer	Primary tumor	T1C	T2A	7
PCA0003	tissue: Prostate	disease status: prostate cancer	Primary tumor	T2B	T3A	7
PCA0007	tissue: Prostate	disease status: prostate cancer	Primary tumor	T1C	T2C	7
PCA0008	tissue: Prostate	disease status: prostate cancer	Primary tumor	T2C	T3A	7
PCA0013	tissue: Prostate	disease status: prostate cancer	Primary tumor	T1C	T3A	7
PCA0017	tissue: Prostate	disease status: prostate cancer	Primary tumor	T2A	T3A	7
PCA0020	tissue: Prostate	disease status: prostate cancer	Primary tumor	T2B	T3A	7
PCA0021	tissue: Prostate	disease status: prostate cancer	Primary tumor	T2C	T3A	7
PCA0024	tissue: Prostate	disease status: prostate cancer	Primary tumor	T1C	T2C	7
PCA0025	tissue: Prostate	disease status: prostate cancer	Primary tumor	T2B	T2C	7
PCA0096	tissue: Prostate	disease status: prostate cancer	Primary tumor	T2A	T3B	7
PCA0100	tissue: Prostate	disease status: prostate cancer	Primary tumor	T2A	T2B	7
PCA0103	tissue: Prostate	disease status: prostate cancer	Primary tumor	T1C	T2B	7
PCA0105	tissue: Prostate	disease status: prostate cancer	Primary tumor	T2C	T2B	7
PCA0129	tissue: Prostate	disease status: prostate cancer	Primary tumor	T2A	T2C	7
PCA0144	tissue: Prostate	disease status: prostate cancer	Primary tumor	T1C	T2C	7
PCA0145	tissue: Prostate	disease status: prostate cancer	Primary tumor	T1C	T2C	7
PCA0149	tissue: Prostate	disease status: prostate cancer	Primary tumor	T2C	T3B	7
PCA0150	tissue: Prostate	disease status: prostate cancer	Primary tumor	T2B	T3A	7
PCA0155	tissue: Prostate	disease status: prostate cancer	Primary tumor	T2A	T2B	7
PCA0156	tissue: Prostate	disease status: prostate cancer	Primary tumor	T1C	T4	7
PCA0162	tissue: Prostate	disease status: prostate cancer	Primary tumor	T1C	T2B	7
PCA0163	tissue: Prostate	disease status: prostate cancer	Primary tumor	T1C	T3A	7
PCA0159	tissue: Prostate	disease status: prostate cancer	Primary tumor	T2A	T3B	7
PCA0170	tissue: Prostate	disease status: prostate cancer	Primary tumor	T2B	T3A	7
PCA0180	tissue: Prostate	disease status: prostate cancer	Primary tumor	T1C	T3A	7
PCA0173	tissue: Prostate	disease status: prostate cancer	Primary tumor	T1C	T3B	7
PCA0174	tissue: Prostate	disease status: prostate cancer	Primary tumor	T1C	T2B	7
PCA0175	tissue: Prostate	disease status: prostate cancer	Primary tumor	T1C	T2B	7
PCA0182	tissue: Prostate	disease status: prostate cancer	Metastasis	T2	NA	7
PCA0187	tissue: Prostate	disease status: prostate cancer	Metastasis	T2C	T2B	7
PCA0201	tissue: Prostate	disease status: prostate cancer	Metastasis	T2C	T3B	7
PCA0206	tissue: Prostate	disease status: prostate cancer	Metastasis	T1C	T4	7
PCA0207	tissue: Prostate	disease status: prostate cancer	Metastasis	T1C	T3A	7
PCA0208	tissue: Prostate	disease status: prostate cancer	Metastasis	T1C	T3B	7
PCA0210	tissue: Prostate	disease status: prostate cancer	Metastasis	T2B	T3C	7
PCA0213	tissue: Prostate	disease status: prostate cancer	Metastasis	NA	T3C	7
PCA0111	tissue: Prostate	disease status: prostate cancer	Primary tumor	T1C	T2C	7
PCA0113	tissue: Prostate	disease status: prostate cancer	Primary tumor	T1C	T2C	7
PCA0125	tissue: Prostate	disease status: prostate cancer	Primary tumor	T2C	T3A	7
PCA0063	tissue: Prostate	disease status: prostate cancer	Primary tumor	T2B	T2B	7
PCA0066	tissue: Prostate	disease status: prostate cancer	Primary tumor	T2B	T3B	7
PCA0073	tissue: Prostate	disease status: prostate cancer	Primary tumor	T3A	T3A	7
PCA0074	tissue: Prostate	disease status: prostate cancer	Primary tumor	T1C	T2B	7
PCA0081	tissue: Prostate	disease status: prostate cancer	Primary tumor	T2B	T4	7
PCA0083	tissue: Prostate	disease status: prostate cancer	Primary tumor	T3	T3A	7
PCA0086	tissue: Prostate	disease status: prostate cancer	Primary tumor	T1C	T2A	7
PCA0092	tissue: Prostate	disease status: prostate cancer	Primary tumor	T3A	T4	7
PCA0050	tissue: Prostate	disease status: prostate cancer	Primary tumor	T2B	T2B	7
PCA0054	tissue: Prostate	disease status: prostate cancer	Primary tumor	T1C	T3C	7
PCA0031	tissue: Prostate	disease status: prostate cancer	Primary tumor	T2A	T3A	8
PCA0080	tissue: Prostate	disease status: prostate cancer	Primary tumor	T1C	T2B	8
PCA0117	tissue: Prostate	disease status: prostate cancer	Primary tumor	T1C	T3B	8
PCA0112	tissue: Prostate	disease status: prostate cancer	Primary tumor	T3A	T3A	8
PCA0127	tissue: Prostate	disease status: prostate cancer	Primary tumor	T2A	T2C	8
PCA0130	tissue: Prostate	disease status: prostate cancer	Primary tumor	T1C	T2C	8
PCA0172	tissue: Prostate	disease status: prostate cancer	Primary tumor	T1C	T4	8
PCA0189	tissue: Prostate	disease status: prostate cancer	Metastasis	T2B	NA	8
PCA0209	tissue: Prostate	disease status: prostate cancer	Metastasis	T2C	NA	8
PCA0215	tissue: Prostate	disease status: prostate cancer	Metastasis	T3	T3A	8
PCA0179	tissue: Prostate	disease status: prostate cancer	Primary tumor	T1C	T3B	9
PCA0181	tissue: Prostate	disease status: prostate cancer	Primary tumor	T1C	T3A	9
PCA0038	tissue: Prostate	disease status: prostate cancer	Primary tumor	T2B	T2B	9
PCA0099	tissue: Prostate	disease status: prostate cancer	Primary tumor	T2C	T3A	9
PCA0188	tissue: Prostate	disease status: prostate cancer	Metastasis	NA	NA	9
PCA0193	tissue: Prostate	disease status: prostate cancer	Metastasis	T2A	NA	9
PCA0199	tissue: Prostate	disease status: prostate cancer	Metastasis	T4	T4	9
PCA0200	tissue: Prostate	disease status: prostate cancer	Metastasis	T1C	T3B	9
PCA0211	tissue: Prostate	disease status: prostate cancer	Metastasis	NA	NA	9
PCA0190	tissue: Prostate	disease status: prostate cancer	Metastasis	NA	NA	NA
PAN0095	tissue: Prostate	disease status: normal adjacent benign prostate
PAN0107	tissue: Prostate	disease status: normal adjacent benign prostate
PAN0109	tissue: Prostate	disease status: normal adjacent benign prostate
PAN0110	tissue: Prostate	disease status: normal adjacent benign prostate
PAN0112	tissue: Prostate	disease status: normal adjacent benign prostate
PAN0113	tissue: Prostate	disease status: normal adjacent benign prostate
PAN0114	tissue: Prostate	disease status: normal adjacent benign prostate
PAN0115	tissue: Prostate	disease status: normal adjacent benign prostate
PAN0117	tissue: Prostate	disease status: normal adjacent benign prostate
PAN0120	tissue: Prostate	disease status: normal adjacent benign prostate
PAN0122	tissue: Prostate	disease status: normal adjacent benign prostate
PAN0125	tissue: Prostate	disease status: normal adjacent benign prostate
PAN0127	tissue: Prostate	disease status: normal adjacent benign prostate
PAN0128	tissue: Prostate	disease status: normal adjacent benign prostate
PAN0129	tissue: Prostate	disease status: normal adjacent benign prostate
PAN0134	tissue: Prostate	disease status: normal adjacent benign prostate
PAN0135	tissue: Prostate	disease status: normal adjacent benign prostate
PAN0136	tissue: Prostate	disease status: normal adjacent benign prostate
PAN0144	tissue: Prostate	disease status: normal adjacent benign prostate
PAN0147	tissue: Prostate	disease status: normal adjacent benign prostate
PAN0151	tissue: Prostate	disease status: normal adjacent benign prostate
PAN0157	tissue: Prostate	disease status: normal adjacent benign prostate
PAN0162	tissue: Prostate	disease status: normal adjacent benign prostate
PAN0164	tissue: Prostate	disease status: normal adjacent benign prostate
PAN0167	tissue: Prostate	disease status: normal adjacent benign prostate
PAN0169	tissue: Prostate	disease status: normal adjacent benign prostate
PAN0171	tissue: Prostate	disease status: normal adjacent benign prostate
PAN0172	tissue: Prostate	disease status: normal adjacent benign prostate
PAN0174	tissue: Prostate	disease status: normal adjacent benign prostate
