# Supplementary material for: Co‐Targeting Plk1 and DNMT3a in Advanced Prostate Cancer
Source: Adv Sci (Weinh). 2021 May 29;8(13):2101458. doi: 10.1002/advs.202101458 (PMC8261504; doi:10.1002/advs.202101458)
Supplement: Supplementary file 4 — Supporting Table 4 [file ADVS-8-2101458-s014.xlsx]

## Sheet: S.Table 4.TCGA.Data
Supplementary Table 4. The gene expression data of top 400 disease genes of prostate cancer related to Gleason score progression in TCGA
	Types	Normal	Normal	Normal	Normal	Normal	Normal	Normal	Normal	Normal	Normal	Normal	Normal	Normal	Normal	Normal	Normal	Normal	Normal	Normal	Normal	Normal	Normal	Normal	Normal	Normal	Normal	Normal	Normal	Normal	Normal	Normal	Normal	Normal	Normal	Normal	Normal	Normal	Normal	Normal	Normal	Normal	Normal	Normal	Normal	Normal	Normal	Normal	Normal
Rank_ID	Gene_Name	TCGA-CH-5761	TCGA-CH-5767	TCGA-CH-5768-	TCGA-CH-5769	TCGA-EJ-7115	TCGA-EJ-7123	TCGA-EJ-7125	TCGA-EJ-7314	TCGA-EJ-7315	TCGA-EJ-7317	TCGA-EJ-7321-	TCGA-EJ-7327	TCGA-EJ-7328	TCGA-EJ-7330	TCGA-EJ-7331	TCGA-EJ-7781	TCGA-EJ-7782	TCGA-EJ-7783	TCGA-EJ-7784	TCGA-EJ-7785	TCGA-EJ-7786	TCGA-EJ-7789	TCGA-EJ-7792	TCGA-EJ-7793	TCGA-EJ-7794	TCGA-EJ-7797	TCGA-EJ-A8FO	TCGA-G9-6333	TCGA-G9-6342-	TCGA-G9-6348	TCGA-G9-6351	TCGA-G9-6356	TCGA-G9-6362	TCGA-G9-6363	TCGA-G9-6365	TCGA-G9-6384	TCGA-G9-6496	TCGA-G9-6499	TCGA-HC-7211	TCGA-HC-7737	TCGA-HC-7738	TCGA-HC-7740	TCGA-HC-7742	TCGA-HC-7745	TCGA-HC-7747	TCGA-HC-7752	TCGA-HC-7819	TCGA-HC-8258-
1	HPN	1042.03	891.819	2144.2	2493.66	2035.31	144.672	497.35	659.435	257.367	1334.48	1068.63	656.263	208.863	79.343	508.275	152.465	1675.24	9.78981	204.656	772.171	62.4344	926.33	330.92	901.923	355.189	680.122	47.811	104.175	3224.28	370.171	925.019	151.961	3091.03	2758.86	624.594	646.423	312.59	1346.03	1072.7	140.76	157.25	322.193	1912.05	144.675	507.777	697.732	2010.3	376.339
2	SDCCAG3	777.707	413.107	485.324	592.046	535.937	149.83	395.653	220.809	242.35	440.125	392.443	526.959	144.122	227.748	250.749	207.186	586.334	143.982	498.02	342.375	198.161	558.071	458.636	291.843	334.225	397.849	209.42	188.641	386.885	191.528	273.442	564.882	194.708	286.031	329.065	215.027	155.963	338.736	329.485	175.146	221.793	354.108	427.142	180.952	283.099	170.043	304.504	488.142
3	LRFN1	153.762	35.2628	153.549	104.978	68.5032	14.3952	33.9968	45.4783	55.9269	127.765	99.9459	174.21	27.8159	41.3477	71.8951	24.3415	62.6898	5.73061	63.6789	40.6406	60.6247	82.9109	59.5737	27.2946	44.0242	43.2176	18.7688	28.5576	87.1805	24.7245	61.071	65.2399	84.0858	101.446	32.9065	24.4288	35.8765	85.3772	27.1618	19.7905	13.6909	11.6516	124.023	14.3372	10.9539	58.4656	108.119	25.9544
4	PYCR1	4102.66	1198.52	1837.1	5066.85	2765.04	285.625	1405.01	1067.84	623.481	1878.59	1849.56	4401.24	396.417	490.586	1733.14	257.001	2251.04	93.4806	1191.49	1028.59	710.756	2577.39	1647.66	1462.51	738.828	1418.77	301.288	479.648	3123.44	548.467	1596.57	2014.48	2367.51	2927.81	680.765	1345.19	682.318	3214.42	1392.73	537.807	655.598	853.103	3552.09	250.031	749.008	678.244	2072.33	2092.32
5	YPEL1	310.886	168.712	303.222	311.264	187.494	141.982	103.749	85.9569	157.323	197.585	186.642	311.29	69.9789	71.1942	128.94	114.049	214.315	65.0138	194.548	154.642	130.32	191.958	190.461	150.831	146.804	117.357	75.3497	82.1998	183.716	74.1823	101.761	141.049	156.703	309.709	123.385	106.297	62.9084	182.006	78.0371	55.8315	70.4064	107.079	165.66	37.0441	59.5263	109.673	182.288	79.0661
6	EPHA10	176.001	59.8646	129.785	80.2355	83.8889	9.5968	8.20613	30.8175	40.6506	108.016	43.197	80.0717	13.8266	21.4562	31.8224	10.1895	50.5733	1.55204	57.7895	24.8522	34.6103	80.3858	43.6602	26.9947	31.4459	36.0559	12.4467	11.4633	106.437	10.6211	24.7957	54.1014	69.6985	78.7539	18.2348	21.7443	14.4503	8.31984	26.3746	12.1217	21.5142	92.7065	101.32	7.82025	15.8224	16.2762	42.184	23.9579
7	KIF9	147.409	107.461	68.0916	169.661	115.221	25.4867	146.538	59.9834	50.4896	102.776	92.4472	207.905	32.2078	63.9214	59.6317	44.5318	202.124	24.2357	96.5342	79.1146	51.8997	95.0867	84.6111	107.079	72.4752	111.625	42.7632	43.9526	122.543	47.5338	64.974	112.447	108.058	94.9623	64.3457	67.3805	43.6829	118.26	45.9114	48.4867	43.4197	87.1492	97.2799	35.6256	58.908	60.393	90.7949	126.278
8	PDCD2L	142.325	85.4916	141.667	226.922	106.601	37.0677	118.989	54.4542	60.0696	108.016	107.004	152.569	38.0638	56.5459	64.8234	46.7961	161.202	37.0102	105.641	68.4165	46.8258	137.203	101.194	84.5835	88.0484	80.7553	54.3307	75.2152	103.286	49.1008	70.4842	103.031	127.887	131.765	81.7422	38.1197	59.2958	140.447	100.381	58.6294	70.0192	98.7856	135.374	50.18	80.816	33.8372	87.9129	153.231
9	ULK3	1249.16	797.922	782.368	1138.5	781.376	104.005	393.894	301.593	290.768	906.448	863.657	1175.11	199.103	227.301	395.423	240.774	785.993	92.5255	649.672	571.892	294.301	931.801	791.597	548.893	528.291	591.711	230.757	267.074	738.058	285.203	434.614	879.147	747.5	417.415	651.632	308.447	289.171	375.779	526.704	159.808	282.815	490.382	713.865	220.705	230.764	252.28	666.79	650.357
10	QSOX2	545.157	296.863	385.7	534.786	332.991	89.4903	140.09	245.642	205.583	311.151	351.505	550.223	105.57	148.181	207.73	149.823	312.922	45.7255	343.056	223.669	245.892	426.76	301.541	243.552	293.794	257.824	109.649	86.0751	306.357	106.559	199.055	314.265	358.723	370.315	169.563	143.888	117.429	276.733	217.295	141.997	143.95	385.011	332.969	91.0191	143.862	85.878	279.69	329.92
11	DAZAP1	1770.17	1031.84	1352.69	1707.92	825.701	366.958	680.816	724.959	727.308	1147.47	1119.45	1468.88	505.403	624.016	735.157	580.989	1295.41	382.279	1323.64	795.853	682.932	1181.8	1007.04	963.711	1107.49	878.677	748.775	721.382	1100.44	535.408	717.929	1576.1	1293.58	1032.38	781.581	610.988	544.293	919.934	1040.81	644.676	663.813	963.033	1372.66	559.366	770.916	706.727	1232.55	1500.36
12	TMEM120B	729.501	461.239	513.164	250.946	390.893	114.539	104.057	146.566	145.275	473.65	400.492	403.291	73.7446	128.299	128.456	164.754	510.247	65.5355	332.411	220.248	216.928	536.762	241.209	200.457	286.505	250.853	189.966	109.231	263.961	99.5615	174.236	241.208	302.802	222.994	295.584	155.641	107.108	221.379	418.485	167.752	258.993	312.391	289.864	156.581	200.377	101.578	191.863	492.095
13	SAMD10	341.835	159.092	202.904	336.848	172.174	25.6715	94.0774	90.9565	93.9882	162.024	198.198	310.007	43.2691	60.3454	99.2977	44.7205	169.104	12.0581	161.59	73.6793	59.4936	222.218	159.951	107.979	119.794	111.625	40.6986	114.029	228.98	108.997	120.535	358.421	165.614	142.634	173.545	112.211	113.609	252.566	157.46	70.9985	75.8867	130.194	209.787	53.6557	94.691	115.004	188.942	178.187
14	GAR1	383.77	259.755	436.883	249.897	188.292	90.6899	172.915	149.3	154.317	267.622	213.444	439.312	88.0023	120.244	153.808	121.896	345.584	69.9612	319.867	164.609	141.156	275.668	246.048	242.053	210.538	211.89	146.594	142.386	268.894	143.298	157.958	420.877	149.308	171.237	205.194	156.237	124.903	221.664	199.187	157.335	136.127	235.566	225.763	96.4499	122.441	138.347	238.215	278.511
15	DND1	114.578	67.7926	106.552	69.0873	76.9287	15.043	46.4291	37.8846	40.4356	72.548	67.6555	116.797	20.5447	17.4331	35.4054	24.0641	81.2807	8.62337	54.2411	33.3311	40.5597	77.5575	69.7748	54.5353	56.8661	43.8375	23.5894	35.6407	73.8759	29.0548	44.366	101.412	56.1361	47.6547	54.2579	37.9908	26.5569	40.6086	59.6222	23.6299	31.3678	43.7393	83.7594	23.7171	29.9409	29.9438	60.0679	57.9832
16	SOX12	763.729	276.566	756.776	1074.17	413.583	263.073	252.632	300.994	340.74	538.468	526.269	799.094	214.882	269.99	361.243	242.66	426.712	138.609	436.55	382.138	312.85	463.796	406.815	296.342	369.863	293.633	210.605	418.309	445.356	341.79	388.926	472.194	601.07	516.381	373.918	278.649	280.7	670.736	622.36	497.979	362.222	637.801	518.372	372.548	422.58	362.572	632.76	693.282
17	SRM	1096.67	541.857	760.432	1728.07	951.352	402.826	677.006	507.142	503.601	845.185	644.567	1085.84	441.963	552.719	615.823	371.35	802.85	374.997	655.193	580.955	457.852	805.12	763.034	558.491	573.213	577.882	467.244	535.355	1017.46	651.021	798.974	699.34	1075.53	1177.49	520.215	379.317	587.145	1484.3	779.82	423.269	440.456	611.458	996.384	463.785	531.876	558.314	686.642	856.994
18	DVL1	2113.91	907.605	1678.07	1522	1023.15	528.784	464.525	758.769	650.409	1279.67	1596.59	1454.82	563.963	581.998	683.298	596.462	1125.25	409.142	1299.71	802.286	686.552	1402.75	1159.24	1013.5	1127.56	889.79	744.231	743.303	1003.8	651.543	819.178	1258.65	1278.55	784.488	846.765	587.096	691.951	1252.13	994.753	523.459	637.996	1030.41	1381.48	666.894	782.6	796.031	1243.54	1542.29
19	SGEF	1275.21	437.094	2082.05	1765.89	805.92	208.731	385.102	479.915	396.667	988.669	559.584	1287.1	213.906	235.571	424.004	370.595	1047.29	126.073	830.77	525.403	313.755	647.716	516.17	411.22	674.439	508.24	373.4	325.195	704.797	244.111	365.508	947.967	408.28	1424.43	413.112	264.421	363.914	1276.3	180.292	159.066	220.619	308.008	955.184	206.585	226.625	356.79	629.924	376.339
20	C9orf69	1212.94	569.739	836.293	713.283	650.231	355.802	419.685	473.034	453.629	708.553	702.727	907.299	322.078	435.157	467.613	322.855	749.643	256.087	761.938	523.942	358.545	829.951	644.294	582.186	554.945	509.474	381.302	457.928	897.014	381.489	512.675	949.956	422.347	506.275	433.443	374.485	320.397	574.662	651.884	457.903	430.677	610.444	750.441	339.53	439.132	427.463	669.981	954.822
21	EVL	1296.18	936.512	1232.05	860.323	1003.37	422.14	706.02	645.971	1093.68	1250.65	1278.12	1560.32	546.883	728.615	851.544	665.524	1449.24	364.252	1336.52	908.711	852.365	1410.75	1244.11	1058.19	934.092	1021.17	578.276	592.269	1045.82	985.324	869.688	1432.09	1084.8	664.546	747.207	815.277	558.743	542.769	647.554	381.709	675.939	936.184	889.179	564.145	625.35	774.616	1170.16	1044.66
22	ARVCF	1019.15	275.951	752.207	914.402	437.395	157.508	206.619	291.42	294.652	593.685	736.043	890.527	176.818	179.919	328.832	169.636	478.865	123.328	549.92	381.553	294.075	555.546	555.75	401.921	389.629	427.237	284.1	248.371	459.711	244.633	282.855	529.875	219.326	458.222	358.198	229.792	237.682	265.442	303.898	166.735	205.755	379.945	648.28	132.727	234.658	302.608	634.178	502.617
23	MARCKSL1	7290.37	2401.97	5966.47	12034.6	5724.23	449.851	2877.13	1817.93	1482.06	3804.74	3498.39	9508.52	1169.4	987.206	3245.59	756.663	3833.56	232.925	2433.05	2383.17	1457.71	3438.91	2829.75	2186.57	1775.94	2746.67	431.089	1205.05	6163.21	1775.46	3565.77	3124.75	12929.1	7177.85	2947.96	1913.77	2429.47	2450.78	1010.5	806.71	2124.44	2855.66	6241.07	1218.87	2107.79	2578.7	3945.44	1406.03
24	NCLN	2243.53	799.562	1190.92	2155.05	1220.97	350.284	552.741	816.514	714.621	1246.21	1227.87	1854.09	524.109	631.392	932.574	463.432	1187.94	203.317	1182.66	609.316	751.248	1421.27	1116.4	910.622	977.218	822.37	591.315	611.375	1567.5	741.736	1076.32	1626.62	1055.71	1276.84	880.51	792.459	718.692	1015.22	887.287	554.381	652.078	752.797	1625.75	550.894	899.199	849.143	1458.71	1261.28
25	C9orf7	1470.27	662.611	1250.33	1172.07	885.779	223.006	313.884	429.051	374.917	694.446	721.361	1017.67	249.041	354.697	419.879	280.022	732.259	120.223	690.897	471.314	415.55	792.494	556.566	555.491	569.02	437.116	244.587	427.56	962.487	330.821	566.399	1022.36	848.531	1107.32	635.702	530.99	379.859	1012.24	781.395	468.045	558.197	584.102	916.926	328.885	686.449	464.298	759.666	1301.21
26	SLC4A5	164.145	132.219	152.927	199.836	97.2489	30.609	63.8905	55.2082	86.2931	93.5064	116.824	132.551	35.0789	37.8209	49.257	44.1148	149.57	24.4542	145.644	86.9854	81.884	139.821	91.4743	90.5103	88.9259	61.3073	31.251	36.6704	119.147	45.42	72.7801	126.096	120.003	102.626	86.5293	91.5408	37.2052	77.0891	99.5934	43.1285	75.6207	170.681	88.7875	33.499	60.1251	60.5173	112.092	111.614
27	TELO2	1186.26	520.74	844.519	1012.66	577.698	194.575	266.992	384.172	358.864	575.951	652.754	860.23	284.503	303.962	452.586	328.139	502.045	153.771	710.774	414.007	363.748	591.319	666.329	518.598	550.452	491.446	389.798	511.222	587.506	360.769	549.409	885.114	504.195	533.162	596.927	350.325	357.768	438.97	503.085	269.398	336.014	469.612	643.656	343.44	405.54	485.714	624.606	758.667
28	LRRC56	208.405	104.968	109.678	114.521	106.968	14.1553	54.8052	40.0926	57.2215	106.001	120.556	147.159	19.1946	42.6888	41.8406	32.644	131.701	8.95408	163.798	63.4461	33.4793	137.203	111.803	67.1868	94.6371	78.0387	38.9205	38.0098	59.1707	37.6091	47.7548	130.878	100.072	61.7827	50.5125	46.9784	24.4159	39.4201	97.6252	50.9605	25.0348	69.9098	77.7768	26.502	82.7633	54.8249	83.6589	131.769
29	PMM2	1190.62	635.149	857.241	1269.07	712.862	147.561	665.514	397.692	371.934	734.69	792.298	1087.27	201.162	323.29	453.997	237.426	1382.2	102.137	852.756	538.452	378.14	992.352	776.862	653.782	549.21	660.687	247.05	390.419	825.172	352.129	475.918	1214.93	611.847	579.806	549.523	413.697	301.746	680.179	668.02	244.173	334.574	447.281	1007.36	192.533	407.595	343.767	722.282	929.956
30	KAT2A	1046.47	825.394	908.497	1028.57	736.318	173.582	381.878	370.708	342.811	611.016	825.825	926.235	218.623	353.356	444.335	313.987	673.783	147.683	812.366	527.45	395.87	919.175	856.883	457.71	661.561	600.602	426.545	351.541	746.111	387.235	503.951	955.128	715.529	589.033	894.972	336.902	318.072	347.452	934.131	277.809	527.686	982.79	731.102	358.863	396.047	430.675	696.213	946.337
31	NPRL3	1159.57	602.747	961.508	871.633	712.14	268.711	347.881	441.019	411.943	665.427	719.103	1028.49	285.967	399.844	601.385	310.59	629.532	161.054	661.818	402.02	420.98	622.884	600.226	548.593	539.671	486.754	262.96	444.856	620.767	395.418	582.011	828.626	576.451	613.823	524.827	448.308	395.14	520.583	579.846	376.514	338.361	607.912	818.549	273.057	512.402	538.183	768.174	589.963
32	SLC25A45	169.647	112.144	126.129	206.774	129.314	34.9084	61.839	58.643	90.8812	98.7459	147.943	222.902	45.8718	60.5689	87.8063	56.4195	174.372	19.3408	121.1	88.2982	96.5923	139.307	135.061	89.6824	102.124	67.1726	50.972	68.7796	108.538	52.2349	75.7648	155.541	255.455	86.5721	170.611	85.9034	55.3096	74.4822	156.673	53.9291	101.313	151.978	97.9568	56.6969	90.066	80.7382	141.44	148.24
33	GLT25D1	1523.65	830.109	1149.79	1399.35	1056.12	814.29	499.695	844.34	872.563	996.327	972.92	1280.61	573.885	733.532	879.242	955.924	846.575	453.076	1282.04	781.527	933.801	1066.48	1100.48	917.82	1090.42	760.631	586.178	634.301	1094.13	634.132	632.751	976.609	540.643	1020.94	629.415	707.629	536.154	1100	533.396	455.429	553.895	780.66	1018.25	661.681	478.08	720.219	907.133	810.077
34	VARS	1945.54	839.95	1642.42	2872.93	1081.76	414.462	445.182	884.731	825.957	1135.78	1053.1	1517.03	645.621	564.341	878.947	583.631	764.394	262.534	1205.11	577.154	790.157	1159.49	958.893	912.421	985.903	667.281	625.296	667.283	1119.69	513.121	928.463	1339.01	923.665	1377.91	750.98	767.493	618.039	980.154	834.144	659.024	602.791	850.57	1601.78	566.317	711.521	563.454	1200.65	1157.97
35	ATAD3A	759.281	353.857	581.292	1157.94	418.712	127.158	175.259	275.861	251.93	448.186	418.983	740.122	175.191	226.854	304.965	189.26	381.933	96.4653	445.752	254.954	216.711	403.612	474.142	401.321	353.691	352.409	280.939	331.027	567.899	281.894	414.87	690.588	348.812	559.477	430.299	305.494	254.956	464.523	533.002	246.639	282.033	394.636	674.346	245.904	369.027	285.689	559.026	603.939
36	SLC19A1	778.342	244.584	625.163	1007.72	500.769	60.9398	158.847	171.142	148.362	493.73	429.711	932.186	98.9008	105.269	251.928	69.4394	302.913	17.7888	262.445	161.977	192.054	342.586	208.1	196.462	191.371	247.205	70.9262	89.494	681.338	109.519	344.385	186.968	276.556	322.262	211.901	230.865	186.524	881.307	357.828	90.5416	86.4483	130.701	754.646	77.9854	175.75	185.676	489.547	284.999
37	TMEM184A	1357.8	676.794	1195.75	762.895	759.349	49.1945	147.253	272.807	212.763	659.514	942.846	667.198	80.3813	175.674	254.149	128.482	635.174	17.7506	711.841	248.051	292.799	812.481	513.432	363.655	506.039	175.278	258.525	231.413	485.284	153.167	335.879	914.13	603.244	477.597	722.41	284.359	298.215	893.761	922.774	304.121	421.296	579.026	626.322	231.382	524.985	205.105	577.559	1254.09
38	NOP16	151.221	118.499	161.775	215.611	131.511	32.5092	141.849	72.7054	84.4081	118.495	101.075	216.41	61.6504	61.0159	74.8417	43.3996	231.794	35.3388	160.853	86.5439	56.5529	168.347	121.596	152.97	97.9314	138.79	55.7136	117.448	153.704	91.4111	85.6372	232.318	201.422	118.798	132.464	71.1388	94.5079	176.103	119.276	64.0717	75.8867	127.155	137.896	50.8317	57.2041	80.524	101.029	136.76
39	C17orf86	134.701	108.453	153.549	111.693	85.3543	16.1946	91.4397	34.4079	58.775	87.8638	109.545	138.503	23.4239	77.555	50.0909	38.1162	140.13	20.5347	103.432	64.6155	29.6337	106.9	102.418	78.8846	76.3685	142.248	45.4402	55.9086	75.2764	48.2302	53.9537	145.199	148.349	58.3503	80.275	32.7507	35.2121	63.3891	98.8061	53.4344	68.4545	92.1999	87.4464	28.0226	78.6252	60.393	81.5321	95.3325
40	EIF3B	5420.44	2756.64	4749.96	5750.45	2913.03	1233.43	1755.23	2003.44	1937.76	3401.29	3236.95	4812.42	1507.75	1666.65	2515.74	1533.89	2821.57	772.916	3221.86	1995.48	1823.94	3024.36	3027.65	3198.57	2567.18	2218.42	1709.14	2086.12	3743.51	1817.77	2378.55	3941.44	2070.81	3053.29	2572.99	2522.07	1483.89	3803.94	2002.5	1602.78	1673.81	2088.68	4514.42	1430.24	1830.77	1765.53	3314.81	3771.37
41	ZMYND19	425.706	217.727	321.721	362.65	276.943	76.0548	220.393	148.103	154.835	308.329	295.321	533.451	95.3222	120.914	178.264	89.6297	367.183	57.1867	336.062	221.915	135.501	366.576	271.754	286.444	206.045	242.266	122.096	214.383	418.747	194.836	241.07	527.886	386.539	217.384	284.84	173.418	180.545	307.635	227.53	107.611	144.341	220.874	319.516	93.1914	141.671	144.772	293.515	316.943
42	LEPRE1	596.623	279.027	402.152	590.986	510.294	168.184	352.864	327.025	389.158	443.752	474.602	868.886	204.959	278.259	418.111	246.434	416.703	118.194	429.556	322.493	345.651	443.595	460.269	388.724	325.54	407.975	197.764	189.647	428.2	222.172	326.248	412.125	551.513	420.656	255.916	230.597	221.404	207.599	272.406	200.379	207.319	305.476	451.106	208.757	207.639	282.048	450.908	410.778
43	SLC25A22	1249.16	375.589	681.83	933.489	484.285	83.4923	214.532	295.01	276.01	538.468	581.042	663.297	158.274	185.506	339.439	173.032	499.938	62.7979	524.154	320.739	232.772	564.384	467.613	380.925	368.665	346.976	207.444	330.223	529.735	245.156	368.722	803.167	475.421	504.749	522.731	288.045	301.13	412.425	487.732	210.521	206.146	364.747	777.348	162.488	315.961	262.56	487.42	564.508
44	PPAN	587.728	247.479	335.111	508.276	259.865	86.5117	261.424	213.428	250.376	318.002	371.488	411.569	162.341	173.026	207.803	115.326	410.839	108.483	346.468	259.339	163.571	359.636	291.361	268.738	327.055	260.63	187.666	283.967	397.025	209.317	266.554	447.355	301.494	263.185	299.551	186.73	183.693	383.292	363.481	169.209	186.36	281.417	420.415	186.665	210.871	212.517	344.923	450.044
45	MON1A	246.528	120.549	238.549	179.911	204.777	97.0478	163.243	132.844	134.38	199.507	164.036	268.889	112.565	136.783	146.737	124.727	197.552	71.3939	198.398	150.282	117.178	220.956	219.525	170.367	159.625	149.904	102.339	175.569	203.071	134.94	165.305	294.773	158.9	170.093	153.424	113.285	120.087	155.105	122.031	78.6673	95.8363	113.983	204.742	99.4911	87.8752	134.278	182.561	167.705
46	CGREF1	206.747	129.17	310.041	279.053	325.277	39.011	88.3067	44.82	52.8457	199.503	134.783	401.587	33.1432	44.4969	97.9571	11.0235	331.086	8.13866	132.783	79.597	28.6678	460.03	131.87	150.475	50.4542	147.792	34.4911	36.9982	447.089	47.0932	144.511	383.018	266.993	561.166	60.2398	158.148	64.0063	869.756	34.6097	11.9139	15.3964	54.3777	290.36	10.4835	20.9781	39.4011	147.598	49.1387
47	SLC27A4	944.177	530.171	877.422	1079.11	879.552	219.887	366.931	428.154	332.972	917.33	589.794	1171.86	245.951	300.833	477.926	258.511	629.532	122.372	520.105	402.897	379.809	918.754	599.818	361.429	389.03	400.813	263.158	291.006	995.048	338.656	582.47	758.612	368.315	539.836	377.691	556.225	312.258	436.593	464.113	322.338	289.465	408.821	837.467	280.443	340.79	309.675	929.466	670.821
48	HNRNPAB	2253.49	1699.25	2313.01	2910.65	1584.96	609.248	1356.49	1213.19	1062.24	1859.52	1572.47	2871.11	929.23	1016.36	1374.51	806.182	2184.21	457.701	2110.06	1172.25	1066.69	2050.96	1825.4	1916.24	1495.75	1427.27	1097.48	1588.4	2647.95	1149.13	1523.99	3244.71	2343.99	1943.65	1948.79	1117.41	1353.26	2815.81	2025.48	1071.6	1103.6	1702.68	2343.72	838.427	968.285	1053.55	1722.18	2189.94
49	CTU1	89.5888	25.627	53.9249	34.9926	31.1378	12.116	25.2045	21.5423	23.3029	39.9014	38.6796	67.0871	17.4053	19.6681	18.5631	15.4729	24.7598	9.90918	56.3171	22.8055	21.7163	47.1372	39.5799	35.693	35.6386	30.3759	35.5619	31.5743	46.5663	25.5951	33.9793	74.7872	45.0802	24.0266	33.116	17.7176	24.2498	44.9667	40.1523	17.0693	26.2083	30.9022	50.0294	22.5918	16.7961	28.2691	36.8667	35.4378
50	SNRNP70	4187.17	2547.12	2847.97	3218.61	1623.93	455.129	1290.71	1157.3	1411.38	2360.23	3719.18	3216.94	970.465	1147.46	1353.63	915.166	2438.05	567.569	2816.96	1818.01	1432.14	3119.89	2650.22	2012.01	2157.49	2086.8	1737.79	1296.15	1998.85	1046.79	1507.49	3188	2079.13	1495.18	2374.5	1111.64	1198.71	1097.62	2700.44	1191.39	1563.89	2495.48	2562.43	1056.6	1466.86	1253.26	2414.77	3455.43
51	PSMG4	268.766	151.712	214.786	246.715	185.728	63.9388	212.773	72.7054	85.9617	191.446	195.375	261.315	72.3863	96.9996	113.736	63.2125	274.992	84.6459	192.509	111.104	99.0806	206.646	186.474	157.769	141.656	188.429	117.552	118.655	188.366	107.952	125.127	167.078	237.87	132.909	152.376	95.0306	107.131	179.668	159.822	97.963	111.092	163.123	203.901	89.933	155.303	116.717	147.467	234.588
52	PARVB	230.008	185.334	311.668	506.509	396	302.3	244.718	246.839	307.598	228.123	287.415	189.9	267.911	282.729	319.698	271.531	373.505	204.869	288.947	308.459	287.289	337.536	298.685	309.539	275.825	264.245	195.788	151.436	324.914	237.669	174.948	112.976	252.577	325.885	135.818	229.523	158.454	268.809	130.298	153.376	188.152	174.775	244.682	189.858	127.309	190.816	170.154	222.11
53	CCDC40	88.9534	100.048	79.5164	146.333	70.7011	30.8298	35.7552	52.3598	62.141	94.7155	147.66	122.813	27.9785	36.6542	52.1534	58.1178	123.799	15.7592	99.7512	80.4039	65.1489	103.954	75.8953	89.0826	55.1051	67.9135	42.2791	17.8988	59.5208	44.5738	47.066	66.8311	183.838	55.49	83.2093	43.757	39.1984	53.4846	62.5903	27.9541	23.0789	75.4823	74.4135	23.2435	40.408	44.9736	79.4051	81.8562
54	PUS1	331.034	216.087	251.345	373.608	175.837	55.0617	116.351	120.876	133.862	139.05	195.375	225.607	95.3222	118.903	132.299	92.0827	226.526	55.5153	218.275	130.693	113.106	210.013	216.261	193.162	213.532	191.392	109.847	164.307	208.673	160.187	152.677	346.885	152.825	145.304	226.153	125.634	150.814	179.074	231.86	140.018	160.379	243.671	221.979	112.742	136.803	138.561	185.397	354.876
55	C17orf70	1304.44	635.959	755.862	970.602	603.341	227.205	294.834	376.392	366.373	694.446	766.252	1117.76	246.764	308.655	469.381	269.832	701.177	137.415	702.676	446.461	385.464	755.879	615.732	512.3	528.89	515.895	274.419	361.395	716.701	396.985	537.93	894.661	471.584	521.53	508.269	438.913	309.601	396.182	442.069	262.966	310.197	454.414	671.403	299.559	302.816	503.061	742.651	636.881
56	DBNDD1	583.28	188.205	419.517	745.448	361.565	44.2653	132.177	271.074	92.9525	311.957	202.433	571.323	75.965	63.2509	146.442	44.1544	272.885	19.102	192.877	191.215	101.117	231.477	194.635	126.875	192.868	134.098	46.2304	92.3096	496.474	218.516	236.248	289.999	673.326	442.395	141.477	341.466	124.903	486.313	204.698	107.611	126.347	229.993	335.491	92.3225	155.06	187.176	370.794	493.633
57	SBK1	516.565	133.465	351.883	627.039	215.4	80.2534	88.802	140.324	140.853	280.519	225.584	584.848	42.4558	66.1564	175.318	55.4761	171.738	16.9531	223.428	118.998	115.594	222.218	235.031	110.978	150.641	112.613	34.574	46.4564	241.234	97.5052	174.029	274.087	802.172	288.701	104.169	75.4339	103.145	230.776	72.0379	21.2748	23.4701	75.9889	244.682	16.5094	36.2698	174.326	257.712	52.907
58	SLC26A6	330.398	221.212	165.431	863.465	316.14	30.11	106.973	109.208	95.8007	280.898	246.818	360.864	50.9144	75.0965	132.299	73.4019	171.322	26.6235	196.558	118.706	114.689	314.809	190.962	208.459	163.255	138.79	54.3307	67.573	202.371	70.8654	170.356	236.296	239.788	216.493	136.447	135.048	58.1332	119.647	120.85	35.8134	68.0633	131.208	186.664	60.7243	70.3488	79.4533	217.655	128.295
59	GRAMD1A	2171.1	948.813	1434.95	2134.55	1405.96	365.519	695.469	806.94	957.489	1173.67	1701.34	1617.67	520.043	624.91	782.89	529.853	1564.61	274.95	1265.48	900.525	837.435	1324.05	1122.92	955.613	1269.51	921.647	584.598	621.833	1037.76	589.384	786.576	1265.41	2184.31	1285.23	1167.45	716.22	677.335	1118.03	1494.29	571.946	781.946	1098.29	1228.45	627.576	1117.3	591.937	1054.6	2250.55
60	MAZ	7838.05	3120.93	13035.4	9904.53	6858.9	1374.07	4720.58	3052.16	1763.92	6911.16	5243.18	8763.5	1244.63	1719.45	2776.42	1468.86	4831.3	810.528	4700.94	4443.34	2415.52	6955.32	4494.76	3081.95	3063.55	3836.46	2502.51	3004.18	6576.64	1971.54	4187.64	7576.17	5140.57	3610.77	3759.96	2844.66	3161.94	3997.5	2310.54	1321.54	1619.35	2276.91	7074.31	1424.74	1941.7	2808.9	4541.13	3466.81
61	LOC100286793	158.845	88.5668	140.753	110.633	105.869	30.5899	189.034	48.7695	86.9973	143.484	127.615	255.905	36.9252	45.5943	76.6095	38.3049	188.596	25.6684	125.149	91.2219	71.4828	129.206	99.5617	107.679	88.3479	117.552	64.0114	75.0141	83.6792	55.1949	45.918	163.1	227.959	65.9778	114.229	71.1388	57.801	185.017	68.4951	48.7341	57.8929	114.49	121.92	33.2361	76.4343	75.5984	146.758	145.245
62	QTRT1	959.426	479.532	580.378	659.557	524.581	115.042	375.723	274.665	271.608	437.304	594.029	736.335	190.319	282.506	335.019	187.184	551.038	130.73	527.835	361.964	253.357	545.866	501.073	437.314	404.005	527.502	284.495	292.012	510.479	326.12	339.794	660.355	553.751	382.328	556.475	334.486	286.514	661.822	493.243	262.966	307.85	490.382	570.924	249.814	311.823	374.565	506.917	734.21
63	NOP56	1913.13	1195.24	1842.59	1867.68	1615.14	501.673	1541.58	827.285	1010.05	1490.06	1316.24	2300.98	558.432	875.008	981.781	669.864	1703.16	437.317	1534.92	1288.22	898.286	1735.24	1459.97	1319.74	1220.4	1452.11	697.21	974.177	1665.18	662.687	963.82	1642.53	1096.95	1010.64	957.85	925.341	637.97	1074.45	831.389	563.782	728.356	951.888	1418.06	657.988	618.778	782.111	1422.56	1383.57
64	LETM1	1090.31	786.236	991.67	1242.41	811.415	281.187	231.823	509.835	490.914	933.452	653.601	1152.38	242.209	384.646	543.338	328.139	677.471	124.521	869.051	455.817	464.186	847.628	667.961	550.692	645.09	395.627	302.276	361.395	784.975	286.77	559.741	866.815	576.451	634.608	514.137	391.666	281.365	680.641	670.779	422.032	454.538	632.735	906.836	343.657	490.494	280.549	686.287	833.036
65	FBRSL1	1178.63	467.231	982.53	838.055	486.116	263.672	245.891	368.015	434.21	772.637	859.987	839.13	307.276	341.063	402.2	359.273	641.121	152.1	689.057	436.52	466.674	694.432	583.089	498.502	605.558	421.31	402.047	444.453	481.418	366.689	466.527	747.076	487.25	429.047	373.289	312.474	358.765	463.731	721.56	460.871	422.071	671.742	720.172	374.069	482.461	397.48	662.891	891.434
66	CBX4	1032.5	509.464	677.26	604.771	447.286	169.384	281.353	399.73	394.595	823.017	800.979	942.466	179.42	233.336	439.621	201.336	633.219	50.1428	485.137	369.274	356.283	786.602	399.879	413.319	414.786	577.635	163.782	211.367	641.074	174.465	348.288	441.96	904.162	457.65	322.567	241.066	198.816	664.001	592.837	387.894	384.127	590.181	551.165	216.578	369.027	204.308	622.125	610.427
67	C10orf2	339.929	165.243	345.485	162.945	245.439	67.5376	114.007	130.75	181.245	226.511	186.34	388.456	84.5862	104.375	195.649	85.2897	208.088	46.5612	272.752	166.363	111.522	254.204	247.68	280.745	196.462	146.94	81.1996	136.554	277.997	91.9334	168.29	259.368	205.259	142.062	116.116	102.547	99.6569	262.867	142.501	115.527	113.048	173.255	282.099	79.2887	94.691	131.066	284.653	188.169
68	ZNF74	481.619	206.246	392.098	420.618	298.19	99.447	139.797	162.764	182.539	278.504	319.319	496.12	120.047	137.677	188.577	119.821	229.16	60.7684	325.756	197.355	147.716	332.486	315.415	240.853	216.827	192.133	115.774	167.525	236.333	120.663	175.177	269.313	144.832	248.847	169.143	122.412	126.896	239.096	159.428	113.053	146.297	185.92	292.189	149.237	127.553	153.767	279.336	228.598
69	ZNF598	1040.76	456.775	623.335	828.158	449.483	239.8	226.255	425.461	468.129	666.233	742.536	829.392	343.062	339.946	502.382	297.004	582.119	179.917	742.797	423.948	397.001	684.752	651.639	529.696	600.766	450.204	334.677	411.672	513.28	308.012	415.099	739.12	351.05	445.064	452.516	284.018	260.603	506.915	495.605	292.652	345.402	471.638	755.066	330.189	392.882	379.491	725.635	780.129
70	TRIM36	658.891	454.725	856.4	710.809	694.19	63.9388	508.78	379.684	154.317	1068.07	312.825	1209.19	88.4902	101.917	367.726	102.838	715.401	8.71531	442.439	415.762	139.12	560.175	231.767	425.917	196.162	369.943	82.7801	84.8685	681.689	152.004	437.369	341.714	1472.62	253.042	243.759	433.544	158.787	365.28	30.7047	39.0863	21.1231	48.6329	612.125	14.1199	19.9606	81.1665	434.956	61.3921
71	GTPBP3	442.861	223.262	288.818	450.662	202.579	59.8601	133.936	154.088	164.156	254.724	317.907	372.766	112.402	110.633	149.389	91.7053	251.813	55.1571	271.647	168.41	141.382	244.524	246.048	215.658	205.147	193.368	115.379	143.995	227.229	103.599	138.673	329.78	242.346	218.146	200.373	111.406	104.64	186.8	287.364	142.986	183.067	243.671	221.979	130.12	184.027	143.273	286.071	406.785
72	SNHG3-RCC1	149.836	138.076	355.804	227.049	135.189	29.5282	214.382	69.6714	39.5139	59.7715	72.4778	121.671	49.6098	61.0829	71.736	56.8516	137.775	34.4362	167.976	75.4131	90.0548	271.304	178.803	148.552	107.683	184.522	96.3391	84.3536	95.2123	42.9945	83.1553	225.829	292.628	124.929	182.428	52.9943	50.3201	20.1736	100.684	28.6047	88.6309	212.369	126.78	40.8913	32.7572	75.2129	75.52	224.7
73	LOC388796	390.76	192.92	261.399	270.397	211.371	33.4689	186.396	88.5629	118.586	155.575	258.899	266.184	79.3809	180.142	176.791	72.4585	291.85	42.2632	306.248	124.553	89.1273	295.87	295.013	221.657	206.644	165.215	136.913	218.406	206.922	144.691	198.596	315.061	239.149	116.51	261.575	115.701	181.043	174.518	152.736	150.655	115.786	227.967	184.983	111.004	62.5594	218.657	302.023	396.304
74	NOC2L	2813.75	1451.32	2470.93	2951.75	1610.96	496.988	883.574	1033.68	982.418	1848.38	1816.74	2548.96	697.861	811.561	1235.05	752.617	1499.92	344.114	1921.59	1039.49	916.256	1749.93	1651.53	1637.89	1221.43	1229.76	910.307	1126.19	1788.65	892.569	1333.38	2487.95	1424.91	1593.62	1481.58	1149.31	978.35	1256.2	1239.47	709.084	873.62	1265.04	2101.38	734.27	863.611	860.436	1919.66	1870.66
75	BYSL	397.749	283.127	361.023	427.687	317.606	89.7302	232.702	172.339	191.342	310.747	318.19	461.495	136.314	167.85	256.053	107.367	348.218	69.0061	308.456	211.682	135.727	354.792	270.53	384.225	196.162	223.991	126.837	203.121	477.217	166.107	261.962	444.347	255.774	271.157	251.305	200.262	145.001	253.556	199.974	123.443	149.426	154.004	408.644	104.922	107.592	141.345	322.938	262.04
76	CSK	1973.5	801.612	1313.39	1427.63	1077.73	303.979	697.521	668.111	1025.07	1457.81	1390.49	2430.28	385.681	630.051	1030.1	506.077	1389.18	198.9	1449.15	803.747	653.525	1420.43	1302.46	1079.49	966.736	857.438	435.04	657.429	1231.38	557.695	905.963	1850.19	812.084	1016.75	836.285	677.026	519.545	764.235	547.173	432.67	388.822	535.975	1330.19	367.769	413.573	727.072	1392.43	765.155
77	DYRK1B	876.827	360.828	617.851	607.245	436.662	249.397	262.01	320.741	350.061	519.928	553.091	1055.54	214.231	242.052	414.281	181.146	404.059	130.61	494.339	368.396	269.87	420.447	464.757	367.128	388.431	267.703	182.551	275.521	504.176	285.725	463.543	561.302	632.402	336.563	282.534	257.71	261.932	446.695	225.955	296.858	237.048	357.655	490.625	217.229	316.691	360.859	561.508	494.132
78	TXN	1522.37	1271.92	2063.77	2289.01	1411.46	480.201	2009.62	703.118	612.606	1403.8	1133.57	2267.44	437.734	744.93	757.845	538.533	2413.29	516.352	1715.28	1097	591.543	1854.76	1259.62	1401.93	864.612	1558.06	728.228	808.664	1958.94	834.191	850.861	1835.47	1954.44	2227.99	1242.48	1092.58	856.053	2239.62	929.801	899.726	1002.17	1482.29	1475.24	562.19	948.37	816.377	1204.9	2398.29
79	PCSK6	607.425	309.164	660.808	574.727	558.649	54.7018	41.9099	148.403	218.529	290.998	291.086	422	62.1383	115.103	241.32	89.6297	202.293	17.0724	240.728	127.184	192.054	302.604	230.95	125.076	180.889	125.208	47.0207	37.0043	261.542	44.0514	176.555	96.6664	335.384	306.053	71.2624	97.1783	99.823	49.7208	10.2349	42.0548	20.3408	13.678	623.896	12.1649	19.4737	67.6745	188.587	25.9544
80	MAST2	1660.89	1171.67	1256.72	945.153	1089.46	841.641	369.569	720.77	683.033	1159.56	1174.51	1690.16	514.837	546.684	779.944	788.552	882.925	456.539	1175.67	847.604	847.614	1183.06	1044.99	834.737	982.908	869.539	690.888	494.128	1124.24	801.806	718.388	1029.12	967.147	557.379	801.492	764.54	658.4	520.781	692.036	487.589	412.292	769.515	982.09	563.71	489.521	906.966	1058.14	885.943
81	PDXP	221.964	101.708	149.564	235.758	164.408	109.72	116.058	116.607	139.962	199.91	169.552	247.249	109.149	115.642	136.489	121.655	182.085	57.6762	172.242	133.324	110.701	204.807	179.672	152.697	150.341	118.52	91.4355	104.869	207.273	108.474	134.081	113.824	149.628	162.847	115.697	102.816	88.0635	127.967	198.006	97.963	149.818	167.682	183.553	128.817	137.046	104.938	140.834	262.579
82	RRP12	907.325	584.91	787.852	910.867	516.888	180.78	180.828	373.7	328.57	634.392	448.627	825.604	226.756	286.529	391.887	240.774	409.854	93.9581	670.652	233.61	395.87	479.368	573.296	486.505	498.342	355.126	267.702	327.608	632.671	313.758	421.069	813.907	595.954	336.754	446.438	436.497	283.358	665.189	400.342	274.346	222.966	393.623	815.185	206.802	272.145	317.385	648.712	578.983
83	GNL2	1125.26	846.1	1149.79	1036.7	762.693	240.28	565.637	536.165	574.286	953.201	913.348	1388.81	379.499	417.277	593.429	394.182	1046.23	207.138	1047.94	583.879	542.681	1023.97	843.01	1017.1	713.671	721.364	382.685	529.523	828.39	413.526	464.92	1227.62	1251.06	779.149	800.444	505.756	481.841	556.636	758.563	381.215	434.588	728.481	881.191	268.496	374.382	452.305	834.108	1014.72
84	PKN1	3463.47	1335.27	3102.97	4831.1	1844.46	1179.93	1072.37	885.928	1735.03	2113.97	2428.35	2630.46	1336.3	1488.74	1808.87	1325.2	2052.43	1129.77	2179.07	1748.13	1615.38	2293.31	2319.7	1647.28	2008.34	1811.19	1508.81	1358.9	2114.39	1321.02	1691.16	1714.14	2775.47	3959.24	1190.5	1602.37	1159.51	2242.79	1482.88	1176.79	1280.29	1810.06	2776.84	1354.64	1340.04	1691.43	2245.68	2741.18
85	ZNF668	316.42	100.253	213.872	283.475	165.946	76.8945	117.817	125.664	151.728	218.047	213.444	294.318	88.3276	108.622	126.995	85.4784	230.74	61.6041	200.239	155.253	103.831	222.218	204.428	163.768	169.808	147.187	105.105	126.699	207.623	145.039	162.32	243.854	172.328	160.749	138.752	106.305	112.446	151.143	181.473	102.911	131.433	163.123	224.502	118.824	172.342	190.816	263.03	235.087
86	ZSCAN2	368.521	158.067	454.249	304.329	285.369	89.6103	158.554	129.553	192.896	273.667	262.005	424.164	102.317	115.774	218.926	128.123	277.626	49.3071	280.85	212.851	138.894	263.884	254.209	240.553	180.29	208.186	78.2361	120.465	254.539	123.448	158.417	197.311	193.429	187.255	145.25	132.076	96.1689	234.936	92.1141	78.9147	92.707	133.74	304.381	92.5397	82.2765	126.783	297.769	188.169
87	RPP40	62.2674	50.8439	49.3549	126.185	70.3349	19.4336	72.9759	39.4942	42.463	76.5785	36.9856	97.9256	23.4239	46.4883	49.5015	35.6631	106.415	21.0122	64.415	63.7384	31.6696	87.5405	61.614	54.5894	48.217	60.9986	28.2519	31.1721	68.9741	19.8493	34.209	55.6925	61.0661	72.0798	30.1817	19.5967	22.755	56.456	36.2158	40.3231	24.2525	51.6725	55.4948	28.6743	34.5658	17.3469	45.3744	63.3886
88	RAB11FIP3	1782.25	819.653	1484.31	1160.06	1092.39	737.755	463.939	839.552	824.145	1236.14	1323.01	1394.76	569.331	732.191	876.59	764.777	1092.07	501.667	1277.26	934.148	925.657	1342.57	1270.64	1047.39	1076.35	1087.6	665.007	502.574	907.167	613.586	734.918	933.248	867.075	597.805	466.14	638.907	496.125	818.71	594.018	554.381	584.015	809.535	1033.8	614.108	470.534	695.591	1182.21	862.984
89	PDCD5	489.879	404.086	575.808	519.233	460.84	131.956	504.091	216.321	219.824	390.55	391.032	588.094	145.749	229.983	244.856	181.712	654.291	156.279	482.193	376.291	190.244	446.541	395.798	394.723	321.646	437.61	259.602	243.947	434.502	203.716	240.611	529.079	822.634	404.829	351.701	196.504	259.938	553.07	412.939	250.845	264.039	498.994	340.957	174.218	210.316	240.93	268.347	714.245
90	TOMM40	1043.93	569.124	932.261	1180.91	618.727	221.087	460.422	449.397	334.008	673.891	610.687	1098.82	248.879	380.623	457.889	276.625	651.131	168.456	636.789	438.86	352.664	714.213	574.112	514.099	498.342	514.167	352.655	530.73	931.676	452.877	559.971	938.818	837.341	696.39	719.121	475.153	480.014	617.846	872.722	425.248	487.396	651.985	855.545	382.975	555.001	469.652	691.605	1094.08
91	C6orf108	740.22	330.075	398.496	838.055	432.999	106.525	598.461	237.265	269.537	572.727	597.699	699.545	201.868	319.607	300.84	170.202	936.659	145.892	477.407	392.079	236.391	741.99	405.591	364.129	338.118	524.786	271.061	247.567	750.313	247.942	433.237	573.236	425.864	462.608	226.992	305.494	247.813	383.108	320.825	184.052	230.007	281.159	619.692	228.091	268.007	305.606	497.346	713.247
92	AZI1	382.5	107.633	247.689	340.382	195.985	59.3803	56.2706	137.632	143.701	212.808	230.384	278.628	104.106	111.08	148.505	97.7435	129.594	48.8296	228.949	123.968	127.809	158.246	184.434	164.668	208.142	137.803	133.752	159.883	150.203	133.895	134.081	281.645	231.156	226.727	167.257	104.695	119.92	98.2531	184.622	130.37	112.657	173.761	198.856	96.6671	143.619	205.593	261.257	223.108
93	AKT1S1	1815.29	740.927	1346.29	1303.92	985.787	437.735	684.332	666.316	603.544	1318.76	1157.85	1593.32	446.03	589.597	807.641	449.092	1162.66	269.219	969.17	707.847	586.34	1213.36	949.1	761.851	788.842	779.893	534.614	682.367	1180.96	591.125	985.401	1440.45	1234.75	663.02	698.371	715.683	549.442	978.767	1196.7	735.712	708.797	939.73	1226.77	556.542	981.476	715.722	1137.9	1649.6
94	FAM109A	907.325	264.47	508.174	360.883	290.864	107.124	140.383	185.503	192.119	322.839	359.692	488.005	131.922	140.806	193.292	127.935	318.19	63.0367	349.682	223.377	171.242	297.133	288.076	257.65	247.674	211.643	126.245	177.781	374.281	181.603	241.299	423.661	300.215	251.898	234.118	208.584	154.8	235.134	148.8	111.569	143.559	250.763	361.557	134.248	137.29	241.144	346.334	245.069
95	TNK2	2106.64	948.922	1947.51	992.428	706.367	262.563	340.173	561.208	622.562	1190.97	1753.8	1563.82	407.678	483.114	732.039	477.828	1027.94	167.799	1346.89	616.207	661.881	1353.65	941.233	759.22	1167.08	657	778.764	843.756	798.538	450.507	824.527	1941.4	1028.55	456.45	1142.51	742.954	637.892	626.057	358.162	183.804	364.55	460.989	1104.52	373.821	305.667	649.221	1121.36	527.528
96	BAX	829.808	403.676	649.841	448.541	606.638	150.67	490.316	378.487	464.763	543.707	556.761	781.781	242.535	314.467	423.415	246.246	1001.46	165.233	678.014	419.563	352.89	744.936	649.599	472.408	479.774	585.043	252.292	338.669	753.464	313.235	459.18	823.057	841.498	483.202	418.352	275.965	340.66	422.924	365.701	330.749	249.957	391.09	709.241	210.93	200.823	345.44	508.689	642.371
97	EEF1E1	291.005	213.217	322.635	350.279	225.658	60.34	362.828	122.372	109.006	236.587	187.469	365.192	76.1276	102.587	145.853	87.554	439.882	71.9908	276.064	192.092	115.594	318.597	194.227	199.761	154.234	206.457	109.649	99.9518	262.942	106.907	147.167	297.558	210.055	194.882	180.881	116.775	112.446	240.086	170.45	161.54	138.474	277.613	218.196	71.9029	127.553	75.8125	231.835	325.428
98	DOM3Z	478.144	321.141	342.268	406.098	336.402	73.4156	331.724	128.76	177.097	361.007	371.011	564.192	117.157	124.432	232.419	137.662	467.112	83.6084	327.692	341.46	196.358	434.748	368.88	315.82	236.701	360.727	150.502	190.477	292.146	173.009	195.475	419.091	460.554	183.836	322.234	176.843	174.29	195.989	382.199	154.136	211.579	369.185	335.929	147.651	220.533	166.522	317.752	467.354
99	TNIP2	883.816	506.389	650.755	556.347	567.075	189.777	467.749	353.653	387.087	653.335	594.876	852.656	271.815	357.826	426.362	264.926	723.303	197.825	640.101	447.338	305.385	718.421	655.72	535.095	479.175	525.28	269.282	336.055	620.767	347.536	408.671	840.56	486.93	366.12	402.842	412.605	328.203	480.371	342.475	226.601	273.427	372.346	606.659	201.154	271.415	337.301	503.726	514.596
100	TRMT1	674.775	505.979	534.679	509.69	490.146	113.962	311.833	230.084	244.68	352.664	479.966	522.089	170.962	216.796	237.195	196.997	475.705	124.283	462.684	343.837	223.949	562.7	445.579	349.432	364.173	411.926	256.836	217.4	367.629	280.501	261.733	562.893	391.335	284.887	494.645	273.549	226.055	420.349	447.58	192.463	290.247	463.026	385.521	229.394	278.718	302.179	392.063	680.804
101	NFKB2	2117.73	878.698	743.067	827.451	548.392	212.929	337.33	511.63	903.892	619.077	754.394	747.697	442.614	422.194	541.57	353.99	956.677	230.18	842.917	413.715	470.294	693.169	915.233	942.715	952.361	450.698	462.502	431.381	586.805	443.126	330.61	1313.55	1040.04	344.763	811.343	430.859	477.19	802.466	482.221	296.61	341.099	514.192	1013.2	279.791	251.454	527.261	638.786	655.348
102	MSL3L2	288.463	105.788	277.85	213.49	191.223	26.3913	194.309	86.4685	70.6854	198.298	119.709	503.153	31.5572	51.1818	108.432	40.1918	347.691	18.7439	216.803	125.43	83.472	246.629	139.142	127.775	81.4597	107.921	31.2154	79.2374	289.901	46.6632	131.555	182.592	260.25	160.94	93.6891	70.8703	42.1881	221.862	25.5872	28.6963	37.9433	26.3428	202.22	22.5918	23.6119	58.8939	130.806	32.9422
103	NLE1	577.562	247.864	583.12	510.397	417.613	101.246	212.187	169.646	213.61	286.162	297.015	454.461	121.674	163.827	215.685	139.445	350.325	68.5286	308.824	223.669	165.134	350.583	320.311	230.955	283.312	253.132	129.603	171.145	361.326	111.086	168.978	307.503	208.776	380.612	193.037	148.183	100.986	225.626	146.831	150.903	145.124	223.914	371.227	137.289	146.54	164.903	314.076	291.488
104	DPH2	537.533	347.912	453.335	501.207	382.079	123.079	217.169	239.06	229.145	341.782	329.765	495.579	132.898	184.836	251.338	165.107	395.63	102.076	375.816	266.941	192.506	398.562	347.65	280.445	262.947	307.463	137.506	171.748	336.468	107.604	206.402	367.173	276.556	326.075	167.676	153.284	121.415	225.824	245.244	159.561	175.635	242.151	350.206	145.761	167.474	129.781	302.378	424.255
105	PCGF3	1873.74	1334.04	1475.17	1587.74	961.243	331.09	603.737	581.344	629.436	1197.85	1122.84	1861.13	293.449	487.68	710.111	454.941	1303.31	197.706	1336.89	770.709	638.821	1396.02	966.238	989.506	872.398	717.66	414.296	413.684	878.457	406.562	749.383	1254.28	1405.48	873.73	973.78	534.48	404.275	682.82	745.573	444.544	686.501	1009.13	1026.65	378.196	472.725	525.976	1091.47	966.302
106	NAT15	2455.11	1392.47	1618.66	2288.3	1484.36	557.215	711.295	901.786	898.973	1650.47	1380.33	2790.07	564.939	624.463	1216.32	617.407	1399.72	292.022	1287.93	1002.86	829.065	1173.8	1393.05	1148.48	1024.24	916.708	518.808	813.692	1833.59	910.629	1050.38	1740.79	2209.25	1124.1	934.376	1098.76	701.252	930.829	2049.34	970.477	1141.04	1534.98	1630.79	893.899	1696.4	1019.61	1525.36	2775.62
107	VAV2	1078.88	591.061	1066.62	1557.35	698.22	133.996	222.445	508.04	580.759	877.831	828.93	1181.06	258.476	359.39	689.78	343.234	667.988	84.6459	847.702	476.576	549.694	721.788	849.946	693.464	691.21	515.648	245.377	235.701	586.455	255.429	424.742	733.949	572.934	752.834	229.507	439.45	226.221	569.115	447.186	471.756	374.739	494.435	842.512	304.773	435.725	405.618	928.402	1585.21
108	ACSS1	3814.2	1393.9	2364.47	2577.43	1861.31	430.537	1068.85	1035.83	1020.41	2560.95	3044.96	4156.16	461.808	643.908	1555.76	508.342	2625.07	197.109	2691.81	1183.84	1185.12	2871.58	1817	1784.35	1358.16	1469.15	517.425	770.252	2406.74	719.101	1123.61	3104.46	1432.98	2235.81	1397.79	1468.68	672.518	3337.83	1143.55	507.626	745.958	1078.54	1895.65	425.77	911.857	775.258	2485.31	1497.37
109	HOMER3	289.747	130.195	280.647	448.623	210.638	119.84	194.028	122.971	175.126	215.226	245.22	307.34	111.268	162.262	166.257	110.197	286.603	117.716	189.564	197.077	137.763	283.694	236.679	170.379	168.31	260.047	156.472	159.69	246.836	125.994	178.851	257.28	128.846	333.512	124.29	135.029	132.388	243.652	101.987	120.982	79.7984	200.124	267.805	110.353	77.3472	225.938	237.184	220.612
110	ALKBH2	334.846	229.413	297.044	208.542	287.933	69.4569	381.585	130.451	142.665	208.374	210.903	360.864	100.853	125.161	156.46	99.2531	346.111	85.1234	231.894	208.173	109.713	223.481	235.439	237.254	170.706	245.97	108.266	171.949	327.365	133.373	169.438	298.353	280.712	181.534	184.234	173.954	124.073	304.268	192.495	116.764	170.549	204.664	200.959	109.266	168.691	171.328	246.723	365.358
111	NME1	1061.11	648.711	849.829	1450.19	944.106	177.408	1124.09	368.595	428.698	683.608	681.617	1723.71	279.675	377.677	642.303	218.534	1420.52	217.033	756.652	629.812	348.533	1261.53	665.443	706.302	464.926	1186.03	317.686	445.791	1374.29	355.164	703.129	887.461	1569.65	1099.41	592.285	489.942	523.782	765.192	789.351	430.58	357.442	525.458	1104.17	246.006	390.09	414.024	668.403	977.996
112	MEX3D	677.952	214.242	602.314	775.492	221.262	95.1284	142.728	253.422	223.449	440.931	474.602	668.707	146.074	183.942	220.694	140.766	407.747	43.2183	456.426	207.881	239.558	454.537	292.972	249.251	394.421	218.805	182.156	183.412	344.521	147.128	222.703	468.613	432.259	381.565	228.668	150.063	150.482	330.614	266.107	167.725	175.635	246.204	436.391	131.641	194.737	247.569	491.319	264.535
113	STK32C	170.282	59.8646	133.441	132.194	127.116	29.5102	101.404	67.3197	49.195	86.6547	92.4077	177.997	39.0398	70.6264	86.0384	42.8524	118.004	27.3398	96.5968	78.9421	45.4685	79.544	84.0562	76.1851	81.6425	101.253	78.2361	93.3151	146.351	55.8914	76.6831	69.2179	121.812	102.615	80.6942	83.2189	45.3439	61.6182	73.2189	34.6334	30.9023	54.712	112.671	45.1837	51.362	51.6125	66.6436	79.8596
114	METTL1	320.868	216.907	311.668	274.992	237.014	54.5819	288.973	132.844	131.273	218.853	201.304	357.618	87.1889	143.935	146.147	83.2141	326.092	57.7837	243.673	168.702	116.273	295.449	246.048	184.764	165.914	216.582	93.6463	181.602	293.753	148.173	167.142	387.461	220.925	197.743	228.668	125.634	137.028	252.962	327.91	126.164	141.603	222.901	256.453	92.1052	137.29	131.494	228.644	348.887
115	POLR2H	786.603	445.294	652.583	510.75	605.173	96.6879	830.577	246.839	305.268	546.529	577.089	996.568	179.583	245.628	314.688	176.618	1025.16	124.76	599.98	490.026	243.404	750.828	614.916	503.302	421.375	602.331	239.45	354.155	671.535	284.158	371.936	782.481	728.317	244.08	514.347	289.387	266.084	577.435	404.278	193.947	259.345	458.973	570.504	178.128	257.297	267.271	513.297	689.788
116	FAM100A	737.678	439.349	426.829	370.073	408.089	181.86	367.517	234.572	224.743	430.855	476.014	622.72	213.092	282.282	289.643	192.468	438.828	140.281	404.526	305.828	240.689	493.257	398.655	324.237	377.949	322.774	259.207	332.435	485.97	343.706	467.446	757.021	312.364	253.042	421.286	321.601	255.288	317.144	431.44	332.728	237.83	388.557	454.889	266.323	395.073	397.695	465.442	629.394
117	MSI1	176.636	110.094	160.861	201.826	130.412	60.22	120.161	98.1373	81.56	266.413	240.548	503.694	75.8023	72.6379	184.747	51.5134	170.685	23.4	184.043	138.88	81.4361	184.34	147.71	158.969	86.2515	116.811	32.9935	59.9308	188.366	160.709	173.341	215.61	266.325	154.075	90.3356	133.687	103.311	193.931	14.565	33.3965	41.855	36.4747	225.343	46.2699	17.0395	110.506	239.279	16.4711
118	LPPR2	1589.09	842.615	1302.42	1258.67	1122.06	350.524	643.888	737.226	549.171	1405.82	1472.93	2237.68	431.065	496.62	980.307	441.921	1063.62	235.671	981.685	803.455	705.101	1698.2	862.188	890.526	704.387	829.038	522.562	512.63	1350.77	610.974	1074.71	1183.47	1520.9	1101.22	866.676	681.053	620.862	578.029	492.062	301.558	382.172	489.875	1428.15	357.994	429.882	583.799	1229.72	405.787
119	HPCAL1	669.692	326.59	502.69	744.034	482.453	187.138	315.35	296.506	395.631	501.388	483.919	596.21	264.983	335.476	447.576	265.492	585.28	142.31	464.892	388.278	326.423	587.952	582.68	473.907	464.201	370.19	320.254	287.185	517.131	351.715	464.231	448.723	636.239	443.73	278.343	262.274	276.216	658.851	381.84	311.7	242.525	528.883	435.971	202.241	305.251	370.068	387.809	496.627
120	DENND1A	991.195	558.053	887.476	746.508	701.517	415.062	333.227	579.249	530.788	963.277	721.926	1261.67	430.902	439.18	679.173	434.185	667.462	228.508	909.172	531.251	535.669	800.491	668.369	638.875	639.399	478.358	314.723	377.886	677.137	449.22	602.215	766.171	823.913	557.761	394.249	652.866	396.967	424.509	438.526	452.708	448.67	558.772	767.679	457.92	460.554	521.265	941.873	627.398
121	2018-03-09	491.785	213.832	377.474	371.133	253.132	95.4883	274.319	171.74	210.244	306.314	322.989	526.417	132.735	181.26	220.4	133.029	393.523	70.3194	325.02	228.347	166.944	341.324	279.915	234.554	224.913	270.666	118.935	253.6	351.523	188.22	208.698	454.292	354.887	185.157	243.34	178.518	189.846	248.01	427.504	229.57	252.695	424.018	272.429	185.514	286.507	239.216	345.625	539.053
122	DDX54	2577.64	1090.39	1946.37	2436.65	1238.55	504.706	606.711	1044.89	1030.2	1655.04	1708.1	2283.67	751.199	857.723	1211.24	670.473	1264.46	390.594	1682.13	954.395	946.702	1542.4	1517.83	1319.91	1367.6	1095.21	837.372	1095.85	1640.14	730.949	1232.1	2106.66	1090.17	1411.33	920.348	893.084	761.699	1034.56	1104.07	918	831.894	1118.78	1788.33	815.827	1027.91	923.471	1792.6	1917.05
123	PWP2	848.235	486.503	643.443	678.644	433.731	169.864	226.548	322.836	378.801	626.735	653.884	829.392	178.607	293.01	389.53	225.678	455.686	97.301	646.727	299.103	317.601	582.481	539.836	548.593	510.022	328.701	256.441	275.119	492.973	201.279	298.008	668.311	352.009	364.785	432.185	295.293	241.668	338.339	310.196	317.885	271.08	342.963	628.521	210.061	314.987	231.507	442.4	634.385
124	SLC25A33	257.33	268.161	195.592	490.25	264.488	61.5396	314.178	133.144	90.8812	283.743	230.949	430.115	73.8503	100.799	176.202	75.1002	496.25	40.95	254.347	219.868	110.165	373.31	187.29	295.142	155.133	217.817	88.9047	112.823	381.283	105.863	211.453	325.006	375.988	209.565	193.456	190.598	97.8299	223.249	162.971	65.0613	73.9308	119.556	243.841	41.4908	81.3028	90.5896	243.533	147.241
125	MGC72080	82.3899	42.5633	41.9791	103.73	102.286	17.9604	76.0766	23.2747	26.2571	52.2789	62.4323	125.68	39.9052	29.2519	51.7498	27.5984	73.3839	23.209	47.126	60.0895	19.5605	122.616	70.5826	73.7135	37.0851	81.227	34.1058	35.6065	110.222	46.3515	57.7029	99.7176	80.035	80.411	48.1021	50.3555	41.0985	55.0019	47.6789	26.1507	24.6554	41.6521	66.1608	34.5872	37.9908	25.3501	71.0109	114.249
126	FBXO46	648.725	229.413	703.766	515.345	341.051	102.806	229.479	228.289	277.822	388.535	393.008	700.628	165.106	165.391	250.749	172.655	366.129	83.0938	455.69	235.657	228.247	398.141	368.46	325.136	366.269	228.436	153.509	266.873	402.641	201.801	337.498	574.429	490.767	316.35	241.035	169.391	179.881	426.292	285.79	237.733	187.37	316.621	347.683	166.832	334.705	325.951	488.483	476.662
127	PKP3	1993.83	735.392	1564.74	1902.32	787.237	77.6143	424.667	457.774	396.149	1114.82	1179.31	1481.33	225.455	381.74	513.873	184.543	1049.92	37.4877	1219.47	447.923	349.723	1080.79	807.102	612.18	769.076	603.812	432.867	598.504	1174.31	313.932	582.7	1755.51	772.438	1010.64	636.331	478.912	365.575	737.493	607.402	514.058	379.825	694.539	1283.53	300.645	509.725	440.526	1187.18	1326.67
128	SNRPF	475.266	402.651	527.367	558.467	404.059	117.321	565.93	241.154	235.359	376.444	369.856	696.299	179.42	278.93	234.248	184.354	816.02	143.385	508.695	371.028	192.506	526.085	416.2	395.623	310.865	495.398	234.313	313.128	497.874	303.833	298.927	693.373	855.885	425.042	429.461	230.865	314.584	473.437	327.91	248.618	227.269	360.694	441.857	156.188	208.125	300.038	368.667	471.172
129	SCRIB	2934.83	977.516	1640.6	1441.76	1104.48	452.25	346.709	964.318	890.687	1489.65	1843.07	1542.46	600.074	716.546	816.481	574.196	1199.53	296.678	1703.13	672.762	904.167	1381.29	1155.98	888.126	1477.66	780.634	843.014	819.323	1129.5	558.217	985.861	1817.96	1142.35	1068.42	857.873	508.172	741.447	980.946	910.512	781.477	658.728	910.348	1829.65	676.67	791.85	797.531	1524.2	1466.42
130	RAB3D	4084.23	1753.91	3731.79	3627.56	2671.26	601.24	913.811	1484.03	1160.74	3809.18	2600.57	5674.81	565.752	773.762	1946.47	666.845	2814.72	243.312	2532.43	1501.36	1329.22	3590.84	1709.28	1649.38	1400.09	1351.6	643.868	907.61	3653.88	874.064	1962.77	2415.86	3468.62	2615.09	1315.21	1624.11	875.818	3708.66	876.265	686.483	717.012	958.474	3156.9	497.89	712.495	996.699	3173.02	1599.69
131	CARM1	1668.51	751.383	1192.75	1201.41	970.767	638.188	664.11	686.063	766.923	1103.13	1159.26	1380.7	578.602	677.88	855.08	619.671	1053.08	395.412	1158.37	723.928	741.747	1210.84	1118.84	881.228	902.047	734.947	545.48	753.157	917.671	591.299	714.714	1289.68	695.067	852.754	731.697	615.283	600.599	889.627	704.633	591.983	576.191	727.974	1155.3	545.897	602.955	635.626	1129.75	1008.73
132	BCL2L12	405.234	187.083	236.218	314.463	215.664	49.0109	238.329	124.954	124.321	224.444	265.385	352.132	83.6314	113.429	97.1409	77.3211	350.009	47.5796	215.533	159.942	109.321	235.109	213.033	197.25	142.872	192.022	102.598	114.649	234.61	99.807	133.649	302.92	116.368	97.8245	148.653	112.131	89.56	221.943	84.7056	73.9695	86.4248	120.843	262.449	67.1782	85.1148	97.8388	198.261	168.973
133	RRP9	515.295	282.512	539.249	565.537	394.168	92.8492	351.105	220.51	214.386	357.501	353.481	544.812	148.189	181.93	231.007	145.672	433.033	103.867	364.773	293.84	189.339	391.828	355.402	320.637	297.688	323.762	191.244	236.103	469.514	199.886	238.085	470.204	337.622	344.763	295.739	220.396	196.324	392.022	214.539	143.729	138.083	240.632	440.595	129.469	146.053	186.747	337.826	369.351
134	LRRC45	644.912	177.544	296.13	516.052	197.45	56.7412	127.195	192.983	143.442	328.885	353.764	422	89.6289	117.562	159.701	93.7809	257.081	43.8153	277.169	176.889	146.811	258.413	252.576	196.462	251.267	189.911	148.965	157.67	281.148	149.914	203.187	334.156	158.26	220.244	193.666	126.708	154.302	360.724	275.161	167.477	133.388	216.315	377.533	155.319	240.014	251.638	332.509	396.304
135	GPI	5405.19	3130.59	5582.6	7742.9	4364.42	2271.45	2694.54	2852.86	2741.19	4403.67	4000.1	5915.03	2520.34	2698.56	3558.22	2282.82	3376.82	1496.41	3957.29	2821.74	2614.55	3506.25	3684.19	3946.33	3183.52	2472.54	2722.85	3496.3	4255.04	3208.96	3502.4	4879.47	2377.74	4182.16	3708.58	3396.94	3061.63	3842.96	4991.87	3861.37	3504.09	4240.69	4909.61	3202.83	3511.11	2724.97	4121.27	5942.06
136	ZMIZ2	3138.79	1702.86	2131.4	2731.19	1497.91	681.134	752.033	1167.18	1386.78	1860.05	2125.12	2810.63	925.243	994.358	1507.73	973.472	1501.92	435.288	1964.11	1174.19	1169.06	1721.77	1915.75	1523.4	1630.09	1093.78	834.716	1158.19	1376.33	1071.51	1191.11	2541.97	1704.42	1514.25	1384.38	1352.71	938.602	1734.29	2019.42	1381.87	1408.21	1975.21	1973.43	1116.34	1467.1	1310.23	2057.44	2541.04
137	SNHG3	31.1337	36.0828	46.6131	73.1663	19.0491	3.59881	12.3092	5.98397	3.88383	11.2852	13.552	14.6077	3.57865	6.48153	5.89304	5.66083	37.9299	3.8204	12.1468	13.157	8.82223	28.1982	11.8331	9.8981	19.766	16.2992	19.7566	9.25109	7.00248	11.4917	7.3469	28.6419	106.466	9.72508	35.4216	9.66415	11.7927	9.70645	20.4698	6.18453	14.4733	24.823	21.8616	8.25472	12.9013	13.9204	12.0526	22.9597
138	MRPS25	900.533	640.513	896.305	886.775	601.242	263.008	573.641	343.343	368.19	516.627	612.395	725.731	274.891	343.247	408.382	312.266	805.39	224.388	702.017	518.667	353.74	732.887	626.688	635.816	506.632	568.201	427.78	544.494	699.31	401.8	486.605	900.788	877.981	487.933	634.512	337.233	384.068	651.497	678.861	446.241	607.121	819.769	589.431	380.39	495.265	427.696	582.844	937.762
139	DHRS11	285.922	153.147	218.441	267.923	192.688	55.4216	109.61	112.499	105.64	224.496	149.637	320.287	63.765	93.4236	140.549	71.515	178.06	38.801	160.117	118.121	73.9712	212.538	186.066	118.177	130.575	146.94	76.8532	120.867	221.978	98.5499	152.907	233.113	319.718	172	129.739	121.607	110.619	112.714	178.323	132.102	117.351	212.769	177.415	105.139	132.908	91.232	188.942	238.581
140	ARHGDIA	9067.53	4077.77	6596.2	7153.68	5274.01	1638.66	4124.17	3355.22	3072.09	6965.82	6558.32	10355.2	2428.76	3103.76	4102.15	1975.81	6862.16	1137.17	5831.95	3828.11	3176.24	6779.34	5169.86	4440.03	4286.22	3657.45	2734.91	4106.87	5887.31	3197.47	4506.17	9709.6	5508.74	3719.55	4452.43	4059.74	3624.85	3186.89	6100.79	3057.88	3204.45	4228.53	7588.08	2540.5	4139.14	3192.26	6373.26	7317.64
141	TLCD1	421.258	139.821	238.549	411.074	278.409	16.1946	138.039	70.611	55.9269	195.074	134.955	342.469	30.0932	42.2417	77.4935	32.2667	215.99	5.73061	139.873	79.5268	48.8617	234.002	107.314	99.2805	84.7541	110.637	32.0057	73.6063	307.408	63.2042	111.81	154.348	388.457	104.306	172.707	87.7825	115.27	105.186	161.003	56.4029	49.2872	133.234	249.727	28.0226	72.5396	51.1842	103.156	228.598
142	GDI1	3373.88	2101.21	3397.27	2430.75	2682.25	1232.11	1952.77	1822.42	1590.29	3504.07	3149.99	5001.24	1567.12	1458.35	2289.45	1406.71	2590.3	833.565	2741.87	2183.77	1928.45	3020.15	2574.73	2804.75	1999.06	2039.38	1605.62	1784.05	2689.64	1746.04	2295.44	3234.55	3932.85	1713.14	2370.94	2185.97	1773.39	1319.09	2052.49	1312.11	1736.4	2253.33	2991.26	1258.19	1518.71	1451.15	2845.11	2882.44
143	CYTH2	2174.28	1441.67	1555.6	1947.92	1236.35	383.153	992.062	860.197	728.603	1536.41	1741.15	2199.81	483.606	740.684	754.899	516.833	1632.04	328.555	1483.39	1037.65	756.677	1652.75	1186.58	1285.85	1146.13	1124.65	703.532	622.034	1244.34	540.457	811.372	1832.29	1397.49	900.616	1142.71	688.838	607.907	863.28	834.931	586.541	631.737	984.31	1231.4	480.946	590.054	599.647	1041.48	1582.22
144	SLC39A3	843.152	314.084	487.152	604.771	470.73	167.344	446.355	301.593	272.126	588.445	556.761	813.161	227.407	286.752	310.858	187.939	665.354	127.148	424.035	373.952	257.655	692.748	417.016	406.42	314.159	444.277	224.633	304.883	698.144	277.193	442.65	600.684	352.649	377.752	364.277	300.93	276.548	479.578	410.183	259.256	230.398	296.863	684.436	240.69	303.06	310.532	562.217	563.011
145	NSUN5	729.418	296.863	491.722	624.918	465.968	141.913	327.659	249.831	308.892	392.162	425.194	728.22	189.18	225.289	286.107	207.563	542.082	135.147	453.85	368.689	218.746	524.401	410.08	327.536	327.935	435.14	231.745	293.822	414.545	223.217	312.932	483.332	329.309	381.565	347.299	243.214	196.49	514.838	380.266	283.994	257.78	405.274	417.893	217.881	319.126	269.627	497.7	618.912
146	ANKZF1	988.654	616.278	804.303	827.451	538.135	79.5336	346.123	172.039	318.731	567.084	723.902	895.397	168.522	169.414	233.364	204.922	570.003	106.971	685.744	444.415	265.12	705.375	601.45	499.402	478.277	420.816	261.577	293.42	387.936	202.846	250.024	748.27	334.425	239.694	560.248	283.213	166.593	297.335	522.767	267.667	365.743	703.151	433.448	207.889	306.468	239.216	484.584	892.931
147	LPCAT1	1192.61	564.409	812.529	777.966	768.555	467.725	334.986	651.356	639.275	795.61	685.505	1073.39	369.902	613.288	661.199	569.478	743.321	254.176	937.515	544.993	674.563	936.431	925.026	731.257	769.675	525.774	363.917	330.424	635.472	317.936	593.261	537.831	1252.02	932.843	355.264	302.273	355.941	667.765	682.589	475.467	565.63	720.882	1065.33	552.632	663.08	566.024	650.839	984.77
148	BDH1	1266.32	566.049	769.572	876.582	672.21	164.705	647.698	307.876	246.493	935.87	734.349	1469.42	198.615	199.363	494.721	141.332	914.006	87.3918	637.157	522.772	297.242	898.132	532.9	551.292	383.34	569.979	243.006	319.966	687.291	203.542	366.426	820.272	533.609	657.109	425.688	370.727	218.913	474.626	365.307	442.07	187.761	389.57	675.187	168.136	210.56	270.698	735.206	476.163
149	B3GALT6	919.397	309.779	677.26	519.94	384.277	136.275	214.825	251.327	274.197	513.479	456.533	655.722	154.695	233.336	312.331	166.051	462.008	85.3622	463.42	257.877	267.156	534.081	404.775	341.633	348.6	321.539	185.514	269.488	857.1	286.247	464.92	559.71	542.561	308.151	277.714	318.916	211.273	499.189	358.221	155.108	163.508	305.476	596.99	161.184	270.685	419.11	683.097	548.536
150	REPIN1	3894.89	1497.85	3020.71	2281.59	2011.14	760.787	1011.41	1066.94	1324.64	2353.38	2282.66	3299.17	701.741	939.153	1362.77	807.422	2220.48	409.022	2208.15	1529.14	1173.36	2523.52	1857.4	1322.74	1713.95	1418.77	879.366	1021.64	2048.57	862.398	1220.04	2241.63	1133.08	1456.09	1164.51	999.969	839.277	2009.24	2113.9	1218.85	1295.55	1855.65	2168.5	1154.79	1827.12	922.386	2090.77	3417
151	TMEM201	514.659	333.151	374.732	360.176	282.438	153.309	89.6813	192.983	218.27	295.029	300.403	388.997	145.911	174.331	251.928	165.296	238.116	76.4081	306.984	174.55	182.779	262.201	271.754	242.952	258.455	175.093	153.311	202.719	331.566	209.81	228.213	349.67	347.853	213.761	269.959	173.686	170.413	237.511	188.165	163.024	174.07	200.611	317.414	152.061	151.652	192.958	295.288	203.642
152	C12orf73	142.325	78.316	159.947	144.212	104.403	32.6292	134.522	53.5566	56.1858	128.571	108.416	198.015	33.5091	62.3569	77.7881	40.0031	223.892	30.0857	121.836	109.057	61.7557	137.624	106.09	98.0808	63.4907	134.098	39.118	51.4842	115.19	55.5431	75.3056	115.761	140.036	84.8559	75.2447	49.126	50.6589	66.1624	84.6347	49.7237	69.628	90.6802	84.9239	39.3185	61.8291	52.4691	99.6109	122.784
153	ZBTB17	841.245	376.204	495.378	589.218	369.991	158.347	218.928	303.388	309.928	466.323	542.08	655.722	241.233	217.467	306.143	219.829	375.612	149.951	524.522	333.311	271.906	491.574	485.159	459.21	418.679	377.846	233.325	305.889	404.742	315.151	393.977	581.192	292.222	346.86	378.739	306.568	233.197	266.432	269.256	222.891	278.903	335.871	476.751	234.391	277.501	339.015	523.932	588.965
154	GSC	24.7799	8.61064	10.0537	15.5522	10.6235	3.23894	12.8954	2.99198	6.73193	12.0914	7.34071	12.4436	2.60265	2.23501	5.89304	0.566072	12.6433	3.58164	7.72985	8.77133	6.33392	8.41736	3.67239	3.89922	6.58866	6.66784	4.7416	1.00554	15.4054	3.48233	4.36219	1.59126	28.4549	20.9756	5.86868	1.34226	6.4777	5.74462	27.1618	6.92667	3.12935	18.2373	9.24911	2.17229	3.89473	10.4938	5.67179	12.9772
155	ARPC5L	669.057	427.048	612.367	705.153	438.86	140.953	640.371	323.434	320.544	556.202	532.763	902.43	213.743	302.174	336.493	186.807	1016.73	137.415	603.661	405.821	271.001	823.638	523.515	513.799	394.421	521.328	311.562	431.18	665.583	322.289	380.661	919.723	397.09	386.142	461.319	314.084	274.389	438.771	588.9	363.65	360.266	545.601	567.561	240.69	427.692	303.25	499.473	863.982
156	MAP1D	80.0581	68.8853	80.4304	55.4932	61.543	22.9124	50.9953	35.0063	54.6323	60.0537	69.454	84.3999	30.7439	25.2557	47.439	45.4752	66.3774	11.9388	73.2492	56.7213	39.1346	72.3893	68.5506	62.3878	47.6181	51.6143	28.8446	20.111	51.1179	22.461	25.2549	64.842	14.0676	28.9845	36.8888	46.9784	17.44	23.3747	40.9396	25.7277	21.5142	44.0736	50.4499	37.1462	30.6711	30.4107	46.4378	52.4079
157	PPM1G	2867.48	1467.3	2586.57	2814.96	1736.02	654.143	1203.37	1159.4	1169.03	1933	1671.13	2909.63	856.273	934.906	1439.96	779.306	1624.67	479.222	1888.65	1151.09	1045.32	1856.03	1616.65	1642.78	1343.49	1299.49	879.959	1390.07	2300.31	1062.98	1578.2	2606.41	1874.51	1731.63	1681.79	1293.11	1168.14	2060.34	2015.09	1179.51	1204.02	1908.84	2088.2	903.24	1333.95	1111.49	1851.13	2930.35
158	TRPM4	10595	3245.61	3492.32	13763	6127.19	671.897	1269.31	2153.34	1027.14	6774.38	4823.38	6389.51	925.569	881.043	2228.45	764.588	3823.02	209.287	3654.36	2183.77	1470.37	3962.89	2719.99	2703.67	2335.98	1898.37	757.27	1069.91	9867.85	1727.76	2876.08	4783.59	3454.55	3520.66	2254.62	2398.85	1085.1	5343.7	1062.07	311.7	515.56	529.896	5324.56	334.099	610.988	1351.13	4698.37	1394.05
159	OGFR	1900.45	746.756	1177.21	880.173	623.489	294.003	387.25	558.039	704.653	920.554	1181.6	1125.33	408.617	513.383	659.048	467.901	965.312	230.227	1146.55	581.832	512.989	1020.17	907.737	837.436	961.917	658.884	541.924	743.102	841.344	509.781	699.054	1794.36	850.165	654.851	729.092	458.445	508.933	695.101	779.344	600.761	528.077	846.77	966.115	486.377	687.422	758.772	946.126	1362.67
160	USF2	2820.46	1227.84	2093.02	1651.01	1571.91	678.855	1191.94	1132.47	1344.32	1922.52	2061.31	3033.53	938.094	1170.7	1219.27	870.257	2054.54	578.195	1958.59	1529.72	1198.02	2100.55	1866.78	1707.57	1549.53	1537.31	1105.58	1132.25	1645.58	920.727	1204.43	2207.02	1794.58	1229.36	1208.53	928.562	982.783	1523.32	2097.76	1187.92	1169.2	1878.45	1855.71	995.128	1458.83	1262.9	1813.91	2457.68
161	RRP1	763.729	360.418	574.894	518.173	418.346	101.966	274.026	223.502	238.984	417.554	450.039	701.169	165.919	216.573	268.428	186.807	476.231	96.9428	464.892	275.42	217.389	446.12	441.499	387.224	358.183	345	242.216	288.191	525.884	248.29	323.033	699.34	315.562	299.57	371.403	285.897	215.923	371.421	358.221	200.131	201.843	330.805	541.495	182.69	216.158	302.393	473.24	540.55
162	FARSB	771.989	564.204	963.336	992.517	640.706	305.659	771.669	505.946	528.198	801.253	623.392	1202.16	353.473	448.567	497.962	394.748	919.801	246.774	767.827	674.224	433.421	818.167	685.098	701.263	565.127	743.344	335.862	436.811	780.423	350.844	435.533	764.977	888.496	610.39	489.195	368.579	356.107	897.55	505.446	395.068	407.989	521.284	795.005	273.926	363.915	374.994	665.727	754.674
163	RTN4RL2	28.5922	18.6564	9.13977	14.8454	10.6235	4.07866	10.8439	11.9679	15.0174	25.7949	33.033	45.4462	9.1093	18.9976	19.4471	5.28345	22.6526	0.955101	15.4596	18.7122	16.7397	14.7304	13.4653	15.8969	15.2737	10.6192	2.17321	0.402226	52.8685	12.5364	14.4642	5.96709	13.1084	10.8692	1.46717	16.9123	4.65064	8.71602	3.14917	3.95813	0.782352	3.54617	30.6903	2.824	1.21709	18.4177	38.2846	1.99654
164	CPLX1	70.5274	32.3925	61.2367	49.4844	26.3755	13.1956	24.0322	30.2191	33.9186	50.3806	54.4903	30.2973	16.4293	32.8547	26.8134	10.0008	63.7434	11.3418	30.5512	36.8397	44.5637	63.9719	36.7235	24.8952	45.2221	21.2384	47.0207	24.9376	29.4103	22.8092	20.6631	31.4265	115.098	40.4257	36.0504	21.7443	23.9177	34.4678	85.8157	23.5012	40.2904	31.4087	53.3928	19.3334	29.454	39.6195	45.3744	61.8912
165	TMEM161A	1156.39	449.6	676.346	1279.88	664.884	156.788	374.551	347.071	310.446	679.533	666.871	976.009	235.215	326.759	478.22	204.167	613.201	110.911	573.846	384.77	264.667	706.216	560.238	503.002	390.228	491.199	224.04	325.798	931.676	363.555	610.251	820.67	468.387	693.53	534.678	435.691	339.996	486.313	723.135	385.173	388.43	605.885	789.54	364.511	483.922	347.153	674.589	864.98
166	RSAD1	973.405	523.816	900.272	688.187	700.418	234.402	560.654	366.22	427.737	749.663	688.611	1160.5	236.353	342.628	426.362	325.12	817.601	178.365	759.361	601.422	385.464	848.049	792.413	587.285	554.046	677.9	283.112	368.434	659.631	291.645	430.941	789.641	561.744	380.803	486.261	327.238	275.385	349.036	391.288	243.918	319.585	534.456	634.407	261.11	355.395	320.811	647.648	804.586
167	RANBP17	87.0473	66.4251	48.441	132.548	58.9786	16.0747	49.8229	30.5183	51.2663	66.0993	72.842	112.533	23.2612	21.2327	33.5904	20.1902	65.3238	8.71531	68.8321	41.8101	51.1238	67.3388	79.1597	62.6877	58.6989	50.6264	16.0029	19.3066	32.9115	18.9787	24.5662	53.7036	78.9703	45.3836	27.2474	29.5293	18.6026	61.6063	7.08568	16.3272	18.3849	30.3955	34.0536	13.251	7.30267	33.4089	58.8448	40.9281
168	SFXN4	540.074	357.548	545.647	529.13	495.274	120.08	493.247	201.062	191.083	425.212	391.596	643.279	127.855	204.951	259.588	155.295	653.238	120.343	400.477	352.316	163.325	480.631	440.275	336.834	263.846	482.556	178.797	235.902	587.156	209.114	307.881	557.721	618.334	296.328	241.663	227.107	201.971	535.44	503.872	206.563	281.641	316.114	456.571	172.697	237.336	246.284	366.894	465.682
169	AXIN1	1191.34	462.721	855.486	793.165	578.431	246.878	261.717	397.336	474.343	685.176	784.322	966.271	295.889	333.464	441.683	328.139	656.399	206.541	786.6	466.051	414.646	699.903	696.932	611.28	654.972	560.101	343.765	453.704	551.443	359.899	447.242	902.22	691.55	420.275	391.314	358.915	307.275	692.328	402.31	297.6	362.222	595.247	649.542	332.144	382.172	438.599	746.196	823.553
170	NR2F6	1376.87	463.746	1253.07	957.171	565.976	225.645	461.009	398.234	344.365	806.492	839.377	999.815	273.116	361.178	378.333	277.38	724.356	142.668	811.998	442.66	340.674	934.747	601.042	473.607	602.563	471.443	387.229	672.914	946.381	460.364	529.435	1343.78	631.763	528.395	643.667	467.637	441.978	648.748	965.623	611.032	650.122	999.508	995.964	476.167	748.765	516.553	852.896	1343.14
171	MSH5	196.06	208.561	208.397	339.364	136.197	8.997	66.329	32.9119	63.9534	111.551	178.37	205.049	24.5626	39.5642	40.0727	47.6169	210.843	11.9543	155.277	108.499	62.8506	153.103	119.874	102.04	108.668	123.284	64.1161	45.2075	83.3291	62.2048	63.0478	179.083	202.42	43.4767	192.782	58.3311	50.8416	54.4592	112.686	38.0967	76.7864	87.1948	69.5072	38.2019	43.5213	61.7144	116.272	113.251
172	SNAPC4	680.494	321.875	423.173	394.815	276.943	105.685	103.749	194.479	258.403	343.394	423.217	460.954	119.559	169.414	200.658	172.655	292.903	61.7235	422.931	225.131	213.317	324.91	336.225	248.651	334.225	237.08	164.375	130.319	273.096	136.507	204.335	418.092	109.663	165.707	175.641	134.493	119.92	191.158	238.552	157.582	167.811	266.468	326.663	173.784	237.579	178.395	395.962	438.23
173	LOC100129387	115.36	58.8027	128.844	161.733	99.956	16.8484	71.1383	50.6723	52.1699	77.1146	96.4733	149.848	29.7239	50.5605	35.1726	36.6425	166.634	16.5209	98.036	92.5025	47.8528	119.034	68.8648	74.4964	85.5387	103.315	53.5325	32.8212	58.6665	23.9132	37.6275	74.1825	96.0496	43.2155	54.5807	16.3297	28.5932	47.7597	53.3238	27.5088	44.4289	54.0383	71.87	23.9778	40.8826	47.2908	85.6228	82.0009
174	TOR2A	395.843	202.351	267.797	448.895	346.179	42.8258	240.909	144.513	140.335	315.987	254.947	592.423	63.4397	135.218	203.605	74.1568	346.111	24.4745	232.63	219.868	111.748	308.917	238.295	208.459	175.498	203.493	72.9018	140.777	358.876	138.074	195.611	375.129	246.503	257.237	217.769	112.748	144.004	154.115	231.466	106.869	131.824	180.854	315.732	119.259	189.382	131.28	292.452	368.852
175	ICA1	1493.15	656.256	978.874	1538.61	985.054	97.4077	752.326	416.186	381.131	1161.98	1369.88	2005.04	214.719	254.792	488.238	216.243	1705.79	46.4418	1048.31	568.968	326.197	1694.83	893.199	923.819	546.26	732.23	277.778	369.037	994.348	246.026	641.934	1222.85	1286.23	777.814	631.091	553.809	376.205	1087.12	427.504	120.227	167.811	262.922	1066.59	90.8019	268.494	274.124	837.299	652.853
176	LOC728758	22.8737	27.6771	40.2152	22.6214	23.8113	9.95671	38.0999	11.0703	14.7585	29.4222	24.8454	47.0692	8.1333	12.9631	12.0807	6.98167	56.8949	5.61124	32.7596	23.0979	11.3105	37.4572	22.8502	22.1957	20.6644	25.1897	16.398	15.2844	17.5062	15.8446	12.8571	53.7036	16.6253	7.62751	22.8459	13.4224	22.0906	21.5919	25.9809	11.8743	26.2083	35.9681	21.8616	9.34087	13.3882	9.42303	30.1314	35.4378
177	RPUSD1	668.421	216.292	426.829	466.568	322.734	87.6909	262.01	176.228	202.994	292.207	323.272	450.674	147.05	179.025	193.881	126.991	347.164	88.9438	288.211	217.822	154.276	312.705	310.926	233.954	254.262	270.419	151.731	217.802	354.324	187.175	267.473	427.639	179.362	272.492	242.292	171.001	177.057	386.674	345.625	202.605	186.979	280.146	372.488	199.851	301.356	258.277	381.783	453.204
178	C19orf54	386.312	219.572	276.022	366.538	237.38	110.843	119.575	139.726	140.335	203.135	229.819	376.553	108.335	88.2831	210.382	102.083	202.293	58.9775	249.562	135.371	138.441	239.895	217.485	196.162	168.011	124.714	82.5826	136.554	230.731	144.517	154.285	337.338	253.856	174.86	176.898	171.538	111.948	180.659	323.58	192.463	199.496	275.08	280.837	134.031	237.336	190.388	243.887	350.384
179	ADAT2	114.369	125.47	138.925	73.5198	61.1766	20.5132	48.9437	33.5103	49.4539	53.605	97.9696	121.19	23.5866	38.6657	48.9123	40.7579	116.951	16.9531	86.5002	73.6793	54.7432	102.271	82.424	57.2887	70.3789	71.8648	45.6377	30.3676	52.8685	32.5597	40.4079	77.5718	28.7746	44.8115	89.2876	28.187	35.2121	59.8235	45.2698	25.9751	39.8992	52.6857	60.5398	20.4195	23.125	38.5487	70.8974	63.3886
180	FAM50A	1402.29	728.216	1103.18	1174.55	1041.1	301.1	929.93	581.942	521.466	1109.58	1300.43	1645.8	561.035	585.797	700.409	512.87	1383.39	314.228	1227.2	738.255	636.785	1298.38	1115.58	1020.4	726.549	1071.8	525.13	731.639	1263.24	872.323	844.663	1463.12	1369.03	854.089	996.626	904.67	712.547	584.566	1241.57	615.237	772.949	1221.4	1491.21	522.219	777.488	918.745	1081.9	2082.34
181	FAM89B	1477.26	741.747	1212.85	1236.4	1087.63	420.34	1172.3	576.856	589.563	943.125	1031.93	1565.73	468.64	588.703	727.791	447.016	1307	364.252	824.512	878.304	470.067	1273.55	892.791	770.849	658.866	994.5	464.873	697.45	1339.92	638.311	756.729	1144.08	1060.5	781.628	836.076	660.114	665.542	1270.56	669.992	349.55	465.882	712.27	953.922	468.129	591.271	768.619	897.916	1100.57
182	PDAP1	2828.72	1450.9	2435.76	2254.02	1732.36	752.03	1517.25	1269.8	1137.44	2233.27	2134.72	3526.4	848.628	1076.16	1432.6	923.091	2323.74	663.557	2247.9	1496.98	1119.75	2224.71	1985.93	1901.93	1494.73	1758.83	1197.25	1299.37	2206.12	1031.29	1363.31	2951.71	1683.95	1564.59	1370.75	1322.38	1101.87	2334.3	1792.68	1253.48	1231.01	1722.92	2074.75	848.932	1359.75	1086	2254.89	2645.35
183	PMPCA	1478.53	792.591	1221.99	1539.67	1185.07	342.006	1044.52	588.524	636.427	950.783	1083.31	1578.71	424.233	551.825	747.827	453.998	1400.77	266.593	996.04	856.375	550.373	1282.38	1039.68	946.315	741.524	936.465	537.182	624.246	1191.47	546.029	623.337	1370.04	688.672	1067.47	991.595	742.528	457.923	574.266	879.414	572.935	591.838	827.773	1146.47	510.924	761.423	530.045	1015.96	1372.59
184	TRIM11	1007.08	448.37	582.206	660.264	463.77	112.883	254.097	289.924	332.454	594.088	549.703	785.569	180.884	236.912	331.484	172.278	577.905	77.9602	561.699	333.603	248.38	567.33	481.895	461.91	400.411	302.771	177.019	314.335	625.319	265.005	360.457	834.991	527.854	423.707	507.43	271.401	223.564	237.709	402.704	266.924	337.97	452.894	614.227	220.271	411.626	272.839	549.455	958.316
185	C8orf30A	745.303	221.417	668.12	761	487.215	126.318	283.404	268.082	295.946	504.209	435.358	848.327	185.602	209.644	329.126	175.108	411.961	76.4081	464.524	297.933	206.983	563.121	492.096	364.429	335.423	296.35	134.345	387.539	634.772	339.179	426.579	653.99	488.209	384.998	387.751	310.863	303.289	667.963	405.066	257.029	252.304	486.836	673.505	219.836	265.086	342.441	584.904	545.042
186	FAM113A	1099.85	605.617	842.691	495.198	521.65	73.2957	399.463	228.887	276.01	610.613	832.601	1088.54	142.821	207.186	324.707	160.956	819.708	71.5132	675.438	432.72	280.05	769.767	733.655	459.21	520.804	506.511	235.104	269.89	503.476	243.589	299.615	803.167	372.152	237.406	558.571	297.172	184.033	346.263	518.831	233.033	239.786	549.147	464.559	184.428	297.705	382.918	576.751	681.802
187	LOC100128675	2.54151	3.48525	4.56995	6.00882	2.19797	0	0.293062	0.598397	0	0.80604	0.282283	1.08201	0.162674	0.447002	0	0	1.58041	0	1.10426	1.46193	0.452428	2.10431	0.816074	0.599917	1.19797	0.246973	0.197553	0.201088	0.700239	0.348242	0.229561	0	4.79578	2.66965	2.30556	0.805345	0.83046	1.38661	1.96822	0	1.17353	1.01318	1.26122	0	0.486849	1.49913	1.77247	0
188	EEFSEC	846.462	351.58	810.226	495.484	479.141	166.193	344.88	317.408	297.189	582.118	536.735	787.105	233.412	278.15	368.822	217.285	491.414	108.841	475.913	310.084	277.098	584.442	500.526	399.156	364.541	374.653	250.083	360.721	725.737	310.792	415.533	753.712	307.565	545.471	471.378	385.22	341.129	422.621	461.499	275.939	282.22	384.965	623.283	247.526	327.823	467.853	654.777	692.493
189	MAN2B1	3829.45	1132.3	1279.57	3115.75	1885.49	696.849	732.104	1317.07	1662.01	2081.73	2169.73	2851.2	813.492	898.923	1584.64	1077.07	1910.72	447.585	2005.33	1015.14	1426.26	1691.05	1702.34	1880.03	2813.36	1201.94	667.18	699.662	1725.75	809.815	1514.84	1872.07	2614.01	1728.58	804.846	1148.96	779.483	1963.08	941.61	663.971	627.434	1202.65	2398.05	626.272	946.91	1318.37	1719.62	1809.32
190	ZNF579	320.868	74.8308	200.162	171.428	111.73	57.221	102.577	87.0669	97.3542	179.758	182.67	203.425	85.0743	87.3891	88.985	58.6838	161.202	42.6214	159.013	112.273	95.9137	159.509	131.389	114.877	165.315	103.969	109.254	131.325	147.402	129.717	152.218	253.003	195.028	120.705	106.474	91.2723	112.28	133.315	175.174	130.865	113.83	155.524	204.322	101.229	148	207.735	244.596	202.644
191	SNRPA	1260.6	708.74	1284.14	1460.14	1048.43	354.962	837.318	517.016	589.563	981.414	925.771	1558.69	495.643	554.06	774.64	427.392	1064.67	269.936	980.581	779.48	539.741	1102.25	914.417	817.04	780.456	891.518	505.966	703.483	1196.37	707.957	804.714	1578.88	1691.95	1066.51	1047.98	773.936	681.155	806.428	960.506	712.705	616.482	1020.28	1040.53	555.238	793.311	813.378	1155.98	1195.9
192	POLD2	2993.28	1424.04	2276.73	3371.31	2058.39	456.449	1538.65	1063.35	871.009	2080.92	1760.91	3324.06	594.544	841.036	1337.43	615.52	1993.96	386.1	1651.97	1336.46	831.101	1873.28	1571.36	1544.7	1179.97	1510.89	612.455	969.753	1917.97	934.483	1427.13	2212.98	1637.6	2252.21	1152.98	1252.31	771.51	1782.22	1187.64	861.134	792.507	1075.5	2113.43	672.542	712.982	1042.1	2030.86	1945.58
193	MRPL41	1033.13	433.609	956.024	1003.47	773.683	195.895	1055.95	421.272	330.124	937.482	1040.4	1278.98	374.782	403.644	634.091	189.826	1122.09	141.355	803.9	514.585	388.631	1287.43	835.257	697.364	377.051	841.139	370.634	608.358	976.492	800.239	715.174	947.172	900.965	702.302	741.758	834.068	464.069	848.226	719.198	318.38	407.206	942.263	818.969	291.956	598.817	484.857	1171.58	898.421
194	SMARCA4	4852.41	2083.37	3504.2	6190.86	2208.95	801.214	710.416	1803.27	1723.12	3364.21	3383.2	4528.38	1130.53	1169.58	2076.71	1094.61	1629.41	416.902	3287.38	1345.23	1755.17	2553.83	2349.08	2314.65	2199.41	1419.76	1148.25	1384.64	2569.55	1129.32	2043.81	3616.44	2777.07	2630.34	1703.38	1813.64	1223.29	1668.52	2046.19	1591.16	1311.2	1922.01	3825.36	1153.71	1564.23	1369.55	3760.75	2532.55
195	IPO4	1440.7	768.465	1013.15	1478.13	875.416	240.675	372.737	529.477	471.655	666.616	770.16	1028.42	300.93	403.733	486.942	347.754	695.019	179.492	808.324	511.843	463.747	864.559	691.953	559.612	620.643	529.384	368.597	386.552	755.691	301.12	464.498	849.801	544.246	845.687	430.377	382.477	288.181	642.142	745.498	447.345	415.667	690.542	1035.77	393.763	523.398	359.191	752.75	1173.65
196	TRMT2A	953.073	489.783	770.486	996.758	645.835	144.432	539.553	328.221	389.158	687.191	775.005	1109.1	249.529	264.402	363.601	216.998	755.965	140.161	689.425	531.543	292.944	746.199	766.706	588.785	452.521	559.113	268.492	387.338	679.588	327.165	381.809	837.378	329.629	435.721	594.412	408.31	290.998	328.435	575.122	294.136	440.065	629.695	580.594	317.807	464.935	383.56	627.797	990.759
197	KCNMB3	57.1843	43.4633	59.4088	39.941	38.098	10.0766	19.9292	17.6528	36.2489	45.9471	49.973	50.3154	17.2426	11.8456	30.6438	14.7181	42.1444	11.9388	49.3236	32.7464	29.6337	47.1372	48.9648	50.9901	38.0346	27.9062	19.3615	32.3787	31.511	22.461	27.7804	41.3717	56.2703	17.3525	32.6969	25.771	24.0837	20.9976	26.7682	13.8533	26.2083	25.8363	29.8495	14.1199	17.5264	22.0585	52.8186	44.422
198	ANKRD13B	71.1627	62.7348	127.043	156.583	73.6318	39.5869	33.1176	65.5246	57.4804	50.3806	74.8183	80.0717	49.2878	56.9929	71.0111	56.7969	43.7248	27.5786	69.5683	66.6622	62.4344	64.3927	83.6481	60.8881	72.1757	68.1604	59.2698	59.9308	46.5663	75.2182	67.0404	55.2948	110.622	112.696	65.6033	37.5827	68.265	46.7494	27.5555	26.2224	25.0348	33.4352	88.7076	41.4908	22.8816	80.0957	74.4423	23.9579
199	NCDN	1367.98	505.774	1239.36	828.511	885.047	499.274	402.98	790.777	663.355	1147.47	991.266	1558.15	513.536	526.793	859.5	592.873	766.501	227.074	973.587	650.249	739.033	952.845	962.157	811.038	789.142	547.259	522.951	480.653	748.559	522.697	680.276	1032.3	521.46	882.31	557.523	611.793	447.459	383.108	592.443	545.723	508.128	705.177	945.514	527.433	560.6	595.792	1040.77	868.474
200	INPPL1	3232.19	1961.39	2701.73	1700.85	1981.1	1152.1	833.801	1554.64	1651.91	2627.85	2924.69	3380.87	1026.26	1067	1751.41	1250.48	2012.39	611.504	2460.65	1669.48	1614.47	2295.41	2256.46	2212.97	1941.56	1620.79	1010.75	898.962	1529.34	959.555	1591.06	1940.89	1494.36	1550.1	1303.05	1449.62	834.793	1260.25	1500.2	975.919	1380.82	1801.95	2350.12	1211.92	1278.69	1208.5	2244.26	2253.04
15379	TSPAN2	583.28	593.111	557.529	306.45	626.053	612.996	831.75	378.786	562.376	464.711	377.48	333.271	368.276	430.911	417.522	506.455	857.638	592.76	555.442	702.585	502.642	727.26	468.429	464.909	562.432	665.305	568.397	310.112	363.427	296.172	388.008	190.548	145.472	246.177	261.994	455.556	320.563	423.32	158.247	360.435	376.304	410.34	479.274	411.65	198.145	334.517	529.604	282.504
15380	SNCG	363.438	358.163	429.571	129.367	611.4	192.656	634.803	344.378	453.888	157.59	365.057	184.49	351.521	588.926	354.172	340.404	643.755	324.615	272.384	537.099	450.613	847.207	357.035	943.915	616.04	947.084	782.954	451.894	379.183	335.174	369.411	920.121	369.594	151.596	365.115	182.813	742.776	349.829	606.614	954.892	1040.12	1199.11	440.175	967.757	702.515	465.369	218.01	1858.23
15381	SEC23A	1168.47	1150.75	1202.8	874.108	1579.97	1997.46	1537.48	1574.09	1626.28	1274.02	1033.9	1073.93	1488.39	1317.54	1742.57	2050.73	1644.16	1296.79	1590.13	1680.88	1845.21	1455.78	1671.33	1649.98	1586.97	1558.55	922.633	650.591	947.432	930.826	933.055	517.543	691.87	569.774	597.347	1199.96	576.183	974.013	651.097	898.736	1236.87	1309.04	1388.63	1198.02	729.291	1017.47	1285.73	1022.2
15382	EDNRA	924.48	1050.91	1906.56	519.233	1460.18	1752.86	1009.35	1104.94	1277	985.847	1035.88	716.317	1470.01	1215.85	1655.06	1926.38	1009.36	747.128	1749.14	1282.96	1464.49	1391.39	1364.48	1167.37	2058.66	1285.17	1019.84	1072.92	589.256	823.57	1041.42	147.188	220.925	814.426	723.523	963.46	783.137	979.956	875.871	1423.18	2575.45	1772.57	1395.78	3198.05	1221.49	833.938	1004.62	1050.65
15383	MEIS2	2070.71	2135.45	2345.28	533.018	1179.21	989.432	828.819	1044.2	1296.42	1182.13	1597.72	1667.98	1205.35	1006.2	1151.21	1349.16	1107.34	656.394	2443.35	1299.62	1060.93	1558.89	1453.03	1165.87	2014.93	1334.07	1262.45	1726.73	1311.21	741.736	567.547	2352.22	145.791	607.339	1152.77	825.478	753.24	478.588	184.228	259.008	421.289	268.494	1141.01	449.23	223.461	1058.38	2238.94	181.681
15384	CLIP4	697.649	669.582	726.615	291.605	542.164	968.558	642.423	620.24	950.498	679.533	531.351	708.743	768.434	734.873	938.761	1050.46	857.111	511.457	973.219	923.038	840.149	763.875	967.87	773.549	814.897	615.419	401.454	348.926	460.761	522.697	343.237	425.65	378.546	262.958	296.158	489.649	221.57	313.38	194.069	373.051	410.727	620.576	444.799	346.264	202.527	508.415	690.187	382.328
15385	RGS7BP	74.9751	105.173	120.646	24.7423	150.56	315.855	127.195	160.969	289.214	163.233	127.615	326.238	201.055	121.138	244.267	229.263	268.67	78.3183	209.441	216.067	220.556	131.311	177.497	171.566	152.138	158.3	33.9813	28.9598	50.4177	60.0701	67.7291	15.9122	15.6662	53.9645	22.8459	106.842	12.7893	46.9476	30.7047	71.4932	113.048	80.0417	105.104	169.656	60.8554	61.678	216.592	55.9018
15386	RGN	167.105	129.775	193.764	59.0279	380.614	126.438	337.917	211.235	316.401	162.024	283.745	179.079	263.031	305.75	308.795	216.809	374.558	161.89	205.392	276.005	342.484	256.309	326.84	458.91	145.849	265.48	166.351	165.715	160.006	198.144	82.6525	86.3234	57.2295	88.8603	77.3407	170.733	146.33	111.525	122.425	126.907	127.13	214.289	109.728	174.435	197.658	77.5258	174.762	74.8684
15387	CXorf57	35.5814	73.1907	48.441	12.7246	28.5735	9.71678	34.2899	26.9279	36.2489	32.2436	30.492	45.9872	15.2906	26.8202	32.4118	29.6249	49.5196	6.92448	82.4512	40.6406	22.3949	45.4537	31.419	36.2929	37.7351	43.9585	27.0665	22.9266	20.6572	7.13877	10.3315	52.908	1.27887	7.81819	24.7322	23.8919	6.4777	2.97134	42.9079	32.9017	35.2052	37.4879	24.3841	28.0226	28.2369	10.4938	39.7026	58.3974
15388	SAMD12	462.558	305.679	372.904	94.3739	160.451	375.115	134.522	387.463	542.439	276.086	214.009	358.7	393.326	320.278	484.113	572.498	223.892	154.249	415.569	335.942	466.222	289.978	434.154	451.412	459.11	312.155	114.588	239.12	223.728	169.241	101.02	418.092	62.6647	164.373	180.671	143.62	102.813	309.418	1097.5	855.939	1020.56	1381.48	254.772	399.05	1049.88	265.13	477.849	1945.08
15389	FEZ1	526.096	195.175	215.7	118.409	308.814	285.985	414.996	291.719	398.479	251.903	275.275	200.179	325.657	448.567	331.484	372.105	414.595	323.063	313.241	506.399	319.637	347.216	477.814	410.02	313.56	537.134	233.325	199.501	177.162	229.311	151.53	86.3234	208.456	134.435	111.085	203.484	182.04	177.291	307.047	338.912	277.338	353.602	351.047	287.829	236.362	237.503	192.487	476.662
15390	RND3	874.921	2144.26	1711.89	572.252	815.811	951.764	1462.74	1485.22	1800.28	1175.68	1106.46	1422.36	969.814	958.598	1048.37	1163.3	1357.58	1094.55	1425.23	1681.76	1509.96	1356.46	1679.08	666.47	2018.82	1140.21	1075.75	655.82	616.566	881.203	498.211	1080.04	343.377	288.51	565.069	1229.49	334.349	840.302	197.612	851.981	593.403	645.906	384.68	594.557	1156.5	688.737	1110.61	1262.78
15391	NCAM1	158.21	140.846	750.351	61.8555	320.152	1806.94	142.142	815.601	620.825	348.521	635.566	363.509	1262.7	622.84	828.255	1199.49	394.519	677.436	924.588	700.477	986.244	377.502	700.539	1101.05	991.195	461.281	1082.79	477.429	302.506	268.823	289.966	114.142	202.381	440.675	414.156	269.79	403.597	214.136	152.343	269.386	596.509	460.397	227.432	386.877	303.045	481.859	334.927	253.555
15392	DMD	981.029	988.587	1373.71	445.36	1436.74	2897.28	524.899	1136.06	1144.95	1177.29	694.257	541.025	1448.7	1153.71	1117.03	1596.73	979.33	818.283	1264.01	1152.85	1104.14	957.895	1128.23	1253.75	1426.74	543.061	1077.13	564.918	753.814	942.84	826.295	127.297	364.798	517.716	517.281	1349.49	473.869	1000.36	2164.68	2208.37	2958.8	2990.92	1970.07	2050.86	2230.23	666.679	1189.3	2779.12
15393	C7orf58	721.794	672.452	949.627	358.762	1538.57	1508.62	1812.38	1492.7	1718.2	1222.84	1002.57	769.879	1411.13	1720.29	1440.55	2077.9	1932.85	865.8	1985.82	2035.83	1498.88	2104.76	2384.58	1710.87	2200.01	1648.2	665.205	383.517	456.56	482.825	558.823	154.348	266.325	399.871	343.107	815.009	388.33	606.951	283.428	581.099	746.741	775.087	835.786	831.12	495.85	581.443	945.417	432.74
15394	LRP1B	18.4261	9.22568	48.441	6.36231	6.22753	137.954	14.6538	28.1247	72.2389	18.9431	35.8563	16.7719	101.666	33.0782	64.5288	128.689	32.6619	12.4163	78.0342	42.3948	82.341	23.5686	50.5969	62.0879	121.89	27.1654	9.08806	28.9598	32.9115	42.1362	12.6274	42.5651	8.31269	9.15302	6.28785	48.3207	13.7859	11.6874	6.69207	18.801	50.8519	25.3296	17.237	33.6706	27.9935	16.9186	63.4532	69.3781
15395	KRT5	21066.7	23786.1	17594.1	3721.58	12890	840.201	6012.75	4920.33	4674.3	10660.9	9707.46	7418	4389.86	5730.58	5154.05	2818.33	7665.54	561.839	13662.2	4506.42	3757.82	7666.53	5795.79	10809.6	10687.4	6707.38	6324.88	6950.77	11464.1	3960.8	10808.9	32368.1	7.67326	4290.28	11557.5	10707.6	3886.29	1548.68	4869.84	6868.54	3829.93	8348.15	13142.2	3266.48	4335.58	7615.73	15332.6	6421.72
15396	SLCO3A1	576.291	533.861	451.507	145.626	218.697	140.473	119.868	218.415	426.96	271.652	306.332	258.61	193.735	242.276	251.044	210.96	346.637	73.1847	558.386	235.657	294.754	400.666	464.757	309.839	612.446	185.465	220.484	438.621	239.484	166.107	113.877	781.685	74.4943	163.419	272.683	137.714	158.122	137.475	834.931	532.117	452.973	692.513	224.922	334.533	452.764	209.662	420.776	995.251
15397	B3GALT2	173.459	98.6126	235.807	24.0353	184.995	322.933	148.883	118.483	268.501	253.918	92.6053	106.041	193.735	156.227	159.407	159.069	197.025	135.027	250.666	332.434	78.4954	147.725	202.388	50.3901	193.168	103.475	49.3915	57.3164	137.598	148.869	93.2136	31.8243	32.931	38.7095	58.2675	114.09	55.6418	85.1791	29.9174	73.2249	134.562	92.7065	101.32	97.7532	29.454	133.636	137.541	46.4184
15398	ITGB3	193.156	205.426	255.001	138.203	346.179	328.691	120.454	339.292	323.133	244.245	205.256	107.123	251.481	260.826	291.706	496.643	183.328	112.224	256.188	228.64	398.811	280.298	327.248	351.531	413.888	324.009	176.031	118.052	65.823	108.823	163.927	6.36482	29.0944	86.7628	88.4492	201.873	99.6585	137.475	99.9871	160.056	285.944	816.749	349.365	356.473	171.125	216.301	268.347	280.133
15399	S100A14	627.122	705.87	624.249	67.511	213.202	20.8731	244.718	137.332	203.253	136.632	242.807	156.897	110.938	162.039	71.3058	91.5166	692.748	36.0551	564.276	175.134	128.714	337.115	233.807	178.465	485.464	135.58	282.322	506.596	684.139	107.952	64.5149	1957.2	1.27887	170.284	512.88	139.056	153.804	143.22	364.126	690.194	601.226	827.773	135.794	363.859	370.731	175.183	293.87	1578.73
15400	PTRF	10604.5	7036.14	11204.5	6079.17	11548.1	17916.5	6491.34	9719.78	10695.8	14156.9	11999.4	13468.8	11842.4	10553.7	12904.9	10587.1	10011.4	13743.3	11078.6	10941.4	11172.8	12191.7	13169.9	12105.6	10710.2	10776.5	12192.8	9601	10014.9	13076.7	10402.3	5865.62	3262.72	6514.26	5593.68	15154.7	8707.02	6733.9	3279.89	5186.35	7253.05	6893.21	11617.8	10409.4	4778.61	10558.5	15785.3	4813.04
15401	SMOC1	643.642	661.996	775.056	111.693	1264.2	1311.04	905.898	1706.93	1699.81	918.942	1444.42	794.225	1668.63	1435.33	2893.48	3187.04	1108.4	305.394	1772.7	2506.27	3054.99	1327	2033.26	1955.02	1815.77	2638.75	261.577	478.24	459.011	1393.1	1312.57	184.581	944.447	419.131	628.157	794.07	1709.95	650.333	511.351	718.643	869.959	543.574	935.845	594.774	598.33	1587.57	807.876	275.516
15402	KCNJ8	276.391	276.566	324.463	209.956	388.673	405.825	727.708	349.764	468.647	291.401	350.94	241.297	407.966	472.929	588.715	395.691	414.595	255.848	356.675	563.705	519.155	419.184	619.812	570.188	401.908	758.161	208.827	204.529	222.678	332.91	261.733	86.3234	153.784	163.991	270.168	316.232	192.504	216.91	148.8	188.752	328.973	231.006	257.715	401.874	120.25	426.82	298.833	256.549
15403	ACTG2	28683.7	37236.6	28612.2	19303.5	72293.6	72108.8	55663.9	43103.2	28408.3	35632.4	30762.7	17557.3	51548.5	35984.6	44341.9	52177.9	21616.4	89711.1	24544.3	39728.6	46837.3	32036.5	33655.1	52481.9	22135.5	76072.2	61965.4	42111.5	35799.7	68310.2	55248.4	753.839	25966.8	22938.5	24597.9	65594.2	80821.3	44464.1	22196.7	32048.2	53680.4	39248.3	59117.1	61635.1	28397.3	48830.6	29715.2	38933.1
15404	GNAZ	336.117	251.554	400.324	107.098	378.782	724.2	233.875	364.724	307.08	419.57	374.938	218.033	474.659	395.821	451.996	485.132	330.307	477.79	449.433	482.716	411.026	368.68	488.015	532.096	371.061	429.46	308.598	330.022	263.292	506.156	430.482	95.0752	132.043	220.435	291.547	370.995	346.474	313.578	1215.2	643.439	1205.97	1341.46	386.362	836.768	1350.99	422.965	478.912	2550.52
15405	TIMP3	6641.01	7527.16	13930	4783.73	8354.46	8576.67	4743.43	12824.9	11766.9	10307.5	10351.7	7489.95	12329.3	10684.7	15330.5	18111.4	7824.63	3824.11	14450.3	10474.7	22831.7	11178.2	18000.3	17195.3	16321	12452.6	5968.86	8178.95	5298.4	6927.22	7742.7	6148.06	4518.57	5075.34	4503.78	7274.14	5663.17	6333.17	9513.34	11419.1	12324.9	12720.5	6460.94	9377.79	7880.29	9352.57	8793.06	14843.9
15406	KRT23	2010.98	761.224	796.992	259.44	828.998	62.3793	990.597	552.92	670.864	425.615	1312.57	885.117	730.207	779.35	1067.82	376.633	1217.45	114.135	723.289	1087.35	1035.37	734.835	854.027	188.363	445.034	1109.83	496.878	259.633	658.23	325.946	177.244	632.111	0.959184	275.734	548.72	545.487	264.257	325.463	98.8061	725.322	243.307	484.809	441.436	223.312	73.7568	1151.32	1058.5	710.751
15407	LONRF3	57.8197	46.9486	35.6452	13.078	69.6022	22.4326	32.2383	43.9823	59.8107	50.3806	59.0076	62.7588	39.2025	36.6542	52.7427	44.1544	89.03	9.07347	87.9726	50.289	45.0161	66.918	84.8722	71.9859	88.9469	33.3393	21.3371	23.1277	11.2039	8.18345	25.2549	26.6529	2.23805	16.3991	11.7373	29.7977	6.1455	11.4893	15.746	54.4239	43.8109	114.49	42.8823	44.0976	39.9211	7.70976	67.7071	48.415
15408	C16orf74	94.0365	72.1656	173.656	27.5699	92.6808	6.11797	179.069	28.7231	38.0613	53.605	64.6543	75.2025	24.5626	48.2763	34.4743	17.3599	126.96	7.40204	72.8811	61.107	23.7522	123.735	89.7687	59.0884	69.4804	101.747	39.118	97.7395	74.5761	33.7786	25.9437	194.128	7.99294	36.4213	115.697	40.8041	46.3404	20.4034	118.489	125.175	106.398	174.775	101.32	107.529	132.421	58.6798	102.801	248.064
15409	SCN2B	76.2457	43.8734	159.033	14.4919	94.8788	148.871	16.9984	65.5246	136.192	116.48	110.675	71.9563	63.9277	74.2024	111.968	93.5922	45.832	38.0847	68.464	73.9717	77.8168	64.8137	110.171	106.479	71.8762	65.9378	83.768	28.1554	75.9766	56.2396	61.071	38.1892	6.71408	52.439	31.0201	97.4467	32.2224	15.6492	70.0697	69.2668	108.745	144.886	128.227	99.0566	56.4738	59.9647	118.753	109.308
15410	ST6GALNAC2	528.638	507.209	464.303	206.421	404.059	66.8178	238.857	195.078	196.262	211.598	356.304	353.831	137.778	316.478	152.924	141.332	365.602	91.5704	495.812	264.895	76.2332	356.054	321.535	306.84	389.929	204.481	213.174	469.592	335.768	139.119	132.703	1115.84	15.6662	147.973	303.913	173.686	153.638	92.9046	172.419	200.626	147.471	252.283	310.687	66.9066	129.257	183.963	357.323	334.912
15411	PCP4L1	186.802	480.147	177.312	76.7009	127.848	52.0627	201.636	144.812	72.2389	91.8942	219.655	113.074	96.7862	205.845	120.807	143.974	405.64	48.4714	425.507	177.181	105.641	259.676	132.613	176.965	307.87	104.957	146.199	393.573	226.879	56.936	177.244	859.257	8.63237	127.188	337.658	38.6565	142.343	45.1647	208.241	347.818	164.291	180.854	77.7768	226.787	99.316	93.5878	132.933	258.546
15412	PGR	235.727	373.654	733.927	119.116	299.48	673.597	167.03	378.304	1100.57	282.861	324.073	244.543	613.543	525.834	574.866	805.306	433.897	269.232	700.052	415.621	730.817	358.091	603.442	361.6	600.164	311.039	233.634	323.904	153.83	188.488	191.019	266.529	42.8422	207.59	258.01	304.689	148.371	207.005	229.47	282.95	844.341	433.137	272.009	926.433	454.04	239.431	385.303	377.277
15413	KCNAB1	198.874	280.667	703.766	63.2694	248.004	334.089	769.911	680.678	702.452	701.298	314.237	415.507	663.839	426.217	772.872	866.483	695.909	356.969	885.615	757.552	1049.39	251.679	1289.4	989.806	662.16	394.886	138.691	360.59	463.212	1335.82	376.069	56.886	205.898	153.503	474.943	501.998	182.538	184.027	241.701	458.15	665.769	302.943	244.261	220.271	207.639	748.274	770.655	155.227
15414	PLBD1	236.362	282.717	496.292	93.3135	187.193	142.033	225.082	174.732	258.144	190.64	311.978	205.049	154.533	279.153	191.524	322.667	568.949	87.2724	366.614	271.327	235.26	404.454	337.041	318.238	435.75	233.375	291.41	327.005	135.147	57.1102	64.7445	521.521	42.2028	104.687	286.098	67.112	164.6	69.9261	664.481	290.673	538.248	627.162	228.286	384.713	794.771	83.5223	144.276	1005.73
15415	PGF	95.3073	146.381	59.4088	74.5802	84.9879	37.9074	181.414	228.588	372.328	98.7459	193.116	216.951	346.641	368.777	330.894	333.611	212.829	31.8765	204.656	368.104	230.736	252.1	414.976	749.853	177.894	501.819	95.4244	110.409	93.8328	190.483	31.6834	259.368	151.546	62.7361	79.6462	80.5344	156.627	45.759	506.234	273.109	215.143	493.928	70.2094	107.094	86.9015	221.655	87.2039	416.269
15416	ACTA2	25064.8	28416.7	33160.2	19413.4	45070.4	60411.4	44930.7	41275.9	38885.9	37980.1	38811.3	18829.7	49779.7	39442.7	44551	49685.9	28853.2	57670.8	31420.3	43907.2	46267.1	35181.9	43970	55864.5	33115.6	54226.2	44249.4	41258.7	30382.9	62284.6	39937.6	2216.96	24125.4	28757.8	29064.9	48731.2	51480.5	39846.5	15787.6	26270.3	42193.3	29668.7	33486.3	50317.8	21475.5	43932.3	30903.2	26270.6
15417	SPON1	625.851	703.204	464.303	309.278	684.299	662.06	714.812	2188.94	2363.95	618.674	1338.26	755.271	1865.78	2380.07	1827.73	2070.92	710.66	460.001	1011.87	1332.66	3046.39	1257.97	1415.08	2161.68	920.915	1405.93	559.507	1063.87	552.844	673.656	618.057	541.411	522.739	414.173	397.602	595.15	471.543	683.414	51.9618	149.418	202.234	246.204	791.222	327.799	240.744	1168.46	1097.14	124.282
15418	TMEM108	26.0506	31.3674	38.3873	4.59496	28.5735	68.4973	10.5507	51.7614	88.0331	9.27008	27.1039	15.1487	77.917	83.813	64.8234	126.048	16.3309	31.8765	24.6618	58.768	15.1561	15.5721	33.8672	101.38	20.9639	30.1289	91.6706	40.0209	29.7604	24.3763	39.9487	27.4485	16.6253	21.7384	26.1994	17.7176	27.9039	13.074	22.0444	57.1451	37.5522	80.0417	32.7924	25.1986	22.1513	10.2797	14.1795	13.9755
15419	LOC401093	215.521	241.794	229.391	167.095	275.669	743.692	454.209	494.121	328.829	249.311	191.165	209.534	401.15	370.078	340.618	565.922	329.337	591.871	408.465	464.896	540.415	369.804	377.241	334.57	467.235	539.099	796.793	328.863	190.316	278.003	191.478	81.1361	204.396	176.266	113.999	309.437	183.669	237.113	112.56	268.597	316.944	282.628	283.957	261.19	186.422	232.663	274.373	289.122
15420	SLC16A5	943.542	501.059	643.443	121.944	467.434	77.4943	405.324	204.652	359.9	571.114	860.834	938.138	131.434	284.07	332.367	159.635	927.176	44.8898	744.638	411.961	356.962	930.96	652.047	399.522	479.475	311.167	210.013	297.442	245.086	128.324	276.656	1129.76	13.1084	106.404	484.375	365.895	185.528	61.8044	294.45	279.788	278.512	348.536	417.893	246.773	347.606	131.494	744.778	847.511
15421	CACHD1	586.457	564.409	582.206	178.851	345.813	433.296	163.536	438.925	782.717	393.372	506.788	406.31	349.244	434.04	518.293	564.95	403.532	179.678	985.366	425.995	516.441	460.85	727.126	428.316	993.989	305.487	255.453	237.31	265.043	197.796	179.769	751.452	76.7323	172.953	281.486	206.974	125.069	123.213	610.551	597.921	664.204	700.111	412.428	354.953	561.573	260.846	493.092	968.299
15422	KIAA1614	88.3816	61.2956	71.4368	33.4975	91.4242	128.344	31.365	101.889	131.073	100.217	96.1514	81.8625	75.0248	113.233	105.167	160.709	58.0486	75.6405	94.9808	127.36	123.977	71.1688	132.531	126.797	145.07	109.323	95.1932	39.9043	26.0456	71.1248	52.6772	14.496	8.4725	32.7029	23.9001	40.2296	35.9562	28.5984	19.529	39.5315	66.526	53.5924	52.0769	68.4903	39.0205	81.7383	101.717	26.3537
15423	FLNC	9405.56	7055.01	8131.69	5606.94	10517.6	29924.1	3212.11	16547.8	8431.75	11271.5	9515.19	4361.74	23360.1	11753.5	16473.4	19842.7	3606.5	12621.2	7992.62	8390.08	15880.5	7171.59	10922.4	16385.2	10690.4	8116.03	19931	8743.26	5537.54	13465.6	10527.2	274.485	1622.89	6186.28	4482.4	18201.3	8353.91	6466.28	4013.65	7088.22	10747.7	8573.58	10234.6	16367.4	6255.69	9944.5	14913.3	7399
15424	NCS1	1692.66	1429.17	2018.07	1099.62	1918.46	2853.13	776.944	1571.39	1143.39	1874.56	1556.79	902.43	1510.03	1397.11	1402.25	1923.17	1317.01	2298.93	1493.69	1876.78	1441.65	1717.98	1604.82	1761.86	1483.35	1461.5	2635.33	1606.47	1270.24	1859.04	1565.12	348.476	593.716	1150.99	1121.13	2663.27	1708.29	1516.78	1325.42	1654.49	2043.07	2120.09	2638.11	2825.72	1379.47	1280.46	1618.94	2595.44
15425	TMEM200B	302.067	250.529	623.993	193.76	348.945	723.107	451.179	374.457	611.998	303.61	459.54	173.577	458.875	548.582	609.066	787.992	442.79	500.931	419.231	565.895	608.857	486.536	714.318	313.007	598.813	517.162	362.832	456.663	165.405	567.341	227.393	43.6669	95.845	307.161	205.227	231.977	293.066	295.756	167.116	232.341	421.727	348.045	219.411	654.782	271.369	534.005	380.305	334.268
15426	CYP4B1	889.534	2335.34	1294.2	115.582	465.236	45.9448	444.889	403.021	560.304	412.718	723.055	684.397	379.174	348.439	370.672	211.526	792.314	55.7541	2125.7	342.082	416.455	1262.6	1013.16	818.54	1476.16	387.23	548.838	594.079	1677.79	263.438	496.604	4862.76	0.639433	306.625	1583.7	150.599	380.191	318.728	626.691	1317.8	564.456	715.816	485.159	628.445	399.698	247.569	921.667	1748.93
15427	KCNB1	81.3289	55.3543	67.6346	24.7423	81.691	220.247	17.2915	110.404	105.122	94.7155	70.8656	50.8564	132.085	82.025	110.2	133.407	46.8856	57.5449	79.8746	77.1878	145.68	50.925	119.556	113.678	107.814	36.3028	58.4795	28.3565	32.2113	47.5338	49.3619	3.18241	7.35351	21.357	16.558	67.112	34.5477	50.3151	25.9809	56.4029	88.7953	66.3637	92.9118	74.0752	40.8948	48.6142	115.208	31.4448
15428	EFEMP1	1783.52	1333.63	1439.52	722.826	1742.62	741.114	1819.42	2281.39	3304.61	2206.67	2582.5	2041.83	1932.8	3317.66	2601.19	4260.14	3624.42	582.373	3013.52	3001.85	2633.1	3616.52	4529.24	4256.77	3261.09	3125.01	930.733	1326.72	1004.85	498.495	1090.32	893.468	674.925	542.887	674.268	1087.75	794.265	553.268	712.9	1065.97	1766.13	2173.28	1277.22	2507.48	2039.87	1080.22	2021.29	5516.81
15429	ANO5	181.719	224.492	193.764	108.512	311.378	569.571	380.706	240.855	357.828	298.656	410.512	571.864	321.753	299.715	359.475	413.24	666.408	249.878	626.85	470.729	350.402	282.402	755.689	347.032	462.703	250.909	100.166	104.376	160.706	179.862	109.055	182.194	199.824	117.273	64.3457	180.129	63.116	125.59	235.009	118.743	194.802	315.101	171.109	205.065	215.671	174.112	608.3	212.626
15430	SEMA3A	127.712	24.8069	63.0647	13.078	36.2664	227.325	52.1675	167.851	124.282	108.822	90.9113	71.4153	256.687	188.188	97.2352	214.356	84.8156	115.209	162.694	209.343	88.9011	85.857	134.653	165.268	168.909	40.995	114.193	43.4398	69.3242	137.9	31.4539	21.8792	25.2577	38.5188	60.1538	90.7355	44.5134	30.506	4.33018	24.4907	43.0285	27.8626	34.4741	6.29967	17.7698	54.3965	136.123	8.98421
15431	GPR87	405.374	369.439	388.442	76.7009	229.687	10.9164	457.785	104.42	149.138	112.046	171.659	273.759	66.0423	140.806	110.495	74.7228	593.182	20.8929	451.641	173.673	99.3068	277.773	222.79	219.557	318.053	248.193	162.202	269.89	226.879	79.9194	177.703	813.112	0	78.3725	190.522	114.359	97.6638	96.0741	74.3998	282.757	106.398	129.181	140.419	76.0303	96.6383	156.765	214.819	308.458
15432	DPYSL3	6555.23	4840.83	5988.41	4448.65	8182.28	11526.9	5934.2	8732.12	8602.64	7640.12	7233.66	6602.13	9381.27	8756.34	10616.9	11098.2	7062.87	8045.06	7394.48	9509.89	10144.5	8062.56	9843.95	11123.3	7318.8	11302.8	5779.4	4295.71	5058.57	7315.5	6415.44	1703.8	2557.74	4137.92	3195.7	8481.35	5154.25	4885.72	2293.8	3495.5	4689.33	4204.72	8066.51	5518.71	2769.89	6468.48	7598.43	3072.1
15433	HFE	275.756	172.418	149.893	61.8555	216.499	90.45	287.214	146.308	227.332	299.059	277.816	614.064	120.535	156.451	232.775	132.086	478.865	65.3051	306.248	262.848	209.924	356.054	256.249	290.343	250.069	198.307	57.0966	67.9752	122.543	39.0021	83.1117	144.801	14.707	39.8537	58.4771	123.218	32.2224	38.2315	170.844	211.511	160.77	253.296	162.701	120.78	176.724	55.8957	281.108	282.504
15434	ROR2	1705.36	760.814	959.68	497.672	901.898	618.875	666.162	568.777	886.804	873.398	1225.04	1357.43	677.178	671.398	1029.22	776.476	995.134	346.224	1362.29	675.686	895.119	942.744	1289	1270.55	1067.06	778.659	612.652	733.046	598.009	546.725	831.576	883.523	245.543	447.162	547.672	874.873	496.457	521.772	286.183	526.922	627.826	604.365	940.89	743.576	435.968	649.975	1478.92	532.564
15435	EHD2	2807.12	2217.25	1947.69	1193.99	2360.61	3736.76	864.281	2655.99	2767.34	2337.66	2532.53	1462.93	3095.86	2593.73	3561.46	3142.32	1358.63	2117.7	2648.75	2072.38	3522.56	2140.95	3095.8	2705.77	3382.68	1591.4	2498.42	2731.68	1535.99	2924.11	2358.81	2089.67	1021.18	1520.92	1751.8	2547.84	2481.12	1634.65	979.007	1543.66	1760.65	1927.08	2168.5	2815.51	1275.04	2344.41	2710.41	1321.68
15436	LOC399959	346.918	375.589	441.453	223.74	534.838	718.681	987.666	406.312	723.942	556.202	390.184	491.792	630.005	614.405	682.709	729.114	1006.2	618.787	593.354	927.716	630.678	692.748	704.276	482.006	656.47	814.467	350.087	296.034	331.916	510.161	349.436	88.7103	207.177	254.186	253.401	415.289	249.308	294.759	139.746	243.176	431.85	641.347	285.882	352.563	190.599	448.236	398.444	297.477
15437	ADCY5	538.168	359.393	466.13	216.318	570.371	789.098	278.715	825.191	797.217	525.167	835.706	315.418	921.177	812.651	870.991	1059.14	359.281	431.109	720.712	697.614	1485.76	575.747	904.624	1056.69	1028.43	782.857	451.241	319.564	205.872	442.081	418.773	50.5211	66.1816	278.022	211.062	492.602	280.534	279.308	169.269	231.301	410.727	264.948	393.088	532.864	242.935	688.095	628.151	232.591
15438	HIF3A	104.838	104.558	130.699	27.2165	195.619	376.915	95.8359	197.471	268.501	133.811	119.145	84.9409	214.882	177.013	282.866	261.719	67.9578	187.558	192.141	336.527	583.852	130.048	211.364	330.835	226.111	187.935	270.468	158.475	107.488	268.662	364.589	87.5169	103.908	92.4834	141.686	138.788	175.562	95.6779	72.8253	93.5101	194.02	186.933	117.716	219.402	133.395	178.181	144.631	61.3921
15439	NEXN	913.679	798.537	1163.5	768.423	1415.12	2659.16	1093.47	1811.65	1792.51	1628.3	1117.47	773.125	1913.28	1228.59	1974.76	2516.05	938.239	1684.68	1612.22	1764.21	2534.7	1419.17	2212.39	1924.72	1371.04	1791.93	1300.18	1040.54	978.242	1827.53	1185.37	37.7914	816.24	682.851	552.493	1164.8	815.027	971.834	467.656	851.486	1554.89	997.482	996.384	1240.6	612.449	1665.09	1539.54	992.756
15440	MRVI1	1329.85	1332.19	1757.59	990.396	2413.73	3280.79	1451.02	2542.89	2973.96	2662.51	2022.64	1243.82	2862.59	2692.97	2778.86	3567.64	2245.24	2370.68	2677.46	3058.28	3794.47	2705.34	4125.69	2996.71	3196.1	2892.37	1433.54	1339.39	1357.08	2140.24	1537.57	144.005	657.66	1143.55	912.159	2021.68	1608.13	1488.06	573.548	950.192	1404.3	1029.4	1676.2	1677.66	739.758	2036.44	2174.07	672.319
15441	MYOF	5357.54	5602.88	5343.13	2504.62	3024.76	1980.9	1640.93	3753.75	4350.13	3586.29	5176.01	5566.07	2572.4	2439.29	3300.1	3204.78	3913.63	993.186	6803.33	2391.95	4195.54	4945.2	4867.5	6398.05	5733.33	2577.01	2626.84	2069.83	2345.12	898.615	1706.54	5500.04	285.828	1020.18	1900.82	2783.54	1100.38	1596.42	1683.64	2628.43	2446.76	3597.82	2985.79	2193.37	2448.09	1477.27	5005.71	5426.46
15442	EFEMP2	1361.62	1075.1	1097.69	643.651	1300.46	896.222	1290.12	885.031	1248	1136.18	1406.3	1238.41	978.11	1251.61	1349.51	1178.02	1237.99	853.383	1228.67	1489.67	1151.42	1341.31	1578.3	1200.07	1446.51	1590.16	1107.75	1131.65	1057.72	1012.14	823.999	1142.89	369.914	756.457	853.891	1118.09	952.554	765.82	1015.22	765.398	1090.97	1582.6	1222.15	1302.72	1310.34	1233.56	1342.8	1928.61
15443	TSLP	76.2457	78.1111	138.011	26.5095	79.493	175.262	467.749	239.658	202.217	128.168	108.981	133.633	225.943	342.404	222.757	272.474	127.487	164.994	174.105	433.012	135.274	176.344	239.111	118.777	102.124	385.501	46.8231	93.114	102.236	124.493	45.4589	11.9342	86.9632	29.9379	72.7295	133.687	63.116	26.3461	11.8095	22.7591	77.4514	48.6329	37.417	98.8394	18.5	142.202	138.959	24.9561
15444	C1orf190	129.3	79.7737	75.0927	37.8309	76.9947	39.6708	135.167	57.2159	76.682	129.938	124.602	215.425	58.1742	78.9005	78.4039	63.3087	138.576	37.317	134.933	124.085	85.7952	158.962	141.639	95.6153	117.784	101.816	38.0058	83.7644	79.6074	42.3904	56.8993	143.217	10.0583	31.9382	85.4835	57.8532	45.6628	35.6089	81.576	88.6045	81.985	124.921	93.0926	67.0478	75.7285	41.1851	121.238	155.701
15445	LOC644538	156.304	151.917	233.979	60.7952	186.827	187.018	247.356	150.497	204.03	181.37	180.129	99.5486	180.071	302.397	175.907	222.093	306.6	189.11	263.55	319.277	194.994	294.187	290.932	314.938	260.851	347.47	166.943	176.575	177.162	208.591	137.984	120.932	66.1816	110.217	146.717	150.868	154.966	134.108	59.0475	63.3296	103.66	104.358	150.509	92.757	63.0462	201.096	172.281	67.8807
15446	TMEM37	48.289	54.3292	41.1291	25.8026	45.4246	43.4256	150.055	146.607	209.208	62.875	118.015	74.1205	178.119	280.718	192.113	176.051	135.389	34.6224	152.388	180.69	192.958	92.5909	125.268	111.278	131.474	289.929	21.1396	49.4731	70.3746	49.9714	19.9743	55.6925	47.9577	26.8869	18.4444	20.4021	44.6795	16.4416	85.8157	228.828	326.235	442.256	23.5433	183.342	229.547	120.144	53.173	184.676
15447	C16orf45	553.417	532.836	550.217	284.182	797.128	1270.26	626.01	1029.54	847.707	590.46	645.131	532.91	793.159	749.4	685.655	904.788	698.016	967.637	906.596	945.843	674.11	765.138	741.816	986.807	690.012	794.711	705.311	543.198	538.138	879.984	592.343	464.635	250.339	380.993	492.339	666.825	575.186	493.048	242.095	327.78	518.298	538.002	653.746	545.68	359.534	578.659	702.239	303.467
15448	C9orf125	652.537	383.79	776.884	69.2782	459.374	216.768	340.261	248.335	232.252	513.479	640.049	833.72	195.524	227.077	258.115	171.145	627.951	131.446	641.942	336.82	207.662	595.528	503.521	354.531	434.252	320.305	150.15	257.421	408.943	132.677	201.58	519.93	11.5099	136.723	291.337	199.189	141.347	87.9524	81.8791	165.498	155.685	164.136	370.386	189.207	137.533	145.414	470.759	199.649
15449	ID4	1218.66	621.403	1791.4	99.3223	678.804	1072.44	1538.94	711.495	727.308	1294.18	1110.98	1505.67	429.763	886.407	752.247	794.59	1946.02	401.143	1428.54	927.131	627.284	1657.38	1147.41	517.099	991.593	638.14	522.167	732.644	717.051	663.557	351.043	1304	349.132	451.548	1530.88	438.913	432.013	246.623	2090.28	933.122	1047.94	3666.72	784.915	1009.68	887.758	386.344	1038.29	2980.26
15450	ITPRIPL1	141.055	68.4753	66.7206	20.8542	103.671	8.75708	73.269	55.651	66.5427	45.544	68.607	116.32	28.7919	56.7694	41.2513	45.2865	79.5475	4.77551	78.0342	84.7897	28.0502	103.954	108.538	77.9848	78.4649	62.7274	21.5347	47.6631	51.1179	16.0187	37.6528	75.5828	2.87748	13.7295	28.7146	24.4288	21.0941	12.0835	29.1301	21.5222	28.1641	59.2714	43.3028	40.4047	27.5066	20.131	90.7487	53.9053
15451	PPP1R12B	8087.14	7739.35	8682.82	6488.12	8962.2	20866	4901.11	8368	9182.88	10089.8	7174.09	5324.77	11060.6	9061.64	10188.2	12716.3	8034.83	11240.9	8615.42	9767.77	9308.83	8402.21	11099.5	10965	8371.49	9023.35	6797.26	4872.5	4786.53	7975.92	5771.67	1248.71	1958.59	4209.23	3290.44	10998.3	4045.74	6131.11	5284.36	6082.61	9066.5	7676.4	9601.87	7931.26	4250.14	6511.95	10625.8	8218.06
15452	GATA3	1076.34	671.017	1188.18	214.904	364.129	46.0647	351.691	298.601	576.875	400.626	651.907	576.192	116.957	358.049	247.802	246.812	577.378	60.052	1287.56	358.163	197.935	744.515	778.131	424.717	1260.53	287.953	397.7	1047.18	665.233	147.651	357.931	2059.03	11.1901	247.703	679.717	167.512	202.137	289.609	2128.86	2627.44	1471.18	2552.72	328.344	1238.86	1653.32	273.054	885.864	3839.25
15453	MCC	1797.49	1268.02	1174.47	377.142	1038.54	590.684	441.372	1187.22	1429.24	947.961	1148.53	1714.51	1089.05	1048.22	1352.45	1369.92	934.552	290.828	2025.21	1063.09	1438.48	1355.62	1497.1	1524	1836.74	1190.83	630.828	637.921	565.798	399.423	567.088	1423.34	388.457	398.918	497.16	586.559	423.874	319.521	448.761	739.423	718.185	777.62	1147.73	653.426	441.08	583.157	2266.95	721.233
15454	KCNMA1	1842.61	1832.23	1959.58	1498.32	2385.52	6381.28	1514.32	2776.57	2926.84	2849.93	2292.83	2087.82	3289.27	2723.59	3172.52	4471.48	2425.94	3109.21	3683.44	3267.03	2898.67	2401.89	3536.48	3658.08	3162.56	2667.64	1501.9	996.3	2095.13	1775.64	1083.44	185.377	527.535	1355.79	829.997	2053.9	1066.16	1795.1	1450.21	2049.31	2690.07	2766.5	2023.88	3186.32	1981.69	1611.34	2663.97	2368.84
15455	SEMA6D	168.376	228.183	310.754	31.458	150.194	86.3713	132.177	274.964	238.725	126.959	192.269	277.546	134.037	220.596	179.443	296.061	181.221	51.8143	416.673	221.33	143.192	229.794	312.966	398.622	295.891	242.76	148.965	205.132	72.8255	68.6019	119.846	198.504	37.0873	66.1685	97.2522	63.0853	59.9602	64.7757	204.304	207.553	393.124	341.444	197.595	263.065	310.849	74.9559	361.577	354.876
15456	KANK2	3910.14	2938.08	3545.33	2407.07	4734.41	6940.78	3116.86	4495.17	5840.99	4393.99	4865.73	2661.84	5293.96	6362.86	5446.64	6840.16	5153.73	6051.4	4974.68	6952.17	5747.81	5214.97	6123.86	5380.65	6332.6	5738.07	4848.86	3164.87	2447.36	3894.81	3324.7	809.134	1710.49	2746.09	1850.94	3509.15	2816.3	3380.42	1712.77	2468.12	3382.43	3434.7	4056.17	4391.94	2370.44	3923.62	4106.38	2528.56
15457	SLMAP	2269.58	1697.74	2724.58	1561.94	2684.45	4376.15	4411.67	3082.95	2915.97	2698.38	1959.39	2972.93	3811.59	2787.51	3397.63	4209.76	2791.01	3953.05	3069.84	4143.87	3617.8	3352.21	3778.04	3551.6	2420.73	4012.08	3723.72	1434.52	1910.97	2469.32	1710.22	988.145	1701.22	1317.84	1057.62	2188.93	1086.76	1773.71	1810.4	2034.46	3078.11	3149.99	2118.89	2532.24	1777.71	2349.76	3110.63	3556.25
15458	IQCA1	83.2351	70.7305	98.71	30.3976	73.6318	18.7138	59.4945	35.6047	80.5244	61.6658	67.76	60.0538	31.8825	34.4192	61.877	50.7587	70.065	10.0286	120.732	64.0308	61.3033	93.8535	93.4411	98.0808	63.7902	88.164	28.6471	45.0487	34.6621	24.5504	35.3569	114.568	2.55773	21.5477	58.8963	52.8843	22.5889	23.5728	35.4285	20.78	45.7667	209.223	64.3236	29.9777	28.7238	46.2585	87.9129	80.3588
15459	MAP1A	485.432	514.18	678.174	266.509	886.512	2160.24	287.801	953.248	963.444	542.498	656.425	340.305	1114.59	1093.15	1291.46	1560.31	364.022	805.748	615.808	865.147	1387.13	563.121	727.126	850.933	888.87	872.75	951.873	488.497	340.669	664.428	591.195	103.031	195.667	289.845	339.335	542.802	687.466	341.707	462.145	647.149	774.123	698.592	987.135	875.652	447.652	699.017	714.646	310.954
15460	DNAJB5	653.172	674.297	796.078	400.824	1154.3	1643.57	753.791	959.83	662.06	883.071	795.615	517.761	1186.81	669.163	914.305	1221.98	613.201	1647.55	567.22	1104.31	979.496	710.425	822.2	1314.94	634.907	1483.48	1441.44	755.37	668.034	1228.39	816.652	118.943	448.884	391.863	484.375	1155.67	1085.1	601.8	410.577	495.257	818.716	835.372	1119.57	1029.02	486.113	685.739	728.117	927.87
15461	NT5E	240.81	250.734	583.12	312.106	399.663	436.655	411.186	383.872	632.543	316.793	614.922	297.023	465.387	403.644	486.765	629.861	667.462	344.075	731.387	503.767	654.43	728.522	745.08	435.215	1420.75	495.398	355.421	289.599	506.627	214.337	276.197	812.316	88.5619	312.918	233.699	247.778	278.541	316.946	107.466	295.621	498.74	420.472	282.519	554.587	299.408	226.795	467.923	294.482
15462	SVIL	6026.45	4063.02	5039.24	2926.98	6616.82	11259.3	2674.03	7427.09	5559.25	4914.35	5079.26	3362.87	7726.18	6871.53	7644.65	8583.33	3549.19	5524.71	5553.26	6408.25	8744.25	4150.26	6460.81	9300.06	5543.7	5824.72	6402.8	3323.45	3541.41	4281.96	5131.05	1383.22	1572.68	2484.41	2204.58	5422.72	2452.95	3675.51	2212.98	3822.13	4998.97	4941.98	6537.67	5314.87	2746.18	4458.7	6495.29	3589.42
15463	KY	61.632	34.0326	67.6346	4.94845	113.561	488.238	80.0097	140.624	90.8812	55.6201	89.782	120.649	117.119	137.9	184.747	176.806	53.2073	130.491	51.5321	158.761	124.643	53.0294	114.659	192.562	56.3031	249.428	88.7071	44.6465	72.8255	72.2583	115.943	14.7187	13.4282	22.6918	27.0378	107.379	65.2753	21.79	44.0888	66.5456	122.436	132.221	71.0502	93.6259	74.487	113.29	156.329	45.4201
15464	CNN1	12304.8	13786.1	12103.9	7970.18	26488.8	25218.7	20782.6	17976.5	11956.7	15162.1	14537.1	6926.2	22595.1	15684	16632.2	20034.6	12388.3	32293.9	12047.8	19934.9	15620.8	14865.9	15998.4	19334.2	11839.2	24277.2	28933.3	17600.4	13306.8	23723.4	20952.2	650.012	10648.2	9575.75	11217.7	26334	29366.9	16559.2	6627.88	11053.2	17401.9	13625.3	19324	25140.8	9532.87	15806.3	11747.7	13800.8
15465	VCL	5964.96	4721.31	5920.77	3789.8	5387.57	16242.7	3161.12	11027.3	8620.25	6746.16	6387.51	4402.86	11860.5	5414.77	11162	13868.1	3013.32	5457.33	7290.31	6531.73	11318	5426.25	7526.7	11660.2	7880.93	6523.4	4591.24	4329.9	4496.27	5722.68	4955.02	1679.13	3085.28	3673.78	2651.38	7837.07	3834.13	5231.19	2250.89	4401.66	4855.18	5074.54	6754.81	5866.71	3031.08	6467.62	9279.77	4473.14
15466	LMO3	38.1229	62.3248	142.581	29.6907	123.452	514.389	409.427	416.186	361.194	228.526	177.305	300.269	637.65	466.001	638.216	807.799	339.262	359.118	395.324	510.785	865.033	305.971	382.333	373.127	393.822	550.716	636.36	247.164	154.754	370.345	70.4842	48.5322	203.021	128.714	63.9266	55.0319	172.573	178.678	1207.72	1224.29	1489.18	1658.08	92.071	767.037	1602.93	491.925	254.522	2141.74
15467	GSTM4	671.598	464.976	743.067	253.078	615.063	558.295	588.204	405.115	614.937	540.886	744.405	583.766	479.168	487.233	636.743	539.099	792.841	364.968	601.084	770.709	412.61	654.656	870.756	754.052	625.024	615.913	389.403	563.511	669.434	571.45	433.926	726.39	149.948	365.9	519.377	587.633	428.33	344.678	1432.1	802.505	905.555	1160.6	367.863	646.475	1233.17	451.234	730.244	2186.66
15468	HRNBP3	411.727	320.235	478.012	53.3725	408.455	849.198	330.883	648.963	371.81	368.383	472.343	180.702	811.052	549.59	617.591	767.985	207.034	693.881	299.254	574.231	672.074	218.43	366.419	682.366	342.311	534.417	842.619	408.254	282.199	568.838	543.211	17.9011	287.107	238.55	291.966	444.819	705.737	340.32	198.006	152.387	465.491	302.943	446.481	639.306	280.908	694.948	608.655	177.189
15469	ASB2	515.295	387.07	416.775	248.836	678.072	1080.72	493.247	578.352	659.989	505.821	637.791	229.395	783.887	672.292	728.675	878.371	391.416	900.541	490.659	745.564	718.674	522.718	742.632	703.962	516.311	910.04	867.71	446.666	385.135	651.195	582.241	41.7694	237.231	271.348	324.454	515.957	601.097	386.475	249.968	340.149	676.33	483.796	577.651	819.389	352.718	674.175	508.689	392.81
15470	FLNA	64542.7	48342.5	57545.2	34077.5	74410.9	152106	17429.5	91729.6	67578.6	67756.3	68952.5	31975.7	114549	75304.3	96440.7	112418	29277.7	63862.6	63631.7	43850.3	111831	48174.6	68890.5	91338.1	83560.4	42934.4	95826	50254.6	29368.6	80825.2	66960.5	5594.32	9271.82	44565.7	35516.3	95434.7	51403.4	49905.9	26462.3	47692.4	65607	55520.6	80898.8	95024	40276.3	63723.4	82929.1	35185.7
15471	VWA5A	1021.69	725.346	599.572	298.321	484.651	325.692	566.516	519.409	1196.21	672.682	621.698	916.497	433.505	620.216	764.327	724.208	835.512	358.283	1074.07	701.707	748.534	1065.22	1060.9	889.326	991.294	721.117	335.072	405.438	442.205	196.229	227.294	804.758	71.6168	254.758	423.802	342.003	260.769	384.297	533.002	1365.05	461.97	781.166	645.338	313.679	501.935	459.158	543.429	1001.24
15472	ADAMTS5	188.708	148.432	237.635	101.09	129.68	736.436	216.876	394.644	576.617	244.245	226.996	198.015	608.045	617.534	484.703	745.53	249.705	232.209	304.407	387.109	493.367	249.996	457.004	268.747	422.573	170.401	44.8475	132.33	218.827	303.311	86.3259	38.9848	93.6773	110.217	38.3559	183.887	76.2375	91.7161	576.303	309.969	363.787	360.188	140.419	293.042	692.534	232.792	332.509	864.98
15473	FAT3	238.268	114.399	273.28	55.8467	204.044	1077.96	46.5991	409.603	241.055	313.166	219.655	145.536	540.701	242.499	290.822	644.013	102.2	180.275	307.72	225.423	396.096	150.25	249.312	556.091	294.094	125.702	232.14	189.446	94.533	230.182	153.825	32.6199	77.052	96.1064	108.151	300.93	141.014	123.807	112.584	198.152	422.462	305.982	249.306	413.605	200.579	103.439	429.639	214.124
15474	PRKG1	60.9967	44.0784	93.2261	48.0707	113.195	304.939	100.525	219.612	294.911	138.244	125.921	101.172	211.791	209.421	216.569	287.381	135.916	114.493	198.03	215.775	274.847	143.095	262.369	200.661	227.908	175.834	57.4917	32.781	28.36	32.5597	23.1886	8.75165	7.67326	37.9468	22.2171	53.6897	10.9623	33.4774	24.7999	50.7132	98.5745	71.9362	94.1731	89.7158	44.0593	72.6001	164.128	41.4272
15475	PLEKHA2	1035.04	872.753	1002.64	524.535	688.329	634.949	590.841	712.692	1256.28	706.134	687.481	1017.67	589.826	735.767	827.088	896.674	1356	364.729	1346.83	868.948	900.548	1020.6	1063.76	1048.29	1396.8	794.464	509.325	596.09	599.76	309.753	350.355	1232.4	223.803	361.353	552.703	440.792	295.151	379.344	1864.33	1093.18	1218.1	1856.66	713.025	972.753	1083.23	431.318	708.974	1766.9
15476	LPAR1	360.897	325.77	395.754	135.022	445.454	191.217	696.935	530.779	571.438	232.96	336.541	584.848	364.372	646.813	565.437	655.523	700.123	230.896	693.842	624.812	605.116	604.787	627.565	564.489	775.365	737.91	256.243	261.845	259.791	135.637	256.911	362.4	176.484	164.373	190.313	178.25	212.767	346.263	300.355	309.474	460.014	463.026	403.178	310.421	303.79	370.925	346.689	783.623
15477	CCDC8	550.876	215.062	620.593	124.065	374.02	240.52	321.211	428.154	532.082	449.395	464.156	774.748	337.206	424.876	538.919	462.3	337.682	165.949	496.548	447.338	475.723	490.732	476.998	424.717	517.509	506.264	301.091	303.877	257.34	197.1	452.293	506.405	39.3253	203.654	202.888	244.825	138.357	105.582	200.761	401.005	296.115	507.606	326.242	377.327	292.593	476.291	756.476	616.417
15478	DUOX1	800.581	1164.29	1360.92	153.048	622.756	55.4216	296.3	394.943	313.035	741.199	934.805	1586.29	246.927	362.296	600.206	193.034	459.9	29.6082	1299.34	397.927	368.725	741.148	767.93	646.373	821.186	381.303	604.749	1028.07	599.06	282.243	389.615	2925.05	21.7408	234.545	1315.21	411.799	317.075	81.8116	3324.37	1800.69	1736.01	3631.26	597.41	1055.95	2002.14	383.774	1082.25	3808.31
15479	CALD1	18218.3	21222	19514.4	18258.3	32276.4	32665.5	16660.5	23113.1	21099.7	29700	18034.9	19911.3	19967.4	19828.8	22054.7	31677.6	28196.2	31077.8	25038.7	22434.8	27986.4	29239.4	27692	23333	24956	28900.8	18068.6	13651.8	13045.9	14095.8	18714.8	3096.51	6046.19	10784.1	8067.95	22970.3	14246.1	16508.5	10255.8	18163	21449.3	23206.5	33935.1	25227.3	11210	15995.2	22742.8	15345.5
15480	PAK7	43.8413	38.953	63.0647	13.078	53.1174	17.1543	44.5476	34.1087	22.785	45.1411	23.1514	90.8922	19.3572	22.1267	43.6085	29.2476	26.3402	10.5061	46.0108	27.1911	19.0017	34.5112	55.4934	43.4915	34.4407	36.7967	16.5956	34.591	35.3624	11.1434	27.3212	49.7255	0.319751	11.8226	18.4444	26.5763	17.2739	3.76371	16.5333	29.6857	25.8171	30.9022	40.7803	16.075	16.7961	24.8425	81.5321	38.9316
15481	RBPMS	2115.19	1562.02	1726.51	982.266	2067.18	2808.27	1473.29	1780.23	1903.59	1889.47	2018.68	1152.38	2651.62	1797.18	2130.33	2431.7	1552.49	2136.08	2161.03	2329.38	2585.82	2018.48	2608.19	2714.47	2382.4	1927.26	2174.41	1950.97	1349.02	2834.09	1916.39	1106.29	1727.12	1245.76	1449.35	2045.84	2092.79	1981.5	1016.8	1584.72	2026.25	2119.08	1758.18	2124.72	1242.42	2150.38	1970.95	1816.31
15482	ZNF516	679.223	440.989	598.658	177.437	473.661	589.604	218.342	484.403	630.99	470.353	726.161	486.382	496.782	514.053	530.963	647.22	500.991	203.675	832.242	452.894	732.925	545.866	592.881	486.205	772.67	338.826	329.342	204.931	168.059	205.457	216.504	305.116	106.466	171.237	156.777	332.07	125.568	207.203	408.609	511.09	697.845	685.927	380.055	621.059	584.942	275.409	686.287	804.586
15483	STOX2	58.4552	56.7894	63.9788	25.4491	60.8103	55.0617	24.6184	61.635	89.3277	51.9928	75.383	113.615	58.2344	56.7694	81.324	59.2499	52.1537	12.5357	104.168	47.95	67.1848	90.0658	91.4008	81.2841	112.007	26.1775	14.6199	25.9432	13.6548	10.0988	15.6122	38.1892	2.87748	16.0178	34.7928	33.0191	9.46742	12.4797	36.2158	47.992	46.5491	41.0341	48.7682	28.0226	34.3224	17.1328	100.674	57.8983
15484	ANO6	1911.23	1417.07	2178.02	1079.47	1547	2967.57	1327.34	1945.99	2596.2	1973.71	1639.79	2390.79	2277.81	1787.34	2212.84	2555.86	1810.1	1479.69	2513.66	2068.28	2517.28	2174.2	2978.69	2763.66	2583.35	1741.55	1274.3	804.441	1019.56	983.757	750.99	889.49	520.82	1128.68	674.687	1352.71	659.23	977.579	2585.89	1810.34	3272.91	3705.22	1483.23	2216.83	2965.6	1118.98	2379.32	6854.46
15485	MEIS1	485.432	802.637	765.916	221.62	587.589	720.121	407.083	474.53	667.239	401.433	500.859	337.6	647.247	600.772	562.785	891.202	465.695	553.72	609.55	735.331	724.103	465.48	632.053	483.805	711.575	659.625	593.291	693.227	414.195	504.763	354.717	564.882	230.836	356.967	451.468	381.196	451.612	422.33	239.733	358.95	729.921	467.079	455.31	679.928	315.231	478.433	464.733	262.539
15486	C3orf70	407.28	414.952	494.464	230.456	518.353	757.908	249.115	495.773	483.405	585.624	309.719	355.995	502.312	321.172	547.169	669.486	340.316	391.353	468.205	495.289	614.843	423.393	517.394	476.907	441.44	357.101	376.758	236.908	252.088	561.003	469.742	33.8133	188.953	182.106	178.366	434.081	332.688	356.168	433.802	437.123	583.623	486.836	532.246	603.898	427.448	449.735	428.93	566.505
15487	SLC47A1	56.549	90.207	127.043	39.2341	103.671	67.2977	84.992	131.947	106.934	116.077	160.93	53.0204	117.282	124.49	169.425	219.829	155.934	34.8612	244.041	133.032	193.637	276.931	216.669	200.961	294.094	181.267	41.4888	69.5841	44.4656	38.6538	67.9587	35.8024	31.3323	73.224	70.424	103.353	97.8299	64.3796	39.7586	100.932	192.455	167.176	80.7197	179.431	112.461	112.22	103.51	114.798
15488	TPM1	14550.4	14921.6	14047.8	7330.16	24762.6	26735.7	27876.9	18040.7	15174.7	18448.8	17466.2	12746.9	23721.5	19188.7	18443	22377.2	22023.4	38415.2	16867.7	27274.2	19783.8	19074.1	23044.4	24101.5	14317.1	30321.2	31314.5	14173.2	14056	20133.6	20735.3	3142.9	8716.83	9689.06	9035.86	20606.3	14249.9	14615.6	8977.85	13060.7	19738.5	16146	19759.8	25245.2	11614	14569.1	16034.6	14906.1
15489	ST5	3263.32	1660.22	2450.38	1257.26	1893.55	1628.46	1042.76	1521.73	1896.34	1620.64	1858.88	1969.33	1550.21	1575.01	1849.53	1799.2	1717.38	1272.08	2422.74	1829.7	1892.94	1935.15	2518.01	1910.03	2221.28	1630.42	1656	1681.08	1417.3	1270.88	1393.38	1819.95	759.65	1089.4	1664.19	1379.29	1273.62	993.822	1153	1367.28	1870.18	2122.62	1961.24	1895.54	1352.45	1737.91	2321.54	2095.82
15490	MXRA7	2960.88	2889.29	4990.34	2645.3	4486.04	3863.44	7049.65	3218.48	3639.91	5315.35	4615.58	5046.68	4469.41	6857.02	4047.64	4712.82	5389.21	4860.27	3963.92	5958.67	3535.23	6433.39	5292.27	4155.99	4175.41	4872.23	4301.21	4780.19	4940.23	3547.27	3140.11	2727.35	2342.89	2450.52	2378.7	3584.59	3026.58	3995.89	2422.52	2444.13	4796.12	3519.3	3016.48	3671.61	1754.58	2977.68	2947.56	4630.36
15491	ANGPT1	644.277	526.071	794.25	173.902	1000.81	850.998	1527.81	1082.2	1185.34	569.502	503.118	1154.01	1100.43	976.925	1060.75	1125.18	1442.92	569.718	1063.77	1374.18	989.223	858.991	1217.18	978.408	1021.24	1419.76	386.439	342.893	429.6	438.251	411.196	203.676	212.932	193.738	267.863	554.882	258.61	391.626	420.812	667.682	1012.74	893.123	703.775	883.255	468.1	628.559	825.955	793.106
15492	ETNK2	565.49	317.775	561.184	203.24	472.928	202.373	404.152	224.698	319.249	365.562	536.151	480.971	225.292	287.87	319.403	217.564	552.618	148.996	514.584	390.032	336.603	585.427	556.566	597.783	418.38	474.653	200.134	450.688	286.05	232.619	374.462	513.565	221.245	208.421	380.415	320.796	321.892	234.738	485.37	834.912	580.494	901.229	497.772	304.338	437.672	297.254	390.999	686.793
15493	CFL2	1408.01	1476.11	1819.74	939.144	2202.73	3816.29	4498.42	2395.99	1979.97	1804.83	1326.4	1774.56	2526.2	2153.44	3026.67	3212.89	2904.8	4165.2	2205.57	3689.81	2247.86	2777.31	2533.93	2136.48	1827.15	4301.27	1955.9	1123.8	2098.98	1985.27	1473.74	385.472	1451.52	835.211	804.636	1796.72	1366.13	1492.42	740.062	1111.98	1619.05	1460	1530.31	1377.02	806.942	1765.96	1816.39	1358.61
15494	TINAGL1	1182.45	741.337	708.335	850.072	919.115	1392.38	1123.95	1186.02	1375.13	1166.01	1207.26	796.389	1320.36	1180.09	1207.19	1215	1384.97	1528.88	1160.57	1347.86	1531.23	1640.54	1958.59	1461.91	1263.52	1284.68	1000.67	885.689	649.477	1117.3	591.654	802.371	420.429	599.903	628.367	707.898	804.729	629.929	615.668	836.396	1040.9	1339.43	885.815	1214.31	932.791	1002.05	1147.12	1913.64
15495	TCF7L1	624.58	407.572	559.357	229.042	396	387.591	260.251	347.968	485.217	419.973	526.834	425.787	393.163	409.231	523.891	391.163	496.25	295.126	484.401	456.402	458.757	510.513	619.812	458.31	603.461	409.703	297.732	460.944	317.911	440.34	360.227	398.998	182.559	284.887	384.398	495.018	325.878	205.222	523.948	686.483	695.889	825.24	459.514	562.841	752.659	454.019	583.486	1197.4
15496	MAMDC2	134.701	122.386	118.79	32.8718	186.779	302.164	177.575	258.78	276.768	209.112	195.352	124.322	267.909	255.681	303.786	312.094	250.738	201.764	318.715	377.425	469.601	268.901	336.629	440.305	409.638	262.707	321.428	89.6288	70.6687	126.398	107.907	33.8133	69.3788	87.1442	68.4979	132.068	61.9418	90.3295	291.301	236.717	373.957	436.663	109.728	230.467	259.234	121.399	155.974	300.861
15497	MAL	26.6861	40.1831	26.5055	4.24157	68.5032	68.0174	59.2014	105.916	178.914	17.3309	65.7837	40.5769	121.511	202.492	82.5026	183.977	76.9135	102.912	47.115	149.99	96.3661	64.3927	101.602	151.17	49.4149	121.009	97.5976	27.1499	38.5134	34.3009	88.3923	124.911	24.938	11.8226	23.6843	44.5624	62.1195	34.0717	85.4221	161.54	89.9687	123.609	82.8218	33.0189	57.2041	44.9736	41.1205	257.048
15498	CCDC69	1261.87	1132.71	839.035	477.171	1542.24	1809.12	1443.11	1278.78	1353.9	1369.95	1180.15	1126.96	1650.25	1944.02	1540.15	1594.84	1667.86	1784.61	1291.98	2089.92	1305.47	1668.74	1604.41	2029.7	1253.94	1612.64	1552.47	558.684	873.906	987.414	885.07	439.574	324.514	487.016	345.832	1267.34	610.897	647.757	462.932	549.929	642.69	878.939	1231.4	993.607	389.718	998.412	1039.36	489.14
15499	PLP2	1514.11	2410.58	1510.81	528.07	1306.69	634.709	1891.81	763.855	851.331	1416.3	1639.51	2010.99	675.226	1162.43	892.206	710.622	2054.54	828.551	1863.25	1207.23	667.098	1843.4	1281.65	1579.19	1185.06	1297.02	968.864	1464.28	1279.35	702.385	1042.34	2528.05	889.775	628.887	1449.14	1194.06	975.143	808.013	1067.58	960.582	1374.96	1793.85	1238.54	958.416	1194.96	699.445	1626.03	2630.38
15500	BHMT2	97.8488	149.867	132.527	60.0883	255.33	263.073	199.292	220.21	158.201	155.172	151.048	48.1512	239.932	381.964	229.534	427.958	229.687	254.057	164.902	324.247	349.497	172.977	249.312	431.616	195.563	303.511	178.007	149.626	82.2788	162.451	146.249	21.8792	80.2492	59.8758	67.9089	142.278	95.3384	101.026	80.6982	109.343	149.818	217.328	182.881	140.547	57.9343	145.629	152.075	88.3448
15501	GATM	554.053	536.117	745.809	119.116	341.051	308.658	498.815	406.013	327.794	278.504	389.902	266.725	313.132	400.068	266.955	471.358	918.221	299.186	701.572	449.385	168.528	599.737	490.872	363.229	670.546	399.084	320.65	343.496	542.34	113.698	181.835	564.484	199.184	135.96	515.814	162.68	254.291	112.516	192.495	147.934	377.478	488.862	275.792	192.248	253.645	139.632	334.281	199.649
15502	SRD5A2	517.836	809.608	484.41	89.072	731.555	807.932	910.294	481.112	886.545	488.893	586.971	327.32	659.773	780.691	957.619	1024.61	1507.72	312.199	542.927	740.301	689.719	1085.84	739.776	645.174	813.1	989.808	176.426	245.958	526.584	408.477	456.655	365.98	123.411	148.545	255.077	348.983	340.494	330.218	125.181	321.596	496.393	373.866	638.611	434.242	285.29	431.103	330.382	162.714
15503	GPRC5B	817.101	434.429	1132.42	331.192	1105.21	389.871	558.31	495.773	818.448	919.748	1441.31	1843.27	430.251	540.873	800.864	569.667	1196.9	158.189	919.479	901.986	693.564	1134.66	953.996	590.584	1164.1	869.539	239.648	637.117	520.282	181.081	273.442	836.582	45.3999	220.625	706.126	400.793	334.681	124.995	2853.57	1639.4	2082.97	1866.8	723.955	1530.82	2259.2	404.119	1126.21	4230.07
15504	ACOX2	186.802	308.549	294.302	67.511	331.16	210.77	404.152	262.996	367.667	273.667	477.99	580.52	257.988	234.006	378.628	294.551	384.041	183.38	416.673	437.398	295.206	276.51	442.315	460.71	223.415	567.263	197.171	208.752	180.663	234.709	242.218	270.109	59.7873	269.441	227.411	211.806	177.888	98.8474	160.609	112.806	304.329	311.555	264.862	238.735	279.448	314.172	509.398	334.912
15505	ANXA6	3640.1	2118.02	2680.71	1804.77	3740.2	4084.04	3898.2	3833.94	5709.98	4473.8	4475.26	4560.3	4149.12	4685.48	5885.38	4535.45	3941.03	3783.4	4316.91	4759.33	4933.22	4307.58	5315.53	6036.92	4324.86	5664.97	3613.48	2598.75	2605.96	3062.53	2688.04	1349.75	874.109	2245.53	1768.15	3739.75	2306.89	2154.24	4542.33	3651.35	4063.85	6397.76	3454.13	3886.89	3270.37	3499.37	4192.52	7722.93
15506	AOX1	2366.8	633.089	1586.67	270.397	1498.28	947.685	1411.16	1167.18	1949.93	1489.25	1566.38	478.266	1024.31	905.181	1038.35	1459.93	2102.48	470.746	2526.54	1378.27	1347.77	4179.22	1808.84	2027	1772.35	1050.31	1088.98	1274.23	942.53	366.689	579.945	3529.32	133.322	357.539	1817.82	966.682	869.839	608.337	7954.09	2419.88	3478.66	4534.51	2822.25	1640.52	3289.84	359.36	533.503	7970.99
15507	GCOM1	817.26	545.008	735.636	185.973	1059.04	683.647	707.351	764.346	543.793	679.731	601.491	521.543	1023.77	955.717	561.801	722.583	753.115	618.067	721.688	942.653	926.583	467.921	738.78	1277.29	589.326	940.406	1428.93	526.012	576.225	506.034	649.065	366.97	298.508	313.665	388.108	826.297	420.441	494.972	211.209	371.25	505.992	534.461	911.746	645.697	275.13	509.464	637.364	569.494
15508	EFNB1	1098.57	763.684	1049.25	344.624	714.338	352.083	477.421	545.141	722.13	773.04	806.626	792.061	583.157	756.999	700.977	583.631	841.834	244.506	976.164	636.215	681.801	1080.79	903.808	820.04	969.132	842.868	580.251	954.066	898.414	586.772	489.946	1635.37	268.883	502.652	750.561	496.629	505.427	395.984	934.131	628.596	964.23	1220.89	806.357	1023.37	870.475	547.178	914.577	1591.7
15509	AHNAK2	1621.49	1411.53	1873.66	794.579	1695.36	3564.62	247.063	1658.46	1110.77	1312.72	1163.21	269.972	1884.81	1724.98	1868.09	3532.54	713.82	1767.54	1053.46	1268.92	1584.84	893.082	1329.39	2162.28	2130.23	922.141	2197.72	1623.96	548.992	1378.31	1476.95	143.21	169.77	838.452	996.835	1742.5	1725.89	982.531	923.896	1569.39	2347.01	2583.62	2683.09	2775.54	1073	933.094	2092.89	853.999
15510	JAZF1	531.814	495.523	680.002	223.74	636.31	1099.91	1017.85	793.177	1118.8	804.074	609.557	703.333	994.864	854.223	1327.7	1258.59	851.316	631.083	1059.72	1249.33	1216.31	782.393	1252.68	1026.1	962.543	1106.12	527.304	501.166	499.625	813.298	570.761	206.46	463.911	385.761	419.191	675.952	415.071	454.817	196.825	415.353	669.289	592.207	442.277	618.235	358.073	872.915	764.983	325.927
15511	PPP1R3C	537.533	433.404	1325.27	513.224	776.247	1613.82	785.737	367.416	434.21	401.836	243.936	574.569	338.182	569.482	515.052	756.097	669.042	639.799	385.018	961.924	345.425	540.394	573.296	386.324	640.897	562.817	347.519	502.775	471.615	431.46	343.467	550.959	184.158	364.022	268.072	553.809	257.281	383.306	166.12	160.303	398.601	551.173	406.542	623.231	295.757	182.036	537.757	304.465
15512	IGSF1	28.5922	68.6803	56.6668	2.12074	72.5328	95.7282	176.139	192.983	178.137	41.1105	136.649	206.131	160.226	92.3061	424.299	166.428	75.8599	32.4735	119.628	114.612	492.915	93.4327	148.118	149.971	109.312	298.819	29.4373	19.9099	60.221	85.8393	98.4942	31.8243	70.3379	24.5987	123.661	53.9581	51.6555	17.0358	111.009	151.645	168.594	342.457	92.9118	77.7681	94.691	286.546	148.53	40.9281
15513	SLC8A1	953.708	625.503	1200.06	375.021	1084.69	1848.35	722.139	1422.09	1823.06	1135.78	1214.88	634.623	1985.66	1263.9	1748.76	2065.44	1028.32	966.921	1613.32	1452.24	1905.61	1170.43	1987.97	1991.01	1967.01	1003.39	823.257	937.173	448.157	945.278	710.811	116.557	411.477	794.213	610.761	771.251	485.495	754.925	364.52	741.402	1194.24	896.163	813.504	1098.53	579.587	1045.31	1389.59	702.765
15514	GJA1	4339.02	6768.19	5332.17	1914.69	3753.02	3339.21	4861.25	3014.13	3196.12	2803.98	2684.71	4337.94	2610.62	2762.03	2994.25	2339.81	3812.49	1972.17	5860.3	3341.3	3213.56	3506.67	3594.01	2887.23	5087.34	2528.11	2416.43	3035.56	2688.24	2098.62	1995.14	4400.11	540.323	1722.67	2061.16	2983.53	1088.42	2879.45	1062.07	2283.08	2912.64	2769.54	2682.25	3211.3	1749.47	2043.08	3453.06	2397.29
15515	RHBDL3	120.723	141.666	222.097	8.48305	36.6327	12.8357	29.0145	70.3118	53.0788	37.4832	111.804	26.5103	39.6905	62.3569	67.1807	73.4019	70.065	29.1306	164.166	62.2766	61.9819	70.7058	102.01	55.1892	161.422	90.3866	97.7952	127.705	58.8206	42.8326	46.1477	126.9	27.4957	32.9889	99.9769	23.355	61.1229	24.1671	56.2919	68.0299	145.124	145.899	27.327	70.8168	68.6449	107.936	108.828	29.9473
15516	COL17A1	1578.29	964.6	3038.99	882.237	1979.27	271.47	978.581	1096.86	1931.55	2003.13	1340.8	4240.01	921.99	1469.3	2436.77	1105.94	1178.99	91.2122	2035.15	870.41	923.169	1960.82	2592.28	3059.7	1638.18	1538.55	438.004	812.485	1532.14	567.097	824.229	1956.8	1.9183	992.146	917.818	1646.12	357.602	207.005	964.048	681.783	1072.19	1032.94	2490.12	796.797	1313.26	993.701	4708.65	1231.84
15517	PCDH7	1824.82	1734.84	1301.51	437.937	1076.64	1034.78	313.298	857.205	1060.54	1017.28	975.179	755.271	483.768	835.895	677.11	822.517	1318.59	316.258	2329.62	706.386	458.983	1241.98	1128.64	1095.39	2542.32	480.333	597.242	687.797	832.942	449.743	757.648	1402.66	120.214	367.455	529.228	656.893	536.154	695.299	3510.96	2804.56	2452.63	2895.18	1419.32	1454.13	2882.35	473.079	1178.32	4289.46
15518	L3MBTL4	148.679	102.713	113.334	22.9749	71.4338	27.7108	94.6636	50.8638	98.131	56.0232	108.134	99.5486	52.2158	73.3084	54.5106	74.1568	155.407	31.9959	175.577	86.8363	66.9586	132.153	102.826	127.775	144.651	134.839	44.4523	59.5286	48.667	22.6351	39.26	149.176	7.35351	27.2683	50.722	27.6502	31.2258	15.4511	63.3776	79.162	73.1485	106.384	51.7111	49.3111	45.5198	34.6938	107.055	230.096
15519	CLIP3	643.642	551.698	755.862	384.565	977.361	1930.64	748.223	1336.82	1515.2	739.184	1018.38	850.492	2229.99	1947.14	1631.78	1592.2	575.271	1020.05	803.163	1383.53	1604.07	795.44	1339.59	1503.61	1016.75	832.742	1269.56	1222.75	489.114	1682.83	883.234	178.614	1029.17	700.204	603.634	1066.01	1213.49	697.28	427.504	630.822	866.829	722.908	609.602	1110.48	450.33	1228.21	1302.03	364.859
15520	ARHGAP20	295.453	258.73	248.603	55.8467	292.329	196.015	161.778	262.398	322.874	171.697	230.384	137.961	258.476	265.52	275.5	368.708	207.034	117.119	262.813	258.462	291.36	241.999	429.258	159.269	347.102	294.127	85.3485	85.6729	78.0773	90.5405	176.325	31.4265	22.0605	68.0754	75.6639	131.54	89.5251	86.7638	135.022	197.658	364.96	430.604	330.867	286.96	212.75	134.921	267.283	109.308
15521	TSPAN18	541.981	600.081	563.926	241.767	672.943	1239.55	303.334	833.568	948.686	569.099	617.463	426.328	905.236	800.135	1093.45	1155.18	450.945	614.966	721.08	622.181	1286.92	606.471	1002.55	1067.49	1155.71	727.291	691.086	666.077	361.677	762.978	678.898	95.4729	250.019	343.619	366.373	611.256	697.266	486.115	2173.73	1192.38	2064.98	2404.8	610.023	1464.78	1974.88	865.419	743.36	2447.2
15522	TP63	3418.35	2584.02	3442.97	612.547	2184.04	196.975	1342.29	1552.84	1052.25	1764.53	1600.26	3820.18	661.074	1282.9	1223.1	835.348	1569.35	132.998	3266.76	1222.43	927.919	2203.24	2227.9	1676.37	2296.45	1445.94	709.855	1374.99	1653.98	419.098	1490.73	3323.26	3.51691	569.392	819.308	939.032	592.626	248.208	920.747	1607.24	1142.99	1303.97	2052.47	747.704	1066.43	1109.99	2678.86	1866.72
15523	RBMS3	37.4875	48.3837	63.9788	19.4403	75.0971	81.0931	49.8229	93.0509	165.191	66.5024	48.8437	136.338	88.3276	94.0941	90.4582	118.311	75.8599	30.2051	98.647	98.8238	128.488	83.7527	113.027	75.8851	119.494	78.0387	23.1152	24.5354	18.5565	18.8046	28.9283	27.8463	15.3465	16.0178	23.8938	51.542	12.6232	19.0167	40.1523	161.787	92.3158	167.176	82.4014	115.349	63.2896	24.6284	116.981	138.257
15524	LGR6	136.607	136.131	352.797	6.00882	85.7205	64.2987	242.667	302.789	214.127	269.637	338.518	734.171	334.604	305.079	449.344	343.234	205.454	57.1867	342.688	402.02	393.382	273.985	409.264	338.934	286.307	399.331	98.9806	255.812	456.56	313.584	66.3516	383.483	66.5013	153.313	234.328	167.78	121.249	28.7232	66.1332	73.2249	73.9308	147.925	106.365	13.4682	96.6383	668.178	1026.24	98.3273
15525	DAAM2	411.867	654.683	637.794	429.122	1129.49	854.322	744.029	1176.51	1393.79	910.014	912.298	644.599	1094.74	1133.05	1569.79	1524.92	732.538	576.532	1170.31	1125.92	1616.66	1411.38	1554.75	1902.64	1442.26	1288.73	448.303	490.304	317.211	585.323	685.99	93.4323	159.964	347.547	203.836	504.32	343.658	449.514	2535.63	1183.35	1685.6	1753.69	545.745	819.331	1720.98	987.848	873.91	3560.06
15526	JPH4	470.182	567.279	658.981	110.987	720.566	893.943	462.181	832.372	463.986	338.961	474.037	232.641	823.577	693.748	909.002	988.568	310.288	441.376	376.184	645.278	1252.31	282.823	565.543	988.606	504.931	803.107	422.989	584.627	279.748	884.163	1184	40.9738	430.98	258.763	455.451	650.718	992.583	398.757	666.056	785.188	1480.96	1012.17	784.075	1841.24	719.067	1127.12	567.18	499.622
15527	CXCR2	89.5888	192.1	136.183	13.785	31.1378	31.4296	23.153	37.1007	42.2041	43.1258	34.4447	26.5103	12.3626	57.4399	55.0999	28.1154	40.564	23.2806	94.23	28.0683	91.6156	68.1806	40.8039	41.6919	158.128	17.2871	49.9842	118.454	64.0724	2.26351	9.41318	188.559	0	9.34371	39.8231	3.48981	11.6266	6.1408	61.803	157.582	59.0665	112.97	19.7595	100.36	76.4343	4.49736	21.2693	215.621
15528	FERMT2	1411.18	1270.89	1568.39	891.781	1947.4	3322.78	2438.98	2482.45	2421.43	2111.95	1719.41	1853.01	2532.06	1975.75	2657.17	3133.26	2135.14	2624.14	2199.68	2865.01	2962.69	2510.06	2885.25	3052.2	2096.39	3182.05	2228.15	1080.77	1233.83	1732.63	1352.52	441.96	929.74	860.572	713.462	1824.91	919.169	1386.24	936.493	1488.99	2458.49	2047.14	1726.23	2126.46	1219.79	1746.9	1875.95	2148.72
15529	PALLD	6776.35	5653.72	6759.81	4043.23	8965.86	18920.7	10054	10693.7	9863.59	8679.97	6102.35	6465.25	12417.4	10749.3	10529.4	13920	7841.49	16134.8	9330.61	13851.4	13801.2	9022.99	11122.8	10978.5	8398.14	10499.7	8826.46	5091.3	6935.23	8115.04	5992.54	2231.68	3280.95	5381.96	2584.73	8367.8	3645.78	6606.33	2900.41	6543.24	7704.06	7442.36	7714.2	7381.24	4198.53	6880.95	8212.76	5174.41
15530	CSRP1	25636.4	28024.8	28910.1	14312.7	46198.3	42478	44275.3	29919	22807	29040.6	26407.2	20732.6	35344.1	27680	33246.5	37371.6	27676.2	45074.4	20806.4	37372.6	26971.2	28318.9	30232.9	36819	21328.1	46934.9	41960.1	29445.5	26955.6	41751	30064.2	8276.31	14142.7	20403	23756.8	50465.3	36513.9	27152.1	20356	22290.3	37937.1	30965.5	32468.3	46269.2	23041.1	29828.4	25549.3	26322.2
15531	ATP2B4	4223.38	3808.58	5067.11	1810.78	4650.89	8332.79	1407.94	4353.94	4035.02	3903.08	3404.09	2108.92	4690.47	3127.23	3955.7	6577.12	2390.64	3177.38	4862.05	3119.97	4544.81	3358.95	4616.15	4415.44	5644.08	2747.41	3985.89	2742.34	1881.91	2690.27	3553.83	1584.85	1217.81	1864.73	2117.33	3712.1	3082.22	3058.33	2020.21	3736.69	5541.68	4543.13	5502.4	5556.51	2609.72	2671.64	4368.35	2894.41
15532	PRKCB	263.683	260.165	236.721	98.6154	327.863	1062.61	303.92	828.183	1290.72	350.649	501.988	308.384	1104.99	849.305	1078.43	1614.84	500.464	451.405	494.707	735.331	842.638	509.671	793.637	705.162	664.256	647.771	278.173	286.381	346.271	465.065	285.84	183.388	91.1196	222.341	47.7877	655.013	148.987	206.015	167.695	337.428	404.468	557.759	441.016	467.695	197.902	438.813	675.653	289.491
15533	FAM107A	1132.25	1083.92	1144.3	206.421	2247.05	1521.45	1124.53	2620.68	2138.43	2658.89	2248.78	1752.38	2234.87	1781.08	2345.43	1441.62	1709.48	853.742	2600.53	2312.71	3505.37	2037	2174.85	4275.06	1824.46	3064.75	790.857	361.797	1571.35	2041.51	3128.63	1078.05	834.464	534.878	881.139	2885.55	1118.98	612.893	2023.36	2393.91	1688.67	2808.04	1084.25	1436.76	1149.19	2003.68	2658.3	3650.09
15534	NKAPL	25.4152	11.4809	32.9033	7.42268	31.1378	35.6282	24.0322	13.7632	14.2406	31.0344	22.3043	17.3129	24.5626	14.9746	12.9647	24.3415	24.7598	24.1163	29.815	25.4369	18.0969	29.8816	21.6261	28.7944	17.6696	19.2627	20.5469	12.4688	12.6044	19.1528	21.3519	13.5253	17.2647	5.9113	13.8333	29.5293	21.5923	12.4797	35.4285	71.4932	70.8015	25.8363	23.9637	26.0675	24.829	28.2691	30.4859	39.9298
15535	C12orf75	745.303	598.236	449.679	312.812	1079.57	1078.68	1835.53	1167.77	572.215	366.771	589.229	473.938	517.928	1007.54	881.599	1580.69	693.275	853.98	772.612	1487.33	789.252	1079.11	1070.29	1051.29	727.148	1880.09	557.729	777.09	861.652	987.762	640.557	122.524	1390.13	540.027	541.804	809.64	1130.28	773.743	1061.67	1103.07	1856.09	1696.58	340.536	1228	1094.42	1329.29	762.857	1664.58
15536	SYNM	13025.3	12342.8	14415.3	4692.54	24028.5	34493.6	8745.68	16765.3	7942.39	14387.9	9546.81	6012.41	18908.4	15585.6	15778	25330.8	10328.5	25165.6	10155.5	18397.9	17658.7	10132.8	11771.5	18908.9	10973.7	14785.4	23927.8	10269.3	9788.73	15338.3	16964.4	357.626	2877.14	5960.12	6470.63	17958.4	9877.83	12169.1	9092.52	14299.6	20514.8	16473.9	24217.2	26116.2	9630.24	11955.9	17564.1	9520.27
15537	SORBS1	4776.8	4047.83	5509.48	2971.19	8076.42	12873.2	3661.98	5186.02	6433.92	6533.35	4775.1	2768.43	7157.95	6699.23	6580.76	9097.5	5816.45	7666.36	6850.81	7866.73	8009.24	7431.26	10187.9	6979.03	6962.41	6548.09	6328.83	3940.95	3329.67	5317.69	3865.15	256.186	2229.71	3321.58	2429.63	6509.6	2605.2	5191.77	2328.83	3583.07	6536.82	4990.95	6561.84	6592.26	3520.61	4683.67	6091.15	5093.55
15538	ADRA1A	75.6104	60.4796	53.0109	22.6214	98.5421	394.069	77.9582	216.321	183.575	106.807	110.392	69.7923	221.063	146.393	221.284	243.793	52.6805	80.7061	96.0704	220.453	235.939	53.0294	248.088	158.969	113.505	144.717	54.5282	54.0986	30.4607	92.4558	55.1017	1.19342	16.6253	45.9557	21.1691	94.2253	38.8662	82.2078	34.6412	72.4827	185.414	99.2922	127.386	160.315	95.1778	106.866	228.999	99.3254
15539	NYNRIN	1522.37	1576.16	1816.08	235.758	868.928	478.881	297.765	836.56	841.492	630.362	949.769	932.186	481.816	737.555	751.363	722.509	627.951	207.735	1504.37	583.879	859.604	1078.26	1095.99	954.113	1625	541.085	690.098	699.461	495.423	363.729	423.594	1632.19	62.0253	316.541	656.243	468.979	363.249	174.914	971.134	2897.08	1579.15	3083.12	562.095	1157.62	1524.31	473.935	995.4	2011.96
15540	STAC	232.55	159.297	145.323	43.8291	259.726	991.591	800.391	876.055	583.607	257.949	388.208	330.566	1129.88	1102.09	721.898	1027.63	155.407	729.101	284.899	1110.74	510.333	211.697	564.319	1187.47	177.594	700.373	214.557	237.712	283.249	678.357	242.218	5.96709	153.145	116.891	58.8963	471.932	160.448	140.645	25.1936	73.4723	120.089	87.6405	145.043	57.783	34.079	590.652	606.528	26.9526
15541	SCARA3	1921.39	1397.59	1243.01	621.383	1404.86	1449.12	827.647	1770.06	1433.13	871.786	1445.55	912.168	1413.08	1544.39	1495.36	2127.9	861.852	1238.65	1230.14	1321.55	1176.75	1465.04	1673.78	1793.05	1552.83	1790.45	877.193	1068.7	811.584	981.32	1050.83	1193.81	430.66	662.639	560.667	758.098	1113.33	1237.08	3923.51	3855.44	2553.16	4204.72	1164.55	2842.45	2719.26	1265.47	1332.52	6478.12
15542	PGM5	4787.6	4321.12	6604.43	945.86	6916.62	13136.7	6957.04	5996.55	5781.44	6181.09	5234.46	3684.92	9175.98	8746.95	7319.16	9556.6	5321.78	8123.86	5797.72	9184.47	6519.19	5100.5	7763.36	9385.16	5255.65	7720.4	6588.63	4776.97	3951.83	6358.21	4342.24	1033.89	686.115	2908.17	3596.45	7191.99	3179.72	3518.69	1889.13	3111.56	5148.56	4521.34	4737.66	5408.14	2454.18	5183.09	7302.79	2498.11
15543	TNS1	17434.2	12829.7	18071.2	10057	20935.2	31185.8	6952.35	16886.5	16448.7	17497	14876.4	9915.91	19314.1	19729.8	19651.2	20458.2	11580.2	15898.9	18432.3	19420.3	21494.4	15296	22301.4	20318.9	22086.1	12834.9	17164.7	11997.6	7728.25	11774.4	12648.8	5239.48	3188.23	9578.04	6970.09	16632.5	8336.96	10740.9	6384.61	11470.8	15080.7	13863.9	17684.4	20682	9183.81	12468.2	19453.5	8633.33
15544	PDZRN4	402.197	320.44	451.507	141.031	615.43	783.94	216.583	273.767	340.999	427.63	373.244	127.682	434.155	300.833	362.717	641.748	450.418	387.174	562.435	625.982	564.85	515.563	448.435	546.193	493.85	452.18	570.175	267.879	267.494	480.039	419.921	31.4265	109.024	169.521	171.03	463.878	293.157	422.132	239.733	431.68	698.236	792.311	573.026	450.534	318.882	309.032	322.229	430.743
15545	MAMLD1	163.293	130.8	156.291	44.536	199.648	234.162	118.403	204.951	237.43	162.83	196.786	218.033	257.663	189.082	340.028	269.078	175.426	86.1979	190.3	205.249	362.843	167.505	253.801	351.231	248.572	230.165	98.783	123.884	88.9311	204.587	174.029	27.4485	75.1337	98.9668	80.6942	199.189	119.588	103.602	169.663	212.501	255.824	336.884	181.619	231.349	161.875	264.701	275.082	142.25
15546	RND2	151.856	189.845	181.882	45.9498	185.362	142.033	279.888	122.073	126.612	126.153	145.402	158.52	136.802	189.082	182.39	166.051	237.589	118.433	148.339	213.436	188.434	242.841	199.123	193.162	147.346	234.61	140.469	126.699	122.193	151.655	107.907	124.115	58.1886	66.3592	131.835	124.292	105.304	49.7208	105.105	106.621	154.512	143.366	135.794	108.397	103.698	143.487	177.244	163.712
15547	COL4A6	876.191	691.928	918.551	66.0971	715.803	703.446	347.588	1139.35	601.732	755.306	923.23	887.281	794.623	660.447	1198.35	1034.23	548.93	272.443	1412.35	795.853	689.493	927.172	941.347	1487.11	1123.97	1172.06	1060.73	667.887	543.39	636.221	575.353	1884.4	102.31	251.517	481.86	510.051	301.628	179.47	509.383	839.612	852.356	798.391	641.133	796.58	485.383	558.528	1125.5	770.646
15548	RASL12	928.928	815.348	967.906	592.753	1233.06	2217.94	2008.74	1931.93	1721.82	1214.78	1465.59	777.994	2427.46	1971.06	1904.93	2647.94	1211.65	2198.17	1307.81	2623.51	1925.06	1576.57	1980.22	2872.54	1185.96	3246.02	1093.73	1225.36	1071.37	1690.67	824.459	100.644	929.1	818.43	679.508	1673.77	1215.81	1196.87	457.815	627.854	1338.97	907.815	1082.57	1661.8	654.804	1443.65	1102.46	767.651
15549	HOXD13	664.609	147.611	692.798	68.9247	287.567	211.37	471.559	329.119	424.112	339.364	533.045	195.851	320.614	599.207	469.97	565.516	895.041	172.873	718.872	571.599	277.561	651.924	469.245	443.613	660.363	496.88	155.682	447.269	308.108	173.594	175.637	754.237	145.472	170.475	513.718	163.485	198.151	48.3342	27.9492	34.6334	231.963	189.466	168.166	231.784	121.467	225.082	327.901	82.3553
15550	KCNMB1	1005.81	1008.88	1208.28	634.461	1837.13	2256.93	1687.24	1408.93	1338.36	1202.69	1318.5	645.443	1770.46	1680.95	1940.28	1922.04	935.078	2070.3	1382.16	2024.13	1648.4	1255.45	1506.48	1935.52	1338.7	2054.44	1540.03	1411.59	1230.68	2198.04	1492.34	92.2905	1139.15	903.858	1130.14	1691.76	1913.58	1226.58	723.922	1001.15	1725.84	1201.64	1069.96	1868.39	943.745	1686.94	1233.26	769.648
15551	MPP2	352.637	304.244	483.496	115.935	396.366	327.371	222.445	382.376	330.901	305.105	316.213	185.572	300.607	355.144	448.755	394.748	268.67	163.203	307.352	353.777	389.084	239.474	437.418	563.59	343.209	372.907	307.61	265.666	169.459	403.079	343.237	138.436	83.7661	148.164	230.974	333.681	282.029	177.49	132.266	194.194	317.629	299.396	372.488	277.402	192.303	341.799	312.658	289.491
15552	SYNPO2	14008.9	11494.6	16930.6	9105.85	30927.2	60925.7	13492.9	18264	21619.6	21655.6	13269.7	9959.73	29546.1	20345.3	19239	30568	16713.9	36318.1	15948.1	26002.6	24598.7	20694.1	25856.2	17547.8	17823.8	16170.1	22051.3	12695.3	11414	20520	13915.5	718.434	5789.77	8146.55	5172.39	25507.9	9641.64	14615	8079.66	15099.9	24743.4	18274.3	27776.4	24124.2	11168.7	13613.1	26244.1	18199.5
15553	GNAL	406.644	271.031	269.624	104.271	365.961	599.081	191.672	292.317	415.05	361.934	214.291	228.854	286.455	357.602	347.395	286.437	359.281	247.729	424.403	352.023	254.262	342.586	435.786	383.625	445.633	324.75	285.088	133.939	176.812	107.082	193.085	176.227	29.0944	108.692	86.3532	243.482	51.1572	204.232	260.99	231.549	330.146	368.8	382.998	372.983	252.185	160.62	373.63	203.143
15554	LMOD1	6271.85	4735.87	6103.57	3134.13	8915.31	18285.3	8315.15	9545.94	8668.67	8029.46	7827.69	4161.57	12095	10977	10024	13298.6	5948.15	13225.5	7665.76	12318.2	11441.5	7792.37	10243.4	12946.7	7737.78	10977	9083.89	6849.81	4685.69	10166	6432.2	336.542	3040.84	4448.16	3597.91	8208.88	6705.08	6352.38	2923.64	4684.91	7531.95	6545.69	6708.15	9326.74	3742.36	8765.13	8433.61	4111.78
15555	MYH11	140078	103860	136837	52796.7	202473	300446	51631.2	267881	122416	145500	131384	62331.7	226535	183093	189092	212595	65346.3	158528	115293	154164	183205	86983.4	142027	233851	134582	101875	207008	121580	84696.1	190034	174267	3318.82	53723.9	88416.1	78493.8	218018	123228	130394	84224.9	121394	169930	135355	167889	207781	88163.1	150415	184625	76285.5
15556	FRMD6	1735.23	1778.51	2242	703.033	1890.25	1568.36	2113.08	1869.1	2425.83	1211.96	1490.15	1784.84	1808.36	2039.23	2312.13	2783.8	2116.17	808.494	2753.28	2483.75	1772.59	1639.28	2107.52	1228.26	2106.27	2477.98	1256.12	1167.44	1097.63	820.959	868.54	1304	335.384	750.164	589.172	1022.52	573.692	846.047	629.052	897.252	1515.78	1283.2	1498.36	1316.19	708.843	1263.11	2198.53	1001.74
15557	RAB9B	27.3214	27.6792	30.1613	4.94845	79.8593	130.397	120.161	69.7134	83.8903	41.9167	48.2847	51.3974	86.5415	80.237	95.4673	105.303	43.7248	63.2814	56.3318	99.9933	92.5205	61.8676	78.7516	86.9829	62.2928	94.8467	47.2242	14.8841	26.6093	19.501	29.6171	5.1714	6.71408	14.8736	9.4318	28.9924	10.2979	17.636	14.9587	27.7067	43.8109	31.9154	55.9152	57.5658	19.9606	28.6974	59.9083	35.4378
15558	MSRB3	1873.11	1730.33	2103.99	1283.06	3043.45	4715.75	2995.24	2542.59	2949.11	2868.47	2004.85	1563.02	3128.72	3022.63	3035.8	3788.03	3005.42	4182.27	2608.62	4085.4	2874.02	3099.69	3739.68	3376.44	2734.89	3027.71	2508.5	1610.09	1840.59	2545.41	1882.18	147.188	926.862	1309.64	1042.95	2839.64	1401.84	1851.75	940.823	1751.21	2738.18	2185.44	2503.15	2594.59	1362.43	2052.08	2598.04	1543.79
15559	C5orf4	1193.25	848.151	1477.91	364.771	1307.06	886.026	769.325	939.784	1195.7	796.819	1170.84	1240.57	786.489	1064.09	1308.55	1235.38	526.805	458.807	1364.49	1228.28	1221.54	1071.53	1495.46	1380.33	1340.49	1223.68	736.921	1011.99	831.191	760.54	884.382	1107.88	421.708	526.106	584.352	954.333	585.152	545.741	792.811	891.81	864.874	1201.64	833.263	816.565	792.094	1110.63	1350.6	1285.74
15560	CAV1	2786.78	2561.26	2858.93	697.024	4914.65	5641.73	4016.61	3330.98	3306.42	3045.41	2425.52	1620.37	3594.59	3075.6	3736.19	4168.44	3415.27	6105.61	4435.44	3542.45	4528.07	3721.73	4254.22	5002.42	4607.87	7087.69	4828.71	2391	2707.5	3150.29	4561.04	1619.06	933.576	1074.14	1800.21	3425.4	3121.42	1683.77	899.49	1962.97	2693.98	2550.7	2682.67	2822.68	1645.29	3169.78	2842.99	1777.88
15561	PPARGC1A	411.727	179.184	299.786	64.6833	309.18	285.145	312.126	400.328	180.986	253.112	271.605	278.087	212.767	276.918	240.436	426.637	313.449	134.908	340.479	348.807	164.23	265.568	464.349	357.53	277.622	326.478	74.8775	130.923	176.812	142.775	199.973	204.869	288.386	70.3636	131.626	241.872	118.758	77.2555	132.266	396.552	237.048	204.664	209.787	101.446	153.112	180.965	310.531	321.435
15562	DBNDD2	861.26	778.253	552.109	403.351	727.075	726.475	776.335	474.96	502.102	612.902	693.557	495.498	649.6	566.044	558.681	634.516	829.939	816.241	790.273	720.689	577.222	738.682	810.55	795.225	783.113	772.023	771.242	692.768	755.155	746.459	629.594	629.839	295.368	361.324	677.865	725.629	674.292	615.526	578.835	424.252	706.697	864.83	536.16	651.347	555.006	648.88	463.999	897.358
15563	CAV2	1008.99	1182.12	1338.07	412.842	885.047	871.751	1053.61	1053.78	966.81	893.953	677.317	552.928	738.178	894.936	945.538	1028.19	1564.61	703.791	1865.83	1038.53	1244.39	1149.81	1204.94	992.506	1672.02	1196.51	909.001	548.83	856.05	646.842	789.561	1193.01	411.477	303.384	673.01	651.792	498.783	597.244	290.12	584.067	636.431	823.214	625.158	429.68	351.744	855.14	779.872	422.757
15564	LOC284276	24.7799	28.7022	35.6452	8.48305	47.2563	38.6272	92.3189	42.7855	67.8373	29.8253	59.29	27.0513	50.7517	88.5066	75.7256	71.1377	75.3331	24.2357	61.4703	95.6076	79.6264	74.0727	93.849	48.5905	83.8557	95.3258	27.8568	47.0598	19.957	42.4844	24.107	31.8243	8.63237	26.3149	33.7448	31.6769	31.7241	19.2148	47.238	31.4174	67.6721	65.8571	19.3391	71.034	55.9869	55.6815	40.4115	94.8334
15565	APOBEC3C	657.62	527.096	1484.31	216.671	704.081	282.626	628.355	443.114	634.615	563.86	1034.47	1389.89	346.478	504.443	481.167	413.617	1096.81	192.095	649.303	499.089	333.21	792.073	771.603	655.372	595.675	666.787	319.464	528.719	327.365	154.093	187.346	815.498	28.7746	205.18	586.657	332.07	247.149	101.423	1059.71	543.991	1376.91	1225.95	599.933	663.636	1211.75	281.62	672.108	593.956
15566	MYOCD	606.789	600.286	667.206	125.478	1124.26	1023.02	487.678	847.631	635.392	507.03	439.028	401.982	920.038	717.663	937.877	820.441	426.712	293.813	704.516	719.25	943.076	552.179	884.222	724.358	812.202	711.733	579.856	216.998	251.388	416.486	588.899	6.76266	56.5901	216.621	271.635	543.607	181.708	331.802	368.063	614.495	1033.08	759.889	742.454	993.173	444.975	482.716	802.205	434.237
15567	CHRDL1	2098.67	1814.6	3815.87	926.42	3416	8321.16	3510.17	4383.27	5683.83	3784.99	3683.6	2734.34	5139.1	3759.52	7373.37	6748.45	3112.36	4471.19	3571.17	5825.93	5785.36	2935.13	5720.31	7167.7	4015.19	6254.46	2806.62	1648.7	1519.88	3124.34	2357.66	68.4223	943.168	1919.27	1600.05	3655.19	1415.46	2146.91	1618.29	2544.56	4648.65	3404.3	3499.12	5497.42	2227.06	2843.61	2841.22	2204.13
15568	ASPA	22.8737	73.6007	41.1291	1.41386	30.7714	22.6725	104.921	74.7998	100.461	21.7644	55.3373	37.8717	81.6583	145.499	111.379	128.689	66.3774	26.8622	81.347	107.303	50.6714	63.5511	114.659	82.7838	75.4701	151.879	30.8203	25.1388	18.9066	20.894	14.9234	43.7585	18.8634	10.1064	26.6186	12.8855	21.7584	8.31984	47.238	38.8389	47.3314	22.7967	15.9758	35.8428	16.3092	58.2514	55.6545	42.4254
15569	PRICKLE2	700.826	814.528	943.229	279.587	758.664	1176.45	332.641	734.234	733.005	726.287	613.792	510.187	660.586	573.281	690.959	1070.08	544.189	519.814	1178.24	818.074	850.329	790.811	917.681	1085.19	1132.05	690.742	674.293	420.722	395.638	463.846	466.298	451.508	257.373	293.849	296.577	605.619	404.275	375.58	780.214	647.149	1038.55	947.835	747.919	857.404	618.778	423.394	769.237	826.049
15570	UBXN10	172.188	116.244	74.0325	30.0441	171.075	263.433	134.522	194.479	126.353	136.632	168.271	70.8743	216.834	140.806	178.559	223.602	141.71	151.861	172.632	262.263	294.527	127.944	171.377	323.637	162.021	283.014	127.43	57.1153	83.6792	136.681	162.55	29.8353	48.2774	37.5654	54.914	157.579	99.3247	112.912	118.095	136.802	188.543	286.225	124.863	90.5847	155.79	177.967	135.06	310.954
15571	PAK3	19.0614	22.9618	14.6237	9.18993	67.4042	72.6959	46.8921	43.3839	62.9177	34.6619	23.4336	48.1512	62.4637	30.6197	60.109	49.8152	25.2866	20.5347	40.1214	41.5177	67.6373	21.8851	51.8211	54.8893	55.1051	67.1726	10.2734	3.82107	4.55156	5.91994	13.7754	1.59126	1.59862	4.57648	2.93434	19.0598	4.48458	5.15038	23.2253	44.776	62.9782	61.8044	59.2786	49.9628	31.8882	8.99471	63.0988	50.4114
15572	C2orf88	140.419	107.018	199.248	22.268	253.498	301.7	633.63	514.921	246.234	230.138	216.55	256.446	675.226	585.574	468.202	414.183	223.892	159.024	375.448	611.363	471.198	242.841	350.506	676.967	319.849	632.706	119.725	155.257	225.829	278.934	273.672	112.976	159.859	56.6341	78.5982	243.482	146.828	78.6421	109.041	563.287	397.818	366.773	184.142	208.106	218.106	388.057	311.949	383.826
15573	TMLHE	98.4841	116.039	91.3982	45.5964	112.096	104.125	161.192	99.3341	186.682	121.719	107.004	217.492	104.757	113.539	186.22	96.8	141.71	62.7979	175.945	186.537	101.343	145.199	157.095	192.262	221.618	154.843	57.4917	83.0585	67.2235	63.7266	57.168	109.794	21.7408	51.4856	56.1715	73.5548	41.3576	37.4392	143.289	173.414	120.48	221.888	78.1973	101.012	130.961	52.8974	133.996	373.344
15574	TMEM35	464.464	495.728	606.884	80.2355	809.949	633.99	741.775	563.691	506.708	571.517	504.529	286.202	765.018	590.267	899.573	698.168	549.457	489.131	673.965	869.532	772.965	558.913	948.284	760.651	709.179	730.008	432.472	393.774	279.748	515.907	651.348	18.6968	122.132	254.949	465.511	401.061	411.085	387.664	354.679	434.649	833.189	610.444	382.158	643.433	431.343	588.297	597.311	345.393
15575	PGM5P2	83.8704	54.5342	70.3765	24.7423	118.324	189.777	86.7505	86.7677	110.041	79.8028	107.851	58.4306	157.461	134.771	198.301	136.614	73.2259	95.5102	72.513	127.477	114.237	80.3858	134.653	127.475	87.15	104.71	71.3213	24.9376	49.3672	47.7079	70.4842	5.56924	2.87748	63.8803	41.7094	108.99	15.6129	70.1242	25.5872	33.6439	62.9782	55.2186	89.5484	86.0229	54.283	64.0337	100.674	48.415
15576	NECAB1	146.138	180.824	230.323	83.0632	189.025	245.439	454.854	215.423	183.575	268.025	106.44	294.859	219.436	189.753	253.99	302.665	332.941	276.383	295.941	418.978	243.404	216.326	253.393	247.452	177.894	335.616	240.635	102.566	148.802	257.866	259.207	64.4443	160.498	75.7029	111.295	219.591	154.136	157.482	242.882	324.564	316.847	554.213	174.893	179.866	252.672	225.724	255.231	387.319
15577	HSPB8	3265.23	3006.35	4083.67	1002.41	3868.42	8447.72	3829.33	4313.25	2986.91	3907.52	3834.37	2189.53	5123.16	4544.68	4508.18	5605.53	3384.19	6400.97	3853.49	5994.63	3875	3432.6	4660.63	5126.3	3234.13	5691.15	5968.67	3323.14	2976.74	4809.96	3122.43	2244.41	1716.25	1872.74	2284.17	4869.38	2882.24	2461.08	3758.18	4013.02	5000.7	5497.55	3252.75	5369.48	4029.6	3132.51	3590.25	7127.98
15578	MYLK	23759.4	23265.6	27410.3	10786.2	42961	57375.8	50873.3	40394	38218.8	29796.7	23527.6	19533.2	48327.7	40062.2	44990.4	57743.8	28663.4	48392.1	27500	54901.3	49037.9	25324	38517.3	44616.3	24981.5	54070.9	24860.5	19869.5	20630.6	34566.3	28474	654.388	17320.7	16218.1	16206.3	34947.1	22072.8	23773.9	15234.2	23136.3	37845.2	27965.9	30046.2	33675.3	17529.8	32593.8	34119	16349.3
5599	AR	800.581	445.499	698.282	432.989	614.697	476.362	359.897	882.039	1040.34	1402.19	1107.88	2305.31	571.933	553.613	1095.81	638.163	832.351	70.7969	1540.81	590.896	1077.9	1175.06	847.498	766.05	1165.89	407.234	68.1603	67.7741	164.908	51.8867	133.392	326.199	134.921	201.557	62.2498	295.025	35.046	100.036	446.793	684.504	746.35	815.108	920.71	573.268	697.646	142.202	1019.51	1111.55
1102	DNMT3A	489.244	315.519	401.238	667.333	332.625	155.828	146.831	219.014	314.589	334.124	330.047	469.61	164.781	194.893	253.401	245.491	350.852	98.2561	417.041	245.013	261.953	325.331	346.018	255.25	389.929	200.53	153.706	128.912	209.723	119.618	149.463	204.073	344.336	282.408	170.611	122.144	119.09	219.881	179.111	178.362	214.36	278.626	295.552	185.297	189.139	143.915	299.542	323.931
[truncated: 499 more columns]
