# Supplementary material for: Co‐Targeting Plk1 and DNMT3a in Advanced Prostate Cancer
Source: Adv Sci (Weinh). 2021 May 29;8(13):2101458. doi: 10.1002/advs.202101458 (PMC8261504; doi:10.1002/advs.202101458)
Supplement: Supplementary file 5 — Supporting Table 5 [file ADVS-8-2101458-s009.xlsx]

## Sheet: S.Table 5.TCGA
Supplementary Table 5. The top 400 disease genes of prostate cancer related to Gleason score progression in TCGA . All these gene expressions have a significant difference between tumor and adjacent normal in prostate cancer and a strong correlation with Gleason score.
		497 samples	52 samples	T-test (none pair)			GS 6	GS 7	GS 8	GS 9	GS 6	GS 7	GS 8	GS 9	GE and GS
Gene_ID	Genes|Ref ID	Tumor_Average	Normal_Average	p_value	Rank_ID	Gene symbol	GSEA NES SCORE	GSEA NES SCORE	GSEA NES SCORE	GSEA NES SCORE	Rank_GS6	Rank_GS7	Rank_GS8	Rank_GS9	Correlation	Average_Rank	Genes
1	HPN|3249	5805.52	1052.5	7.96913e-20	1	HPN	-1.01814	-1.02374	-1.08377	-0.921644	3	3	4	21	0.724739	7.75	HPN
2	SDCCAG3|10807	743.084	419.894	7.67374e-20	2	SDCCAG3	-0.851732	-0.932007	-1.07548	-0.94479	57	16	7	12	0.660779	23	SDCCAG3
3	LRFN1|57622	199.374	68.5304	2.32665e-21	3	LRFN1	-0.921269	-0.953912	-1.01453	-0.88102	16	10	34	46	0.721318	26.5	LRFN1
4	PYCR1|5831	4850.49	1827.65	7.89291e-28	4	PYCR1	-0.840305	-1.02999	-1.03376	-0.916765	70	2	26	23	0.696721	30.25	PYCR1
5	YPEL1|29799	385.794	182.005	2.49416e-19	5	YPEL1	-0.907365	-0.936637	-1.09083	-0.820459	22	13	3	136	0.743604	43.5	YPEL1
6	EPHA10|284656	234.741	50.534	4.82508e-24	6	EPHA10	-0.772845	-1.04734	-1.12517	-0.932269	205	1	1	18	0.654094	56.25	EPHA10
7	KIF9|64147	204.757	104.329	1.70153e-13	7	KIF9	-0.94476	-0.876739	-0.944715	-0.9013	9	56	151	30	0.722894	61.5	KIF9
8	PDCD2L|84306	191.874	112.956	1.09144e-16	8	PDCD2L	-0.8363	-0.919087	-0.952122	-0.916254	78	22	122	24	0.642791	61.5	PDCD2L
9	ULK3|25989	1317.01	661.814	2.27049e-23	9	ULK3	-0.880746	-0.90658	-1.04172	-0.799354	37	33	21	191	0.721832	70.5	ULK3
10	QSOX2|169714	567.726	305.228	5.06837e-23	10	QSOX2	-0.789442	-0.908991	-0.997208	-0.86573	166	27	46	58	0.643245	74.25	QSOX2
11	DAZAP1|26528	1670.4	1210.95	3.25512e-12	11	DAZAP1	-0.783379	-0.836865	-1.05583	-0.959527	177	117	13	11	0.647069	79.5	DAZAP1
12	TMEM120B|144404	596.307	322.243	3.07e-20	12	TMEM120B	-0.934451	-0.866224	-0.974967	-0.807312	15	61	79	168	0.747785	80.75	TMEM120B
13	SAMD10|140700	355.618	176.846	1.02606e-16	13	SAMD10	-0.938576	-0.89707	-0.946186	-0.822852	11	40	142	131	0.735068	81	SAMD10
14	GAR1|54433	380.907	260.63	6.22529e-15	14	GAR1	-0.898316	-0.846211	-0.93878	-0.867257	24	104	175	56	0.717504	89.75	GAR1
15	DND1|373863	107.481	63.6277	5.31087e-24	15	DND1	-0.81126	-0.902907	-1.00972	-0.806514	120	37	35	171	0.713661	90.75	DND1
16	SOX12|6666	932.203	570.612	4.60021e-11	16	SOX12	-0.87479	-0.856369	-0.945253	-0.834456	39	82	145	106	0.742554	93	SOX12
17	SRM|6723	1742.74	926.065	2.29816e-11	17	SRM	-0.87338	-0.908728	-0.90244	-1.00887	40	28	313	3	-0.0111339	96	SRM
18	DVL1|1855	2130.74	1258.53	6.33203e-14	18	DVL1	-0.83034	-0.851772	-1.05012	-0.800169	90	93	17	187	0.741827	96.75	DVL1
19	SGEF|26084	2089.59	699.792	8.5127e-17	19	SGEF	-0.771493	-0.886655	-0.980685	-0.859544	207	49	66	69	0.512662	97.75	SGEF
20	C9orf69|90120	1038.78	729.729	1.42601e-13	20	C9orf69	-0.82005	-0.886971	-1.0386	-0.791274	108	48	23	220	0.746475	99.75	C9orf69
21	EVL|51466	1793.59	1190.35	1.20897e-09	21	EVL	-0.895315	-0.821051	-0.939255	-0.863008	27	157	172	63	0.714763	104.75	EVL
22	ARVCF|421	891.542	491.574	1.9569e-17	22	ARVCF	-0.831236	-0.857952	-0.968572	-0.806704	84	77	91	170	0.713296	105.5	ARVCF
23	MARCKSL1|65108	9946.21	3890.12	5.47139e-21	23	MARCKSL1	-0.870441	-0.973894	-0.899222	-0.880398	43	7	330	47	0.732876	106.75	MARCKSL1
24	NCLN|56926	2014.17	1266.89	1.92398e-12	24	NCLN	-0.796375	-0.916624	-0.968894	-0.801627	149	23	88	184	0.719825	111	NCLN
25	C9orf7|11094	1463.93	802.806	9.80948e-14	25	C9orf7	-0.801075	-0.889352	-0.984098	-0.797977	139	47	62	197	0.722474	111.25	C9orf7
26	SLC4A5|57835	211.543	111.224	9.62232e-15	26	SLC4A5	-0.972986	-0.905578	-0.901254	-0.846602	6	35	319	90	0.768853	112.5	SLC4A5
27	TELO2|9894	1084.1	672.771	1.00478e-11	27	TELO2	-0.810355	-0.803054	-0.975498	-0.862133	123	210	77	64	0.68397	118.5	TELO2
28	LRRC56|115399	222.366	90.7669	1.07454e-15	28	LRRC56	-0.830406	-0.899365	-1.00743	-0.769093	89	38	37	313	0.476426	119.25	LRRC56
29	PMM2|5373	1242.71	740.195	2.27461e-19	29	PMM2	-0.743213	-0.928264	-0.990354	-0.838255	311	17	50	102	0.5881	120	PMM2
30	KAT2A|2648	1561.9	785.707	8.93255e-13	30	KAT2A	-0.772389	-0.804161	-1.03416	-0.86712	206	206	25	57	0.452185	123.5	KAT2A
31	NPRL3|8131	1028.68	705.144	2.75562e-13	31	NPRL3	-0.777958	-0.910315	-1.04611	-0.781364	192	26	19	260	0.722156	124.25	NPRL3
32	SLC25A45|283130	296.079	135.142	1.42792e-12	32	SLC25A45	-0.936892	-0.824454	-0.964189	-0.781502	12	152	98	259	0.800684	130.25	SLC25A45
33	GLT25D1|79709	1350.35	1122.58	3.12675e-06	33	GLT25D1	-0.771276	-0.891425	-0.923739	-0.884718	209	45	226	42	-0.188494	130.5	GLT25D1
34	VARS|7407	1887.61	1197.02	1.33844e-16	34	VARS	-0.746805	-0.935599	-0.947165	-0.857911	295	14	138	75	0.207787	130.5	VARS
35	ATAD3A|55210	824.057	514.157	1.00885e-10	35	ATAD3A	-0.775381	-0.817828	-0.954853	-0.870647	197	165	115	52	0.617946	132.25	ATAD3A
36	SLC19A1|6573	939.605	350.637	3.54079e-21	36	SLC19A1	-0.99027	-1.0209	-0.905821	-0.790484	5	4	298	223	0.907629	132.5	SLC19A1
37	TMEM184A|202915	1477.38	613.974	2.08134e-14	37	TMEM184A	-0.889089	-0.80598	-1.04704	-0.777191	35	202	18	277	0.733316	133	TMEM184A
38	NOP16|51491	292.404	149.72	1.06377e-12	38	NOP16	-0.853305	-0.836141	-0.895768	-0.980292	56	120	353	7	0.61196	134	NOP16
39	C17orf86|654434	188.951	99.4218	4.34955e-14	39	C17orf86	-0.821059	-0.835238	-1.06678	-0.770571	106	121	10	307	0.744778	136	C17orf86
40	EIF3B|8662	5428.05	3374.65	3.52123e-13	40	EIF3B	-0.769229	-0.905879	-0.912205	-0.89903	213	34	272	31	0.625488	137.5	EIF3B
41	ZMYND19|116225	526.86	303.758	1.84784e-13	41	ZMYND19	-0.791261	-0.837964	-0.924639	-0.865256	162	115	221	60	0.661921	139.5	ZMYND19
42	LEPRE1|64175	645.933	448.042	7.61413e-12	42	LEPRE1	-0.748186	-0.911139	-1.00141	-0.793058	293	25	43	209	0.654579	142.5	LEPRE1
43	SLC25A22|79751	1050.12	510.286	2.01284e-16	43	SLC25A22	-0.729809	-0.922545	-0.985461	-0.819035	366	19	59	139	0.530195	145.75	SLC25A22
44	PPAN|56342	632.48	367.1	5.97554e-10	44	PPAN	-0.740329	-0.858751	-0.937208	-0.970839	323	74	180	9	0.500841	146.5	PPAN
45	MON1A|84315	282.479	207.033	1.53946e-08	45	MON1A	-0.795668	-0.85989	-0.973947	-0.77344	152	71	81	286	0.780067	147.5	MON1A
46	CGREF1|10669	751.81	193.671	2.43978e-18	46	CGREF1	-0.857912	-0.873459	-0.885604	-0.858977	52	58	411	71	0.735613	148	CGREF1
47	SLC27A4|10999	1183.69	649.296	5.06671e-18	47	SLC27A4	-0.823564	-0.963291	-0.914998	-0.788396	98	8	258	231	0.735519	148.75	SLC27A4
48	HNRNPAB|3182	3016.54	2139.29	9.44513e-13	48	HNRNPAB	-0.711556	-0.845006	-1.02921	-0.939935	464	106	29	14	0.493213	153.25	HNRNPAB
49	CTU1|90353	98.3539	42.8914	2.06458e-11	49	CTU1	-0.757419	-0.810725	-0.963519	-0.850762	258	186	99	85	0.660729	157	CTU1
50	SNRNP70|6625	4690.25	2573.55	4.85975e-11	50	SNRNP70	-0.830566	-0.760067	-1.0016	-0.854964	88	419	42	80	0.68975	157.25	SNRNP70
51	PSMG4|389362	311.508	194.93	6.15451e-08	51	PSMG4	-0.890775	-0.783752	-0.961192	-0.790732	32	284	103	222	0.757604	160.25	PSMG4
52	PARVB|29780	537.758	342.28	2.78269e-07	52	PARVB	-0.877924	-0.89893	-0.869691	-0.868621	38	39	518	54	0.0321731	162.25	PARVB
53	CCDC40|55036	186.16	86.8156	2.02976e-12	53	CCDC40	-0.82259	-0.748101	-1.05252	-0.87027	100	488	15	53	0.47915	164	CCDC40
54	PUS1|80324	379.798	237.023	3.23851e-09	54	PUS1	-0.855219	-0.765688	-0.938237	-0.879175	54	378	176	48	0.644616	164	PUS1
55	C17orf70|80233	1091.28	673.739	1.25319e-15	55	C17orf70	-0.75568	-0.855167	-1.00394	-0.778898	262	87	39	272	0.700235	165	C17orf70
56	DBNDD1|79007	780.555	300.655	4.87038e-15	56	DBNDD1	-0.920092	-0.838736	-0.866521	-0.940714	18	113	540	13	0.722788	171	DBNDD1
57	SBK1|388228	558.74	212.45	9.17419e-18	57	SBK1	-0.781322	-0.912271	-0.884639	-0.860222	181	24	416	67	0.622348	172	SBK1
58	SLC26A6|65010	508.196	204.76	3.36843e-16	58	SLC26A6	-0.735546	-0.862135	-0.948584	-0.809755	336	66	134	163	0.5309	174.75	SLC26A6
59	GRAMD1A|57655	2164.09	1340.41	4.40145e-15	59	GRAMD1A	-0.714444	-0.831059	-1.07282	-0.827484	445	132	8	120	0.596387	176.25	GRAMD1A
60	MAZ|4150	9368.48	4942.64	3.65406e-15	60	MAZ	-0.764594	-0.827109	-0.939524	-0.807687	229	141	171	167	0.682795	177	MAZ
61	LOC100286793|100286793	260.82	128.686	4.47424e-13	61	LOC100286793	-0.778108	-0.757231	-0.987112	-0.884672	191	436	55	43	0.611275	181.25	LOC100286793
62	QTRT1|81890	1012.4	560.809	1.91247e-09	62	QTRT1	-0.84207	-0.798607	-0.895093	-0.85497	68	227	357	79	0.714227	182.75	QTRT1
63	NOP56|10528	2070.27	1457.32	4.69118e-15	63	NOP56	-0.741142	-0.838718	-0.926879	-0.848926	320	114	210	88	-0.411572	183	NOP56
64	LETM1|3954	1161.67	736.406	3.44648e-18	64	LETM1	-0.743192	-0.882857	-0.93797	-0.798497	312	52	178	194	0.127094	184	LETM1
65	FBRSL1|57666	999.749	683.957	3.2068e-11	65	FBRSL1	-0.83761	-0.793522	-0.987379	-0.759279	73	251	54	363	0.730377	185.25	FBRSL1
66	CBX4|8535	994.469	566.201	3.94531e-10	66	CBX4	-0.829708	-0.775864	-0.985825	-0.775257	91	321	58	283	0.73903	188.25	CBX4
67	C10orf2|56652	391.676	222.455	2.11477e-15	67	C10orf2	-0.779352	-0.819279	-0.9353	-0.784728	185	161	189	246	0.415312	195.25	C10orf2
68	ZNF74|7625	410.248	266.467	6.21491e-18	68	ZNF74	-0.731826	-0.82632	-0.984146	-0.789027	356	143	61	228	0.66758	197	ZNF74
69	ZNF598|90850	920.16	641.015	6.20056e-14	69	ZNF598	-0.702688	-0.828263	-1.06167	-0.810408	499	137	11	162	0.485524	202.25	ZNF598
70	TRIM36|55521	1147.65	412.514	7.41248e-19	70	TRIM36	-0.897979	-0.831252	-0.980081	-0.717343	25	130	69	588	0.86336	203	TRIM36
71	GTPBP3|84705	387.16	260.387	5.70376e-14	71	GTPBP3	-0.729256	-0.778	-1.03086	-0.833986	368	314	28	107	-0.0472632	204.25	GTPBP3
72	SNHG3-RCC1|751867	395.076	147.655	6.69014e-10	72	SNHG3-RCC1	-0.834677	-0.74435	-0.94485	-0.856297	79	522	150	77	0.639311	207	SNHG3-RCC1
73	LOC388796|388796	484.954	252.38	1.92558e-09	73	LOC388796	-0.836529	-0.777852	-0.901112	-0.824496	76	315	322	124	0.713682	209.25	LOC388796
74	NOC2L|26155	2631.1	1769.03	5.59679e-16	74	NOC2L	-0.723213	-0.861566	-0.926104	-0.812051	398	68	214	159	0.190937	209.75	NOC2L
75	BYSL|705	502.405	313.577	2.38527e-18	75	BYSL	-0.767196	-0.948745	-0.878803	-0.808336	220	12	454	166	0.670881	213	BYSL
76	CSK|1445	1664.7	1138.04	5.79731e-22	76	CSK	-0.738664	-0.893359	-0.980015	-0.747281	329	44	70	411	0.719388	213.5	CSK
77	DYRK1B|9149	741.191	495.94	4.3305e-12	77	DYRK1B	-0.81789	-0.853488	-0.924991	-0.738587	110	92	218	446	0.733536	216.5	DYRK1B
78	TXN|7295	2912.32	1637.66	3.28533e-11	78	TXN	-0.786703	-0.820994	-0.869897	-0.910278	169	159	517	27	0.678887	218	TXN
79	PCSK6|5046	701.557	209.539	1.01676e-17	79	PCSK6	-0.711494	-0.99826	-0.917696	-0.811899	465	5	246	161	0.665947	219.25	PCSK6
80	MAST2|23139	1815.07	1138	4.52309e-08	80	MAST2	-0.833633	-0.734566	-0.991021	-0.813693	81	602	49	152	0.683013	221	MAST2
81	PDXP|57026	276.168	190.601	9.37826e-09	81	PDXP	-0.828886	-0.830165	-0.906546	-0.758846	93	133	295	364	0.153384	221.25	PDXP
82	RRP12|23223	978.691	580.756	1.71245e-15	82	RRP12	-0.716323	-0.906952	-0.903673	-0.829886	439	31	308	115	-0.261165	223.25	RRP12
83	GNL2|29889	1304.84	898.934	3.67483e-17	83	GNL2	-0.68335	-0.854744	-0.978268	-0.831116	620	88	72	113	0.111372	223.25	GNL2
84	PKN1|5585	4467.54	2500.28	1.60159e-09	84	PKN1	-0.821678	-0.801665	-0.862834	-0.963898	104	216	563	10	0.663371	223.25	PKN1
85	ZNF668|79759	298.449	215.634	2.62305e-08	85	ZNF668	-0.702736	-0.812397	-0.973666	-0.822502	498	181	82	132	0.518668	223.25	ZNF668
86	ZSCAN2|54993	367.234	236.375	1.4286e-18	86	ZSCAN2	-0.800581	-0.858048	-0.924912	-0.736168	142	76	220	463	0.745228	225.25	ZSCAN2
87	RPP40|10799	106.585	62.1526	1.6348e-14	87	RPP40	-0.734043	-0.895005	-0.91334	-0.784163	345	42	266	250	0.614958	225.75	RPP40
88	RAB11FIP3|9727	1599.44	1149.92	5.8576e-11	88	RAB11FIP3	-0.696743	-0.801775	-1.08273	-0.814526	539	214	5	149	0.109858	226.75	RAB11FIP3
89	PDCD5|9141	735.413	466.306	1.42455e-10	89	PDCD5	-0.732635	-0.795843	-0.90853	-0.885591	351	237	290	40	0.524896	229.5	PDCD5
90	TOMM40|10452	1109.47	778.077	9.07656e-10	90	TOMM40	-0.802817	-0.818291	-0.871816	-0.827568	136	163	505	119	0.72113	230.75	TOMM40
91	C6orf108|10591	966.015	504.766	3.0896e-11	91	C6orf108	-0.99533	-0.828562	-0.852548	-0.817242	4	136	643	145	0.740819	232	C6orf108
92	AZI1|22994	339.753	221.458	1.78756e-08	92	AZI1	-0.702055	-0.787858	-0.976716	-0.847371	503	270	75	89	0.616061	234.25	AZI1
93	AKT1S1|84335	1585.45	1145.96	2.18874e-10	93	AKT1S1	-0.758694	-0.849831	-0.92275	-0.759723	253	97	230	360	0.730164	235	AKT1S1
94	FAM109A|144717	499.486	318.449	5.63861e-14	94	FAM109A	-0.816298	-0.825801	-0.921705	-0.737231	111	147	235	452	0.77892	236.25	FAM109A
95	TNK2|10188	2013.07	1085.66	4.97103e-15	95	TNK2	-0.848663	-0.79519	-0.958422	-0.724839	59	239	110	539	0.778189	236.75	TNK2
96	BAX|581	937.503	598.793	9.59094e-09	96	BAX	-0.783598	-0.784509	-0.874662	-0.890778	175	280	486	37	0.6883	244.5	BAX
97	EEF1E1|9521	351.75	237.94	7.06727e-14	97	EEF1E1	-0.762646	-0.807422	-0.937252	-0.755734	236	197	179	373	0.733118	246.25	EEF1E1
98	DOM3Z|1797	517.255	355.555	1.5141e-11	98	DOM3Z	-0.827517	-0.77317	-0.956248	-0.73735	94	332	112	450	0.745979	247	DOM3Z
99	TNIP2|79155	781.963	588.942	1.89686e-09	99	TNIP2	-0.755368	-0.840316	-0.909647	-0.763091	265	110	284	347	0.750311	251.5	TNIP2
100	TRMT1|55621	755.802	473.766	2.18802e-08	100	TRMT1	-0.733134	-0.766714	-0.929108	-0.85017	349	369	204	87	0.635133	252.25	TRMT1
101	NFKB2|4791	1354.56	817.077	5.90424e-11	101	NFKB2	-0.795687	-0.856075	-0.901911	-0.736169	151	83	317	462	0.890774	253.25	NFKB2
102	MSL3L2|151507	332.14	147.309	1.91637e-22	102	MSL3L2	-0.714785	-0.861632	-0.889585	-0.8232	444	67	388	129	0.650705	257	MSL3L2
103	NLE1|54475	509.114	303.179	4.32619e-14	103	NLE1	-0.790368	-0.831672	-0.854422	-0.830329	163	128	625	114	0.488093	257.5	NLE1
104	DPH2|1802	507.98	332.78	8.68e-17	104	DPH2	-0.689494	-0.872521	-0.942282	-0.788235	582	59	161	232	0.411768	258.5	DPH2
105	PCGF3|10336	1654.14	1072.35	2.06864e-15	105	PCGF3	-0.756706	-0.794415	-0.950984	-0.748003	260	243	126	409	0.729031	259.5	PCGF3
106	NAT15|79903	2323.41	1592.63	1.52221e-14	106	NAT15	-0.799151	-0.926687	-0.911599	-0.715353	144	18	275	604	0.754668	260.25	NAT15
107	VAV2|7410	1289.08	732.016	1.30754e-19	107	VAV2	-0.670735	-0.811552	-1.02662	-0.835538	724	183	31	105	0.218934	260.75	VAV2
108	ACSS1|84532	3352.54	1913.89	4.44231e-18	108	ACSS1	-0.750966	-0.855637	-0.93183	-0.73346	280	86	197	480	0.716381	260.75	ACSS1
109	HOMER3|9454	443.915	254.393	2.36289e-08	109	HOMER3	-0.840724	-0.75338	-0.868268	-1.02798	69	453	529	1	0.539954	263	HOMER3
110	ALKBH2|121642	430.804	264.234	1.52013e-09	110	ALKBH2	-0.82337	-0.779871	-0.878491	-0.796512	99	306	457	201	0.693897	265.75	ALKBH2
111	NME1|4830	1751.13	888.434	2.01749e-12	111	NME1	-0.830679	-0.848945	-0.829119	-0.896837	87	100	853	32	0.695474	268	NME1
112	MEX3D|399664	644.52	362.76	4.45277e-16	112	MEX3D	-0.6571	-0.836448	-0.94949	-0.906884	834	119	130	29	0.543066	278	MEX3D
113	STK32C|282974	215.516	102.795	3.95162e-11	113	STK32C	-0.894096	-0.920785	-0.814578	-0.859613	29	21	995	68	0.692383	278.25	STK32C
114	METTL1|4234	389.461	255.873	7.74435e-10	114	METTL1	-0.728448	-0.82672	-0.883469	-0.801977	376	142	423	183	0.666875	281	METTL1
115	POLR2H|5437	1057.79	572.016	1.57783e-13	115	POLR2H	-0.809435	-0.839764	-0.825331	-0.994424	124	111	887	5	0.685838	281.75	POLR2H
116	FAM100A|124402	677.121	494.325	5.86857e-06	116	FAM100A	-0.831199	-0.777459	-0.88146	-0.772597	85	316	437	290	0.737985	282	FAM100A
117	MSI1|4440	355.454	167.009	9.10307e-13	117	MSI1	-0.81201	-0.800697	-0.891831	-0.744496	119	222	373	418	0.755988	283	MSI1
118	LPPR2|64748	1756.16	1081.98	2.78964e-14	118	LPPR2	-0.744575	-0.853631	-0.936214	-0.721778	304	91	187	556	0.745709	284.5	LPPR2
119	HPCAL1|3241	719.025	534.308	7.01021e-07	119	HPCAL1	-0.679986	-0.788174	-0.96886	-0.812546	642	268	90	156	0.619721	289	HPCAL1
120	DENND1A|57706	1071.07	781.175	1.07449e-10	120	DENND1A	-0.847841	-0.872424	-0.927206	-0.68626	60	60	209	832	0.872216	290.25	DENND1A
121	MARCH9|92979	486.937	345.729	4.94222e-11	121	2018-03-09	-0.731495	-0.79407	-0.922219	-0.767262	359	246	232	325	0.69738	290.5	2019-03-09
122	DDX54|79039	2115.26	1583.6	2.81421e-11	122	DDX54	-0.717403	-0.833501	-0.958875	-0.730283	432	124	109	501	0.711044	291.5	DDX54
123	PWP2|5822	741.91	512.913	2.13406e-18	123	PWP2	-0.671132	-0.863676	-0.926804	-0.799667	721	64	213	189	-0.534121	296.75	PWP2
124	SLC25A33|84275	456.391	245.868	2.79499e-14	124	SLC25A33	-0.714222	-0.762884	-0.907874	-0.863213	446	396	291	62	0.544667	298.75	SLC25A33
125	MGC72080|389538	130.298	72.4441	1.11455e-09	125	MGC72080	-0.870876	-0.782313	-0.838671	-0.839189	42	290	770	100	0.726103	300.5	MGC72080
126	FBXO46|23403	600.949	407.164	1.16109e-11	126	FBXO46	-0.75837	-0.772635	-0.9433	-0.736558	256	337	155	460	0.732182	302	FBXO46
127	PKP3|11187	1748.22	920.799	7.85128e-16	127	PKP3	-0.672868	-0.809359	-0.921608	-0.8547	703	193	236	81	0.190037	303.25	PKP3
128	SNRPF|6636	771.103	487.287	2.69566e-08	128	SNRPF	-0.745034	-0.745093	-0.914022	-0.817833	303	514	262	143	0.523918	305.5	SNRPF
129	SCRIB|23513	2253.88	1344.28	2.19196e-11	129	SCRIB	-0.678166	-0.805046	-0.927656	-0.812645	657	205	208	155	-0.725559	306.25	SCRIB
130	RAB3D|9545	4242.51	2277.99	3.23638e-21	130	RAB3D	-0.812243	-0.906828	-0.864275	-0.727278	118	32	555	521	0.836812	306.5	RAB3D
131	CARM1|10498	1280.4	1096.68	1.38033e-06	131	CARM1	-0.684971	-0.825522	-0.987413	-0.738568	612	148	53	447	0.582445	315	CARM1
132	BCL2L12|83596	326.698	205.833	1.88694e-11	132	BCL2L12	-0.794316	-0.79313	-0.891445	-0.732939	155	253	375	483	0.777595	316.5	BCL2L12
133	RRP9|9136	588.946	375.196	5.99898e-12	133	RRP9	-0.723256	-0.809517	-0.856818	-0.857811	397	192	604	76	0.235995	317.25	RRP9
134	LRRC45|201255	545.923	288.747	2.20496e-08	134	LRRC45	-0.759536	-0.747485	-0.880564	-0.84224	247	493	441	96	0.677856	319.25	LRRC45
135	GPI|2821	6246.26	4856.82	9.06854e-07	135	GPI	-0.770344	-0.876514	-0.852598	-0.756174	210	57	641	370	0.791964	319.5	GPI
136	ZMIZ2|83637	2656.82	2022	2.03016e-09	136	ZMIZ2	-0.712914	-0.776106	-0.900581	-0.803106	458	320	325	178	0.569164	320.25	ZMIZ2
137	SNHG3|8420	116.918	24.0144	4.37673e-11	137	SNHG3	-0.827187	-0.760993	-0.855054	-0.811908	96	416	615	160	0.716326	321.75	SNHG3
138	MRPS25|64432	974.203	743.945	5.13956e-07	138	MRPS25	-0.805103	-0.759764	-0.84741	-0.867845	133	420	686	55	0.660076	323.5	MRPS25
139	DHRS11|79154	281.958	195.284	9.06529e-12	139	DHRS11	-0.863706	-0.81398	-0.85319	-0.740189	47	174	636	437	0.744618	323.5	DHRS11
140	ARHGDIA|396	8871.89	5953.95	4.97853e-13	140	ARHGDIA	-0.768377	-0.89038	-0.959764	-0.67619	217	46	107	927	0.772996	324.25	ARHGDIA
141	TLCD1|116238	409.65	160.599	4.07038e-12	141	TLCD1	-0.706126	-0.826314	-0.860899	-0.838342	484	144	584	101	-0.220849	328.25	TLCD1
142	GDI1|2664	3800.37	2920.48	8.92552e-09	142	GDI1	-0.69779	-0.801467	-0.953601	-0.737212	529	217	120	453	0.681689	329.75	GDI1
143	CYTH2|9266	1949.45	1330.68	2.61649e-13	143	CYTH2	-0.713939	-0.752881	-0.969746	-0.767801	451	460	86	324	0.681197	330.25	CYTH2
144	SLC39A3|29985	733.583	515.677	2.93106e-08	144	SLC39A3	-0.79479	-0.781237	-0.882364	-0.739167	153	298	430	444	0.777774	331.25	SLC39A3
145	NSUN5|55695	699.822	465.047	9.27066e-08	145	NSUN5	-0.728838	-0.753105	-0.891913	-0.82365	373	456	372	126	0.459924	331.75	NSUN5
146	ANKZF1|55139	913.927	550.104	2.83708e-13	146	ANKZF1	-0.787541	-0.710569	-0.963363	-0.786408	167	819	101	240	0.668261	331.75	ANKZF1
147	LPCAT1|79888	1398.86	847.718	2.22884e-11	147	LPCAT1	-0.634392	-0.932393	-0.931482	-0.85427	1034	15	198	82	0.280951	332.25	LPCAT1
148	BDH1|622	1164.97	613.753	1.18102e-15	148	BDH1	-0.842091	-0.813885	-0.855721	-0.733571	67	176	609	478	0.805654	332.5	BDH1
149	B3GALT6|126792	933.469	475.408	2.65223e-12	149	B3GALT6	-0.800988	-0.856555	-0.821056	-0.803859	140	81	935	176	0.733961	333	B3GALT6
150	REPIN1|29803	3101.75	2024.96	2.40081e-14	150	REPIN1	-0.735871	-0.790038	-0.893404	-0.755194	334	263	364	374	0.724861	333.75	REPIN1
151	TMEM201|199953	382.635	309.272	1.09372e-07	151	TMEM201	-0.730932	-0.823959	-0.915843	-0.719068	361	153	255	578	0.645829	336.75	TMEM201
152	C12orf73|728568	194.201	111.231	1.07258e-11	152	C12orf73	-0.775789	-0.759176	-0.920547	-0.731841	196	423	239	489	0.789292	336.75	C12orf73
153	ZBTB17|7709	619.143	485.118	4.00816e-08	153	ZBTB17	-0.743552	-0.788282	-0.943988	-0.713513	310	267	153	620	0.744462	337.5	ZBTB17
154	GSC|145258	37.7862	10.5606	9.71766e-10	154	GSC	-0.761966	-0.697389	-0.945016	-0.923214	240	948	148	19	0.22987	338.75	GSC
155	ARPC5L|81873	835.999	597.417	1.44381e-09	155	ARPC5L	-0.719137	-0.747005	-0.934355	-0.783627	421	498	192	252	0.497467	340.75	ARPC5L
156	MAP1D|254042	87.7856	57.6437	7.58639e-12	156	MAP1D	-0.862767	-0.776131	-0.949277	-0.682718	49	319	132	867	0.805573	341.75	MAP1D
157	PPM1G|5496	2638.7	2035.19	1.09077e-10	157	PPM1G	-0.653007	-0.850132	-0.905948	-0.829267	862	95	297	117	0.593452	342.75	PPM1G
158	TRPM4|54795	11755	3535.32	4.08924e-14	158	TRPM4	-0.838247	-0.860201	-0.858282	-0.711167	71	70	594	637	0.759699	343	TRPM4
159	OGFR|11054	1409.65	1000.05	2.43141e-08	159	OGFR	-0.689833	-0.764463	-0.983447	-0.763454	579	388	63	344	0.556311	343.5	OGFR
160	USF2|7392	2425.1	1951.87	1.9846e-07	160	USF2	-0.688249	-0.744895	-0.995386	-0.7873	591	516	48	234	0.615376	347.25	USF2
161	RRP1|8568	776.125	451.043	3.49622e-09	161	RRP1	-0.713549	-0.784068	-0.854711	-0.896544	456	282	621	33	0.23523	348	RRP1
162	FARSB|10056	1015	765.286	1.44148e-11	162	FARSB	-0.672255	-0.812852	-0.905198	-0.792047	706	179	299	216	-0.607999	350	FARSB
163	RTN4RL2|349667	44.5964	16.9209	8.26692e-13	163	RTN4RL2	-0.742789	-0.83734	-0.860713	-0.751426	313	116	586	390	0.749922	351.25	RTN4RL2
164	CPLX1|10815	136.784	50.8371	2.35064e-13	164	CPLX1	-0.622197	-0.799763	-1.06939	-0.921033	1155	226	9	22	0.410428	353	CPLX1
165	TMEM161A|54929	1055.59	668.523	2.29202e-10	165	TMEM161A	-0.774656	-0.865419	-0.825751	-0.779129	201	62	880	270	0.745492	353.25	TMEM161A
166	RSAD1|55316	936.941	653.99	2.86171e-15	166	RSAD1	-0.817949	-0.810834	-0.904051	-0.68792	109	185	305	821	0.791432	355	RSAD1
167	RANBP17|64901	101.452	55.236	1.15583e-13	167	RANBP17	-0.713633	-0.706301	-0.989374	-0.86165	455	850	52	66	0.591347	355.75	RANBP17
168	SFXN4|119559	774.883	441.125	6.92119e-11	168	SFXN4	-0.760352	-0.831104	-0.822245	-0.820791	245	131	922	135	0.69383	358.25	SFXN4
169	AXIN1|8312	927.43	688.036	1.57867e-11	169	AXIN1	-0.679325	-0.74317	-1.00246	-0.792506	648	531	41	214	-0.486726	358.5	AXIN1
170	NR2F6|2063	1304.46	830.537	1.51282e-09	170	NR2F6	-0.785844	-0.788109	-0.829773	-0.815955	172	269	850	147	0.720317	359.5	NR2F6
171	MSH5|4439	299.731	132.267	3.32169e-12	171	MSH5	-0.822576	-0.706084	-0.897891	-0.814701	101	851	338	148	0.681539	359.5	MSH5
172	SNAPC4|6621	519.877	317.293	8.15255e-13	172	SNAPC4	-0.722995	-0.808504	-0.986421	-0.691782	399	195	57	788	0.765843	359.75	SNAPC4
173	LOC100129387|100129387	149.187	81.7141	5.5029e-14	173	LOC100129387	-0.785321	-0.71892	-0.94358	-0.758551	173	747	154	367	0.512199	360.25	LOC100129387
174	TOR2A|27433	436.049	264.264	6.33045e-15	174	TOR2A	-0.724424	-0.885715	-0.925236	-0.691813	393	50	217	787	0.765985	361.75	TOR2A
175	ICA1|3382	1498.13	834.252	7.39054e-21	175	ICA1	-0.765197	-0.817547	-0.892384	-0.704842	224	166	371	687	0.750118	362	ICA1
176	LOC728758|728758	47.8301	27.9639	8.80504e-11	176	LOC728758	-0.751416	-0.700804	-0.949702	-0.817	279	909	128	146	0.455056	365.5	LOC728758
177	RPUSD1|113000	562.797	347.645	3.70898e-08	177	RPUSD1	-0.719921	-0.761649	-0.903067	-0.763265	416	406	311	346	0.194482	369.75	RPUSD1
178	C19orf54|284325	353.284	256.303	2.89618e-11	178	C19orf54	-0.806807	-0.829427	-0.913552	-0.67303	130	134	264	962	0.835591	372.5	C19orf54
179	ADAT2|134637	152.835	78.5351	8.87554e-10	179	ADAT2	-0.941593	-0.741882	-0.887511	-0.723909	10	542	398	541	0.786234	372.75	ADAT2
180	FAM50A|9130	1900.77	1230.87	1.88377e-06	180	FAM50A	-0.716613	-0.717815	-0.912944	-0.88253	436	754	268	44	0.613348	375.5	FAM50A
181	FAM89B|23625	1504.02	1077.57	9.21888e-08	181	FAM89B	-0.770308	-0.796976	-0.916413	-0.688952	211	231	252	812	0.891431	376.5	FAM89B
182	PDAP1|11333	2789.08	2138.21	5.0268e-07	182	PDAP1	-0.668393	-0.762832	-0.901212	-0.873899	741	397	320	50	0.628017	377	PDAP1
183	PMPCA|23203	1508.8	1093.53	1.29351e-09	183	PMPCA	-0.664302	-0.770616	-0.98031	-0.769276	784	347	67	312	0.376752	377.5	PMPCA
184	TRIM11|81559	787.492	525.675	1.44142e-11	184	TRIM11	-0.742343	-0.79484	-0.866848	-0.74113	316	241	537	430	0.730214	381	TRIM11
185	C8orf30A|51236	866.898	504.708	6.24592e-10	185	C8orf30A	-0.734111	-0.83155	-0.878021	-0.714227	344	129	461	613	-0.0227803	386.75	C8orf30A
186	FAM113A|64773	1023.67	565.69	1.27704e-12	186	FAM113A	-0.75872	-0.724755	-0.921203	-0.753725	252	681	238	381	0.700888	388	FAM113A
187	LOC100128675|100128675	15.0972	1.52468	1.00557e-11	187	LOC100128675	-0.961305	-0.680429	-0.952089	-0.777319	8	1154	123	276	-0.169498	390.25	LOC100128675
188	EEFSEC|60678	750.675	550.379	5.65151e-08	188	EEFSEC	-0.761724	-0.761718	-0.897934	-0.717045	243	405	337	589	0.785621	393.5	EEFSEC
189	MAN2B1|4125	2774	1863.01	1.20547e-11	189	MAN2B1	-0.71888	-0.904913	-0.877506	-0.708047	423	36	463	660	0.567359	395.5	MAN2B1
190	ZNF579|163033	315.749	184.706	1.13516e-06	190	ZNF579	-0.889229	-0.753207	-0.812243	-0.858606	34	454	1022	73	0.72014	395.75	ZNF579
191	SNRPA|6626	1559	1145.76	2.99045e-06	191	SNRPA	-0.761756	-0.782068	-0.840716	-0.770934	241	292	750	302	0.732616	396.25	SNRPA
192	POLD2|5425	3119.1	1808.81	4.89128e-13	192	POLD2	-0.759407	-0.853684	-0.796959	-0.863948	248	90	1208	61	0.516422	401.75	POLD2
193	MRPL41|64975	2028.32	909.606	1.23593e-07	193	MRPL41	-0.768698	-0.737388	-0.8505	-0.812491	216	579	661	157	0.685973	403.25	MRPL41
194	SMARCA4|6597	3897.53	2710.81	7.04303e-20	194	SMARCA4	-0.680901	-0.836519	-0.897689	-0.727061	638	118	339	523	0.625723	404.5	SMARCA4
195	IPO4|79711	1232.72	778.321	1.7414e-17	195	IPO4	-0.640142	-0.859079	-0.874355	-0.850649	978	72	488	86	-0.266711	406	IPO4
196	TRMT2A|27037	990.595	662.249	7.09105e-10	196	TRMT2A	-0.764035	-0.735301	-0.936367	-0.713914	233	596	186	614	0.719912	407.25	TRMT2A
197	KCNMB3|27094	65.2715	42.5029	2.21654e-09	197	KCNMB3	-0.806082	-0.742606	-0.99674	-0.676882	131	535	47	920	0.812907	408.25	KCNMB3
198	ANKRD13B|124930	173.24	86.497	1.77048e-07	198	ANKRD13B	-0.792224	-0.736172	-0.845784	-0.796953	161	587	700	199	0.673878	411.75	ANKRD13B
199	NCDN|23154	1336.6	938.762	1.44193e-10	199	NCDN	-0.759405	-0.796093	-0.871707	-0.708363	249	234	508	657	0.883993	412	NCDN
200	INPPL1|3636	2876.73	2189.18	7.01395e-15	200	INPPL1	-0.658361	-0.779951	-0.938122	-0.763665	825	305	177	342	0.255175	412.25	INPPL1
5599	PLK1|5347	94.6431	29.5098	9.20506e-05	5599	PLK1	-0.309135	-0.462803	-0.404406	-0.577307	6632	5054	8577	2139	-0.73934	5600.5	PLK1
1102	DNMT3A|1788	457.843	325.634	9.70907e-08	1102	DNMT3A	-0.479424	-0.715609	-0.776195	-0.772428	3197	770	1485	291	-0.622951	1435.75	DNMT3A
15379	TSPAN2|10100	274.18	617.383	3.33804e-29	15379	TSPAN2	0.557553	0.504823	0.405822	0.51354	15461	15385	15145	15173	-0.939686	15291	TSPAN2
15380	SNCG|6623	239.507	765.318	9.46109e-18	15380	SNCG	0.383435	0.426269	0.700456	0.648861	15045	15213	15521	15385	0.814017	15291	SNCG
15381	SEC23A|10484	778.199	1698.61	6.52936e-41	15381	SEC23A	0.643459	0.477569	0.435775	0.476729	15539	15335	15205	15087	-0.776266	15291.5	SEC23A
15382	EDNRA|1909	673.203	1696.69	9.61512e-31	15382	EDNRA	0.566731	0.445532	0.410964	0.580193	15470	15260	15152	15286	-0.836624	15292	EDNRA
15383	MEIS2|4212	572.462	1497.37	5.51782e-36	15383	MEIS2	0.406762	0.517768	0.404083	0.745906	15135	15409	15141	15483	0.566041	15292	MEIS2
15384	CLIP4|79745	350.247	804.413	1.02114e-39	15384	CLIP4	0.480695	0.402739	0.457024	0.683998	15337	15158	15247	15428	-0.6352	15292.5	CLIP4
15385	RGS7BP|401190	55.4312	168.035	4.02338e-32	15385	RGS7BP	0.575233	0.379541	0.49174	0.581536	15492	15089	15308	15293	-0.72672	15295.5	RGS7BP
15386	RGN|9104	110.154	267.035	6.71176e-28	15386	RGN	0.447923	0.479207	0.493436	0.580874	15248	15338	15316	15289	-0.611965	15297.8	RGN
15387	CXorf57|55086	14.0858	40.2928	8.51496e-25	15387	CXorf57	0.579805	0.545315	0.363268	0.550928	15495	15454	15018	15241	-0.73111	15302	CXorf57
15388	SAMD12|401474	158.559	549.915	6.46036e-44	15388	SAMD12	0.593066	0.513023	0.509741	0.421733	15509	15400	15349	14950	-0.795612	15302	SAMD12
15389	FEZ1|9638	171.671	402.011	1.9924e-30	15389	FEZ1	0.651675	0.651472	0.303175	0.609339	15544	15536	14790	15340	-0.720674	15302.5	FEZ1
15390	RND3|390	596.18	1396.16	5.92537e-24	15390	RND3	0.527214	0.544491	0.563155	0.415091	15418	15451	15412	14933	-0.472165	15303.5	RND3
15391	NCAM1|4684	235.844	803.286	3.68158e-20	15391	NCAM1	0.413348	0.445796	0.662097	0.589048	15151	15262	15503	15309	-0.629693	15306.2	NCAM1
15392	DMD|1756	562.904	1733.97	3.59485e-35	15392	DMD	0.601965	0.490842	0.55953	0.422828	15513	15357	15406	14952	-0.452375	15307	DMD
15393	C7orf58|79974	501.663	1397.32	9.14636e-35	15393	C7orf58	0.624493	0.373841	0.509721	0.581014	15529	15067	15348	15290	-0.725676	15308.5	C7orf58
15394	LRP1B|53353	14.7512	56.0103	4.73674e-24	15394	LRP1B	0.549322	0.348366	0.542265	0.712941	15448	14951	15388	15455	-0.647324	15310.5	LRP1B
15395	KRT5|3852	3300.25	10593.6	8.07505e-31	15395	KRT5	0.453696	0.513532	0.423961	0.654743	15264	15402	15188	15390	0.635178	15311	KRT5
15396	SLCO3A1|28232	174.67	434.574	2.37003e-35	15396	SLCO3A1	0.649451	0.504848	0.385869	0.540828	15543	15386	15091	15227	-0.907229	15311.8	SLCO3A1
15397	B3GALT2|8707	58.9579	177.6	9.93762e-29	15397	B3GALT2	0.424784	0.440808	0.560025	0.67642	15185	15246	15408	15416	-0.444603	15313.8	B3GALT2
15398	ITGB3|3690	110.261	315.172	5.96637e-34	15398	ITGB3	0.512797	0.453254	0.491932	0.574678	15391	15277	15310	15281	-0.835569	15314.8	ITGB3
15399	S100A14|57402	103.621	453.797	3.36525e-33	15399	S100A14	0.490052	0.471313	0.495729	0.570847	15349	15317	15323	15271	-0.322288	15315	S100A14
15400	PTRF|284119	6676.19	14506.9	7.27249e-24	15400	PTRF	0.421939	0.495121	0.519042	0.629676	15177	15366	15359	15360	0.109478	15315.5	PTRF
15401	SMOC1|64093	534.711	1649.58	1.0351e-22	15401	SMOC1	0.382773	0.473689	0.556994	0.7736	15042	15324	15402	15498	-0.521994	15316.5	SMOC1
15402	KCNJ8|3764	200.04	466.341	7.89216e-28	15402	KCNJ8	0.479903	0.523045	0.495644	0.525699	15332	15417	15322	15197	-0.829851	15317	KCNJ8
15403	ACTG2|72	20925.4	66085.7	2.66447e-24	15403	ACTG2	0.309154	0.617142	0.763339	0.874104	14680	15512	15545	15535	0.433795	15318	ACTG2
15404	GNAZ|2781	205.724	710.231	6.81646e-42	15404	GNAZ	0.422354	0.559636	0.529447	0.56839	15179	15468	15370	15269	-0.410491	15321.5	GNAZ
15405	TIMP3|7078	6089.77	13534.9	8.6938e-27	15405	TIMP3	0.603472	0.467496	0.464924	0.533458	15514	15305	15259	15211	-0.758057	15322.2	TIMP3
15406	KRT23|25984	254.195	821.84	2.87378e-26	15406	KRT23	0.406182	0.542182	0.51337	0.627706	15132	15447	15352	15358	0.753862	15322.2	KRT23
15407	LONRF3|79836	18.1541	53.9481	2.88253e-42	15407	LONRF3	0.410428	0.529147	0.482688	0.698903	15143	15426	15289	15442	0.620243	15325	LONRF3
15408	C16orf74|404550	34.3355	100.58	1.66401e-23	15408	C16orf74	0.420314	0.514714	0.491699	0.681737	15173	15406	15307	15424	0.683352	15327.5	C16orf74
15409	SCN2B|6327	33.7547	105.413	1.64476e-34	15409	SCN2B	0.331355	0.548209	0.662	0.875174	14817	15457	15502	15536	0.507602	15328	SCN2B
15410	ST6GALNAC2|10610	121.632	350.57	4.75779e-33	15410	ST6GALNAC2	0.518726	0.489174	0.447096	0.602607	15401	15353	15230	15330	0.198948	15328.5	ST6GALNAC2
15411	PCP4L1|654790	56.2351	267.524	6.52322e-40	15411	PCP4L1	0.448032	0.507656	0.519521	0.592605	15249	15392	15361	15315	0.508498	15329.2	PCP4L1
15412	PGR|5241	188.71	556.745	1.88074e-34	15412	PGR	0.569319	0.436079	0.453985	0.637287	15477	15229	15240	15374	-0.562526	15330	PGR
15413	KCNAB1|7881	236.734	714.33	1.14273e-26	15413	KCNAB1	0.479745	0.445646	0.500237	0.658739	15331	15261	15335	15395	-0.608489	15330.5	KCNAB1
15414	PLBD1|79887	132.767	378.657	2.03802e-41	15414	PLBD1	0.569063	0.555609	0.398113	0.566018	15476	15465	15124	15265	-0.783988	15332.5	PLBD1
15415	PGF|5228	102.534	283.35	1.73845e-15	15415	PGF	0.542343	0.46141	0.577557	0.513266	15439	15288	15431	15172	-0.760889	15332.5	PGF
15416	ACTA2|59	23447.5	57305.9	2.01612e-20	15416	ACTA2	0.340492	0.564613	0.682083	0.736058	14868	15474	15514	15477	-0.173223	15333.2	ACTA2
15417	SPON1|10418	434.308	1327.26	1.53002e-28	15417	SPON1	0.530171	0.429911	0.552299	0.5843	15421	15218	15398	15297	-0.720613	15333.5	SPON1
15418	TMEM108|66000	15.6923	56.2951	1.09986e-24	15418	TMEM108	0.472252	0.50224	0.627813	0.524927	15306	15380	15470	15193	-0.71236	15337.2	TMEM108
15419	LOC401093|401093	188.467	489.269	1.29782e-26	15419	LOC401093	0.460777	0.544706	0.654749	0.495591	15278	15452	15493	15130	-0.703732	15338.2	LOC401093
15420	SLC16A5|9121	153.901	490.435	4.31411e-36	15420	SLC16A5	0.476621	0.548839	0.372693	0.830134	15319	15458	15055	15522	0.210181	15338.5	SLC16A5
15421	CACHD1|57685	229.585	580.172	4.90261e-38	15421	CACHD1	0.471059	0.472428	0.50297	0.667288	15302	15321	15338	15402	-0.352263	15340.8	CACHD1
15422	KIAA1614|57710	39.7782	105.403	1.09287e-33	15422	KIAA1614	0.483657	0.504814	0.492795	0.600965	15343	15384	15312	15326	-0.75543	15341.2	KIAA1614
15423	FLNC|2318	5084.88	16040.4	8.18415e-28	15423	FLNC	0.403953	0.459674	0.707058	0.685987	15123	15286	15526	15432	-0.146466	15341.8	FLNC
15424	NCS1|23413	1062.6	2432.66	8.71824e-29	15424	NCS1	0.441536	0.529282	0.500071	0.647268	15235	15427	15334	15383	-0.664989	15344.8	NCS1
15425	TMEM200B|399474	231.36	584.481	1.40298e-21	15425	TMEM200B	0.492924	0.522645	0.521959	0.561469	15353	15416	15365	15256	-0.793044	15347.5	TMEM200B
15426	CYP4B1|1580	221.437	1017.8	1.27236e-36	15426	CYP4B1	0.463229	0.496354	0.533793	0.634241	15281	15368	15376	15368	0.527358	15348.2	CYP4B1
15427	KCNB1|3745	30.7948	99.1479	8.54186e-32	15427	KCNB1	0.514077	0.393738	0.596322	0.685724	15395	15127	15443	15431	0.129901	15349	KCNB1
15428	EFEMP1|2202	973.649	2541.31	4.85947e-33	15428	EFEMP1	0.613016	0.537964	0.462653	0.52004	15521	15437	15254	15185	-0.797854	15349.2	EFEMP1
15429	ANO5|203859	125.435	370.743	9.24368e-33	15429	ANO5	0.478033	0.415105	0.571006	0.719808	15324	15182	15424	15467	-0.29643	15349.2	ANO5
15430	SEMA3A|10371	39.4552	135.975	1.67095e-27	15430	SEMA3A	0.562493	0.417762	0.568704	0.601769	15465	15193	15419	15327	-0.719333	15351	SEMA3A
15431	GPR87|53836	71.6925	252.252	7.40903e-36	15431	GPR87	0.513192	0.551194	0.470966	0.574048	15393	15459	15272	15280	0.116457	15351	GPR87
15432	DPYSL3|1809	4175.03	9604.26	2.99189e-31	15432	DPYSL3	0.471493	0.494451	0.541812	0.625797	15304	15364	15386	15355	-0.677587	15352.2	DPYSL3
15433	HFE|3077	75.1379	218.963	2.36117e-49	15433	HFE	0.462545	0.483873	0.542062	0.675563	15279	15347	15387	15415	0.988457	15357	HFE
15434	ROR2|4920	424.18	1022.73	4.86355e-35	15434	ROR2	0.49512	0.540954	0.423827	0.694408	15361	15444	15187	15439	-0.683534	15357.8	ROR2
15435	EHD2|30846	1493.36	3292.75	7.35655e-25	15435	EHD2	0.479649	0.506134	0.568152	0.584634	15329	15388	15418	15299	-0.71359	15358.5	EHD2
15436	LOC399959|399959	277.051	664.342	3.55537e-31	15436	LOC399959	0.542607	0.502992	0.491785	0.587549	15440	15381	15309	15305	-0.819781	15358.8	LOC399959
15437	ADCY5|111	271.813	760.54	1.57883e-32	15437	ADCY5	0.501837	0.464303	0.565657	0.619745	15372	15298	15416	15349	-0.684719	15358.8	ADCY5
15438	HIF3A|64344	87.3758	274.023	1.07172e-24	15438	HIF3A	0.412131	0.482518	0.653662	0.714901	15148	15343	15492	15459	0.785177	15360.5	HIF3A
15439	NEXN|91624	743.232	1936.64	6.32163e-26	15439	NEXN	0.515095	0.462088	0.587835	0.594931	15398	15291	15441	15317	-0.715498	15361.8	NEXN
15440	MRVI1|10335	1138.43	2826.2	1.95314e-26	15440	MRVI1	0.493287	0.473901	0.57541	0.608525	15354	15325	15430	15338	-0.698352	15361.8	MRVI1
15441	MYOF|26509	1630.05	4155.84	1.87621e-42	15441	MYOF	0.557616	0.488497	0.438339	0.682413	15462	15351	15209	15425	0.087135	15361.8	MYOF
15442	EFEMP2|30008	797.805	1586.01	6.67262e-19	15442	EFEMP2	0.471454	0.540976	0.507232	0.627521	15303	15445	15345	15357	-0.681998	15362.5	EFEMP2
15443	TSLP|85480	53.3198	191.835	4.13555e-30	15443	TSLP	0.418559	0.566701	0.65281	0.594902	15167	15477	15491	15316	-0.524222	15362.8	TSLP
15444	C1orf190|541468	37.9289	112.691	1.95794e-53	15444	C1orf190	0.344826	0.695712	0.6244	0.939791	14886	15554	15466	15554	0.729444	15365	C1orf190
15445	LOC644538|644538	108.228	249.479	1.88718e-26	15445	LOC644538	0.452758	0.531892	0.519424	0.674016	15262	15429	15360	15412	-0.56818	15365.8	LOC644538
15446	TMEM37|140738	48.7655	159.201	3.44515e-23	15446	TMEM37	0.552445	0.520998	0.620816	0.502537	15454	15414	15462	15143	-0.831915	15368.2	TMEM37
15447	C16orf45|89927	405.863	947.428	1.28547e-31	15447	C16orf45	0.50589	0.569729	0.515982	0.56541	15377	15480	15355	15261	-0.83188	15368.2	C16orf45
15448	C9orf125|84302	134.945	380.509	4.87728e-46	15448	C9orf125	0.567611	0.539094	0.398726	0.685603	15475	15441	15127	15430	0.0095076	15368.2	C9orf125
15449	ID4|3400	411.644	1291.91	6.63358e-39	15449	ID4	0.632199	0.611439	0.415926	0.570898	15532	15510	15166	15272	-0.907871	15370	ID4
15450	ITPRIPL1|150771	22.8596	62.2332	3.4116e-35	15450	ITPRIPL1	0.566903	0.496437	0.422372	0.714367	15472	15370	15182	15457	-0.48893	15370.2	ITPRIPL1
15451	PPP1R12B|4660	4593.42	11518.9	7.71239e-30	15451	PPP1R12B	0.500774	0.497643	0.550204	0.61659	15368	15372	15396	15347	-0.728064	15370.8	PPP1R12B
15452	GATA3|2625	206.828	954.529	2.94289e-36	15452	GATA3	0.579107	0.493417	0.499995	0.584549	15494	15362	15331	15298	-0.814546	15371.2	GATA3
15453	MCC|4163	481.713	1260.9	2.43502e-46	15453	MCC	0.559927	0.482045	0.428441	0.751471	15464	15341	15194	15487	0.339499	15371.5	MCC
15454	KCNMA1|3778	1289.09	3394.4	1.69091e-30	15454	KCNMA1	0.528347	0.473322	0.568877	0.602362	15419	15323	15421	15329	-0.75032	15373	KCNMA1
15455	SEMA6D|80031	77.1166	268.798	1.25027e-42	15455	SEMA6D	0.572145	0.538172	0.401687	0.688058	15482	15439	15137	15434	-0.254082	15373	SEMA6D
15456	KANK2|25959	2537.85	5967.97	1.25371e-31	15456	KANK2	0.533011	0.532675	0.493671	0.597435	15425	15431	15317	15322	-0.809937	15373.8	KANK2
15457	SLMAP|7871	1622.31	3837.03	9.48157e-44	15457	SLMAP	0.532647	0.528285	0.502727	0.589282	15424	15424	15337	15311	-0.819023	15374	SLMAP
15458	IQCA1|79781	24.5921	72.5937	9.5594e-38	15458	IQCA1	0.498045	0.559284	0.470678	0.665788	15364	15467	15270	15400	0.333516	15375.2	IQCA1
15459	MAP1A|4130	357.692	1061.18	2.48114e-31	15459	MAP1A	0.473614	0.476157	0.625869	0.662592	15310	15331	15469	15397	-0.647981	15376.8	MAP1A
15460	DNAJB5|25822	469.347	1281.87	4.49321e-28	15460	DNAJB5	0.375368	0.564658	0.686397	0.796462	15013	15475	15516	15508	-0.0354946	15378	DNAJB5
15461	NT5E|4907	237.711	586.285	5.98748e-34	15461	NT5E	0.641252	0.514214	0.512671	0.545966	15538	15404	15351	15235	-0.765491	15382	NT5E
15462	SVIL|6840	2827.32	7364.76	5.76629e-36	15462	SVIL	0.478294	0.483455	0.56246	0.707681	15325	15346	15411	15447	-0.100859	15382.2	SVIL
15463	KY|339855	30.7709	152.264	1.06863e-23	15463	KY	0.425074	0.447318	0.796451	0.836994	15186	15264	15557	15524	-0.501583	15382.8	KY
15464	CNN1|1264	8926.47	25487.8	7.82521e-22	15464	CNN1	0.361644	0.584234	0.803221	0.829301	14962	15492	15559	15521	0.190549	15383.5	CNN1
15465	VCL|7414	3457.34	9160	3.54253e-34	15465	VCL	0.537128	0.464031	0.580173	0.642944	15432	15297	15432	15379	-0.706117	15385	VCL
15466	LMO3|55885	146.901	693.941	7.11853e-41	15466	LMO3	0.500901	0.552283	0.622776	0.560145	15369	15461	15464	15253	-0.74761	15386.8	LMO3
15467	GSTM4|2948	351.46	869.99	2.12346e-43	15467	GSTM4	0.436781	0.527634	0.55839	0.779734	15220	15423	15403	15503	0.0831316	15387.2	GSTM4
15468	HRNBP3|146713	192.006	686.241	7.87245e-29	15468	HRNBP3	0.358996	0.629606	0.706542	0.991876	14948	15521	15524	15558	0.573864	15387.8	HRNBP3
15469	ASB2|51676	302.073	838.82	1.24914e-26	15469	ASB2	0.398224	0.520624	0.692746	0.848876	15094	15413	15520	15528	0.439475	15388.8	ASB2
15470	FLNA|2316	34168.8	95116.9	2.02409e-30	15470	FLNA	0.443351	0.50775	0.628383	0.715373	15237	15393	15471	15460	0.136947	15390.2	FLNA
15471	VWA5A|4013	331.928	794.26	1.68587e-36	15471	VWA5A	0.616466	0.477323	0.488035	0.688712	15525	15334	15297	15435	-0.756294	15397.8	VWA5A
15472	ADAMTS5|11096	118.878	433.814	2.16243e-36	15472	ADAMTS5	0.540735	0.543758	0.533901	0.616447	15437	15448	15377	15346	-0.810677	15402	ADAMTS5
15473	FAT3|120114	93.4966	383.093	1.03302e-32	15473	FAT3	0.452105	0.497032	0.681917	0.718016	15261	15371	15513	15463	0.410117	15402	FAT3
15474	PRKG1|5592	41.6877	160.531	1.34219e-34	15474	PRKG1	0.686408	0.501963	0.574451	0.552123	15559	15378	15428	15245	-0.921605	15402.5	PRKG1
15475	PLEKHA2|59339	454.728	1116.23	9.39653e-50	15475	PLEKHA2	0.693804	0.544028	0.428891	0.667859	15562	15449	15196	15404	-0.767428	15402.8	PLEKHA2
15476	LPAR1|1902	224.704	543.748	1.36634e-43	15476	LPAR1	0.667613	0.468669	0.499635	0.67846	15551	15312	15329	15419	-0.761488	15402.8	LPAR1
15477	CCDC8|83987	200.516	509.731	9.06846e-29	15477	CCDC8	0.430299	0.621274	0.549055	0.778732	15202	15518	15394	15502	0.588001	15404	CCDC8
15478	DUOX1|53905	235.378	1166.31	1.17261e-42	15478	DUOX1	0.521458	0.553926	0.498877	0.681139	15405	15464	15326	15422	0.244288	15404.2	DUOX1
15479	CALD1|800	11738.6	28667.7	2.85623e-38	15479	CALD1	0.591215	0.515552	0.506838	0.631302	15506	15407	15344	15361	-0.929354	15404.5	CALD1
15480	PAK7|57144	11.7121	40.3298	2.95677e-43	15480	PAK7	0.454093	0.665616	0.520369	0.723529	15267	15542	15363	15471	-0.656254	15410.8	PAK7
15481	RBPMS|11030	1317.08	2824.87	2.85432e-22	15481	RBPMS	0.476177	0.588701	0.574944	0.674212	15316	15497	15429	15413	-0.487142	15413.8	RBPMS
15482	ZNF516|9658	219.693	604.311	2.53446e-44	15482	ZNF516	0.544555	0.540326	0.480106	0.753218	15443	15442	15285	15488	0.425468	15414.5	ZNF516
15483	STOX2|56977	18.1625	62.4638	4.81232e-52	15483	STOX2	0.477437	0.557036	0.504162	0.856132	15322	15466	15341	15531	0.73655	15415	STOX2
15484	ANO6|196527	1005.21	2635.05	2.39764e-47	15484	ANO6	0.613431	0.495171	0.550093	0.647714	15522	15367	15395	15384	-0.737981	15417	ANO6
15485	MEIS1|4211	327.993	764.99	2.03096e-30	15485	MEIS1	0.570442	0.614726	0.547265	0.587057	15479	15511	15393	15304	-0.793868	15421.8	MEIS1
15486	C3orf70|285382	234.968	607.89	8.10936e-36	15486	C3orf70	0.48181	0.500055	0.587775	0.87029	15339	15376	15440	15534	0.230996	15422.2	C3orf70
15487	SLC47A1|55244	55.8643	154.459	8.54973e-32	15487	SLC47A1	0.582848	0.519338	0.554638	0.652879	15499	15410	15399	15389	-0.895292	15424.2	SLC47A1
15488	TPM1|7168	10170	27224.7	5.61941e-32	15488	TPM1	0.419265	0.660686	0.633612	0.825671	15169	15538	15477	15519	0.613479	15425.8	TPM1
15489	ST5|6764	1101.33	2359.81	8.16525e-39	15489	ST5	0.579975	0.655663	0.441611	0.713647	15496	15537	15214	15456	0.072909	15425.8	ST5
15490	MXRA7|439921	2431.64	5644.23	9.35113e-35	15490	MXRA7	0.44092	0.618517	0.635268	0.74578	15234	15514	15481	15482	-0.579493	15427.8	MXRA7
15491	ANGPT1|284	239.609	1016.56	8.39938e-70	15491	ANGPT1	0.377598	0.851921	0.750188	1.09537	15023	15576	15541	15571	0.214784	15427.8	ANGPT1
15492	ETNK2|55224	222.228	532.011	5.21353e-44	15492	ETNK2	0.557435	0.604673	0.504079	0.672209	15459	15504	15340	15408	-0.220866	15427.8	ETNK2
15493	CFL2|1073	1036.52	2879.17	1.39544e-31	15493	CFL2	0.572638	0.468538	0.655002	0.684664	15484	15309	15494	15429	-0.693746	15429	CFL2
15494	TINAGL1|64129	674.546	1569.21	1.26399e-27	15494	TINAGL1	0.589926	0.629586	0.645299	0.529292	15505	15520	15488	15206	-0.881675	15429.8	TINAGL1
15495	TCF7L1|83439	280.167	643.136	1.46591e-35	15495	TCF7L1	0.570983	0.6411	0.517555	0.63643	15480	15530	15356	15371	-0.84446	15434.2	TCF7L1
15496	MAMDC2|256691	102.061	302.217	4.69328e-36	15496	MAMDC2	0.676213	0.519931	0.655331	0.578384	15554	15412	15496	15285	-0.77878	15436.8	MAMDC2
15497	MAL|4118	34.1463	115.51	4.28366e-17	15497	MAL	0.480462	0.560238	0.707705	0.678372	15335	15469	15527	15418	-0.661715	15437.2	MAL
15498	CCDC69|26112	619.873	1619.69	1.26859e-34	15498	CCDC69	0.463789	0.580734	0.633254	0.79562	15282	15490	15476	15507	-0.515946	15438.8	CCDC69
15499	PLP2|5355	735.176	1672.11	5.3319e-44	15499	PLP2	0.61298	0.585966	0.504434	0.669211	15520	15494	15342	15406	-0.272179	15440.5	PLP2
15500	BHMT2|23743	89.4241	259.559	1.1353e-36	15500	BHMT2	0.557436	0.578868	0.573512	0.652235	15460	15488	15427	15388	-0.841526	15440.8	BHMT2
15501	GATM|2628	170.119	476.29	1.02839e-44	15501	GATM	0.71598	0.596444	0.44221	0.744297	15569	15499	15215	15480	-0.691903	15440.8	GATM
15502	SRD5A2|6716	213.709	740.054	1.18171e-45	15502	SRD5A2	0.445652	0.57929	0.655277	0.919798	15242	15489	15495	15544	-0.0674003	15442.5	SRD5A2
15503	GPRC5B|51704	312.45	1151.85	2.30705e-52	15503	GPRC5B	0.581813	0.587573	0.538358	0.660077	15498	15496	15381	15396	-0.81136	15442.8	GPRC5B
15504	ACOX2|8309	124.845	395.318	1.97562e-48	15504	ACOX2	0.423681	0.66502	0.640804	1.05854	15183	15540	15486	15567	0.607689	15444	ACOX2
15505	ANXA6|309	2408	5350.41	3.43733e-32	15505	ANXA6	0.546872	0.571106	0.605337	0.672441	15446	15481	15452	15409	-0.722185	15447	ANXA6
15506	AOX1|316	410.545	2218.89	6.31239e-54	15506	AOX1	0.572325	0.620513	0.48362	0.768897	15483	15517	15292	15496	-0.627734	15447	AOX1
15507	GCOM1|145781	311.243	920.375	2.20604e-40	15507	GCOM1	0.439033	0.704793	0.706632	0.749097	15228	15557	15525	15484	0.62047	15448.5	GCOM1
15508	EFNB1|1947	424.213	1032.14	8.10991e-49	15508	EFNB1	0.551746	0.608804	0.533188	0.719483	15452	15508	15375	15466	-0.712293	15450.2	EFNB1
15509	AHNAK2|113146	671.55	2223.32	5.62645e-38	15509	AHNAK2	0.521476	0.551404	0.607355	0.744645	15406	15460	15454	15481	-0.565959	15450.2	AHNAK2
15510	JAZF1|221895	398.791	1011	7.16208e-37	15510	JAZF1	0.536084	0.547431	0.636693	0.692787	15429	15456	15483	15437	-0.695895	15451.2	JAZF1
15511	PPP1R3C|5507	220.684	703.77	6.26063e-34	15511	PPP1R3C	0.499679	0.578646	0.676958	0.709173	15365	15487	15509	15448	-0.673496	15452.2	PPP1R3C
15512	IGSF1|3547	34.1631	175.675	1.31076e-37	15512	IGSF1	0.487864	0.526785	0.719518	0.81392	15347	15421	15531	15513	-0.492009	15453	IGSF1
15513	SLC8A1|6546	532.035	1527.38	4.38552e-37	15513	SLC8A1	0.70755	0.50758	0.600708	0.681415	15566	15391	15448	15423	-0.782863	15457	SLC8A1
15514	GJA1|2697	1615.59	4032.91	1.28788e-40	15514	GJA1	0.609852	0.619578	0.541529	0.674935	15517	15516	15384	15414	-0.488548	15457.8	GJA1
15515	RHBDL3|162494	28.6636	101.227	3.91057e-47	15515	RHBDL3	0.517041	0.605253	0.604456	0.791117	15399	15505	15450	15504	0.733297	15464.5	RHBDL3
15516	COL17A1|1308	468.335	1744.95	4.35607e-47	15516	COL17A1	0.520296	0.617577	0.58576	0.808271	15403	15513	15437	15511	0.778603	15466	COL17A1
15517	PCDH7|5099	425.656	1571.2	3.36521e-48	15517	PCDH7	0.660133	0.546923	0.540019	0.749417	15548	15455	15382	15485	-0.601651	15467.5	PCDH7
15518	L3MBTL4|91133	30.0236	97.7398	1.18178e-53	15518	L3MBTL4	0.608778	0.665483	0.490123	0.816903	15516	15541	15305	15514	-0.0602401	15469	L3MBTL4
15519	CLIP3|25999	556.123	1531.31	1.9045e-26	15519	CLIP3	0.538263	0.584645	0.717531	0.680766	15433	15493	15530	15421	-0.705803	15469.2	CLIP3
15520	ARHGAP20|57569	80.2848	272.419	3.19111e-50	15520	ARHGAP20	0.526437	0.577471	0.594753	0.928099	15415	15485	15442	15549	0.65022	15472.8	ARHGAP20
15521	TSPAN18|90139	368.548	1240.01	5.69629e-47	15521	TSPAN18	0.588635	0.606974	0.641577	0.665996	15502	15506	15487	15401	-0.81444	15474	TSPAN18
15522	TP63|8626	516.935	1817.83	7.1477e-45	15522	TP63	0.593652	0.601843	0.517748	0.85215	15510	15501	15357	15529	0.307799	15474.2	TP63
15523	RBMS3|27303	28.6163	95.0509	1.05812e-44	15523	RBMS3	0.747298	0.514361	0.580703	0.755251	15574	15405	15434	15490	-0.73969	15475.8	RBMS3
15524	LGR6|59352	81.53	364.63	6.15634e-30	15524	LGR6	0.551988	0.571846	0.731711	0.690864	15453	15482	15535	15436	-0.664915	15476.5	LGR6
15525	DAAM2|23500	400.925	1338.54	5.35555e-50	15525	DAAM2	0.634131	0.566685	0.663105	0.673188	15533	15476	15504	15411	-0.767504	15481	DAAM2
15526	JPH4|84502	239.834	1003.08	9.58339e-41	15526	JPH4	0.451813	0.693305	0.752947	1.09766	15259	15553	15542	15572	0.273087	15481.5	JPH4
15527	CXCR2|3579	11.4743	73.9281	1.04727e-47	15527	CXCR2	0.622764	0.583667	0.599373	0.734524	15527	15491	15446	15475	-0.891774	15484.8	CXCR2
15528	FERMT2|10979	1085.6	2770.93	3.34711e-40	15528	FERMT2	0.607961	0.602977	0.611653	0.74024	15515	15503	15456	15478	-0.734215	15488	FERMT2
15529	PALLD|23022	4317.32	12145.1	6.36953e-34	15529	PALLD	0.644994	0.649232	0.680418	0.634871	15540	15533	15510	15370	-0.841563	15488.2	PALLD
15530	CSRP1|1465	16379.5	45207	9.74683e-34	15530	CSRP1	0.453856	0.726968	0.802705	1.04108	15266	15565	15558	15565	0.594211	15488.5	CSRP1
15531	ATP2B4|493	1884.68	5258.24	1.92074e-39	15531	ATP2B4	0.611177	0.53798	0.624376	0.888058	15519	15438	15465	15538	-0.681315	15490	ATP2B4
15532	PRKCB|5579	202.394	726.861	8.83125e-36	15532	PRKCB	0.614771	0.553552	0.666868	0.726041	15523	15463	15505	15472	-0.712151	15490.8	PRKCB
15533	FAM107A|11170	849.319	2585.29	1.97938e-42	15533	FAM107A	0.506194	0.618776	0.741235	0.915766	15379	15515	15539	15541	-0.212783	15493.5	FAM107A
15534	NKAPL|222698	9.45611	34.3511	4.34763e-45	15534	NKAPL	0.487304	0.645075	0.787533	0.945359	15346	15531	15554	15555	0.332701	15496.5	NKAPL
15535	C12orf75|387882	451.594	1342.16	6.56148e-45	15535	C12orf75	0.614893	0.719982	0.710934	0.63806	15524	15562	15528	15375	-0.77051	15497.2	C12orf75
15536	SYNM|23336	5893.56	21569.1	1.40114e-39	15536	SYNM	0.493539	0.665725	0.75325	0.931097	15356	15543	15543	15550	0.634221	15498	SYNM
15537	SORBS1|10580	2694.15	7998.71	3.86821e-36	15537	SORBS1	0.574643	0.607112	0.661465	0.759706	15491	15507	15501	15494	-0.704867	15498.2	SORBS1
15538	ADRA1A|148	39.1941	168.641	6.61884e-38	15538	ADRA1A	0.586981	0.562431	0.770328	0.734034	15501	15470	15548	15474	-0.680038	15498.2	ADRA1A
15539	NYNRIN|57523	322.23	1219.1	3.54222e-49	15539	NYNRIN	0.664739	0.630917	0.568804	0.77395	15550	15524	15420	15499	-0.540049	15498.2	NYNRIN
15540	STAC|6769	111.312	616.706	3.15968e-36	15540	STAC	0.575579	0.610315	0.770032	0.711739	15493	15509	15547	15453	-0.730916	15500.5	STAC
15541	SCARA3|51435	661.922	2220.7	1.95765e-49	15541	SCARA3	0.653874	0.630554	0.64	0.719819	15546	15523	15485	15468	-0.755578	15505.5	SCARA3
15542	PGM5|5239	2443.01	8238.38	1.74496e-35	15542	PGM5	0.503642	0.687661	0.748215	1.00596	15374	15551	15540	15562	0.0839233	15506.8	PGM5
15543	TNS1|7145	7690.75	21128.9	1.64885e-38	15543	TNS1	0.679528	0.591303	0.630457	0.77597	15555	15498	15473	15501	-0.859005	15506.8	TNS1
15544	PDZRN4|29951	176.776	573.527	2.51753e-45	15544	PDZRN4	0.539765	0.646293	0.686415	0.919033	15435	15532	15517	15543	0.0326895	15506.8	PDZRN4
15545	MAMLD1|10046	86.2653	261.485	1.68854e-46	15545	MAMLD1	0.573332	0.674871	0.702247	0.743489	15489	15547	15522	15479	-0.72523	15509.2	MAMLD1
15546	RND2|8153	70.9471	202.125	3.98144e-35	15546	RND2	0.48527	0.724822	0.806783	1.09519	15344	15564	15561	15570	0.688898	15509.8	RND2
15547	COL4A6|1288	295.816	1095.85	1.51931e-48	15547	COL4A6	0.548605	0.651249	0.690683	0.919918	15447	15535	15519	15545	0.241621	15511.5	COL4A6
15548	RASL12|51285	696.241	2101.1	1.80378e-32	15548	RASL12	0.551469	0.676029	0.813658	0.793663	15451	15548	15563	15506	-0.674918	15517	RASL12
15549	HOXD13|3239	127.362	448.77	1.36667e-43	15549	HOXD13	0.689615	0.632489	0.625613	0.826712	15561	15525	15467	15520	-0.796705	15518.2	HOXD13
15550	KCNMB1|3779	739.471	2122.62	1.16234e-27	15550	KCNMB1	0.515	0.719166	0.839586	0.951552	15397	15561	15569	15556	-0.434573	15520.8	KCNMB1
15551	MPP2|4355	147.644	412.882	1.80118e-39	15551	MPP2	0.549858	0.72284	0.680836	1.01959	15450	15563	15511	15564	-0.69058	15522	MPP2
15552	SYNPO2|171024	7563.4	27990.2	2.67441e-36	15552	SYNPO2	0.625604	0.628657	0.766395	0.81927	15530	15519	15546	15516	-0.71247	15527.8	SYNPO2
15553	GNAL|2774	115.102	381.999	1.04984e-49	15553	GNAL	0.554307	0.687857	0.775976	0.93904	15455	15552	15552	15553	0.528672	15528	GNAL
15554	LMOD1|25802	3800.05	11808.3	2.20796e-32	15554	LMOD1	0.573173	0.703699	0.820189	0.792099	15488	15556	15565	15505	-0.665772	15528.5	LMOD1
15555	MYH11|4629	62564.4	212528	8.75348e-41	15555	MYH11	0.570246	0.672596	0.791897	0.910105	15478	15545	15555	15540	-0.382107	15529.5	MYH11
15556	FRMD6|122786	702.28	2029.47	1.27275e-55	15556	FRMD6	0.671679	0.635778	0.65688	0.926463	15552	15527	15497	15548	-0.419553	15531	FRMD6
15557	RAB9B|51209	16.1205	71.3327	4.2177e-49	15557	RAB9B	0.600085	0.649647	0.771635	0.85565	15512	15534	15549	15530	-0.679022	15531.2	RAB9B
15558	MSRB3|253827	1219.83	3514.18	3.71043e-37	15558	MSRB3	0.686062	0.671144	0.715789	0.764552	15558	15544	15529	15495	-0.796296	15531.5	MSRB3
15559	C5orf4|10826	479.57	1307.98	2.8981e-48	15559	C5orf4	0.703139	0.78404	0.597894	1.04559	15563	15571	15444	15566	-0.228227	15536	C5orf4
15560	CAV1|857	1412.65	4699.79	5.75459e-43	15560	CAV1	0.563561	0.771505	0.839888	0.898434	15467	15569	15570	15539	-0.483865	15536.2	CAV1
15561	PPARGC1A|10891	90.177	320.776	6.24721e-50	15561	PPARGC1A	0.664269	0.63287	0.681346	1.21026	15549	15526	15512	15577	0.542688	15541	PPARGC1A
15562	DBNDD2|55861	415.514	938.78	2.0885e-28	15562	DBNDD2	0.63019	0.711144	0.773692	0.847226	15531	15559	15551	15526	-0.718056	15541.8	DBNDD2
15563	CAV2|858	428.548	1151.93	2.11816e-50	15563	CAV2	0.760177	0.686499	0.719531	0.818236	15575	15550	15532	15515	-0.997694	15543	CAV2
15564	LOC284276|284276	20.5618	67.8622	1.12547e-43	15564	LOC284276	0.648406	0.673133	0.807079	0.88345	15542	15546	15562	15537	-0.70614	15546.8	LOC284276
15565	APOBEC3C|27350	168.951	757.21	3.83871e-75	15565	APOBEC3C	0.846975	0.805459	0.634084	1.07297	15578	15574	15479	15568	-0.746826	15549.8	APOBEC3C
15566	MYOCD|93649	212.333	813.616	4.91536e-50	15566	MYOCD	0.681848	0.637073	0.791899	1.01526	15556	15528	15556	15563	0.56332	15550.8	MYOCD
15567	CHRDL1|91851	1361.92	5146.25	1.47077e-44	15567	CHRDL1	0.682223	0.700989	0.803518	0.856342	15557	15555	15560	15532	-0.715301	15551	CHRDL1
15568	ASPA|443	14.1618	72.1088	1.22034e-52	15568	ASPA	0.686913	0.705033	0.78097	0.85852	15560	15558	15553	15533	-0.731506	15551	ASPA
15569	PRICKLE2|166336	332.402	946.08	1.74883e-50	15569	PRICKLE2	0.801705	0.67718	0.705921	1.00359	15577	15549	15523	15560	-0.769019	15552.2	PRICKLE2
15570	UBXN10|127733	58.4509	215.314	7.40056e-49	15570	UBXN10	0.654349	0.75319	0.945727	0.932713	15547	15566	15577	15551	-0.701315	15560.2	UBXN10
15571	PAK3|5063	8.15477	45.5663	3.60998e-59	15571	PAK3	0.742007	0.713718	0.853762	0.916218	15573	15560	15571	15542	-0.754696	15561.5	PAK3
15572	C2orf88|84281	78.6146	423.718	2.28048e-64	15572	C2orf88	0.639729	0.862288	0.928609	1.11152	15536	15577	15576	15573	-0.279602	15565.5	C2orf88
15573	TMLHE|55217	43.4803	155.211	4.83953e-71	15573	TMLHE	0.72839	0.76553	0.828335	1.00128	15570	15568	15567	15559	-0.745728	15566	TMLHE
15574	TMEM35|59353	198.265	755.354	1.75757e-54	15574	TMEM35	0.706009	0.778189	0.832563	1.24016	15564	15570	15568	15578	-0.480237	15570	TMEM35
15575	PGM5P2|595135	22.8294	117.067	5.34056e-56	15575	PGM5P2	0.710148	0.79028	0.866737	1.14703	15567	15572	15572	15575	-0.64332	15571.5	PGM5P2
15576	NECAB1|64168	94.1508	323.883	1.27989e-52	15576	NECAB1	0.729386	0.793683	0.890976	1.08664	15571	15573	15574	15569	-0.730794	15571.8	NECAB1
15577	HSPB8|26353	1675.69	6045.22	1.92601e-41	15577	HSPB8	0.706752	0.862526	1.06984	1.16	15565	15578	15578	15576	-0.685005	15574.2	HSPB8
15578	MYLK|4638	11506.2	45956.1	1.03417e-53	15578	MYLK	0.781467	0.830121	0.912994	1.1161	15576	15575	15575	15574	-0.712876	15575	MYLK
