# Supplementary material for: Co‐Targeting Plk1 and DNMT3a in Advanced Prostate Cancer
Source: Adv Sci (Weinh). 2021 May 29;8(13):2101458. doi: 10.1002/advs.202101458 (PMC8261504; doi:10.1002/advs.202101458)
Supplement: Supplementary file 6 — Supporting Table 6.1 [file ADVS-8-2101458-s002.xlsx]

## Sheet: S.Table 6.1
Supplementary Table 6.1 The differential expression rank of genes under different Gleason score status by comparison of tumor verse adjacent normal in TCGA.
		497 samples	52 samples	T-test (none pair)		Normal_vs_GS6	Normal_vs_GS7	Normal_vs_GS8	Normal_vs_GS9
Gene_ID	Hybridization REF	T_Average	N_Average	p_value	Gene name	Rank_GS6	Rank_GS7	Rank_GS8	Rank_GS9	Correlation	Average_Rank
1	HPN|3249	5805.52	1052.5	7.96913e-20	HPN	3	3	4	21	0.724739	7.75
2	SDCCAG3|10807	743.084	419.894	7.67374e-20	SDCCAG3	57	16	7	12	0.660779	23
3	LRFN1|57622	199.374	68.5304	2.32665e-21	LRFN1	16	10	34	46	0.721318	26.5
4	PYCR1|5831	4850.49	1827.65	7.89291e-28	PYCR1	70	2	26	23	0.696721	30.25
5	YPEL1|29799	385.794	182.005	2.49416e-19	YPEL1	22	13	3	136	0.743604	43.5
6	EPHA10|284656	234.741	50.534	4.82508e-24	EPHA10	205	1	1	18	0.654094	56.25
7	KIF9|64147	204.757	104.329	1.70153e-13	KIF9	9	56	151	30	0.722894	61.5
8	PDCD2L|84306	191.874	112.956	1.09144e-16	PDCD2L	78	22	122	24	0.642791	61.5
9	ULK3|25989	1317.01	661.814	2.27049e-23	ULK3	37	33	21	191	0.721832	70.5
10	QSOX2|169714	567.726	305.228	5.06837e-23	QSOX2	166	27	46	58	0.643245	74.25
11	DAZAP1|26528	1670.4	1210.95	3.25512e-12	DAZAP1	177	117	13	11	0.647069	79.5
12	TMEM120B|144404	596.307	322.243	3.07e-20	TMEM120B	15	61	79	168	0.747785	80.75
13	SAMD10|140700	355.618	176.846	1.02606e-16	SAMD10	11	40	142	131	0.735068	81
14	GAR1|54433	380.907	260.63	6.22529e-15	GAR1	24	104	175	56	0.717504	89.75
15	DND1|373863	107.481	63.6277	5.31087e-24	DND1	120	37	35	171	0.713661	90.75
16	SOX12|6666	932.203	570.612	4.60021e-11	SOX12	39	82	145	106	0.742554	93
17	SRM|6723	1742.74	926.065	2.29816e-11	SRM	40	28	313	3	-0.0111339	96
18	DVL1|1855	2130.74	1258.53	6.33203e-14	DVL1	90	93	17	187	0.741827	96.75
19	SGEF|26084	2089.59	699.792	8.5127e-17	SGEF	207	49	66	69	0.512662	97.75
20	C9orf69|90120	1038.78	729.729	1.42601e-13	C9orf69	108	48	23	220	0.746475	99.75
21	EVL|51466	1793.59	1190.35	1.20897e-09	EVL	27	157	172	63	0.714763	104.75
22	ARVCF|421	891.542	491.574	1.9569e-17	ARVCF	84	77	91	170	0.713296	105.5
23	MARCKSL1|65108	9946.21	3890.12	5.47139e-21	MARCKSL1	43	7	330	47	0.732876	106.75
24	NCLN|56926	2014.17	1266.89	1.92398e-12	NCLN	149	23	88	184	0.719825	111
25	C9orf7|11094	1463.93	802.806	9.80948e-14	C9orf7	139	47	62	197	0.722474	111.25
26	SLC4A5|57835	211.543	111.224	9.62232e-15	SLC4A5	6	35	319	90	0.768853	112.5
27	TELO2|9894	1084.1	672.771	1.00478e-11	TELO2	123	210	77	64	0.68397	118.5
28	LRRC56|115399	222.366	90.7669	1.07454e-15	LRRC56	89	38	37	313	0.476426	119.25
29	PMM2|5373	1242.71	740.195	2.27461e-19	PMM2	311	17	50	102	0.5881	120
30	KAT2A|2648	1561.9	785.707	8.93255e-13	KAT2A	206	206	25	57	0.452185	123.5
31	NPRL3|8131	1028.68	705.144	2.75562e-13	NPRL3	192	26	19	260	0.722156	124.25
32	SLC25A45|283130	296.079	135.142	1.42792e-12	SLC25A45	12	152	98	259	0.800684	130.25
33	GLT25D1|79709	1350.35	1122.58	3.12675e-06	GLT25D1	209	45	226	42	-0.188494	130.5
34	VARS|7407	1887.61	1197.02	1.33844e-16	VARS	295	14	138	75	0.207787	130.5
35	ATAD3A|55210	824.057	514.157	1.00885e-10	ATAD3A	197	165	115	52	0.617946	132.25
36	SLC19A1|6573	939.605	350.637	3.54079e-21	SLC19A1	5	4	298	223	0.907629	132.5
37	TMEM184A|202915	1477.38	613.974	2.08134e-14	TMEM184A	35	202	18	277	0.733316	133
38	NOP16|51491	292.404	149.72	1.06377e-12	NOP16	56	120	353	7	0.61196	134
39	C17orf86|654434	188.951	99.4218	4.34955e-14	C17orf86	106	121	10	307	0.744778	136
40	EIF3B|8662	5428.05	3374.65	3.52123e-13	EIF3B	213	34	272	31	0.625488	137.5
41	ZMYND19|116225	526.86	303.758	1.84784e-13	ZMYND19	162	115	221	60	0.661921	139.5
42	LEPRE1|64175	645.933	448.042	7.61413e-12	LEPRE1	293	25	43	209	0.654579	142.5
43	SLC25A22|79751	1050.12	510.286	2.01284e-16	SLC25A22	366	19	59	139	0.530195	145.75
44	PPAN|56342	632.48	367.1	5.97554e-10	PPAN	323	74	180	9	0.500841	146.5
45	MON1A|84315	282.479	207.033	1.53946e-08	MON1A	152	71	81	286	0.780067	147.5
46	CGREF1|10669	751.81	193.671	2.43978e-18	CGREF1	52	58	411	71	0.735613	148
47	SLC27A4|10999	1183.69	649.296	5.06671e-18	SLC27A4	98	8	258	231	0.735519	148.75
48	HNRNPAB|3182	3016.54	2139.29	9.44513e-13	HNRNPAB	464	106	29	14	0.493213	153.25
49	CTU1|90353	98.3539	42.8914	2.06458e-11	CTU1	258	186	99	85	0.660729	157
50	SNRNP70|6625	4690.25	2573.55	4.85975e-11	SNRNP70	88	419	42	80	0.68975	157.25
51	PSMG4|389362	311.508	194.93	6.15451e-08	PSMG4	32	284	103	222	0.757604	160.25
52	PARVB|29780	537.758	342.28	2.78269e-07	PARVB	38	39	518	54	0.0321731	162.25
53	CCDC40|55036	186.16	86.8156	2.02976e-12	CCDC40	100	488	15	53	0.47915	164
54	PUS1|80324	379.798	237.023	3.23851e-09	PUS1	54	378	176	48	0.644616	164
55	C17orf70|80233	1091.28	673.739	1.25319e-15	C17orf70	262	87	39	272	0.700235	165
56	DBNDD1|79007	780.555	300.655	4.87038e-15	DBNDD1	18	113	540	13	0.722788	171
57	SBK1|388228	558.74	212.45	9.17419e-18	SBK1	181	24	416	67	0.622348	172
58	SLC26A6|65010	508.196	204.76	3.36843e-16	SLC26A6	336	66	134	163	0.5309	174.75
59	GRAMD1A|57655	2164.09	1340.41	4.40145e-15	GRAMD1A	445	132	8	120	0.596387	176.25
60	MAZ|4150	9368.48	4942.64	3.65406e-15	MAZ	229	141	171	167	0.682795	177
61	LOC100286793|100286793	260.82	128.686	4.47424e-13	LOC100286793	191	436	55	43	0.611275	181.25
62	QTRT1|81890	1012.4	560.809	1.91247e-09	QTRT1	68	227	357	79	0.714227	182.75
63	NOP56|10528	2070.27	1457.32	4.69118e-15	NOP56	320	114	210	88	-0.411572	183
64	LETM1|3954	1161.67	736.406	3.44648e-18	LETM1	312	52	178	194	0.127094	184
65	FBRSL1|57666	999.749	683.957	3.2068e-11	FBRSL1	73	251	54	363	0.730377	185.25
66	CBX4|8535	994.469	566.201	3.94531e-10	CBX4	91	321	58	283	0.73903	188.25
67	C10orf2|56652	391.676	222.455	2.11477e-15	C10orf2	185	161	189	246	0.415312	195.25
68	ZNF74|7625	410.248	266.467	6.21491e-18	ZNF74	356	143	61	228	0.66758	197
69	ZNF598|90850	920.16	641.015	6.20056e-14	ZNF598	499	137	11	162	0.485524	202.25
70	TRIM36|55521	1147.65	412.514	7.41248e-19	TRIM36	25	130	69	588	0.86336	203
71	GTPBP3|84705	387.16	260.387	5.70376e-14	GTPBP3	368	314	28	107	-0.0472632	204.25
72	SNHG3-RCC1|751867	395.076	147.655	6.69014e-10	SNHG3-RCC1	79	522	150	77	0.639311	207
73	LOC388796|388796	484.954	252.38	1.92558e-09	LOC388796	76	315	322	124	0.713682	209.25
74	NOC2L|26155	2631.1	1769.03	5.59679e-16	NOC2L	398	68	214	159	0.190937	209.75
75	BYSL|705	502.405	313.577	2.38527e-18	BYSL	220	12	454	166	0.670881	213
76	CSK|1445	1664.7	1138.04	5.79731e-22	CSK	329	44	70	411	0.719388	213.5
77	DYRK1B|9149	741.191	495.94	4.3305e-12	DYRK1B	110	92	218	446	0.733536	216.5
78	TXN|7295	2912.32	1637.66	3.28533e-11	TXN	169	159	517	27	0.678887	218
79	PCSK6|5046	701.557	209.539	1.01676e-17	PCSK6	465	5	246	161	0.665947	219.25
80	MAST2|23139	1815.07	1138	4.52309e-08	MAST2	81	602	49	152	0.683013	221
81	PDXP|57026	276.168	190.601	9.37826e-09	PDXP	93	133	295	364	0.153384	221.25
82	RRP12|23223	978.691	580.756	1.71245e-15	RRP12	439	31	308	115	-0.261165	223.25
83	GNL2|29889	1304.84	898.934	3.67483e-17	GNL2	620	88	72	113	0.111372	223.25
84	PKN1|5585	4467.54	2500.28	1.60159e-09	PKN1	104	216	563	10	0.663371	223.25
85	ZNF668|79759	298.449	215.634	2.62305e-08	ZNF668	498	181	82	132	0.518668	223.25
86	ZSCAN2|54993	367.234	236.375	1.4286e-18	ZSCAN2	142	76	220	463	0.745228	225.25
87	RPP40|10799	106.585	62.1526	1.6348e-14	RPP40	345	42	266	250	0.614958	225.75
88	RAB11FIP3|9727	1599.44	1149.92	5.8576e-11	RAB11FIP3	539	214	5	149	0.109858	226.75
89	PDCD5|9141	735.413	466.306	1.42455e-10	PDCD5	351	237	290	40	0.524896	229.5
90	TOMM40|10452	1109.47	778.077	9.07656e-10	TOMM40	136	163	505	119	0.72113	230.75
91	C6orf108|10591	966.015	504.766	3.0896e-11	C6orf108	4	136	643	145	0.740819	232
92	AZI1|22994	339.753	221.458	1.78756e-08	AZI1	503	270	75	89	0.616061	234.25
93	AKT1S1|84335	1585.45	1145.96	2.18874e-10	AKT1S1	253	97	230	360	0.730164	235
94	FAM109A|144717	499.486	318.449	5.63861e-14	FAM109A	111	147	235	452	0.77892	236.25
95	TNK2|10188	2013.07	1085.66	4.97103e-15	TNK2	59	239	110	539	0.778189	236.75
96	BAX|581	937.503	598.793	9.59094e-09	BAX	175	280	486	37	0.6883	244.5
97	EEF1E1|9521	351.75	237.94	7.06727e-14	EEF1E1	236	197	179	373	0.733118	246.25
98	DOM3Z|1797	517.255	355.555	1.5141e-11	DOM3Z	94	332	112	450	0.745979	247
99	TNIP2|79155	781.963	588.942	1.89686e-09	TNIP2	265	110	284	347	0.750311	251.5
100	TRMT1|55621	755.802	473.766	2.18802e-08	TRMT1	349	369	204	87	0.635133	252.25
101	NFKB2|4791	1354.56	817.077	5.90424e-11	NFKB2	151	83	317	462	0.890774	253.25
102	MSL3L2|151507	332.14	147.309	1.91637e-22	MSL3L2	444	67	388	129	0.650705	257
103	NLE1|54475	509.114	303.179	4.32619e-14	NLE1	163	128	625	114	0.488093	257.5
104	DPH2|1802	507.98	332.78	8.68e-17	DPH2	582	59	161	232	0.411768	258.5
105	PCGF3|10336	1654.14	1072.35	2.06864e-15	PCGF3	260	243	126	409	0.729031	259.5
106	NAT15|79903	2323.41	1592.63	1.52221e-14	NAT15	144	18	275	604	0.754668	260.25
107	VAV2|7410	1289.08	732.016	1.30754e-19	VAV2	724	183	31	105	0.218934	260.75
108	ACSS1|84532	3352.54	1913.89	4.44231e-18	ACSS1	280	86	197	480	0.716381	260.75
109	HOMER3|9454	443.915	254.393	2.36289e-08	HOMER3	69	453	529	1	0.539954	263
110	ALKBH2|121642	430.804	264.234	1.52013e-09	ALKBH2	99	306	457	201	0.693897	265.75
111	NME1|4830	1751.13	888.434	2.01749e-12	NME1	87	100	853	32	0.695474	268
112	MEX3D|399664	644.52	362.76	4.45277e-16	MEX3D	834	119	130	29	0.543066	278
113	STK32C|282974	215.516	102.795	3.95162e-11	STK32C	29	21	995	68	0.692383	278.25
114	METTL1|4234	389.461	255.873	7.74435e-10	METTL1	376	142	423	183	0.666875	281
115	POLR2H|5437	1057.79	572.016	1.57783e-13	POLR2H	124	111	887	5	0.685838	281.75
116	FAM100A|124402	677.121	494.325	5.86857e-06	FAM100A	85	316	437	290	0.737985	282
117	MSI1|4440	355.454	167.009	9.10307e-13	MSI1	119	222	373	418	0.755988	283
118	LPPR2|64748	1756.16	1081.98	2.78964e-14	LPPR2	304	91	187	556	0.745709	284.5
119	HPCAL1|3241	719.025	534.308	7.01021e-07	HPCAL1	642	268	90	156	0.619721	289
120	DENND1A|57706	1071.07	781.175	1.07449e-10	DENND1A	60	60	209	832	0.872216	290.25
121	MARCH9|92979	486.937	345.729	4.94222e-11	2018-03-09	359	246	232	325	0.69738	290.5
122	DDX54|79039	2115.26	1583.6	2.81421e-11	DDX54	432	124	109	501	0.711044	291.5
123	PWP2|5822	741.91	512.913	2.13406e-18	PWP2	721	64	213	189	-0.534121	296.75
124	SLC25A33|84275	456.391	245.868	2.79499e-14	SLC25A33	446	396	291	62	0.544667	298.75
125	MGC72080|389538	130.298	72.4441	1.11455e-09	MGC72080	42	290	770	100	0.726103	300.5
126	FBXO46|23403	600.949	407.164	1.16109e-11	FBXO46	256	337	155	460	0.732182	302
127	PKP3|11187	1748.22	920.799	7.85128e-16	PKP3	703	193	236	81	0.190037	303.25
128	SNRPF|6636	771.103	487.287	2.69566e-08	SNRPF	303	514	262	143	0.523918	305.5
129	SCRIB|23513	2253.88	1344.28	2.19196e-11	SCRIB	657	205	208	155	-0.725559	306.25
130	RAB3D|9545	4242.51	2277.99	3.23638e-21	RAB3D	118	32	555	521	0.836812	306.5
131	CARM1|10498	1280.4	1096.68	1.38033e-06	CARM1	612	148	53	447	0.582445	315
132	BCL2L12|83596	326.698	205.833	1.88694e-11	BCL2L12	155	253	375	483	0.777595	316.5
133	RRP9|9136	588.946	375.196	5.99898e-12	RRP9	397	192	604	76	0.235995	317.25
134	LRRC45|201255	545.923	288.747	2.20496e-08	LRRC45	247	493	441	96	0.677856	319.25
135	GPI|2821	6246.26	4856.82	9.06854e-07	GPI	210	57	641	370	0.791964	319.5
136	ZMIZ2|83637	2656.82	2022	2.03016e-09	ZMIZ2	458	320	325	178	0.569164	320.25
137	SNHG3|8420	116.918	24.0144	4.37673e-11	SNHG3	96	416	615	160	0.716326	321.75
138	MRPS25|64432	974.203	743.945	5.13956e-07	MRPS25	133	420	686	55	0.660076	323.5
139	DHRS11|79154	281.958	195.284	9.06529e-12	DHRS11	47	174	636	437	0.744618	323.5
140	ARHGDIA|396	8871.89	5953.95	4.97853e-13	ARHGDIA	217	46	107	927	0.772996	324.25
141	TLCD1|116238	409.65	160.599	4.07038e-12	TLCD1	484	144	584	101	-0.220849	328.25
142	GDI1|2664	3800.37	2920.48	8.92552e-09	GDI1	529	217	120	453	0.681689	329.75
143	CYTH2|9266	1949.45	1330.68	2.61649e-13	CYTH2	451	460	86	324	0.681197	330.25
144	SLC39A3|29985	733.583	515.677	2.93106e-08	SLC39A3	153	298	430	444	0.777774	331.25
145	NSUN5|55695	699.822	465.047	9.27066e-08	NSUN5	373	456	372	126	0.459924	331.75
146	ANKZF1|55139	913.927	550.104	2.83708e-13	ANKZF1	167	819	101	240	0.668261	331.75
147	LPCAT1|79888	1398.86	847.718	2.22884e-11	LPCAT1	1034	15	198	82	0.280951	332.25
148	BDH1|622	1164.97	613.753	1.18102e-15	BDH1	67	176	609	478	0.805654	332.5
149	B3GALT6|126792	933.469	475.408	2.65223e-12	B3GALT6	140	81	935	176	0.733961	333
150	REPIN1|29803	3101.75	2024.96	2.40081e-14	REPIN1	334	263	364	374	0.724861	333.75
151	TMEM201|199953	382.635	309.272	1.09372e-07	TMEM201	361	153	255	578	0.645829	336.75
152	C12orf73|728568	194.201	111.231	1.07258e-11	C12orf73	196	423	239	489	0.789292	336.75
153	ZBTB17|7709	619.143	485.118	4.00816e-08	ZBTB17	310	267	153	620	0.744462	337.5
154	GSC|145258	37.7862	10.5606	9.71766e-10	GSC	240	948	148	19	0.22987	338.75
155	ARPC5L|81873	835.999	597.417	1.44381e-09	ARPC5L	421	498	192	252	0.497467	340.75
156	MAP1D|254042	87.7856	57.6437	7.58639e-12	MAP1D	49	319	132	867	0.805573	341.75
157	PPM1G|5496	2638.7	2035.19	1.09077e-10	PPM1G	862	95	297	117	0.593452	342.75
158	TRPM4|54795	11755	3535.32	4.08924e-14	TRPM4	71	70	594	637	0.759699	343
159	OGFR|11054	1409.65	1000.05	2.43141e-08	OGFR	579	388	63	344	0.556311	343.5
160	USF2|7392	2425.1	1951.87	1.9846e-07	USF2	591	516	48	234	0.615376	347.25
161	RRP1|8568	776.125	451.043	3.49622e-09	RRP1	456	282	621	33	0.23523	348
162	FARSB|10056	1015	765.286	1.44148e-11	FARSB	706	179	299	216	-0.607999	350
163	RTN4RL2|349667	44.5964	16.9209	8.26692e-13	RTN4RL2	313	116	586	390	0.749922	351.25
164	CPLX1|10815	136.784	50.8371	2.35064e-13	CPLX1	1155	226	9	22	0.410428	353
165	TMEM161A|54929	1055.59	668.523	2.29202e-10	TMEM161A	201	62	880	270	0.745492	353.25
166	RSAD1|55316	936.941	653.99	2.86171e-15	RSAD1	109	185	305	821	0.791432	355
167	RANBP17|64901	101.452	55.236	1.15583e-13	RANBP17	455	850	52	66	0.591347	355.75
168	SFXN4|119559	774.883	441.125	6.92119e-11	SFXN4	245	131	922	135	0.69383	358.25
169	AXIN1|8312	927.43	688.036	1.57867e-11	AXIN1	648	531	41	214	-0.486726	358.5
170	NR2F6|2063	1304.46	830.537	1.51282e-09	NR2F6	172	269	850	147	0.720317	359.5
171	MSH5|4439	299.731	132.267	3.32169e-12	MSH5	101	851	338	148	0.681539	359.5
172	SNAPC4|6621	519.877	317.293	8.15255e-13	SNAPC4	399	195	57	788	0.765843	359.75
173	LOC100129387|100129387	149.187	81.7141	5.5029e-14	LOC100129387	173	747	154	367	0.512199	360.25
174	TOR2A|27433	436.049	264.264	6.33045e-15	TOR2A	393	50	217	787	0.765985	361.75
175	ICA1|3382	1498.13	834.252	7.39054e-21	ICA1	224	166	371	687	0.750118	362
176	LOC728758|728758	47.8301	27.9639	8.80504e-11	LOC728758	279	909	128	146	0.455056	365.5
177	RPUSD1|113000	562.797	347.645	3.70898e-08	RPUSD1	416	406	311	346	0.194482	369.75
178	C19orf54|284325	353.284	256.303	2.89618e-11	C19orf54	130	134	264	962	0.835591	372.5
179	ADAT2|134637	152.835	78.5351	8.87554e-10	ADAT2	10	542	398	541	0.786234	372.75
180	FAM50A|9130	1900.77	1230.87	1.88377e-06	FAM50A	436	754	268	44	0.613348	375.5
181	FAM89B|23625	1504.02	1077.57	9.21888e-08	FAM89B	211	231	252	812	0.891431	376.5
182	PDAP1|11333	2789.08	2138.21	5.0268e-07	PDAP1	741	397	320	50	0.628017	377
183	PMPCA|23203	1508.8	1093.53	1.29351e-09	PMPCA	784	347	67	312	0.376752	377.5
184	TRIM11|81559	787.492	525.675	1.44142e-11	TRIM11	316	241	537	430	0.730214	381
185	C8orf30A|51236	866.898	504.708	6.24592e-10	C8orf30A	344	129	461	613	-0.0227803	386.75
186	FAM113A|64773	1023.67	565.69	1.27704e-12	FAM113A	252	681	238	381	0.700888	388
187	LOC100128675|100128675	15.0972	1.52468	1.00557e-11	LOC100128675	8	1154	123	276	-0.169498	390.25
188	EEFSEC|60678	750.675	550.379	5.65151e-08	EEFSEC	243	405	337	589	0.785621	393.5
189	MAN2B1|4125	2774	1863.01	1.20547e-11	MAN2B1	423	36	463	660	0.567359	395.5
190	ZNF579|163033	315.749	184.706	1.13516e-06	ZNF579	34	454	1022	73	0.72014	395.75
191	SNRPA|6626	1559	1145.76	2.99045e-06	SNRPA	241	292	750	302	0.732616	396.25
192	POLD2|5425	3119.1	1808.81	4.89128e-13	POLD2	248	90	1208	61	0.516422	401.75
193	MRPL41|64975	2028.32	909.606	1.23593e-07	MRPL41	216	579	661	157	0.685973	403.25
194	SMARCA4|6597	3897.53	2710.81	7.04303e-20	SMARCA4	638	118	339	523	0.625723	404.5
195	IPO4|79711	1232.72	778.321	1.7414e-17	IPO4	978	72	488	86	-0.266711	406
196	TRMT2A|27037	990.595	662.249	7.09105e-10	TRMT2A	233	596	186	614	0.719912	407.25
197	KCNMB3|27094	65.2715	42.5029	2.21654e-09	KCNMB3	131	535	47	920	0.812907	408.25
198	ANKRD13B|124930	173.24	86.497	1.77048e-07	ANKRD13B	161	587	700	199	0.673878	411.75
199	NCDN|23154	1336.6	938.762	1.44193e-10	NCDN	249	234	508	657	0.883993	412
200	INPPL1|3636	2876.73	2189.18	7.01395e-15	INPPL1	825	305	177	342	0.255175	412.25
201	ASNS|440	666.12	415.281	3.37675e-09	ASNS	809	408	324	110	0.454034	412.75
202	LEMD2|221496	1064.05	797.847	2.30853e-12	LEMD2	599	536	38	482	0.648689	413.75
203	SIM2|6493	1782.38	379.05	1.09343e-15	SIM2	7	168	690	800	0.802537	416.25
204	NAA10|8260	1113.78	727.04	2.99596e-06	NAA10	355	653	624	35	0.642304	416.75
205	ATP13A1|57130	2059.22	1438.09	1.1403e-15	ATP13A1	747	80	288	553	0.447864	417
206	RBCK1|10616	2246.42	1762.88	1.84047e-08	RBCK1	604	400	137	530	0.689156	417.75
207	EIF2B4|8890	1474.08	1024.51	1.7092e-12	EIF2B4	301	151	513	706	0.739298	417.75
208	GPSM1|26086	632.197	390.843	9.61911e-09	GPSM1	763	368	309	236	0.486656	419
209	MYBBP1A|10514	1398.48	977.442	1.05924e-12	MYBBP1A	896	173	147	465	0.27179	420.25
210	SNRPA1|6627	425.825	292.034	3.31932e-10	SNRPA1	300	563	503	317	0.702679	420.75
211	DCUN1D5|84259	430.93	293.081	4.19532e-13	DCUN1D5	699	484	326	175	-0.111573	421
212	LRSAM1|90678	881.18	631.533	5.91771e-09	LRSAM1	528	123	146	887	0.752199	421
213	GNL3|26354	2957.99	1653.19	7.21768e-23	GNL3	860	336	117	377	-0.457224	422.5
214	KLF16|83855	560.991	296.656	1.70657e-11	KLF16	165	254	1240	41	-0.0559932	425
215	TMEM86A|144110	254.583	141.668	1.61351e-13	TMEM86A	270	162	702	566	0.484329	425
216	MRPL37|51253	1646.53	1154.33	5.3021e-12	MRPL37	787	209	545	185	0.424768	431.5
217	AVEN|57099	288.681	221.14	1.24906e-05	AVEN	134	149	793	665	0.755815	435.25
218	TPRN|286262	972.73	441.42	1.4829e-10	TPRN	608	219	860	59	-0.0868859	436.5
219	TARBP1|6894	804.985	419.173	4.86249e-13	TARBP1	170	943	14	623	0.570875	437.5
220	TRAF4|9618	2187.26	1150.29	1.57414e-15	TRAF4	520	221	808	208	0.60272	439.25
221	AIFM1|9131	1217.46	845.841	6.90583e-13	AIFM1	878	289	114	479	0.488255	440
222	PPP1R14B|26472	1372.82	561.141	7.21027e-11	PPP1R14B	115	367	1253	36	0.150455	442.75
223	TAF15|8148	3349.94	2723.14	2.98309e-09	TAF15	645	659	83	391	0.633622	444.5
224	PODXL2|50512	2854.36	1055.81	4.66777e-17	PODXL2	31	9	1470	274	0.749937	446
225	RANGAP1|5905	2576.31	1663.22	1.13115e-09	RANGAP1	765	385	510	127	0.588497	446.75
226	HTRA2|27429	609.11	479.217	2.22575e-08	HTRA2	983	412	282	112	-0.537857	447.25
227	RPS6KA4|8986	892.394	543.889	1.72356e-10	RPS6KA4	19	539	989	245	0.598844	448
228	PNKP|11284	979.257	601.042	5.78315e-09	PNKP	219	366	639	571	0.743407	448.75
229	BRF1|2972	978.494	726.735	9.70638e-12	BRF1	625	363	106	704	0.694221	449.5
230	UBE2J2|118424	1073.45	789.083	2.22921e-09	UBE2J2	330	279	712	485	0.729714	451.5
231	C11orf24|53838	834.162	677.596	6.3056e-06	C11orf24	820	55	634	298	-0.60412	451.75
232	SLC12A8|84561	479.385	246.504	4.90535e-17	SLC12A8	861	256	478	215	0.384188	452.5
233	C18orf45|85019	215.321	109.02	4.27556e-15	C18orf45	278	98	1151	288	0.576788	453.75
234	SLC25A10|1468	1732.69	875.832	2.88264e-11	SLC25A10	411	235	804	366	0.723779	454
235	RAB17|64284	786.753	310.65	6.29076e-15	RAB17	14	203	1524	83	0.713085	456
236	RBM19|9904	661.177	528.143	1.22611e-09	RBM19	682	504	60	579	0.544559	456.25
237	ZSCAN16|80345	159.228	100.49	3.65594e-13	ZSCAN16	414	564	533	314	0.684171	456.25
238	NOP2|4839	741.7	494.514	3.47852e-12	NOP2	350	156	1054	268	0.644665	457
239	NUDT19|390916	798.878	499.604	4.79247e-19	NUDT19	801	69	355	616	0.174532	460.25
240	MCAT|27349	560.866	363.849	9.28059e-09	MCAT	218	334	740	550	0.738545	460.5
241	TTLL12|23170	3029.2	1699.7	9.24336e-19	TTLL12	318	194	467	868	0.773764	461.75
242	BCS1L|617	523.05	377.045	3.20823e-09	BCS1L	208	581	675	385	0.736903	462.25
243	FAM69B|138311	482.307	269.548	1.66954e-09	FAM69B	92	418	1197	150	0.702287	464.25
244	EEF2|1938	97449.7	63354.2	1.47327e-13	EEF2	442	51	360	1014	0.789469	466.75
245	IRF7|3665	729.131	339.872	4.37575e-09	IRF7	125	966	469	331	0.702974	472.75
246	SPNS1|83985	921.495	682.622	4.19168e-10	SPNS1	1371	274	68	182	-0.401016	473.75
247	PRKCSH|5589	8858	6494.44	1.90091e-11	PRKCSH	401	89	833	572	0.751434	473.75
248	ATRIP|84126	314.048	224.441	2.13273e-08	ATRIP	478	318	470	632	0.760423	474.5
249	AATF|26574	1094.15	907.328	7.69522e-07	AATF	1285	138	227	256	-0.14362	476.5
250	CECR5|27440	1031.96	684.232	9.60917e-15	CECR5	438	323	552	594	0.724995	476.75
251	NIT2|56954	853.375	583.571	8.18746e-11	NIT2	501	474	499	435	0.664228	477.25
252	RIMKLA|284716	255.068	129.519	4.23479e-12	RIMKLA	684	248	434	549	0.68642	478.75
253	CCT3|7203	7071.21	4895.83	2.41883e-13	CCT3	659	63	898	315	0.413904	483.75
254	INO80B|83444	472.554	262.9	2.11116e-09	INO80B	65	391	1218	266	0.743334	485
255	LZTR1|8216	1160.34	938.252	1.94878e-07	LZTR1	475	866	141	458	0.683111	485
256	C19orf28|126321	1332.76	709.794	3.41243e-09	C19orf28	203	211	1338	192	0.565439	486
257	PDDC1|347862	1927.3	1339.88	5.4941e-12	PDDC1	722	431	413	380	0.675343	486.5
258	NMRAL1|57407	1891.52	1068.95	1.39139e-09	NMRAL1	182	196	1156	415	0.780418	487.25
259	MGAT4B|11282	1824.96	1123.82	2.37011e-17	MGAT4B	1669	233	16	39	0.274086	489.25
260	EIF3CL|728689	12590.4	9204.64	1.32102e-08	EIF3CL	731	145	269	820	0.699613	491.25
261	UNKL|64718	585.705	386.38	4.52511e-12	UNKL	595	606	95	705	0.681221	500.25
262	GARS|2617	1793.3	1270.98	6.79485e-11	GARS	1206	201	427	181	-0.683629	503.75
263	ZNF485|220992	85.9488	50.6205	4.98432e-15	ZNF485	589	478	302	656	0.67535	506.25
264	MLST8|64223	1409.63	899.296	2.22544e-11	MLST8	866	172	659	330	0.563652	506.75
265	ZNF414|84330	345.542	248.054	7.92531e-08	ZNF414	114	440	471	1004	0.777564	507.25
266	TRAF7|84231	2284.27	1579.11	4.40937e-16	TRAF7	1375	103	156	401	-0.104106	508.75
267	ZNF814|730051	565.259	334.251	1.16566e-09	ZNF814	116	448	596	883	0.811573	510.75
268	PDCL3|79031	599.225	462.171	1.22234e-08	PDCL3	668	184	849	350	0.658055	512.75
269	NAT9|26151	893.461	594.274	4.45748e-11	NAT9	441	483	453	677	0.727547	513.5
270	STK36|27148	630.252	413.345	2.3389e-11	STK36	577	741	332	408	0.51498	514.5
271	KCTD13|253980	372.447	279.264	9.10727e-08	KCTD13	370	1178	78	448	0.478304	518.5
272	LRWD1|222229	343.929	262.886	1.0548e-06	LRWD1	1196	494	233	153	0.459407	519
273	WDR90|197335	590.952	348.762	9.41315e-10	WDR90	635	991	20	433	-0.641735	519.75
274	FAM83H|286077	2274.52	1196.9	5.81366e-12	FAM83H	567	525	494	497	-0.873343	520.75
275	PVRL2|5819	5652.48	3455.97	1.78282e-17	PVRL2	143	11	374	1561	0.764525	522.25
276	UBE2R2|54926	2208.5	1762.4	4.12632e-14	UBE2R2	993	169	87	842	0.65318	522.75
277	EIF2AK1|27102	5725.41	3799.7	1.45151e-17	EIF2AK1	1358	340	165	229	-0.0160768	523
278	NUP210|23225	1763.37	752.257	5.70648e-16	NUP210	509	54	848	707	0.202247	529.5
279	ARFGAP1|55738	1963.15	1351.78	2.79212e-07	ARFGAP1	1113	503	201	309	0.595919	531.5
280	CHTF18|63922	300.007	121.909	1.3582e-10	CHTF18	462	499	1121	45	0.171277	531.75
281	TRUB2|26995	821.22	573.281	8.11672e-13	TRUB2	666	401	390	674	0.698098	532.75
282	LOC728855|728855	506.237	276.508	5.10983e-10	LOC728855	607	995	296	238	-0.420823	534
283	C15orf63|25764	1688.1	914.341	2.37696e-11	C15orf63	117	425	1245	354	0.76168	535.25
284	RCC2|55920	2736.45	1800.7	8.36809e-12	RCC2	1448	393	158	144	-0.551948	535.75
285	TRAP1|10131	2157.21	1455.54	5.3202e-12	TRAP1	755	487	490	423	-0.911694	538.75
286	C7orf26|79034	737.375	599.249	1.85336e-07	C7orf26	308	356	280	1215	0.784705	539.75
287	ICT1|3396	485.736	343.724	1.21583e-08	ICT1	204	643	1020	297	0.724264	541
288	NDUFAF2|91942	256.001	167.896	5.11504e-08	NDUFAF2	77	529	1070	491	0.768676	541.75
289	PTGES2|80142	1190.95	859.459	2.4654e-06	PTGES2	622	688	524	336	0.627799	542.5
290	ARMC6|93436	1127.22	738.741	4.72e-14	ARMC6	371	85	721	995	0.857257	543
291	C10orf137|26098	658.933	367.683	8.7088e-10	C10orf137	695	502	125	852	0.363609	543.5
292	IRAK1|3654	3603.98	2365.09	2.66076e-10	IRAK1	936	601	315	333	0.529493	546.25
293	C17orf28|283987	6135.27	3538.16	1.04317e-18	C17orf28	154	20	629	1382	0.780979	546.25
294	AAAS|8086	879.214	674.731	1.24043e-13	AAAS	586	329	190	1081	0.741173	546.5
295	SEC16A|9919	7061.24	4024.13	2.60728e-17	SEC16A	912	30	433	813	0.363118	547
296	ZNF692|55657	898.781	429.493	1.37716e-08	ZNF692	606	1068	340	188	0.588089	550.5
297	MEN1|4221	1194.79	827.678	6.29662e-17	MEN1	1246	435	119	406	0.110912	551.5
298	SLC25A19|60386	136.726	93.422	3.11056e-07	SLC25A19	585	403	1008	212	0.259561	552
299	PEX6|5190	1572.27	1016.22	1.03431e-10	PEX6	626	164	693	727	0.749926	552.5
300	UCK2|7371	377	222.335	1.22658e-12	UCK2	574	224	1211	203	0.0734046	553
301	PLXNB3|5365	1054.03	557.135	3.70368e-13	PLXNB3	1087	582	124	425	0.577707	554.5
302	CDC37|11140	3577.3	2945.06	1.10556e-05	CDC37	496	697	399	627	0.710076	554.75
303	RRS1|23212	623.893	361.179	8.29651e-09	RRS1	1160	570	199	292	-0.904284	555.25
304	MZF1|7593	589.491	394.605	3.99951e-09	MZF1	188	1047	116	870	0.730192	555.25
305	ADRBK1|156	5068.22	3123.67	1.14217e-19	ADRBK1	298	158	327	1439	0.844645	555.5
306	SLC25A39|51629	4297.21	2653.88	3.52367e-10	SLC25A39	910	409	732	174	0.529935	556.25
307	TRIM27|5987	1916.68	1345.3	2.66557e-16	TRIM27	776	345	276	830	0.702224	556.75
308	RNPEPL1|57140	2510.94	1792.58	2.4098e-07	RNPEPL1	404	170	666	987	0.755353	556.75
309	DUS1L|64118	3812.67	1868.51	1.18587e-11	DUS1L	13	122	769	1328	0.855078	558
310	GGA1|26088	1587.74	1204.49	1.09408e-09	GGA1	358	452	273	1154	0.759214	559.25
311	ELL3|80237	403.666	195.303	2.98476e-14	ELL3	46	29	673	1490	0.786087	559.5
312	LRP3|4037	2347.77	1513.67	7.9236e-09	LRP3	190	346	1096	607	0.744095	559.75
313	BIK|638	606.851	283.046	5.94572e-12	BIK	20	661	831	749	0.741437	565.25
314	SNORA8|654320	254.364	132.921	1.27758e-10	SNORA8	384	1624	168	91	0.117489	566.75
315	ZDHHC9|51114	2066.35	1205.36	2.34126e-16	ZDHHC9	915	207	725	429	0.607713	569
316	U2AF1|7307	1578.8	1289.47	4.50462e-05	U2AF1	422	999	300	564	0.66753	571.25
317	SNHG10|283596	121.693	56.9717	4.08449e-11	SNHG10	466	1554	12	254	0.495634	571.5
318	RUVBL1|8607	1111.29	679.801	3.72143e-12	RUVBL1	232	94	1970	17	-0.0689954	578.25
319	SCAF1|58506	2251.81	1802.04	7.54031e-08	SCAF1	856	262	259	949	0.709891	581.5
320	LASS4|79603	3547.03	1774.54	1.40357e-13	LASS4	477	386	699	765	0.756761	581.75
321	CLN6|54982	903.989	642.73	3.66812e-07	CLN6	407	413	1012	510	0.736695	585.5
322	HSPBAP1|79663	150.642	115.025	7.04159e-06	HSPBAP1	147	1142	507	547	0.695561	585.75
323	MOGS|7841	2290.34	1498.65	6.46022e-20	MOGS	367	53	963	963	0.789059	586.5
324	CCDC108|255101	70.5417	13.5575	8.90928e-08	CCDC108	82	1389	864	16	0.606379	587.75
325	HSF1|3297	2076.46	1655.61	9.41135e-05	HSF1	895	495	407	563	-0.756834	590
326	DDX39|10212	716.99	465.49	2.99279e-09	DDX39	1074	826	417	49	-0.814157	591.5
327	TTYH3|80727	2069.58	1144.18	5.78389e-13	TTYH3	1782	220	270	97	-0.631098	592.25
328	POLRMT|5442	901.006	703.017	2.0694e-07	POLRMT	1032	470	363	508	0.304144	593.25
329	EPCAM|4072	6301.97	2950.74	6.11356e-15	EPCAM	569	84	1133	590	0.696767	594
330	PFDN6|10471	669.125	440.791	9.74595e-07	PFDN6	228	1043	992	116	0.5617	594.75
331	ESRP2|80004	1926.84	973.686	1.54025e-20	ESRP2	66	73	947	1293	0.862679	594.75
332	SUV420H2|84787	177.028	110.023	7.25413e-09	SUV420H2	643	1155	191	410	0.603737	599.75
333	C9orf86|55684	3982.47	2662.26	6.08655e-09	C9orf86	888	428	377	722	0.685616	603.75
334	VPS37C|55048	1677.6	1083.47	1.43276e-17	VPS37C	470	245	751	951	0.841157	604.25
335	MTHFD2|10797	1031.47	633.105	3.51365e-11	MTHFD2	603	273	1258	287	-0.231836	605.25
336	MXD3|83463	182.702	85.758	5.24751e-09	MXD3	472	1007	937	6	0.552501	605.5
337	PTRH2|51651	582.937	355.147	1.80513e-10	PTRH2	688	312	792	642	0.701958	608.5
338	IDUA|3425	459.493	246.287	9.40825e-09	IDUA	230	444	905	857	0.786441	609
339	RPSAP9|653162	47.6315	27.9052	1.29676e-09	RPSAP9	365	426	1255	392	0.730019	609.5
340	EIF3I|8668	5560.39	3992.14	1.41894e-10	EIF3I	463	109	782	1084	0.789958	609.5
341	DNAJC7|7266	1716.72	1300.43	2.54943e-09	DNAJC7	736	450	734	520	0.691328	610
342	C5orf38|153571	130.543	58.6219	4.72704e-08	C5orf38	244	1275	414	526	0.697647	614.75
343	RPL6|6128	13507.2	8847.08	1.99079e-08	RPL6	482	475	1272	239	0.665202	617
344	TMTC4|84899	1201.86	587.389	4.39768e-14	TMTC4	459	99	949	964	0.75165	617.75
345	ADRM1|11047	2050.1	1675.03	2.32653e-05	ADRM1	1058	530	419	467	0.424432	618.5
346	PMS2|5395	749.641	555.011	3.05202e-12	PMS2	735	349	234	1159	0.750625	619.25
347	HIST3H2A|92815	248.315	66.6928	1.80441e-13	HIST3H2A	412	79	194	1806	0.851647	622.75
348	IGSF8|93185	2291.62	1502.71	5.40704e-12	IGSF8	804	140	429	1121	0.730913	623.5
349	TYK2|7297	1365.27	1040.87	8.30425e-14	TYK2	745	569	108	1073	0.684663	623.75
350	C19orf46|163183	718.74	377.573	6.89215e-11	C19orf46	215	451	902	934	0.828291	625.5
351	KLHL17|339451	159.49	72.6411	6.57696e-11	KLHL17	30	308	2	2165	0.884982	626.25
352	CABP4|57010	51.5693	21.2022	5.49416e-11	CABP4	36	407	640	1423	0.773349	626.5
353	SAC3D1|29901	265.866	131.672	2.98207e-08	SAC3D1	342	398	1763	4	0.257005	626.75
354	MAP3K11|4296	2104.99	1548.13	4.30349e-10	MAP3K11	1067	171	346	928	0.655612	628
355	RIPK2|8767	671.585	370.182	2.2178e-10	RIPK2	581	771	697	469	-0.754491	629.5
356	NOL12|79159	367.335	260.647	7.14511e-08	NOL12	431	1117	342	636	0.69522	631.5
357	GNB2|2783	9662.86	6047.03	3.083e-12	GNB2	348	139	1454	587	0.734733	632
358	WDR77|79084	930.627	707.586	3.22235e-09	WDR77	512	404	846	785	0.734745	636.75
359	FASTK|10922	2076.8	1439.38	1.47979e-06	FASTK	491	762	638	666	0.719564	639.25
360	ASPSCR1|79058	765.6	502.019	2.17384e-06	ASPSCR1	495	907	588	568	0.702717	639.5
361	ITPA|3704	828.386	560.461	4.28836e-07	ITPA	481	983	805	293	0.674212	640.5
362	MIIP|60672	515.878	351.338	2.7486e-05	MIIP	898	957	460	249	0.327231	641
363	CYorf15B|84663	407.637	156.405	1.20387e-09	CYorf15B	261	1485	139	697	0.686865	645.5
364	EID2|163126	355.921	284.902	7.42158e-09	EID2	641	678	365	898	0.719227	645.5
365	KIAA1543|57662	1494.39	902.228	5.25424e-15	KIAA1543	419	303	597	1265	0.788849	646
366	SAFB|6294	2056.68	1652.95	1.98888e-09	SAFB	1168	608	183	629	0.569886	647
367	FLAD1|80308	704.193	537.898	9.98792e-10	FLAD1	829	538	652	573	0.11395	648
368	MAP3K10|4294	378.614	255.976	1.56007e-06	MAP3K10	309	458	149	1681	0.841459	649.25
369	C14orf166|51637	2608.77	2051.81	5.46696e-08	C14orf166	989	437	611	567	0.652419	651
370	CHCHD8|51287	1199.58	844.292	7.8271e-12	CHCHD8	789	384	871	562	0.649401	651.5
371	C6orf134|79969	378.696	236.541	2.92878e-12	C6orf134	340	919	193	1155	0.698087	651.75
372	C9orf122|158228	102.003	50.5902	3.17438e-14	C9orf122	875	628	447	661	0.688895	652.75
373	TRABD|80305	1188.17	722.622	9.42235e-09	TRABD	1186	750	249	431	0.601838	654
374	WDR13|64743	2625	1794.21	1.50898e-06	WDR13	807	614	835	361	0.673107	654.25
375	CLCN7|1186	1981.7	1465.17	3.47957e-10	CLCN7	1226	218	241	940	0.630066	656.25
376	UBE2M|9040	1543.86	1180.39	2.83265e-06	UBE2M	400	573	1178	476	0.735805	656.75
377	C7orf47|221908	344.908	193.825	2.2309e-07	C7orf47	670	1157	623	211	0.657585	665.25
378	C2orf79|391356	914.476	451.5	2.11831e-12	C2orf79	80	125	1775	682	0.771518	665.5
379	RGL2|5863	2958	1720.03	1.93329e-12	RGL2	395	834	455	982	0.755244	666.5
380	PES1|23481	1904.61	1359.97	2.51861e-07	PES1	832	355	1047	439	0.680889	668.25
381	C14orf156|81892	734.74	428.671	1.574e-07	C14orf156	45	617	1847	169	0.244799	669.5
382	UPF3A|65110	840.337	636.079	4.0112e-09	UPF3A	474	854	420	930	0.736729	669.5
383	NHP2|55651	1808.5	1205.35	4.34817e-08	NHP2	372	527	1671	109	0.684235	669.75
384	TUT1|64852	1049.77	720.363	1.46977e-13	TUT1	159	180	1029	1311	0.841603	669.75
385	METTL3|56339	1000.64	683.977	1.57955e-15	METTL3	841	1159	222	459	0.558494	670.25
386	SAP30|8819	202.763	159.992	2.06846e-06	SAP30	1024	660	30	969	0.039659	670.75
387	PTRH1|138428	261.108	168.895	2.12133e-06	PTRH1	328	797	1191	372	0.685274	672
388	B3GNTL1|146712	121.277	67.7564	2.9785e-09	B3GNTL1	62	178	861	1587	0.90832	672
389	MDH2|4191	4955.86	3570.21	6.40009e-09	MDH2	1292	376	797	225	0.219086	672.5
390	PRR7|80758	73.7127	18.3225	2.56966e-08	PRR7	95	927	1567	108	0.607705	674.25
391	SEPT5|5413	831.355	420.28	4.19289e-10	2018-09-05	669	472	818	739	0.724876	674.5
392	MRTO4|51154	970.721	687.102	1.677e-09	MRTO4	403	285	1437	583	0.693185	677
393	FUS|2521	4065.66	3093.56	6.25783e-08	FUS	1338	1077	162	140	-0.670107	679.25
394	MAP1S|55201	899.214	753.515	2.36486e-05	MAP1S	1613	304	310	494	0.401698	680.25
395	VARS2|57176	661.365	458.546	1.92174e-10	VARS2	1035	734	285	681	0.0730099	683.75
396	SPPL2B|56928	1158.14	803.127	1.79885e-07	SPPL2B	282	568	1192	698	0.779314	685
397	AIMP2|7965	542.726	375.257	1.64706e-09	AIMP2	1146	297	985	318	-0.250289	686.5
398	FOXP4|116113	2464.06	1910.16	3.90144e-10	FOXP4	1257	288	366	835	0.647858	686.5
399	CFL1|1072	14965.4	12257.8	3.99097e-06	CFL1	1405	310	387	645	-0.310586	686.75
400	NSUN5P2|260294	645.337	257.831	2.70366e-09	NSUN5P2	1053	1464	157	78	0.208778	688
401	P4HTM|54681	1597.9	1060.43	1.21175e-13	P4HTM	924	208	356	1267	0.738452	688.75
402	TAF6L|10629	411.034	299.46	9.47565e-10	TAF6L	494	706	554	1001	0.74234	688.75
403	OGT|8473	3728.49	1981.24	4.33466e-11	OGT	624	1725	256	154	-0.047584	689.75
404	RNF126|55658	689.254	499.365	9.97989e-08	RNF126	602	748	568	865	0.731505	695.75
405	KIAA0020|9933	570.157	401.776	1.83509e-15	KIAA0020	1840	343	321	285	-0.692918	697.25
406	LSM14B|149986	1259.88	1001.5	1.96525e-09	LSM14B	1415	931	105	338	0.235738	697.25
407	NME2|4831	8168.49	4798.84	2.6653e-08	NME2	183	377	2038	193	0.672106	697.75
408	NACC1|112939	1639.38	1348.42	1.51171e-06	NACC1	1185	238	496	874	0.303716	698.25
409	NME1-NME2|654364	218.411	105.086	7.24699e-08	NME1-NME2	321	1291	646	538	0.684586	699
410	SFRS16|11129	685.208	503.099	3.69444e-07	SFRS16	424	1659	27	686	0.647881	699
411	UBE2I|7329	1820.85	1513.68	3.52403e-06	UBE2I	1633	719	216	242	-0.138741	702.5
412	C12orf52|84934	645.336	459.681	2.81012e-14	C12orf52	1108	236	709	763	0.605785	704
413	DDX49|54555	1301.31	929.706	2.33923e-08	DDX49	819	533	1203	264	0.219331	704.75
414	ZNF282|8427	1091.78	843.318	5.9764e-14	ZNF282	966	464	335	1054	0.696592	704.75
415	RHPN1|114822	625.476	209.227	3.43547e-10	RHPN1	388	655	1497	280	-0.106933	705
416	PA2G4|5036	3162.91	2499.58	8.976e-09	PA2G4	1438	374	735	273	0.18869	705
417	COX5A|9377	1794.64	1232.42	1.14376e-08	COX5A	483	433	1480	428	0.724013	706
418	DPH1|1801	1147.6	811.91	8.93314e-12	DPH1	53	302	749	1725	0.894902	707.25
419	ZNF628|89887	199.852	149.056	3.74626e-07	ZNF628	380	727	719	1013	0.751105	709.75
420	ATAD3B|83858	391.133	209.78	5.41115e-08	ATAD3B	954	1634	163	95	-0.00634752	711.5
421	PLOD3|8985	1328.19	1053.72	2.86052e-06	PLOD3	1563	199	766	319	0.352692	711.75
422	IRF2BP1|26145	1172.28	860.148	4.41396e-08	IRF2BP1	394	330	668	1460	0.769923	713
423	LOC148413|148413	562.969	411.631	2.6092e-10	LOC148413	687	445	854	871	0.744863	714.25
424	CASKIN1|57524	83.0996	21.1044	5.7057e-10	CASKIN1	325	934	745	854	0.823377	714.5
425	TIMM13|26517	1962.85	1090.58	2.10054e-08	TIMM13	435	980	1348	98	0.557497	715.25
426	ZNF511|118472	1028.33	577.139	3.52444e-09	ZNF511	132	182	1830	717	0.788636	715.25
427	PMS2L1|5379	277.359	202.809	3.12565e-09	PMS2L1	1171	698	523	470	0.394062	715.5
428	PDCD6|10016	1925.33	1441.19	3.7252e-10	PDCD6	1702	644	254	262	0.213269	715.5
429	DDX56|54606	1643.99	1232.2	3.24656e-08	DDX56	653	512	842	861	0.760147	717
430	LOC202781|202781	369.777	248.455	1.4995e-08	LOC202781	568	1610	229	464	0.467423	717.75
431	BOLA2|552900	986.575	544.934	8.16606e-09	BOLA2	324	607	1917	28	-0.163241	719
432	PAICS|10606	3172.27	1929.99	9.23771e-14	PAICS	1064	127	1391	295	-0.39697	719.25
433	CPSF3L|54973	2284.57	1694.17	1.13365e-07	CPSF3L	547	592	645	1097	0.753964	720.25
434	RBM15B|29890	2311.86	1743.53	2.60734e-15	RBM15B	1794	307	380	403	0.0392035	721
435	ITFG3|83986	2807.14	2364.22	0.000305669	ITFG3	1263	277	303	1042	0.666464	721.25
436	SHC2|25759	2060.47	998.727	1.27182e-10	SHC2	522	479	1324	560	0.718986	721.25
437	RAVER1|125950	1626.86	1347.91	6.26128e-08	RAVER1	1065	177	223	1425	0.67311	722.5
438	FBXW9|84261	405.329	242.792	1.08269e-09	FBXW9	576	642	1263	417	0.221478	724.5
439	QPCTL|54814	549.343	347.101	2.55262e-10	QPCTL	138	348	1273	1139	0.82735	724.5
440	EXOSC5|56915	496.645	311.426	1.72575e-08	EXOSC5	257	344	2047	251	0.49927	724.75
441	FBXW5|54461	3298.6	2689.78	0.00020836	FBXW5	988	358	480	1078	0.713829	726
442	SMPDL3B|27293	619.621	195.552	6.40037e-15	SMPDL3B	44	6	1496	1361	0.397995	726.75
443	PCGF1|84759	235.644	171.548	1.31536e-09	PCGF1	891	718	546	757	0.664944	728
444	TRMT61A|115708	757.096	604.639	0.00117277	TRMT61A	1007	898	495	531	0.527609	732.75
445	NCL|4691	12374.4	9724.09	1.61178e-13	NCL	2002	309	202	419	-0.436677	733
446	MICALL2|79778	808.788	465.219	4.03538e-08	MICALL2	274	1000	1034	626	0.752034	733.5
447	TAF1D|79101	723.659	449.47	3.76048e-11	TAF1D	1026	785	393	736	-0.0113739	735
448	CEMP1|752014	268.827	148.555	1.69738e-08	CEMP1	2010	702	94	134	-0.0286645	735
449	SF4|57794	716.681	578.945	1.86197e-06	SF4	664	790	418	1068	0.742602	735
450	SCO2|9997	431.311	287.321	5.08419e-07	SCO2	723	476	1298	445	0.672128	735.5
451	PVT1|5820	136.031	57.6359	1.01433e-07	PVT1	55	1819	754	316	-0.026065	736
452	C7orf27|221927	1835.06	1229.67	1.14323e-09	C7orf27	1708	275	212	756	0.575969	737.75
453	TRIM28|10155	6129.38	4866.58	1.1262e-08	TRIM28	1330	357	662	617	0.557525	741.5
454	MANEAL|149175	593.209	283.467	7.69761e-12	MANEAL	1318	257	838	561	0.525745	743.5
455	FRS3|10817	184.071	152.486	0.000213555	FRS3	302	1419	160	1093	0.72635	743.5
456	IRGQ|126298	916.705	718.836	2.34211e-09	IRGQ	518	328	553	1579	0.860046	744.5
457	ZNF205|7755	403.148	280.079	1.43301e-05	ZNF205	956	981	462	582	0.631118	745.25
458	BTBD2|55643	2967.79	2281.22	4.82817e-10	BTBD2	433	230	763	1557	0.849529	745.75
459	OBFC2B|79035	689.994	567.852	5.36456e-06	OBFC2B	1488	620	491	386	0.320261	746.25
460	MAD1L1|8379	636.232	430.075	4.58928e-05	MAD1L1	242	1032	1316	395	0.713395	746.25
461	DNAJC4|3338	1331.43	952.644	5.88782e-06	DNAJC4	317	562	664	1446	0.795279	747.25
462	MCTS1|28985	768.865	608.228	1.9842e-09	MCTS1	764	652	703	872	0.724762	747.75
463	C17orf90|339229	626.401	382.498	1.55085e-07	C17orf90	578	836	767	817	0.736501	749.5
464	APBA2|321	285.639	126.759	5.03781e-10	APBA2	955	473	1403	172	0.527307	750.75
465	E4F1|1877	834.489	579.177	3.63791e-09	E4F1	1192	773	260	778	0.589192	750.75
466	CDK5RAP3|80279	3190.41	2009.21	3.4663e-08	CDK5RAP3	450	1080	803	680	0.719774	753.25
467	ST14|6768	6558.98	4175.06	3.38079e-14	ST14	392	78	1157	1388	0.77495	753.75
468	REXO2|25996	2318.07	1164.07	1.08358e-08	REXO2	1173	373	677	793	0.586402	754
469	CDC34|997	1111.97	828.475	0.000201583	CDC34	486	1028	1181	323	0.669509	754.5
470	TP53INP1|94241	3557.4	1652.1	8.19673e-12	TP53INP1	550	646	1215	615	0.67698	756.5
471	RPS2|6187	21028.5	10821.6	2.89544e-09	RPS2	148	342	2407	138	0.495175	758.75
472	WDR46|9277	1034.84	818.76	3.46331e-06	WDR46	879	872	705	591	0.546251	761.75
473	ABCG1|9619	838.487	467.461	1.77167e-11	ABCG1	1219	271	777	783	0.154292	762.5
474	GLTSCR1|29998	447.663	343.479	5.14501e-07	GLTSCR1	389	1297	84	1281	0.739108	762.75
475	NDUFA8|4702	1292.09	980.726	1.3613e-06	NDUFA8	449	508	1250	845	0.787011	763
476	RHOT2|89941	2056.67	1392.77	2.0796e-09	RHOT2	946	984	404	719	0.564242	763.25
477	CORO7|79585	496.686	384.374	3.48186e-06	CORO7	1454	969	129	505	-0.838397	764.25
478	ERGIC1|57222	19578.9	11479.7	5.04738e-21	ERGIC1	680	65	655	1659	0.76279	764.75
479	STX19|415117	214.942	75.7668	1.06886e-12	STX19	189	228	1727	918	0.829668	765.5
480	PCYOX1L|78991	443.52	326.355	5.51057e-09	PCYOX1L	417	481	746	1420	0.799203	766
481	FOXA1|3169	10374.6	5603.6	9.34477e-21	FOXA1	944	432	783	914	0.713935	768.25
482	MRPL12|6182	1763.98	904.029	4.33221e-07	MRPL12	150	731	2071	122	0.64827	768.5
483	SEC61G|23480	1597.51	953.141	7.38362e-09	SEC61G	202	622	2161	94	0.653016	769.75
484	FTL|2512	30898.4	23561.9	4.46074e-05	FTL	1533	580	757	210	-0.837613	770
485	DDX41|51428	1516.35	1216.63	2.27016e-08	DDX41	1021	457	650	955	0.703703	770.75
486	TBRG4|9238	1059.07	812.26	4.57017e-08	TBRG4	1303	521	900	382	-0.656169	776.5
487	PRELID1|27166	1887.83	1339.93	1.73752e-07	PRELID1	817	552	1396	351	0.672044	779
488	DOT1L|84444	637.301	405.711	3.45088e-12	DOT1L	1125	526	859	611	0.283617	780.25
489	ZNF580|51157	633.134	439.266	9.02096e-05	ZNF580	584	1061	791	692	0.706339	782
490	DKC1|1736	1527.93	1102.31	8.05613e-15	DKC1	1477	501	550	608	0.0198603	784
491	TSTA3|7264	2601.66	1520.12	1.95e-08	TSTA3	1075	463	1388	217	-0.53304	785.75
492	CNO|55330	409.547	294.978	4.87958e-12	CNO	194	264	1097	1588	0.852792	785.75
493	FARSA|2193	1711.36	1275.3	2.96074e-14	FARSA	1102	387	736	923	0.493117	787
494	TBCD|6904	2278.99	1618.04	1.38021e-09	TBCD	338	247	293	2278	0.880915	789
495	EIF2S3|1968	5222.43	3777.24	3.9904e-13	EIF2S3	1998	191	403	565	-0.0924783	789.25
496	ZNF446|55663	481.612	359.146	7.02892e-07	ZNF446	690	781	446	1241	0.729759	789.5
497	FIBP|9158	1211.53	909.021	5.91366e-07	FIBP	704	511	812	1141	0.888394	792
498	MED26|9441	351.536	285.77	4.80165e-09	MED26	460	808	681	1224	0.933325	793.25
499	B3GAT3|26229	1551.69	975.685	4.7089e-08	B3GAT3	792	360	958	1065	0.760599	793.75
500	MFSD10|10227	2139.73	1384.05	7.41738e-09	MFSD10	715	486	1206	769	0.735504	794
501	B4GALT3|8703	1349.6	917.113	1.18048e-18	B4GALT3	1291	249	933	712	0.317386	796.25
502	PGLS|25796	1604.94	969.002	1.32563e-06	PGLS	610	729	1678	173	0.664007	797.5
503	GRK6|2870	862.964	705.886	2.57077e-07	GRK6	1815	459	278	644	0.113108	799
504	TFAP4|7023	315.592	209.951	3.46233e-09	TFAP4	1344	974	352	527	-0.841526	799.25
505	MOV10|4343	1521.97	1098.11	2.25732e-13	MOV10	816	339	323	1719	0.75732	799.25
506	RBM10|8241	1967.27	1531.29	2.04011e-09	RBM10	1229	402	521	1046	0.685403	799.5
507	RPAIN|84268	783.833	530.53	4.61036e-10	RPAIN	387	732	733	1351	0.799387	800.75
508	CHFR|55743	410.328	328.448	2.47361e-08	CHFR	1015	1065	196	931	0.0651982	801.75
509	PLEKHJ1|55111	1240.4	769.31	3.48586e-08	PLEKHJ1	772	1074	1155	219	0.642664	805
510	TIMM16|51025	302.462	157.938	1.08335e-07	TIMM16	107	1141	1708	267	0.380438	805.75
511	C7orf30|115416	365.088	279.277	7.27578e-07	C7orf30	1016	1197	863	151	-0.132976	806.75
512	PPOX|5498	339.698	258.945	6.43992e-07	PPOX	839	1349	195	848	0.613971	807.75
513	SCAND1|51282	2048.61	1081.01	1.24517e-06	SCAND1	239	1114	1294	584	0.73478	807.75
514	NSUN2|54888	1442.42	1101.49	2.15532e-12	NSUN2	1447	572	800	422	-0.243494	810.25
515	EMD|2010	1441.92	1279.94	0.00344753	EMD	880	1103	402	859	0.665042	811
516	DNAJC30|84277	562.202	454.043	2.73285e-06	DNAJC30	560	410	1259	1020	0.74529	812.25
517	STX10|8677	305.1	241.037	4.46462e-06	STX10	1244	1382	328	301	0.413108	813.75
518	RPP38|10557	300.891	240.958	2.07843e-09	RPP38	761	913	614	984	0.721811	818
519	C1orf216|127703	395.025	337.819	0.00089226	C1orf216	2185	466	381	241	-0.711467	818.25
520	IMPDH1|3614	1867.84	1226.53	8.40681e-11	IMPDH1	858	154	1286	978	0.760508	819
521	DOHH|83475	376.525	238.201	1.3776e-08	DOHH	2857	252	65	103	0.0381005	819.25
522	SMPD4|55627	1813.53	1404.84	2.62634e-11	SMPD4	749	672	559	1305	0.812609	821.25
523	RABGGTB|5876	1022.82	679.522	2.15164e-10	RABGGTB	1127	738	525	897	0.584388	821.75
524	SMG5|23381	2988.57	2253.27	1.65706e-11	SMG5	1169	364	654	1103	0.689434	822.5
525	SLC25A42|284439	917.99	514.393	1.96779e-11	SLC25A42	74	108	1405	1704	0.803448	822.75
526	ZNF524|147807	597.552	345.277	4.01301e-06	ZNF524	364	1099	1416	414	0.711155	823.25
527	SLC26A1|10861	69.2046	28.1274	2.3548e-11	SLC26A1	1646	759	378	517	-0.844394	825
528	ZBTB45|84878	425.861	340.563	1.89492e-09	ZBTB45	985	392	448	1479	0.752855	826
529	HNRNPA2B1|3181	13486.1	10487.7	1.09145e-11	HNRNPA2B1	1596	1316	188	205	-0.287435	826.25
530	MYPOP|339344	161.418	143.21	0.0147772	MYPOP	693	1180	383	1059	0.708522	828.75
531	TMEM132A|54972	1247.31	387.944	9.99106e-12	TMEM132A	1946	299	1052	20	-0.074384	829.25
532	C16orf13|84326	1233.61	615.506	4.22369e-07	C16orf13	286	795	2214	26	-0.155708	830.25
533	B4GALT2|8704	1229.09	1076.5	0.0140753	B4GALT2	709	438	1290	894	0.772619	832.75
534	TUFM|7284	4640.92	3698.87	8.65277e-08	TUFM	840	557	927	1008	0.80832	833
535	PPP1R9A|55607	602.539	367.425	2.40641e-11	PPP1R9A	887	784	717	953	0.709696	835.25
536	POLN|353497	73.9086	33.0028	4.75399e-10	POLN	102	561	1124	1555	0.794863	835.5
537	MYO19|80179	491.752	304.26	1.46892e-13	MYO19	1214	1461	336	337	-0.820384	837
538	MORC2|22880	1031.37	836.34	1.78673e-11	MORC2	1366	700	207	1085	0.427524	839.5
539	C15orf61|145853	229.229	131.487	3.9252e-11	C15orf61	1019	313	998	1033	0.723128	840.75
540	CCDC41|51134	204.685	129.696	1.19863e-11	CCDC41	1921	1189	22	237	-0.739996	842.25
541	ARHGEF38|54848	127.66	41.145	1.48342e-12	ARHGEF38	434	389	1347	1208	0.209054	844.5
542	ARHGEF1|9138	1404.32	1120.34	1.10571e-05	ARHGEF1	580	1773	44	981	-0.235405	844.5
543	SSBP1|6742	1050.83	798.846	8.57845e-07	SSBP1	1188	720	1269	207	-0.639017	846
544	NFKBIL1|4795	824.837	520.694	5.19344e-07	NFKBIL1	941	722	1597	128	0.447772	847
545	WBSCR16|81554	1268.59	1080.46	0.000166196	WBSCR16	1259	849	798	486	0.206858	848
546	LHX6|26468	88.6291	45.1726	6.05818e-11	LHX6	457	276	1692	968	-0.0160955	848.25
547	ATP5G2|517	7555.77	5318.02	1.02331e-07	ATP5G2	696	447	1491	767	0.740361	850.25
548	GOLM1|51280	30845.5	9190.23	1.27104e-14	GOLM1	507	41	2120	733	0.755618	850.25
549	PABPN1|8106	3120.68	2390.7	5.73765e-06	PABPN1	1278	1420	164	548	0.554091	852.5
550	SYNGR2|9144	11770.3	6882.87	5.52055e-16	SYNGR2	739	75	862	1735	0.806749	852.75
551	POLR1C|9533	530.996	368.02	1.42756e-11	POLR1C	593	286	1695	838	0.735816	853
552	TAF10|6881	1105.28	743.127	1.87352e-06	TAF10	259	625	1793	735	0.748344	853
553	ZNF3|7551	869.493	632.699	3.84568e-12	ZNF3	1827	736	506	349	0.467998	854.5
554	HSPD1|3329	8134.36	5026.72	1.27483e-11	HSPD1	1783	439	726	471	-0.349036	854.75
555	FAM86A|196483	440.737	319.472	2.88372e-07	FAM86A	533	223	1332	1331	0.864305	854.75
556	PSMB7|5695	2619.97	1842.08	6.175e-08	PSMB7	663	755	1501	509	0.6857	857
557	HNRNPL|3191	5674.87	4623.98	2.79064e-12	HNRNPL	1752	683	385	635	0.328207	863.75
558	RNF215|200312	412.298	295.472	2.154e-08	RNF215	516	1079	590	1273	0.732964	864.5
559	LRTOMT|220074	631.882	405.054	1.63986e-18	LRTOMT	780	506	601	1572	0.793669	864.75
560	CPT1B|1375	394.957	153.774	2.07013e-07	CPT1B	775	1577	928	195	0.55496	868.75
561	AP4M1|9179	497.286	380.246	1.45289e-06	AP4M1	1138	990	813	535	0.664205	869
562	NFS1|9054	619.559	498.922	6.02205e-08	NFS1	1632	1015	96	737	-0.613387	870
563	RPF2|84154	474.225	302.018	8.9059e-08	RPF2	676	576	1308	926	0.0116849	871.5
564	MAP2K2|5605	3266.18	2348.21	9.81884e-06	MAP2K2	726	751	914	1096	0.745858	871.75
565	PHLDB3|653583	747.103	425.242	2.6063e-12	PHLDB3	273	864	776	1577	0.76198	872.5
566	NDUFS6|4726	1518.33	986.074	1.28291e-05	NDUFS6	294	1355	1633	213	0.585506	873.75
567	SFPQ|6421	4786.1	3791.76	1.90935e-10	SFPQ	1494	986	133	885	0.442547	874.5
568	UQCRHL|440567	592.331	380.802	4.24372e-08	UQCRHL	906	1531	991	70	0.509678	874.5
569	FAM108A1|81926	832.96	614.955	8.86944e-06	FAM108A1	534	812	1095	1058	0.764635	874.75
570	SAAL1|113174	249.898	161.082	4.03358e-09	SAAL1	921	803	1483	296	0.652485	875.75
571	TARP|445347	12127.2	3059.31	4.64293e-13	TARP	41	101	2784	581	0.765032	876.75
572	MRRF|92399	484.984	329.869	1.70096e-08	MRRF	1274	1482	85	671	0.173116	878
573	DDT|1652	1779.1	1050.58	5.54801e-08	DDT	746	829	1094	856	0.715328	881.25
574	ANAPC5|51433	3003.83	2127.1	1.85271e-13	ANAPC5	530	743	916	1341	0.867908	882.5
575	SNHG12|85028	202.328	98.6398	1.24278e-08	SNHG12	1319	2020	64	130	-0.496016	883.25
576	NDUFB10|4716	2380.95	1565.88	2.09125e-06	NDUFB10	285	912	1852	490	0.596876	884.75
577	RGS10|6001	1819.41	845.359	7.4741e-12	RGS10	767	266	2228	279	0.147525	885
578	HES4|57801	261.461	81.8121	2.53402e-08	HES4	333	2560	558	93	0.613423	886
579	ZNF696|79943	302.569	197.01	5.52466e-08	ZNF696	899	1906	144	596	-0.585679	886.25
580	SMYD3|64754	315.349	182.098	9.83567e-10	SMYD3	541	414	2153	441	0.223271	887.25
581	HMG20B|10362	5011.49	2691.8	6.11854e-10	HMG20B	51	394	2063	1041	0.82884	887.25
582	C21orf59|56683	986.564	766.158	1.30779e-07	C21orf59	948	876	570	1156	0.716595	887.5
583	CCNL2|81669	2299.84	1213.34	4.87373e-09	CCNL2	992	2179	32	348	0.301113	887.75
584	NR2C2AP|126382	439.263	322.928	8.89613e-07	NR2C2AP	1261	1082	934	275	-0.9366	888
585	D2HGDH|728294	911.72	536.304	3.33393e-07	D2HGDH	1005	1595	369	585	0.629802	888.5
586	AMDHD2|51005	321.904	189.019	1.39903e-09	AMDHD2	2957	350	97	158	-0.121768	890.5
587	ZDHHC18|84243	831.543	595.508	2.09634e-13	ZDHHC18	1111	429	1085	941	0.635821	891.5
588	QARS|5859	5291.27	3855.97	4.29895e-10	QARS	808	379	1111	1270	0.813634	892
589	NOP58|51602	1313.83	982.743	1.91487e-11	NOP58	1408	977	489	696	0.213762	892.5
590	CCT2|10576	2928.93	2137.47	6.27769e-14	CCT2	1875	558	742	396	-0.75849	892.75
591	NDOR1|27158	1278.7	791.256	4.80718e-10	NDOR1	903	326	826	1516	0.804083	892.75
592	UTP14A|10813	481.633	385.113	5.22189e-10	UTP14A	2161	637	279	499	-0.0264763	894
593	SHMT2|6472	1549.61	888.3	2.25261e-10	SHMT2	1634	645	1037	261	0.0701647	894.25
594	RBM4|5936	3326.17	2511.03	8.66863e-12	RBM4	1038	421	832	1297	0.750616	897
595	CCDC124|115098	1233.48	1003.02	0.00325523	CCDC124	538	1454	1252	345	0.651226	897.25
596	LONP1|9361	2183.17	1678.99	1.2146e-08	LONP1	1047	656	755	1135	0.721656	898.25
597	UBE2V1|7335	2846.84	2517.35	6.9171e-06	UBE2V1	1640	215	606	1133	0.546568	898.5
598	LAGE3|8270	499.085	317.054	3.16426e-06	LAGE3	774	904	1672	253	0.581848	900.75
599	RABEP2|79874	2394.84	1161.58	9.55127e-10	RABEP2	272	244	2089	1007	0.823951	903
600	SSBP4|170463	679.909	534.955	0.000511037	SSBP4	1342	801	810	662	-0.744466	903.75
601	MRPS17|51373	303.119	201.744	6.62013e-07	MRPS17	126	365	3094	34	0.0623841	904.75
602	NARF|26502	1023.84	653.047	1.46681e-08	NARF	164	283	1444	1732	0.963078	905.75
603	WDR74|54663	749.615	498.991	2.62845e-06	WDR74	415	673	2298	244	0.564955	907.5
604	PPP2R2D|55844	966.202	730.128	1.12608e-10	PPP2R2D	616	198	1035	1782	0.819417	907.75
605	C8orf38|137682	187.941	116.036	2.81173e-08	C8orf38	1678	1054	704	200	-0.980898	909
606	MRPS26|64949	1684.98	1177.3	9.57651e-07	MRPS26	292	1019	1529	797	0.74841	909.25
607	LTBR|4055	3173.97	2413.95	8.60613e-09	LTBR	1203	96	781	1559	0.741649	909.75
608	FHIT|2272	94.6604	38.1841	5.26282e-09	FHIT	276	1572	1148	655	0.683678	912.75
609	RFNG|5986	1281.53	877.534	2.97945e-06	RFNG	502	733	779	1640	0.815813	913.5
610	NSUN5P1|155400	257.191	98.1626	1.02988e-08	NSUN5P1	1184	1910	440	125	0.300036	914.75
611	RNF187|149603	3973.46	2994.43	1.23757e-07	RNF187	1387	597	1135	542	0.583203	915.25
612	ZNF48|197407	233.489	192.174	2.93082e-07	ZNF48	2141	701	244	580	-0.522279	916.5
613	AKR1A1|10327	3748.77	2590.93	1.17222e-12	AKR1A1	843	301	1027	1495	0.774794	916.5
614	PACS2|23241	1328.78	1185.98	0.00490486	PACS2	1558	1018	143	948	0.377408	916.75
615	AGAP3|116988	2123.27	1565.59	4.81684e-08	AGAP3	1443	929	439	862	0.54028	918.25
616	TTC15|51112	1004.67	877.507	0.000631833	TTC15	555	584	738	1799	0.771733	919
617	SNRNP35|11066	576.891	415.611	2.55801e-06	SNRNP35	379	767	1668	863	0.764309	919.25
618	LSR|51599	3100.1	2124.39	1.88355e-11	LSR	1083	232	930	1441	0.752463	921.5
619	OTUB2|78990	114.763	66.5646	5.04808e-15	OTUB2	386	187	1809	1310	0.656034	923
620	PPPDE2|27351	300.686	223.795	9.35555e-07	PPPDE2	1484	434	1000	781	0.462487	924.75
621	TCF3|6929	1301.39	953.583	4.79367e-10	TCF3	2053	1143	250	255	-0.188146	925.25
622	SLC25A6|293	20944.5	12563.8	1.05783e-07	SLC25A6	565	709	2104	326	0.70899	926
623	C3orf47|339942	80.9779	37.7167	3.56995e-08	C3orf47	1611	1452	237	405	0.274435	926.25
624	MRPS5|64969	915.036	712.925	2.51763e-08	MRPS5	981	669	1404	653	0.654689	926.75
625	GMEB2|26205	633.492	498.698	3.81382e-12	GMEB2	1435	609	497	1168	0.633115	927.25
626	TRMU|55687	439.043	277.715	3.50062e-07	TRMU	1517	1248	696	248	0.538256	927.25
627	CCDC14|64770	703.012	422.399	1.13513e-07	CCDC14	480	2649	40	544	0.225254	928.25
628	DDTL|100037417	744.255	393.6	3.20636e-08	DDTL	660	1930	392	731	0.681287	928.25
629	LOC440944|440944	329.841	193.729	3.41764e-09	LOC440944	904	2400	80	334	0.168701	929.5
630	RUVBL2|10856	1875.52	1416.31	1.60886e-05	RUVBL2	677	828	1399	823	0.753878	931.75
631	ECE2|9718	201.862	118.611	1.23755e-08	ECE2	1069	261	2234	165	-0.266335	932.25
632	HSD17B10|3028	1639.49	1177.64	1.55756e-06	HSD17B10	998	766	1475	493	0.61556	933
633	EIF3G|8666	3682.83	2840.39	0.000155014	EIF3G	489	1014	1087	1143	0.770039	933.25
634	ZNF653|115950	186.119	135.701	3.8553e-06	ZNF653	649	791	1091	1216	0.761756	936.75
635	CPSF1|29894	1948.2	1390.11	7.82727e-07	CPSF1	952	1211	159	1428	0.285468	937.5
636	YIF1A|10897	1800.96	1215.09	1.43952e-08	YIF1A	1457	616	481	1197	0.593391	937.75
637	POP7|10248	716.68	489.664	3.39625e-07	POP7	889	835	1427	601	0.693667	938
638	TMEM150A|129303	461.084	380.094	4.28442e-05	TMEM150A	1084	549	1256	864	0.699655	938.25
639	SOLH|6650	743.736	533.899	6.76837e-09	SOLH	1767	1081	307	600	0.180622	938.75
640	IFT27|11020	686.109	532.761	1.13392e-05	IFT27	418	1146	743	1450	0.778027	939.25
641	B4GALNT4|338707	520.725	130.905	1.12512e-08	B4GALNT4	991	815	1848	104	0.0922373	939.5
642	SKIV2L|6499	1253.02	982.403	1.17096e-12	SKIV2L	1213	341	676	1529	0.615413	939.75
643	LCLAT1|253558	913.252	570.236	3.30667e-11	LCLAT1	1583	710	843	630	0.240535	941.5
644	SART1|9092	1673.06	1460.92	0.0044652	SART1	851	951	341	1623	0.759689	941.5
645	FPGS|2356	1277.3	974.766	2.08909e-06	FPGS	1347	945	169	1306	0.620859	941.75
646	KIAA0415|9907	746.932	570.652	5.21874e-07	KIAA0415	1465	765	806	734	0.320573	942.5
647	AGPAT3|56894	2540.7	1874.82	8.44024e-14	AGPAT3	1470	317	876	1110	0.260345	943.25
648	MYEF2|50804	628.609	431.827	3.81306e-09	MYEF2	1745	1523	166	340	0.41657	943.5
649	SGSH|6448	1779.73	1263.28	3.27784e-12	SGSH	212	105	1243	2215	0.908247	943.75
650	ELAVL1|1994	2004.97	1773.68	9.81649e-07	ELAVL1	1810	567	396	1003	0.433411	944
651	TALDO1|6888	4580.71	3286.9	2.38256e-08	TALDO1	1240	772	1221	543	0.660425	944
652	ACTR3B|57180	233.762	165.857	3.85778e-10	ACTR3B	1077	680	1495	528	-0.0606956	945
653	PTMA|5757	13584.9	11072.9	5.64408e-05	PTMA	2225	858	515	186	-0.375609	946
654	CSNK1G2|1455	1316.04	1022.84	4.84798e-10	CSNK1G2	1896	721	289	878	0.435687	946
655	C19orf6|91304	3178.54	2415.9	5.74027e-08	C19orf6	1022	1046	492	1225	0.704855	946.25
656	RNF220|55182	1448.26	1206.2	2.26245e-09	RNF220	1103	830	331	1523	0.719942	946.75
657	DNAH14|127602	83.1592	42.3057	1.44527e-11	DNAH14	2320	1168	167	142	-0.40001	949.25
658	DDX55|57696	440.682	319.263	1.26998e-10	DDX55	1272	1459	215	853	0.00341996	949.75
659	NAA38|51691	457.103	340.106	9.81759e-08	NAA38	1028	1215	1204	358	0.612782	951.25
660	STIL|6491	167.476	74.3915	3.6402e-11	STIL	982	1441	585	804	-0.641431	953
661	EPN1|29924	4204.89	3048.34	1.64086e-07	EPN1	369	212	2013	1220	0.812741	953.5
662	NKX2-3|159296	35.2	1.83537	8.12562e-10	NKX2-3	675	1798	857	488	-0.623345	954.5
663	HMOX2|3163	1171.46	911.601	1.40371e-06	HMOX2	940	574	996	1308	0.810469	954.5
664	ANKRD54|129138	493.837	426.579	0.0027999	ANKRD54	674	1501	205	1445	0.719946	956.25
665	EIF3M|10480	3021.3	2338.91	3.53202e-07	EIF3M	909	354	1792	772	0.698629	956.75
666	P2RY11|5032	179.167	69.6425	3.00555e-08	P2RY11	83	941	1902	901	0.821696	956.75
667	TIMM8A|1678	129.994	92.1096	4.19577e-10	TIMM8A	1592	545	1219	474	-0.736633	957.5
668	SLC25A37|51312	1411.78	826.212	5.98229e-10	SLC25A37	1600	1249	152	841	-0.380607	960.5
669	PSME2|5721	2158.95	1495.27	9.32875e-06	PSME2	558	1564	875	850	-0.044204	961.75
670	MGRN1|23295	2032.1	1744.61	5.98375e-08	MGRN1	1883	415	265	1301	0.403401	966
671	EIF3F|8665	3183.03	2607.59	0.000386554	EIF3F	855	862	1540	619	0.701737	969
672	RALY|22913	3347.54	2738.82	8.54573e-05	RALY	1134	841	1202	709	0.570248	971.5
673	SURF6|6838	957.508	755.054	3.81026e-06	SURF6	1728	740	251	1170	0.509698	972.25
674	DPP3|10072	1205.37	856.993	7.5929e-12	DPP3	1320	485	343	1749	-0.111307	974.25
675	KLHL4|56062	6.48266	29.397	1.63169e-43	GTPBP6	631	1113	1424	730	0.719296	974.5
676	AARSD1|80755	797.638	629.327	0.000187966	AARSD1	284	865	1482	1271	0.834032	975.5
677	DNAJC2|27000	595.517	451.531	5.90225e-06	DNAJC2	1590	1630	243	442	-0.114561	976.25
678	CNPY2|10330	2179.19	1554.7	2.07762e-09	CNPY2	805	752	1321	1027	0.739003	976.25
679	CHERP|10523	1587.72	1299.95	2.03739e-12	CHERP	1335	462	752	1362	0.575108	977.75
680	CAPN10|11132	432.892	325.998	1.07197e-06	CAPN10	613	1643	493	1163	0.712314	978
681	PVR|5817	1257.61	925.277	2.92658e-10	PVR	561	565	950	1838	0.837751	978.5
682	SND1|27044	8858.29	6030.5	3.16156e-14	SND1	759	295	1441	1419	0.782598	978.5
683	SAPS2|9701	2213.68	1611.11	6.62874e-12	SAPS2	725	540	758	1892	0.777472	978.75
684	BAIAP3|8938	810.767	383.677	3.30024e-11	BAIAP3	127	920	1872	1006	0.695491	981.25
685	SPTBN2|6712	4155.66	2007.4	2.02357e-16	SPTBN2	930	465	648	1889	0.832032	983
686	CDKN2AIPNL|91368	501.749	372.155	2.10004e-07	CDKN2AIPNL	1170	853	931	986	0.681001	985
687	CHPF2|54480	1716.76	1332.44	2.61083e-09	CHPF2	1654	107	1465	715	0.559741	985.25
688	CLDN3|1365	6323.49	2945.1	7.66363e-09	CLDN3	1865	1093	689	304	0.616319	987.75
689	BRP44|25874	4349.76	2328.01	2.00655e-11	BRP44	730	843	1145	1236	0.752358	988.5
690	NONO|4841	8299.5	6382.72	1.35592e-14	NONO	2101	677	534	648	0.057067	990
691	ZNF707|286075	235.405	161.224	1.26912e-08	ZNF707	1501	1670	140	664	-0.792487	993.75
692	ZNF419|79744	240.591	165.858	2.31175e-10	ZNF419	1248	1357	228	1149	0.503496	995.5
693	SELO|83642	823.765	531.657	2.37675e-07	SELO	733	1060	1017	1172	0.744327	995.5
694	UBE2O|63893	1069.76	848.956	8.4799e-12	UBE2O	1492	578	443	1473	0.583995	996.5
695	ANP32B|10541	2768.42	2263.36	1.13281e-05	ANP32B	2269	813	242	667	-0.0523304	997.75
696	HNRNPA1|3178	7299.45	5506.99	1.89834e-06	HNRNPA1	1227	623	1325	816	0.64434	997.75
697	GPATCH4|54865	733.419	542.345	1.01141e-09	GPATCH4	1189	353	1667	786	-0.20035	998.75
698	SRRT|51593	2389.71	1854.79	1.13914e-10	SRRT	1787	880	410	935	0.487129	1003
699	PTBP1|5725	4968.49	4054.44	1.67014e-11	PTBP1	2373	682	350	609	-0.136087	1003.5
700	RGS11|8786	399.091	123.158	3.6921e-07	RGS11	882	2465	206	468	0.0311902	1005.25
701	ACBD6|84320	451.777	376.401	0.000124721	ACBD6	1230	1251	1152	389	0.553454	1005.5
702	PSMB5|5693	2638.23	1958.49	2.3935e-09	PSMB5	1277	528	1651	575	0.612496	1007.75
703	SPG21|51324	2342.62	1932.86	1.76487e-06	SPG21	1308	591	667	1484	0.717635	1012.5
704	KRT18|3875	18305.5	10241.8	8.81087e-10	KRT18	105	204	2357	1390	0.857663	1014
705	RPUSD4|84881	526.301	405.816	5.08818e-10	RPUSD4	1355	641	582	1486	0.452451	1016
706	ZNHIT2|741	379.808	172.573	9.06629e-08	ZNHIT2	671	1550	1106	740	0.697711	1016.75
707	BRE|9577	606.91	541.657	0.000731508	BRE	894	338	1645	1191	0.766878	1017
708	THBS3|7059	498.935	340.656	5.42831e-07	THBS3	1713	1956	56	353	-0.73853	1019.5
709	ALKBH6|84964	175.917	130.893	6.11435e-05	ALKBH6	214	1756	1139	975	0.746622	1021
710	C8orf59|401466	743.558	433.622	1.9153e-07	C8orf59	732	1332	1689	339	-0.252569	1023
711	FBXL19|54620	494.182	375.969	7.74545e-08	FBXL19	1121	1075	940	957	0.449379	1023.25
712	SS18L1|26039	548.24	376.564	8.35992e-14	SS18L1	1392	1087	526	1091	0.553996	1024
713	SLC12A7|10723	1758.49	1191.68	2.40414e-13	SLC12A7	3079	547	73	400	-0.622498	1024.75
714	KPTN|11133	220.844	143.997	2.68294e-07	KPTN	332	1258	1530	979	0.785992	1024.75
715	HSPBP1|23640	989.497	733.713	0.000215488	HSPBP1	976	1282	1354	498	0.61731	1027.5
716	POLR3H|171568	1490.2	1168.49	8.90681e-08	POLR3H	929	359	901	1931	0.779341	1030
717	CDK5|1020	371.311	265.664	9.63541e-07	CDK5	487	550	2368	716	0.129934	1030.25
718	RAB24|53917	917.092	582.896	3.0164e-07	RAB24	934	1455	1422	310	0.644068	1030.25
719	TUSC1|286319	625.73	466.471	4.1703e-07	TUSC1	563	1266	1039	1253	0.735701	1030.25
720	ADSL|158	1102.13	797.066	1.24011e-11	ADSL	1683	477	1078	884	0.24583	1030.5
721	WSB2|55884	2204.71	1460.49	3.47166e-10	WSB2	2197	520	837	569	-0.757767	1030.75
722	PYCRL|65263	792.871	403.234	3.7641e-09	PYCRL	844	375	2541	365	-0.144644	1031.25
723	DPM2|8818	1224.39	826.313	2.06876e-06	DPM2	782	1084	1313	947	0.740054	1031.5
724	SHARPIN|81858	1430.83	1064.71	5.42931e-05	SHARPIN	1179	1009	870	1074	-0.776234	1033
725	NACA|4666	19816.5	14882.8	3.01794e-06	NACA	1122	824	1210	976	0.702017	1033
726	TUBB3|10381	424.467	143.151	7.04307e-06	TUBB3	168	1267	1055	1646	0.345312	1034
727	ILF3|3609	5808.32	4873.37	2.88699e-10	ILF3	1884	939	271	1053	-0.0561344	1036.75
728	ZNF193|7746	202.336	162.326	1.61065e-06	ZNF193	1442	1372	424	916	0.502035	1038.5
729	PRR14|78994	731.202	646.312	0.00295063	PRR14	1573	1436	261	890	0.225412	1040
730	LOC152217|152217	421.44	297.24	4.79622e-07	LOC152217	221	892	2539	513	0.583247	1041.25
731	DCAF6|55827	2688.31	1995.56	6.59469e-11	DCAF6	1897	916	267	1089	-0.273741	1042.25
732	NCBP2|22916	1821.81	1515.24	2.3786e-07	NCBP2	2155	717	908	394	-0.688161	1043.5
733	ATXN2L|11273	2264.04	1746.55	1.38836e-09	ATXN2L	2301	1223	93	557	-0.665575	1043.5
734	TARBP2|6895	514.7	357.969	6.36328e-10	TARBP2	842	695	1168	1477	0.775463	1045.5
735	C7orf40|285958	381.381	233.163	2.85241e-08	C7orf40	751	1654	1514	269	-0.24339	1047
736	PHF12|57649	2625.5	1643.73	2.82791e-10	PHF12	932	372	1032	1852	0.800988	1047
737	DLX1|1745	530.92	62.2477	1.04646e-11	DLX1	281	1034	2473	407	-0.1101	1048.75
738	TH1L|51497	1919.27	1459.64	7.93515e-12	TH1L	963	996	1393	844	-0.14471	1049
739	LYAR|55646	263.723	204.743	4.13538e-06	LYAR	1518	618	1380	684	-0.420518	1050
740	KIAA0895L|653319	383.333	223.573	5.05926e-07	KIAA0895L	341	2172	465	1227	0.694258	1051.25
741	PPDPF|79144	8720.24	5986.13	5.30784e-06	PPDPF	583	1341	1373	912	0.729558	1052.25
742	CLEC2D|29121	430.333	329.932	7.67475e-06	CLEC2D	1643	1997	36	534	-0.64734	1052.5
743	LOC646851|646851	57.1237	29.3187	3.81425e-08	LOC646851	1631	2208	76	300	-0.576183	1053.75
744	RAD23A|5886	3013.1	2709.82	0.0115009	RAD23A	1152	882	1089	1092	0.691028	1053.75
745	ENTPD6|955	4970.8	2964.01	7.52235e-16	ENTPD6	254	200	1769	2005	0.880952	1057
746	DTD1|92675	598.492	434.166	7.25732e-10	DTD1	1220	1303	1069	638	0.578833	1057.5
747	CLPTM1L|81037	2616.46	1986.78	5.05517e-11	CLPTM1L	1057	229	1300	1650	0.827507	1059
748	MRPS28|28957	365.776	234.888	6.36386e-08	MRPS28	1289	1292	1299	359	-0.884899	1059.75
749	MLPH|79083	8173.41	4378.78	1.31124e-11	MLPH	237	322	1836	1844	0.796593	1059.75
750	LIG3|3980	1241.37	805.021	3.19787e-10	LIG3	1066	1484	688	1011	0.651805	1062.25
751	INTS1|26173	3114.03	2367.82	1.10705e-07	INTS1	1374	441	1118	1319	0.647059	1063
752	ALG6|29929	369.172	228.846	3.58383e-14	ALG6	700	126	1189	2240	0.893496	1063.75
753	GPR137|56834	762.225	601.964	6.04158e-05	GPR137	2153	686	415	1002	-0.0242788	1064
754	LSM7|51690	811.84	476.153	2.66125e-06	LSM7	753	2050	1363	92	0.326428	1064.5
755	BAT3|7917	5194.34	4319.55	1.96766e-12	BAT3	1843	417	512	1491	0.501719	1065.75
756	CSNK1E|1454	2549.48	2033.08	4.22001e-08	CSNK1E	1584	1513	359	810	-0.259711	1066.5
757	HDAC10|83933	620.883	394.511	1.02267e-07	HDAC10	600	1122	347	2200	0.823256	1067.25
758	HSH2D|84941	432.436	225.628	8.54814e-09	HSH2D	296	1206	1113	1662	0.835292	1069.25
759	LOC145837|145837	584.377	136.084	4.16164e-09	LOC145837	524	482	1924	1348	0.0987036	1069.5
760	MRPS34|65993	1669.08	1103.23	8.74049e-07	MRPS34	488	1104	1978	711	0.738705	1070.25
761	C20orf27|54976	496.2	387.859	0.00256064	C20orf27	195	805	3052	233	0.118572	1071.25
762	ZFP62|643836	670.772	504.03	1.113e-10	ZFP62	1911	1284	459	639	0.0817607	1073.25
763	STK25|10494	2136.49	1802.03	6.12491e-06	STK25	1814	1091	635	758	0.528909	1074.5
764	STK35|140901	1010.75	746.426	3.31941e-10	STK35	2099	893	531	777	-0.699856	1075
765	WDR75|84128	721.191	567.71	5.0399e-10	WDR75	1637	1106	386	1173	0.384704	1075.5
766	RPS25|6230	12356.3	8676.07	1.57973e-06	RPS25	742	1427	1707	426	0.586428	1075.5
767	C21orf58|54058	102.757	55.7555	1.31861e-07	C21orf58	1265	2759	174	111	0.0447223	1077.25
768	GRSF1|2926	2463.69	1922	1.9527e-13	GRSF1	2691	600	391	631	-0.734819	1078.25
769	WDR5|11091	1051.47	792.122	6.38224e-10	WDR5	1853	1261	348	851	-0.461606	1078.25
770	RNF10|9921	4733.86	4132.84	4.24213e-06	RNF10	1566	559	660	1530	0.672675	1078.75
771	C17orf62|79415	1793.28	1196.31	9.56192e-10	C17orf62	160	225	858	3079	0.934912	1080.5
772	REXO4|57109	778.271	605.477	7.187e-06	REXO4	1578	1212	354	1179	0.465193	1080.75
773	OSBP2|23762	216.784	161.685	3.56891e-07	OSBP2	743	1230	683	1671	0.738553	1081.75
774	ZNF285|26974	120.641	81.969	6.31609e-10	ZNF285	667	1246	1080	1338	-0.0298502	1082.75
775	ZNF764|92595	221.533	175.008	6.00687e-09	ZNF764	1903	932	456	1044	-0.183709	1083.75
776	CREB3L1|90993	7029.78	3921.37	2.86446e-07	CREB3L1	327	589	899	2521	0.804995	1084
777	FAM38A|9780	5052.07	3317.35	6.71851e-10	FAM38A	1390	586	841	1524	0.719788	1085.25
778	GNB2L1|10399	38355.6	25535.9	5.33832e-08	GNB2L1	592	548	2408	794	0.750975	1085.5
779	SMAP2|64744	1198.47	929.84	8.45383e-09	SMAP2	2253	399	274	1417	-0.575085	1085.75
780	RNF135|84282	562.126	460.7	5.41872e-07	RNF135	2050	627	484	1182	0.606388	1085.75
781	CDK16|5127	1786.07	1444.39	5.59928e-09	CDK16	1947	924	647	827	0.48814	1086.25
782	TBX1|6899	393.099	119.162	4.01076e-10	TBX1	925	769	1816	840	0.3371	1087.5
783	CDK4|1019	2270.99	1765.26	6.8577e-09	CDK4	2115	802	1138	320	0.15252	1093.75
784	FAM136A|84908	1030.1	701.669	1.22109e-15	FAM136A	2871	112	1067	327	0.0861364	1094.25
785	KIAA1539|80256	621.176	461.644	3.88971e-06	KIAA1539	1887	467	691	1339	-0.361544	1096
786	SSU72|29101	3398.9	2623.23	7.69102e-07	SSU72	1377	509	1195	1303	0.714676	1096
787	SNX8|29886	249.404	171.345	8.83628e-09	SNX8	1832	821	1010	723	-0.830014	1096.5
788	MCM7|4176	1671.14	1224.07	6.36914e-06	MCM7	1304	1686	981	416	-0.523184	1096.75
789	MBD3|53615	2712.25	1911.44	2.58164e-05	MBD3	1051	963	1386	990	0.715279	1097.5
790	PCGF2|7703	1090.55	819.276	2.33467e-06	PCGF2	1824	1404	409	754	0.502154	1097.75
791	WRNIP1|56897	1323.78	1075.69	3.06805e-09	WRNIP1	2232	792	376	997	0.357392	1099.25
792	TIMM44|10469	761.269	668.892	0.00175372	TIMM44	1427	1544	607	822	0.339332	1100
793	P4HB|5034	47816.9	29346.1	6.84484e-13	P4HB	383	43	1955	2019	0.835591	1100
794	MRPL47|57129	544.845	417.578	4.71529e-07	MRPL47	1606	786	1873	137	-0.547422	1100.5
795	FAM47E|100129583	172.366	105.374	3.76733e-11	FAM47E	1507	894	605	1398	0.69252	1101
796	LRIG1|26018	7328.68	3926.64	3.86158e-15	LRIG1	885	443	802	2282	0.843095	1103
797	GFOD2|81577	848.038	632.056	1.7369e-07	GFOD2	614	810	909	2080	0.823347	1103.25
798	PRPF19|27339	4520.74	3540.82	2.76344e-12	PRPF19	1370	820	775	1461	0.707018	1106.5
799	GRINA|2907	6438.39	4792.13	6.21086e-06	GRINA	2103	633	979	713	-0.827729	1107
800	ATP6V1G1|9550	6362.63	4006.57	1.81548e-13	ATP6V1G1	1625	615	874	1314	0.680593	1107
801	ZNF768|79724	1353.26	1126.52	4.90903e-05	ZNF768	1607	955	723	1151	0.227598	1109
802	NPM1|4869	10408.1	7514.47	3.56215e-09	NPM1	2589	524	541	782	0.403622	1109
803	ABCA2|20	2121.97	1381.01	3.4863e-09	ABCA2	2332	626	395	1088	0.181254	1110.25
804	MSL1|339287	2060.25	1563.55	9.03883e-11	MSL1	2073	1768	113	495	0.352747	1112.25
805	INO80E|283899	778.478	628.478	0.00011235	INO80E	1521	1509	472	952	0.59133	1113.5
806	APEX1|328	3315.46	2501.62	6.68613e-10	APEX1	2433	599	962	461	0.285913	1113.75
807	KDM4B|23030	2535.38	1808.56	2.84088e-11	KDM4B	492	513	1028	2424	0.928209	1114.25
808	RNPS1|10921	3316.39	2702.61	2.81673e-07	RNPS1	1512	822	580	1544	0.390345	1114.5
809	PLD6|201164	415.531	272.807	2.09912e-09	PLD6	729	619	851	2262	0.856022	1115.25
810	TXNDC5|81567	6547.19	4607.04	8.71368e-12	TXNDC5	2065	327	1031	1043	-0.324919	1116.5
811	EIF4G1|1981	10669.5	8011.66	2.71953e-11	EIF4G1	2390	593	685	801	-0.645367	1117.25
812	NEIL1|79661	248.035	142.421	1.83255e-07	NEIL1	385	1648	334	2107	0.787069	1118.5
813	SLC12A9|56996	1046	818.69	3.9547e-06	SLC12A9	1033	471	1261	1712	0.790098	1119.25
814	C21orf57|54059	386.592	216.997	3.21527e-08	C21orf57	425	497	3056	503	0.662895	1120.25
815	PHF14|9678	945.389	711.661	1.76681e-09	PHF14	2983	507	318	676	-0.616138	1121
816	EXD3|54932	374.59	227.085	3.15614e-07	EXD3	504	1422	1237	1321	0.775101	1121
817	ABCC4|10257	14111.8	4482.55	2.36572e-11	ABCC4	179	635	1638	2034	0.810411	1121.5
818	GJB1|2705	2146.8	820.321	1.10184e-11	GJB1	63	188	2499	1740	0.798434	1122.5
819	PIK3R2|5296	1786.49	1442.5	2.83416e-07	PIK3R2	2681	383	466	970	-0.587201	1125
820	TRAF2|7186	515.14	391.365	1.23665e-06	TRAF2	2005	1365	431	703	-0.102691	1126
821	ARFIP2|23647	3272.71	2182.3	1.54918e-13	ARFIP2	493	333	1637	2041	0.788437	1126
822	ELL|8178	497.691	442.258	3.70344e-05	ELL	2138	1027	579	768	-0.547326	1128
823	C7orf55|154791	966.967	578	3.4616e-07	C7orf55	97	1295	1464	1656	0.842761	1128
824	IMPDH2|3615	6067.04	3209.77	8.14881e-10	IMPDH2	920	294	2786	515	0.132289	1128.75
825	GRIPAP1|56850	1185.19	978.929	2.92813e-09	GRIPAP1	1382	1613	522	999	0.550821	1129
826	BLOC1S3|388552	346.955	276.119	1.31998e-08	BLOC1S3	1889	351	361	1925	0.632761	1131.5
827	MCM3AP|8888	2155.2	1663.5	2.65245e-12	MCM3AP	1162	935	627	1805	0.533932	1132.25
828	GIGYF1|64599	1743.61	1316.87	1.82201e-06	GIGYF1	823	1562	476	1674	0.737781	1133.75
829	WHSC1|7468	1089.65	814.714	4.1189e-06	WHSC1	1360	1796	603	780	-0.670965	1134.75
830	HMGB3|3149	721.103	445.19	2.31394e-09	HMGB3	1626	1097	1428	388	0.236228	1134.75
831	C3orf62|375341	228.722	160.197	1.89837e-09	C3orf62	375	1340	451	2378	0.825929	1136
832	C7orf11|136647	493.209	393.516	7.35186e-07	C7orf11	1662	1426	1013	456	0.559538	1139.25
833	CORO1B|57175	7013.95	4234.01	1.28228e-11	CORO1B	352	296	1234	2678	0.84575	1140
834	HNRNPD|3184	3769.41	3339.11	6.00622e-05	HNRNPD	2252	1228	426	659	0.217301	1141.25
835	KRI1|65095	849.901	690.754	2.90077e-06	KRI1	1268	908	304	2087	0.455879	1141.75
836	NOL7|51406	767.56	647.658	4.27081e-08	NOL7	1750	885	575	1364	0.657192	1143.5
837	PRDM15|63977	196.881	152.933	3.62853e-10	PRDM15	1238	1276	598	1463	-0.32295	1143.75
838	ATG4D|84971	599.13	451.829	5.68583e-07	ATG4D	870	911	617	2184	0.81491	1145.5
839	SPRN|503542	186.504	95.8298	2.1843e-05	SPRN	268	2014	1725	577	0.675356	1146
840	EZH2|2146	135.456	45.9221	1.70565e-12	EZH2	3480	1011	71	25	-0.779297	1146.75
841	ZNF497|162968	102.247	63.5854	2.95183e-08	ZNF497	1003	1857	672	1064	0.631917	1149
842	CNNM3|26505	1528.02	1131.95	2.59827e-13	CNNM3	884	331	888	2493	0.827471	1149
843	ZNF837|116412	88.6609	53.6934	1.60549e-07	ZNF837	557	1209	1417	1422	0.782705	1151.25
844	OXSM|54995	281.067	195.109	1.44554e-13	OXSM	959	1366	879	1413	0.761432	1154.25
845	U2AF2|11338	3418.07	2789.41	7.40457e-09	U2AF2	2168	1322	509	625	0.0308755	1156
846	DNAJC5|80331	3002.03	2336.87	9.42909e-11	DNAJC5	1317	639	1164	1507	0.755092	1156.75
847	POLR3E|55718	1074.41	794.008	7.44462e-12	POLR3E	1225	1169	698	1538	0.661694	1157.5
848	CCT5|22948	3411.87	2545.41	8.15345e-10	CCT5	2180	611	1056	784	-0.529983	1157.75
849	ACAP3|116983	654.664	501.901	0.000816967	ACAP3	1541	2435	100	555	0.152808	1157.75
850	KLC2|64837	1220.57	978.413	1.75965e-06	KLC2	1931	852	225	1630	0.380617	1159.5
851	CHD1L|9557	942.592	691.396	1.11937e-10	CHD1L	799	1102	1459	1279	0.28326	1159.75
852	NUPL2|11097	503.854	380.511	1.56124e-10	NUPL2	2132	2017	92	398	-0.250043	1159.75
853	ZFPL1|7542	926.656	736.367	5.26739e-06	ZFPL1	1593	1125	845	1076	0.64954	1159.75
854	THOC1|9984	392.33	296.003	6.48625e-07	THOC1	864	1994	449	1335	0.657562	1160.5
855	FHOD1|29109	523.325	371.623	1.06866e-07	FHOD1	1017	2101	306	1226	0.51151	1162.5
856	PRMT7|54496	750.412	561.986	1.24881e-05	PRMT7	121	779	1814	1937	0.89659	1162.75
857	SCARB1|949	1504.8	921.014	1.23957e-14	SCARB1	1622	189	939	1902	0.124297	1163
858	ATP5G1|516	1378.28	993.055	6.99072e-06	ATP5G1	865	1371	1821	595	0.566878	1163
859	RPIA|22934	406.202	320.279	1.73517e-07	RPIA	786	953	2201	743	0.240795	1170.75
860	LOC338799|338799	628.375	245.261	4.58271e-08	LOC338799	1118	1739	542	1288	0.422908	1171.75
861	MRPL16|54948	741.502	609.347	8.19211e-06	MRPL16	1665	1361	692	973	0.43314	1172.75
862	DNAJB11|51726	1231.89	969.347	2.01998e-07	DNAJB11	1428	814	1041	1412	0.705627	1173.75
863	ZNF577|84765	447.001	271.721	4.57296e-09	ZNF577	452	1045	1170	2045	0.978053	1178
864	ZNF238|10472	854.302	692.652	6.39446e-05	ZNF238	1142	691	1093	1788	0.792387	1178.5
865	STK11|6794	1305.7	1081.74	6.10634e-05	STK11	2025	1145	527	1037	0.566831	1183.5
866	NPDC1|56654	8635.37	5171.09	3.82392e-07	NPDC1	1440	1052	785	1468	0.698621	1186.25
867	RAD23B|5887	4899.32	3883.29	1.32277e-08	RAD23B	3036	875	203	640	-0.725936	1188.5
868	ZNF428|126299	909.395	680.127	0.000294952	ZNF428	269	1414	2175	896	0.74731	1188.5
869	TIGD7|91151	370.583	293.76	2.63696e-07	TIGD7	1589	1863	368	936	-0.676834	1189
870	TSFM|10102	589.799	475.316	6.32227e-07	TSFM	1680	1256	687	1134	-0.773357	1189.25
871	DHX34|9704	505.169	401.749	1.23006e-05	DHX34	886	1990	616	1269	0.570536	1190.25
872	LOC285359|285359	88.5583	60.6994	7.61148e-09	LOC285359	3513	725	182	343	0.209306	1190.75
873	WIBG|84305	1070.65	756.195	3.10622e-07	WIBG	544	972	1244	2003	0.815849	1190.75
874	LYRM4|57128	416.281	314.319	2.6016e-05	LYRM4	863	950	2005	950	0.729962	1192
875	MRPS33|51650	906.203	617.06	1.48844e-08	MRPS33	1175	724	2073	799	0.642477	1192.75
876	ZNF721|170960	554.031	413.765	1.74684e-10	ZNF721	2100	1333	281	1063	-0.456607	1194.25
877	CHST12|55501	395.163	363.803	0.0541257	CHST12	447	992	1778	1562	0.855485	1194.75
878	C1orf35|79169	403.305	312.036	9.31118e-05	C1orf35	652	2263	1160	708	0.640767	1195.75
879	DEAF1|10522	1338.36	856.472	6.7117e-10	DEAF1	264	213	2160	2150	0.818839	1196.75
880	SH3RF1|57630	2949.35	1283.97	6.35104e-10	SH3RF1	1136	833	2017	805	0.571437	1197.75
881	YDJC|150223	422.825	276.236	5.72478e-07	YDJC	545	1088	1867	1292	0.862913	1198
882	GFER|2671	558.404	426.318	4.95729e-05	GFER	1322	1440	1150	886	0.565844	1199.5
883	C4orf14|84273	879.096	622.945	3.04255e-11	C4orf14	2092	806	633	1277	0.277611	1202
884	METTL12|751071	161.899	96.2546	6.66117e-10	METTL12	546	1152	1973	1137	0.807959	1202
885	H2AFX|3014	731.11	458.429	4.50802e-06	H2AFX	1082	1166	1622	939	0.664006	1202.25
886	PPIA|5478	4217.15	3011.49	2.69338e-08	PPIA	1412	780	2378	243	0.00403016	1203.25
887	IP6K2|51447	2418.62	1848.97	1.17872e-11	IP6K2	1403	1191	715	1506	0.691364	1203.75
888	SHFM1|7979	2130.31	1339.09	2.06899e-05	SHFM1	771	1763	1920	362	0.478567	1204
889	ZNF605|100289635	502.476	379.268	1.82185e-09	ZNF605	1666	1460	622	1070	-0.196505	1204.5
890	ARRB2|409	448.694	342.976	1.35912e-05	ARRB2	2784	1089	612	335	-0.905218	1205
891	PECI|10455	2113.62	1256.11	9.90502e-11	PECI	800	311	2938	771	0.0271591	1205
892	COQ4|51117	1565.97	1087.93	9.1353e-07	COQ4	377	692	1231	2523	0.87413	1205.75
893	NDUFA10|4705	1987.26	1629.11	2.88245e-06	NDUFA10	1778	1553	729	774	0.250028	1208.5
894	RANBP1|5902	745.321	591.465	6.76427e-06	RANBP1	1725	1320	1532	263	0.332041	1210
895	MXD4|10608	3196.22	2476.02	5.6658e-07	MXD4	633	382	1698	2129	0.87152	1210.5
896	SF3B14|51639	1236.85	982.399	9.00865e-07	SF3B14	1476	1110	1756	504	0.505085	1211.5
897	KCTD15|79047	755.728	618.551	0.000774471	KCTD15	1105	1698	408	1637	0.565968	1212
898	FAM111A|63901	1950.25	1035.39	2.34276e-11	FAM111A	174	1784	649	2250	0.854465	1214.25
899	C2CD2L|9854	480.648	332.083	1.05779e-07	C2CD2L	812	1055	1608	1386	0.890452	1215.25
900	ZNF821|55565	281.607	208.587	6.65905e-07	ZNF821	570	1226	1315	1752	0.833495	1215.75
901	PRKRIP1|79706	810.561	620.651	4.50463e-05	PRKRIP1	1429	1754	678	1005	0.641808	1216.5
902	LRDD|55367	431.879	264.196	1.7452e-06	LRDD	1603	2173	379	714	0.498188	1217.25
903	MKI67IP|84365	775.217	596.958	2.79025e-10	MKI67IP	1693	768	882	1527	-0.504204	1217.5
904	KIAA0368|23392	4257.14	3208.58	7.00843e-11	KIAA0368	2417	845	181	1435	-0.370136	1219.5
905	APTX|54840	636.306	506.635	8.67343e-09	APTX	1537	1072	948	1322	0.677778	1219.75
906	NDUFV2|4729	2465.98	1637.77	8.07852e-09	NDUFV2	686	666	2221	1313	0.792015	1221.5
907	CAMKK2|10645	8200.67	2647.54	2.93322e-11	CAMKK2	64	300	3382	1153	0.715451	1224.75
908	DHPS|1725	1554.8	1119.69	9.31729e-09	DHPS	716	534	2489	1162	0.781183	1225.25
909	FGFRL1|53834	1902.71	634.611	2.19397e-09	FGFRL1	900	371	2226	1415	0.231039	1228
910	WDR18|57418	814.671	566.023	9.30532e-06	WDR18	1504	1234	1505	673	0.595835	1229
911	FAM84B|157638	1550.05	900.543	8.74134e-12	FAM84B	1341	1109	913	1556	-0.568052	1229.75
912	CDK5RAP1|51654	433.446	370.832	1.17116e-05	CDK5RAP1	1601	1868	405	1048	0.0276426	1230.5
913	ABCB6|10058	1117.83	813.751	6.27043e-08	ABCB6	1500	713	1257	1453	0.654027	1230.75
914	RNASEH2A|10535	277.84	186.552	3.91908e-06	RNASEH2A	1161	1156	2388	226	-0.1721	1232.75
915	PTDSS2|81490	868.983	633.506	2.36808e-05	PTDSS2	1497	726	1627	1083	0.698328	1233.25
916	SH3BGRL3|83442	2392.22	1911	0.0020156	SH3BGRL3	1013	1121	1754	1047	-0.515034	1233.75
917	EML3|256364	977.715	801.394	8.50992e-06	EML3	1790	874	104	2180	0.575178	1237
918	THAP4|51078	1671.72	1381.68	5.18881e-05	THAP4	970	603	1681	1694	0.75931	1237
919	SF3A2|8175	1487.25	1231.58	0.00368662	SF3A2	1731	1288	773	1157	0.558875	1237.25
920	COBRA1|25920	2029.82	1589.83	9.60708e-09	COBRA1	1806	918	834	1392	0.574593	1237.5
921	SFRS1|6426	4015.35	3387.24	5.12563e-09	SFRS1	2355	1367	257	972	-0.424967	1237.75
922	POLG2|11232	110.348	82.6457	8.27862e-08	POLG2	943	2433	444	1148	0.33682	1242
923	UBE2S|27338	331.635	172.24	2.90427e-07	UBE2S	877	921	3134	38	0.262313	1242.5
924	GAK|2580	2345.71	1846.99	1.47601e-10	GAK	1444	461	764	2313	0.777351	1245.5
925	NPEPL1|79716	764.465	575.544	0.000283025	NPEPL1	1717	2349	333	597	0.435368	1249
926	JMJD4|65094	821.199	589.541	2.73529e-08	JMJD4	1043	650	2193	1112	0.746862	1249.5
927	ATPIF1|93974	2561.36	1839.58	8.26905e-08	ATPIF1	618	1416	1751	1213	0.765068	1249.5
928	HSPE1|3336	2368.07	1504.98	1.05521e-09	HSPE1	1614	1272	1425	688	0.377971	1249.75
929	FAHD2A|51011	418.416	323.582	6.12815e-05	FAHD2A	374	1004	1512	2110	0.846304	1250
930	IDH3G|3421	1431.21	1192.61	0.000331194	IDH3G	790	757	1599	1859	0.792036	1251.25
931	NUDT9|53343	1702.5	1100.23	1.01996e-09	NUDT9	1451	687	1472	1395	0.717233	1251.25
932	UBXN11|91544	407.976	250.996	2.70691e-06	UBXN11	1760	2375	435	438	0.087711	1252
933	TMEM57|55219	1488.19	1087.96	1.05112e-11	TMEM57	1933	737	571	1774	0.555472	1253.75
934	RPS15|6209	10695.6	5630.18	1.73488e-06	RPS15	157	1532	3075	258	0.550701	1255.5
935	BPHL|670	503.098	310.554	2.72681e-11	BPHL	378	962	1857	1841	0.879107	1259.5
936	TOR1B|27348	937.258	593.966	7.09267e-08	TOR1B	1158	370	1499	2024	-0.00773718	1262.75
937	TCOF1|6949	1154.35	1071.81	0.0440849	TCOF1	2317	1158	591	988	-0.33453	1263.5
938	MFSD3|113655	946.787	453.713	2.03197e-08	MFSD3	1182	903	1626	1350	0.133539	1265.25
939	CBX8|57332	148.58	93.1291	3.87202e-10	CBX8	1929	1538	878	720	0.282674	1266.25
940	TBCB|1155	1166.99	1049.13	0.0335791	TBCB	1045	1559	1521	944	0.578166	1267.25
941	HKR1|284459	1305.69	938.478	8.57862e-10	HKR1	146	761	1079	3084	0.952204	1267.5
942	RPL37|6167	19482.4	11498.8	1.5658e-06	RPL37	222	1090	2952	807	0.344141	1267.75
943	SAFB2|9667	2104.82	1803.19	7.4562e-06	SAFB2	1215	989	765	2118	0.787179	1271.75
944	MAD2L2|10459	700.416	431.454	4.0497e-07	MAD2L2	1594	1591	1669	247	-0.0594464	1275.25
945	PUS3|83480	292.682	217.118	1.95031e-12	PUS3	1529	335	1268	1975	0.451124	1276.75
946	C19orf63|284361	5011.32	3772.6	8.43189e-08	C19orf63	1180	422	1893	1612	0.763679	1276.75
947	SFRS6|6431	4915.8	3451.35	3.35857e-13	SFRS6	969	1132	1007	2000	0.819078	1277
948	MRPS15|64960	1230.95	927.076	2.10176e-05	MRPS15	627	818	2533	1132	0.771521	1277.5
949	NRD1|4898	3292.87	2548.27	1.92714e-12	NRD1	1795	1129	547	1645	-0.494249	1279
950	P2RX5|5026	81.3666	34.554	8.12007e-08	P2RX5	762	1437	2256	663	-0.395682	1279.5
951	ALG3|10195	1068.76	786.12	1.98517e-07	ALG3	1167	430	2059	1474	0.745411	1282.5
952	PABPC4|8761	3504.24	2629.22	4.46955e-07	PABPC4	2215	605	670	1643	-0.511431	1283.25
953	ZNF75A|7627	469.243	349.049	3.53652e-11	ZNF75A	1551	1900	400	1298	-0.513051	1287.25
954	TOP3B|8940	316.794	236.397	5.72044e-07	TOP3B	1400	2399	248	1105	0.514466	1288
955	C21orf33|8209	3001.21	2231.43	1.0689e-06	C21orf33	510	749	1747	2158	0.97876	1291
956	PSMA5|5686	1556.18	1216.56	1.90606e-07	PSMA5	1820	1165	1277	908	0.613897	1292.5
957	WDR8|49856	400.638	328.539	2.91767e-07	WDR8	1920	1917	127	1210	0.314537	1293.5
958	BCKDK|10295	1459.11	1221.18	2.44309e-05	BCKDK	1458	630	1216	1875	0.771314	1294.75
959	SUPT5H|6829	3669.87	3158.77	1.16627e-06	SUPT5H	1525	753	583	2320	0.748447	1295.25
960	WDR85|92715	475.058	317.744	7.21267e-07	WDR85	850	1748	1676	911	0.690554	1296.25
961	ZDHHC23|254887	239.134	142.359	4.77409e-10	ZDHHC23	1368	1506	1011	1304	-0.7679	1297.25
962	LOC100128788|100128788	39.0665	15.8219	9.02248e-11	LOC100128788	1040	610	2795	744	0.684893	1297.25
963	CALR|811	30470.1	20551	6.78522e-12	CALR	827	150	2402	1813	0.811609	1298
964	TMEM69|51249	694.789	538.751	1.5071e-09	TMEM69	2294	1302	345	1258	0.222744	1299.75
965	FN3K|64122	820.212	575.121	1.76155e-06	FN3K	288	325	520	4066	0.903014	1299.75
966	MPND|84954	913.342	623.236	3.53058e-06	MPND	848	703	2610	1045	0.751091	1301.5
967	LOC401010|401010	44.9117	33.5477	1.04159e-09	LOC401010	1899	518	1584	1206	0.186627	1301.75
968	MACROD1|28992	535.292	301.173	2.02283e-06	MACROD1	246	1202	2178	1581	0.819933	1301.75
969	SEPT7P2|641977	192.051	133.73	3.05474e-07	SEPT7P2	760	2870	884	694	-0.0683258	1302
970	PPIB|5479	17873.7	11127.7	2.91213e-07	PPIB	339	446	2491	1936	0.812353	1303
971	BCAM|4059	23159	11707.7	7.82298e-10	BCAM	135	242	1938	2898	0.8226	1303.25
972	NETO2|81831	231.945	53.8157	4.03915e-09	NETO2	961	281	2222	1755	0.591876	1304.75
973	AP1G2|8906	1623.08	1046.88	6.55817e-09	AP1G2	845	1187	600	2591	0.812406	1305.75
974	MTA1|9112	1332.28	1152.07	0.0025246	MTA1	2128	1822	185	1090	-0.553842	1306.25
975	NPLOC4|55666	2035.6	1802.53	2.61966e-05	NPLOC4	2134	837	511	1761	0.366813	1310.75
976	MECR|51102	383.467	307.629	3.36177e-06	MECR	1422	1447	1474	903	-0.0175806	1311.5
977	AGAP6|414189	101.11	58.2343	3.49922e-06	AGAP6	1812	3036	45	357	0.278962	1312.5
978	MRPL17|63875	1528.62	862.119	2.82502e-09	MRPL17	58	155	3518	1522	0.32959	1313.25
979	SMYD5|10322	678.965	563.512	1.16716e-06	SMYD5	1425	859	1331	1638	0.771258	1313.25
980	NCRNA00171|80862	32.497	24.2708	4.4757e-07	NCRNA00171	1301	1644	1162	1152	0.100475	1314.75
981	MRPL23|6150	1069.13	639.138	3.32531e-05	MRPL23	289	1601	3151	221	0.696243	1315.5
982	C19orf22|91300	1644.36	1374.69	0.000262925	C19orf22	1097	1313	1525	1333	0.821512	1317
983	RPL28|6158	25652.6	13834.9	1.00861e-06	RPL28	187	1037	3926	118	0.380761	1317
984	C12orf45|121053	194.495	137.299	1.9349e-05	C12orf45	1404	1534	2034	299	-0.387611	1317.75
985	SDSL|113675	534.897	340.571	1.83581e-05	SDSL	1239	1233	1504	1296	0.716946	1318
986	C7orf46|340277	234.569	108.877	2.18436e-11	C7orf46	3367	1016	367	522	0.561155	1318
987	USE1|55850	509.903	350.82	2.16395e-05	USE1	390	944	3087	858	0.707376	1319.75
988	DMAP1|55929	860.298	638.386	9.77235e-05	DMAP1	947	1183	1787	1367	0.765579	1321
989	MGC21881|389741	356.233	227.154	1.42352e-10	MGC21881	1283	654	1176	2182	0.786568	1323.75
990	TSEN2|80746	198.614	177.306	0.00315783	TSEN2	1276	2404	421	1195	-0.374671	1324
991	C19orf43|79002	2343.89	1754.98	0.000453885	C19orf43	513	1237	3219	328	0.666385	1324.25
992	MRPS24|64951	1572.82	1064.44	5.59913e-07	MRPS24	523	723	2973	1080	0.711455	1324.75
993	C16orf42|115939	1254.77	931.129	0.000401379	C16orf42	1396	1511	1713	679	0.646067	1324.75
994	PPIL2|23759	1556.52	1227.03	5.50478e-11	PPIL2	661	825	1019	2799	0.815038	1326
995	POU5F1B|5462	66.6436	25.4336	8.25163e-07	POU5F1B	33	848	1433	2994	0.739853	1327
996	HDAC8|55869	375.511	297.526	2.04498e-10	HDAC8	1286	1254	1175	1593	0.732886	1327
997	AGK|55750	616.685	500.201	1.13679e-06	AGK	1667	2039	946	658	-0.860936	1327.5
998	ACTR5|79913	206.515	165.647	2.52667e-07	ACTR5	1482	1058	1015	1759	0.725709	1328.5
999	MUM1|84939	852.085	713.097	5.0793e-05	MUM1	1937	1826	425	1127	0.510965	1328.75
1000	DAK|26007	1363.64	996.715	4.55295e-10	DAK	802	381	2103	2030	0.819261	1329
1001	TIMM9|26520	558.26	437.911	2.82839e-06	TIMM9	1837	915	1572	994	0.633993	1329.5
1002	ZNF643|65243	34.6449	18.9183	3.39972e-09	ZNF643	1147	1059	1750	1377	-0.447738	1333.25
1003	CSNK2B|1460	2833.6	2306.47	0.000100702	CSNK2B	949	711	2660	1024	0.537877	1336
1004	SNHG8|100093630	2202.03	1061	4.55319e-08	SNHG8	250	1802	2399	895	0.746354	1336.5
1005	PPIAL4G|644591	14.769	8.69737	8.33819e-08	PPIAL4G	1165	2307	1808	72	-0.148225	1338
1006	ULK1|8408	1608.37	1389.62	0.000186992	ULK1	2181	1163	316	1692	0.340191	1338
1007	NOC4L|79050	452.905	332.972	2.63742e-05	NOC4L	1771	1205	1307	1069	0.569366	1338
1008	TRIM3|10612	508.614	378.067	5.6128e-09	TRIM3	1250	844	1367	1896	0.748509	1339.25
1009	CBS|875	2266.77	973.328	9.21599e-09	CBS	331	632	1898	2497	0.431355	1339.5
1010	STK19|8859	420.064	322.643	2.79829e-05	STK19	1638	2062	1125	537	0.416692	1340.5
1011	TESK1|7016	1299.98	1159.26	0.0158809	TESK1	1010	971	578	2809	0.842046	1342
1012	CNOT3|4849	1365.31	1147.33	1.15694e-07	CNOT3	1868	1238	384	1878	0.643598	1342
1013	PFDN2|5202	849.749	652.526	0.000245282	PFDN2	838	2533	1352	647	-0.367864	1342.5
1014	MNAT1|4331	253.554	204.706	1.278e-07	MNAT1	1791	2214	442	924	0.167769	1342.75
1015	RPL7A|6130	29072.9	18693.1	5.6226e-07	RPL7A	964	798	2376	1234	0.764543	1343
1016	PILRB|29990	1374.82	729.838	1.59005e-07	PILRB	1056	3020	231	1066	0.530304	1343.25
1017	MTERFD3|80298	400.77	312.033	7.92676e-06	MTERFD3	1200	1949	74	2153	0.670305	1344
1018	RAP1GAP|5909	3285.59	1305.05	4.01761e-09	RAP1GAP	291	2038	644	2405	0.321518	1344.5
1019	RPL22|6146	9751.71	7570.97	1.00532e-05	RPL22	1126	871	2346	1040	0.724095	1345.75
1020	RHBDD3|25807	772.439	526.451	4.25168e-07	RHBDD3	1336	1203	1573	1274	0.710143	1346.5
1021	TMEM175|84286	760.9	542.311	3.6413e-07	TMEM175	402	657	2356	1973	0.872978	1347
1022	CRAT|1384	3661.89	2174.69	3.24399e-08	CRAT	1697	595	1583	1514	0.610039	1347.25
1023	STRN4|29888	2344.08	1976.6	8.14656e-07	STRN4	2095	1040	912	1342	0.559023	1347.25
1024	ACOT8|10005	696.974	464.456	1.71944e-07	ACOT8	1052	588	1398	2353	0.910339	1347.75
1025	STX4|6810	706.455	636.453	0.0257212	STX4	2032	1876	556	938	-0.351374	1350.5
1026	EHMT2|10919	1567.28	1379.09	0.000358273	EHMT2	901	1574	1188	1739	0.841647	1350.5
1027	RNF44|22838	1128.81	873.369	1.84686e-07	RNF44	1705	1710	951	1038	-0.296008	1351
1028	SLC2A4RG|56731	2342.34	1756.36	7.31899e-05	SLC2A4RG	678	1678	1092	1957	0.800385	1351.25
1029	SLC9A3R2|9351	4310.76	2662.75	2.63089e-07	SLC9A3R2	835	1127	1643	1807	0.761481	1353
1030	NADSYN1|55191	1149.58	887.739	1.94712e-06	NADSYN1	1281	1539	727	1871	0.729721	1354.5
1031	RPL4|6124	39809.8	28997	2.01794e-05	RPL4	795	796	2744	1101	0.75918	1359
1032	PELP1|27043	1834.19	1531.16	0.00147424	PELP1	769	604	1336	2728	0.880769	1359.25
1033	PPIH|10465	407.74	302.812	1.42363e-07	PPIH	1133	1551	1737	1023	0.661185	1361
1034	RPL19|6143	30501.7	21501.9	1.24222e-05	RPL19	873	1108	2833	641	0.707281	1363.75
1035	AK2|204	1992.95	1621.49	1.49095e-08	AK2	1699	1294	1174	1289	0.168089	1364
1036	CD3EAP|10849	469.9	358.556	5.07623e-10	CD3EAP	1132	1711	942	1676	0.664122	1365.25
1037	ARMC5|79798	515.184	359.212	1.4726e-05	ARMC5	1610	667	1314	1877	0.751092	1367
1038	THOC6|79228	545.318	435.742	0.000299092	THOC6	1004	1719	1356	1400	0.644776	1369.75
1039	ARPC3|10094	3747.16	2909.23	2.54484e-07	ARPC3	2210	1192	968	1111	0.462097	1370.25
1040	DCAF13|25879	844.458	559.548	1.44374e-09	DCAF13	1870	1271	1812	533	-0.86431	1371.5
1041	C9orf140|89958	861.514	416.369	1.6785e-07	C9orf140	1316	1385	1717	1072	0.662345	1372.5
1042	MRM1|79922	147.002	115.164	0.00015876	MRM1	692	1540	1494	1770	0.929517	1374
1043	MCOLN1|57192	441.995	367.331	5.86336e-06	MCOLN1	2426	543	1062	1472	-0.148042	1375.75
1044	DNPEP|23549	1764.27	1444.39	1.36355e-08	DNPEP	2436	899	1112	1057	-0.142385	1376
1045	PRPF31|26121	1410.13	1215.38	0.00178375	PRPF31	1365	1398	1565	1176	0.687442	1376
1046	TSSC1|7260	522.722	411.183	1.99435e-08	TSSC1	1426	1044	1225	1809	0.744787	1376
1047	FUCA2|2519	1482.31	1147.95	4.12623e-07	FUCA2	621	287	1379	3231	0.92618	1379.5
1048	LOC100216545|100216545	212.594	113.397	1.53043e-06	LOC100216545	1345	2452	581	1142	0.618403	1380
1049	MPST|4357	1873.6	1052.62	6.32945e-06	MPST	428	1318	2748	1029	0.759263	1380.75
1050	TMEM129|92305	1938.22	1545.39	3.70248e-06	TMEM129	1306	1239	1060	1924	0.760984	1382.25
1051	ORAOV1|220064	292.889	229.771	1.25741e-06	ORAOV1	1231	2287	1310	728	-0.216934	1389
1052	H2AFY|9555	3404.36	2723.34	5.74638e-08	H2AFY	2726	1793	539	506	-0.525656	1391
1053	SCN1B|6324	170.413	110.96	0.000310846	SCN1B	1526	1253	1586	1201	0.682712	1391.5
1054	CLTA|1211	3331.23	2442.28	1.85755e-06	CLTA	913	1020	2678	958	0.732315	1392.25
1055	POLR2I|5438	678.513	479.17	0.000252753	POLR2I	601	1466	2818	689	0.603683	1393.5
1056	ACCS|84680	408.389	248.179	1.2173e-06	ACCS	171	1609	651	3144	0.814125	1393.75
1057	LRP2BP|55805	82.0066	53.4839	2.09889e-07	LRP2BP	958	1770	980	1869	0.779836	1394.25
1058	ZP3|7784	326.208	138.052	1.31899e-07	ZP3	1085	480	2796	1219	0.255251	1395
1059	FEN1|2237	454.881	318.287	2.48718e-07	FEN1	2811	1133	1107	529	-0.510638	1395
1060	GEMIN6|79833	165.409	112.491	5.20709e-08	GEMIN6	2683	889	1471	540	-0.528792	1395.75
1061	FBXL8|55336	361.302	160.678	2.07532e-08	FBXL8	48	1425	2018	2100	0.844671	1397.75
1062	ZNF276|92822	609.476	401.303	1.79833e-06	ZNF276	476	2576	815	1727	0.597801	1398.5
1063	CTSZ|1522	3056	2690.79	0.0203554	CTSZ	3180	1450	566	399	-0.914684	1398.75
1064	RPL22L1|200916	1092.57	442.446	1.55813e-08	RPL22L1	617	496	2423	2061	0.885928	1399.25
1065	MYRIP|25924	400.057	197.454	3.48618e-09	MYRIP	997	1190	1953	1464	0.82158	1401
1066	DUS3L|56931	435.591	345.562	1.28649e-05	DUS3L	1766	1749	632	1457	0.526791	1401
1067	CLEC11A|6320	275.128	185.411	0.000476933	CLEC11A	1747	2168	1617	74	-0.840149	1401.5
1068	KPNB1|3837	4723.26	3673.51	7.20457e-09	KPNB1	2799	1185	619	1009	-0.766724	1403
1069	SDR39U1|56948	985.986	782.014	8.17945e-06	SDR39U1	1595	1552	1227	1251	0.66574	1406.25
1070	EEF1G|1937	30486.9	20658.4	4.86817e-07	EEF1G	922	804	2850	1050	0.70822	1406.5
1071	PSMD4|5710	2741.46	2337.05	0.004365	PSMD4	1602	1265	1820	943	0.382204	1407.5
1072	EFCAB4A|283229	1981.93	798.303	4.07524e-07	EFCAB4A	564	2127	1625	1325	0.74924	1410.25
1073	SMUG1|23583	676.127	506.248	2.62722e-07	SMUG1	1130	1336	1448	1729	0.772662	1410.75
1074	TRIM65|201292	484.127	386.134	6.49275e-08	TRIM65	2422	1565	89	1568	-0.060422	1411
1075	FH|2271	1379.46	1212.33	0.000782984	FH	1346	1301	1647	1352	-0.541399	1411.5
1076	DDAH2|23564	2133.54	1746.17	0.00251834	DDAH2	1644	1596	1658	760	0.638515	1414.5
1077	CYTH3|9265	975.986	556.635	3.74614e-08	CYTH3	3830	1200	184	451	-0.836997	1416.25
1078	POLL|27343	775.395	616.478	2.16852e-05	POLL	511	970	1535	2657	0.856316	1418.25
1079	PPP3CA|5530	10030.9	5703.62	7.89617e-10	PPP3CA	2435	1173	1004	1061	0.619386	1418.25
1080	WDR4|10785	152.528	107.815	3.67745e-07	WDR4	1618	925	1900	1235	-0.57807	1419.5
1081	CLPP|8192	1257.53	905.774	3.29596e-07	CLPP	413	1039	2880	1346	0.793523	1419.5
1082	STXBP2|6813	2790.52	1949.78	1.79824e-09	STXBP2	1078	764	1339	2504	0.816367	1421.25
1083	ATF5|22809	1583.46	935.696	7.48802e-06	ATF5	797	291	3440	1160	0.703204	1422
1084	ZNF771|51333	110.186	79.099	0.000225749	ZNF771	1079	2254	1292	1071	0.629125	1424
1085	PPAT|5471	343.535	211.416	4.6609e-09	PPAT	2396	1123	1648	536	-0.893082	1425.75
1086	ATP5I|521	2012.82	1224.27	1.64686e-05	ATP5I	357	1837	3127	384	0.420646	1426.25
1087	WDR24|84219	505.819	393.059	5.23939e-07	WDR24	1954	878	924	1950	-0.363255	1426.5
1088	RAN|5901	3365.52	2534.46	1.02076e-09	RAN	2510	1026	1418	752	-0.605617	1426.5
1089	CIRBP|1153	10218.5	7966.49	8.53242e-06	CIRBP	490	1555	1053	2618	0.800264	1429
1090	ICAM3|3385	476.594	316.578	3.68927e-07	ICAM3	986	863	1939	1929	0.0321136	1429.25
1091	ZRSR2|8233	221.48	194.391	0.0318431	ZRSR2	1299	1953	852	1615	0.491561	1429.75
1092	BCAT2|587	1902.76	1166.47	4.43484e-08	BCAT2	479	668	1768	2806	0.9398	1430.25
1093	C20orf20|55257	287.496	239.051	0.000204578	C20orf20	2459	1818	856	592	-0.166243	1431.25
1094	ZNF547|284306	67.0439	44.8349	9.04654e-07	ZNF547	1124	1325	714	2564	0.81944	1431.75
1095	C11orf2|738	3922.72	3019.87	3.3791e-05	C11orf2	984	998	1317	2433	0.7863	1433
1096	RPS17|6218	17576.8	10398.8	1.15839e-06	RPS17	362	1399	3552	420	0.644548	1433.25
1097	HNRNPF|3185	5630.91	4212.62	8.33334e-12	HNRNPF	2607	1041	796	1290	-0.248001	1433.5
1098	BAT2|7916	9488.47	7345.42	1.37781e-09	BAT2	2248	936	819	1733	-0.473064	1434
1099	SEC31B|25956	166.174	75.9681	2.54747e-07	SEC31B	828	3616	24	1268	0.404733	1434
1100	C19orf50|79036	1449.56	1288.38	0.000802849	C19orf50	1569	1472	915	1784	0.696101	1435
1101	ATG4B|23192	1397.47	1089.06	5.04511e-06	ATG4B	1554	1490	872	1826	0.707158	1435.5
1102	DNMT3A|1788	457.843	325.634	9.70907e-08	DNMT3A	3197	770	1485	291	-0.622951	1435.75
1103	TMED9|54732	6313.44	4585.66	1.50758e-08	TMED9	933	523	2027	2260	0.80241	1435.75
1104	CCT6A|908	3313.73	2644.64	5.2041e-08	CCT6A	3229	940	1376	202	-0.787359	1436.75
1105	GPS1|2873	3044.54	2405.17	1.22574e-05	GPS1	794	886	1436	2633	0.844309	1437.25
1106	ANKRD9|122416	165.518	93.1628	2.42662e-07	ANKRD9	525	2753	907	1575	0.715796	1440
1107	PIN4|5303	421.575	316.71	3.61452e-06	PIN4	587	1792	1834	1552	0.782201	1441.25
1108	TSNARE1|203062	356.784	249.816	2.71662e-07	TSNARE1	1696	1988	663	1427	-0.522398	1443.5
1109	GABRB3|2562	918.153	355.288	3.51317e-10	GABRB3	2385	1131	1153	1107	0.384796	1444
1110	BSG|682	14090.1	10962	9.59006e-05	BSG	271	519	3310	1678	0.843776	1444.5
1111	OSBPL5|114879	1170.32	1035.68	0.00596036	OSBPL5	833	1029	1183	2733	0.800779	1444.5
1112	E2F5|1875	221.622	108.097	6.1576e-08	E2F5	2655	1337	1598	196	-0.405754	1446.5
1113	RPP21|79897	502.081	386.214	0.000349769	RPP21	813	1657	2284	1039	0.519403	1448.25
1114	ATIC|471	1473.12	1300.01	0.0059496	ATIC	1765	744	1967	1318	-0.406602	1448.5
1115	SYMPK|8189	2507.12	1942.67	1.10365e-08	SYMPK	1174	881	1223	2516	0.813115	1448.5
1116	EXOSC9|5393	401.358	325.93	2.57952e-08	EXOSC9	1164	1722	1102	1808	0.734579	1449
1117	YKT6|10652	2287.39	1832.9	5.71564e-08	YKT6	2362	905	1353	1177	0.424152	1449.25
1118	C6orf48|50854	2237.55	1639.8	5.3611e-06	C6orf48	871	1946	1711	1275	0.716179	1450.75
1119	BAT1|7919	5026.67	4165.28	7.09548e-06	BAT1	1823	2226	314	1444	0.083452	1451.75
1120	LIN37|55957	141.493	111.178	0.0011616	LIN37	1467	1926	1200	1218	0.525447	1452.75
1121	HN1L|90861	6055.76	4086.8	3.30565e-19	HN1L	1679	739	1411	1986	0.757193	1453.75
1122	ACTG1|71	59284	47769.4	7.13826e-06	ACTG1	2963	590	1745	525	0.276608	1455.75
1123	NCRNA00115|79854	59.0659	27.788	1.01597e-08	NCRNA00115	619	3267	823	1116	0.537233	1456.25
1124	IFI27L1|122509	145.48	87.9136	2.61157e-07	IFI27L1	363	1767	2448	1247	0.787211	1456.25
1125	YJEFN3|374887	147.267	44.2366	4.76603e-07	YJEFN3	566	2749	1629	893	0.388739	1459.25
1126	EXOC7|23265	4828.22	3988.08	9.24049e-09	EXOC7	1073	1476	1051	2237	0.833788	1459.25
1127	EDC3|80153	994.673	789.169	7.88419e-12	EDC3	1352	621	1182	2685	0.806994	1460
1128	PQBP1|10084	1581.74	1187.1	0.000167555	PQBP1	1153	1309	2680	701	0.629975	1460.75
1129	ARFRP1|10139	914.631	763.025	0.0117006	ARFRP1	1511	2356	1101	875	0.59757	1460.75
1130	MRPL24|79590	1609.62	1141.05	1.42746e-05	MRPL24	1050	1224	2994	576	0.403373	1461
1131	POM121|9883	2434.57	1873.84	3.39953e-08	POM121	2402	1507	728	1212	-0.246569	1462.25
1132	IMP4|92856	792.415	618.763	1.84148e-05	IMP4	1452	1134	1945	1323	0.359199	1463.5
1133	UAP1|6675	3295.14	1865.54	1.63146e-10	UAP1	911	424	2295	2227	0.815781	1464.25
1134	EDF1|8721	8212.01	5321.59	6.42446e-05	EDF1	1183	1743	2029	906	0.687404	1465.25
1135	LOC728875|728875	95.0192	39.9706	2.64012e-07	LOC728875	532	2389	2374	570	0.477497	1466.25
1136	ARHGAP39|80728	337.319	214.079	2.15448e-07	ARHGAP39	2336	1395	1024	1128	-0.933926	1470.75
1137	POLDIP2|26073	2858.84	2414.8	3.57841e-06	POLDIP2	1314	647	1477	2456	0.873755	1473.5
1138	RELL2|285613	100.243	46.416	4.93408e-09	RELL2	1987	1512	1644	753	0.0769509	1474
1139	PRR15L|79170	1231.21	753.806	7.43028e-10	PRR15L	634	895	2709	1663	0.844818	1475.25
1140	UBE2E2|7325	642.516	494.736	8.88604e-08	UBE2E2	1900	958	1526	1519	0.371847	1475.75
1141	CHKB-CPT1B|386593	402.524	197.258	1.89593e-07	CHKB-CPT1B	2329	3076	6	492	0.0797728	1475.75
1142	APOE|348	2417.17	739.912	1.28797e-05	APOE	1098	2855	1774	177	-0.653054	1476
1143	ODF2|4957	1139.4	857.838	2.08572e-07	ODF2	3017	1139	957	791	-0.404965	1476
1144	CMPK1|51727	6642	4794.02	1.43509e-09	CMPK1	1362	671	1442	2430	0.849281	1476.25
1145	TUBB|203068	11346.4	10144.3	0.0153352	TUBB	2638	1062	1246	966	-0.875147	1478
1146	CTNND2|1501	355.222	153.158	5.30131e-09	CTNND2	2333	2084	748	748	-0.723233	1478.25
1147	TSPAN13|27075	4253.79	2530.89	3.99769e-09	TSPAN13	2472	1148	1544	751	-0.837291	1478.75
1148	KDM1A|23028	2274.56	1832.32	1.86448e-08	KDM1A	1805	1010	1361	1741	0.571711	1479.25
1149	SPDEF|25803	15639.8	8229.6	2.0434e-13	SPDEF	234	250	2253	3182	0.875415	1479.75
1150	DHX30|22907	2222.59	1933.41	1.26879e-07	DHX30	2598	1092	475	1757	0.352197	1480.5
1151	ANKS3|124401	535.737	316.014	9.12059e-08	ANKS3	4354	1105	136	332	-0.131368	1481.75
1152	ROBLD3|28956	1114.09	722.603	5.93767e-06	ROBLD3	814	1311	3508	305	0.495552	1484.5
1153	WIZ|58525	1399.36	1278.16	0.0110019	WIZ	2816	1446	610	1075	-0.703206	1486.75
1154	MYL5|4636	404.415	187.947	8.82083e-07	MYL5	500	1388	3343	729	0.558678	1490
1155	DTNBP1|84062	376.917	331.846	0.00775999	DTNBP1	410	1083	2791	1682	0.859973	1491.5
1156	LY6G5C|80741	93.9994	55.3699	1.4998e-07	LY6G5C	141	442	2276	3109	0.876262	1492
1157	RPL36A|6173	86.4949	36.2563	2.90639e-07	RPL36A	630	3141	2070	133	-0.484808	1493.5
1158	OTUD5|55593	1918.88	1704.29	9.50199e-05	OTUD5	1350	949	1059	2617	0.78556	1493.75
1159	SC65|10609	809.4	524.865	9.34557e-07	SC65	1466	1262	2293	959	0.589338	1495
1160	GCDH|2639	741.422	580.095	1.90462e-06	GCDH	914	1207	1534	2326	0.977026	1495.25
1161	TMEM5|10329	411.028	319.319	4.18977e-09	TMEM5	1901	1247	956	1879	0.691072	1495.75
1162	NSUN6|221078	277.235	204.582	9.67874e-08	NSUN6	287	1576	1982	2141	0.873502	1496.5
1163	UBIAD1|29914	722.069	572.041	6.53387e-12	UBIAD1	2011	629	1142	2209	0.712707	1497.75
1164	PIGW|284098	214.892	130.712	1.93021e-11	PIGW	2378	1849	1137	628	-0.780634	1498
1165	CDK11B|984	832.797	809.071	0.382172	CDK11B	1252	1633	628	2481	0.760365	1498.5
1166	XYLB|9942	123.03	72.4763	8.66664e-08	XYLB	2622	1463	1114	796	-0.7211	1498.75
1167	COMMD5|28991	653.26	486.274	1.29513e-06	COMMD5	1849	1797	1320	1031	-0.94826	1499.25
1168	DUT|1854	1111.05	912.444	2.26823e-05	DUT	1961	1854	1026	1158	0.518941	1499.75
1169	TMEM186|25880	324.666	231.738	5.33566e-09	TMEM186	1677	1345	1531	1449	-0.640393	1500.5
1170	EIF4A1|1973	11587.9	7886.39	2.42282e-10	EIF4A1	908	324	2876	1897	0.705301	1501.25
1171	TRIM61|391712	1.84281	8.63343	2.22854e-40	LOC155060	1254	3096	277	1381	-0.0146744	1502
1172	AURKAPS1|6791	16.5772	8.89209	4.63548e-07	AURKAPS1	1437	2301	971	1299	0.151446	1502
1173	OBSL1|23363	2518.16	2040.67	8.30852e-05	OBSL1	1487	1703	135	2697	0.72908	1505.5
1174	UTP3|57050	675.54	552.178	2.00334e-08	UTP3	2585	855	1600	985	0.20296	1506.25
1175	DTYMK|1841	499.841	339.377	1.52726e-06	DTYMK	1284	1516	2611	618	0.435508	1507.25
1176	ZNF30|90075	239.883	95.0112	3.58202e-07	ZNF30	129	2578	1304	2027	0.326434	1509.5
1177	LOC284900|284900	200.407	146.328	6.79213e-06	LOC284900	1582	2693	483	1283	0.545239	1510.25
1178	SNAPC2|6618	796.455	637.355	0.000778475	SNAPC2	473	631	2149	2790	0.9179	1510.75
1179	WDR55|54853	530.132	418.753	8.12191e-10	WDR55	2187	1375	780	1702	0.410008	1511
1180	RPL23|9349	19090	11664.3	5.24967e-07	RPL23	322	1002	4342	378	0.636352	1511
1181	NECAB3|63941	2237.45	1331.9	9.58278e-12	NECAB3	639	577	2522	2314	0.853178	1513
1182	TRIB3|57761	908.286	452.93	1.93759e-09	TRIB3	467	651	1166	3769	0.915239	1513.25
1183	MRPS9|64965	740.125	597.952	2.97284e-06	MRPS9	995	938	1975	2148	0.87484	1514
1184	HSF4|3299	502.578	172.966	5.29277e-07	HSF4	537	2278	1984	1257	0.739925	1514
1185	SIGMAR1|10280	1727.98	1455.36	0.000510282	SIGMAR1	1688	1594	1196	1586	0.466178	1516
1186	ANO8|57719	258.068	184.531	2.45159e-06	ANO8	1576	2187	1278	1026	0.361382	1516.75
1187	GMDS|2762	1030.2	399.525	1.9408e-10	GMDS	2	102	2077	3890	0.357682	1517.75
1188	EXOSC4|54512	698.735	391.196	5.55212e-06	EXOSC4	1224	1732	2768	355	-0.482328	1519.75
1189	TMEM138|51524	661.005	450.623	2.92091e-07	TMEM138	1025	746	1842	2467	0.942262	1520
1190	SOX4|6659	2603.39	1465.11	3.49097e-10	SOX4	2170	1242	2247	424	-0.42547	1520.75
1191	SIX5|147912	1158.64	945.427	0.000139589	SIX5	1409	1327	1025	2330	0.74572	1522.75
1192	GPC2|221914	24.6643	6.91212	5.27156e-06	GPC2	881	2135	2250	826	0.0200154	1523
1193	CROCC|9696	603.866	442.12	4.62169e-05	CROCC	1353	2641	406	1695	0.645299	1523.75
1194	TCP1|6950	4355.99	3358.98	6.82671e-11	TCP1	2137	694	1409	1857	0.465473	1524.25
1195	AKAP8L|26993	1124.77	899.104	0.000162003	AKAP8L	1985	2252	362	1499	0.390635	1524.5
1196	C8orf51|78998	32.4972	16.9549	3.33369e-08	C8orf51	3366	598	1297	839	-0.787515	1525
1197	MAN2A2|4122	1350.25	1114.77	5.69682e-06	MAN2A2	2508	1558	504	1533	0.457292	1525.75
1198	MTHFD2L|441024	590.114	358.921	2.67683e-10	MTHFD2L	1653	1210	1423	1821	0.724261	1526.75
1199	WWC1|23286	2765.04	1810.24	2.69589e-11	WWC1	718	1418	2389	1599	0.768858	1531
1200	POLR2F|5435	812.088	624.522	0.000150026	POLR2F	662	1696	2852	915	0.0676393	1531.25
1201	APRT|353	3356.76	1841.75	2.56384e-07	APRT	75	352	4689	1018	0.514619	1533.5
1202	GUSB|2990	2529.14	1641.76	5.67625e-08	GUSB	225	272	2283	3357	0.895009	1534.25
1203	SLC35B2|347734	1822.92	1343.05	6.4318e-12	SLC35B2	2183	585	1777	1609	0.681841	1538.5
1204	CSNK1D|1453	4694.09	3973.35	1.18711e-09	CSNK1D	1672	1013	1116	2361	0.770363	1540.5
1205	SMPD2|6610	471.304	293.67	1.43038e-08	SMPD2	391	674	2194	2918	0.858286	1544.25
1206	FAM116B|414918	268.746	187.892	3.10186e-05	FAM116B	1264	1392	1566	1958	0.78679	1545
1207	IFRD2|7866	1594.81	1233.38	1.41706e-06	IFRD2	1221	954	1594	2418	0.811837	1546.75
1208	ZNF581|51545	489.262	290.373	1.88524e-06	ZNF581	748	917	3841	685	0.611318	1547.75
1209	ZC3H3|23144	613.012	502.486	0.000414266	ZC3H3	1800	2285	774	1337	-0.793548	1549
1210	ADM2|79924	854.497	356.428	1.52657e-10	ADM2	275	693	3160	2068	0.890117	1549
1211	MRPL44|65080	749.086	590.636	8.60848e-11	MRPL44	1908	823	1511	1955	0.67295	1549.25
1212	MAP4K4|9448	1694.01	1276.55	6.32984e-08	MAP4K4	3786	1815	394	204	-0.8398	1549.75
1213	NPM3|10360	455.425	290.082	1.51676e-06	NPM3	553	1290	3483	876	0.303966	1550.5
1214	SSR2|6746	7458.77	5267.96	1.07535e-07	SSR2	1616	689	2087	1816	0.753468	1552
1215	TRAPPC9|83696	916.814	815.677	0.00409517	TRAPPC9	2424	946	544	2296	-0.475421	1552.5
1216	SNF8|11267	970.577	781.028	0.000694892	SNF8	1044	1491	2480	1196	0.736005	1552.75
1217	C20orf135|140701	168.096	108.811	3.38383e-06	C20orf135	297	1959	2606	1349	0.783587	1552.75
1218	HEMK1|51409	677.962	529.76	1.91136e-06	HEMK1	1565	1807	869	1971	0.704746	1553
1219	LACTB|114294	323.746	228.356	9.72135e-10	LACTB	2275	1024	1123	1800	-0.229787	1555.5
1220	GNG5|2787	1613.5	1357.44	0.000565738	GNG5	1332	2004	1064	1824	0.715442	1556
1221	ANAPC2|29882	1157.64	909.283	2.8296e-07	ANAPC2	1302	1277	1136	2509	0.795187	1556
1222	CCT8|10694	3718.67	2933.45	6.32887e-09	CCT8	3201	649	1043	1334	-0.665895	1556.75
1223	DENR|8562	1674.71	1373.63	9.30532e-09	DENR	2067	900	1450	1811	-0.326139	1557
1224	RPL11|6135	25682	17022.8	1.15894e-05	RPL11	468	1470	3388	905	0.60873	1557.75
1225	TIGD1|200765	127.196	87.9378	2.38715e-05	TIGD1	1260	4066	458	455	-0.10592	1559.75
1226	POLR1D|51082	2109.51	1714.38	1.06351e-05	POLR1D	1932	1193	1752	1363	0.575261	1560
1227	STRA13|201254	1642.7	877.998	1.6936e-07	STRA13	1042	1274	2449	1476	0.765429	1560.25
1228	TIMM50|92609	863.997	718.055	0.000359497	TIMM50	1417	1518	1712	1597	0.76224	1561
1229	LOC388692|388692	422.217	260.125	1.51877e-07	LOC388692	1039	2258	1408	1542	-0.116441	1561.75
1230	RPL13AP6|644511	30.8126	14.4226	4.83246e-09	RPL13AP6	519	2110	3062	559	0.559623	1562.5
1231	LUC7L|55692	739.867	488.16	1.11987e-05	LUC7L	2454	2623	412	762	0.113287	1562.75
1232	LEO1|123169	662.893	483.377	6.93217e-11	LEO1	2182	1278	820	1978	0.485942	1564.5
1233	HNRNPA0|10949	4095.7	3549.47	2.03997e-05	HNRNPA0	2990	979	1082	1209	0.240049	1565
1234	IDI2|91734	87.5692	59.7687	4.95295e-07	IDI2	251	546	3716	1748	0.825589	1565.25
1235	TCTE3|6991	57.4012	34.9799	4.54891e-07	TCTE3	1523	3404	224	1114	0.10048	1566.25
1236	CCDC159|126075	614.532	404.079	7.3153e-07	CCDC159	406	1208	2705	1953	0.803667	1568
1237	GTPBP4|23560	880.474	713.623	3.18403e-09	GTPBP4	3315	1176	680	1108	-0.694038	1569.75
1238	ZNF239|8187	168.335	115.639	7.17029e-09	ZNF239	713	1825	1693	2056	0.480899	1571.75
1239	FAM128B|80097	2942.56	1590.14	1.35181e-05	FAM128B	437	2271	3125	454	0.55569	1571.75
1240	ACY1|95	1435.01	853.731	2.36424e-09	ACY1	655	380	2925	2333	0.889326	1573.25
1241	DRAP1|10589	1555.23	1263.8	0.00404947	DRAP1	1381	2401	1451	1062	-0.100276	1573.75
1242	SIRT7|51547	337.91	264.517	1.05798e-05	SIRT7	1313	2089	747	2146	0.721354	1573.75
1243	RPS16|6217	18937.1	12444.1	6.17182e-06	RPS16	637	1500	3691	472	0.616441	1575
1244	ARL8A|127829	1250.77	1109.2	0.000387847	ARL8A	3121	1424	890	866	0.209433	1575.25
1245	HMBS|3145	523.165	363.192	1.95274e-07	HMBS	727	1053	2349	2175	0.951928	1576
1246	VPS26B|112936	2679.2	1972.95	3.47478e-12	VPS26B	1418	782	1596	2513	0.80749	1577.25
1247	GOLGA3|2802	2775.29	2254.83	4.58886e-09	GOLGA3	1974	816	1260	2261	0.677365	1577.75
1248	CARS2|79587	1021.9	826.182	0.000228371	CARS2	526	763	1173	3857	0.857104	1579.75
1249	P2RX4|5025	940.869	683.868	4.82624e-09	P2RX4	890	544	2152	2735	0.873663	1580.25
1250	MINA|84864	996.487	794.259	2.95692e-09	MINA	2699	1235	975	1416	-0.609043	1581.25
1251	HDGF|3068	4389.41	3486.09	2.84627e-08	HDGF	1804	778	3071	675	-0.166057	1582
1252	VMAC|400673	199.124	149.092	7.92121e-09	VMAC	770	1305	1592	2669	0.820217	1584
1253	C11orf48|79081	1055.4	632.529	3.79132e-06	C11orf48	852	867	3390	1230	0.216526	1584.75
1254	GNB1L|54584	120.436	89.853	0.000292981	GNB1L	2172	1663	1528	977	0.570062	1585
1255	LOC100128842|100128842	26.4194	11.6267	4.09733e-08	LOC100128842	1714	3518	731	379	-0.692892	1585.5
1256	PSPC1|55269	845.339	700.424	1.01205e-07	PSPC1	2444	1805	535	1563	0.425318	1586.75
1257	OGFOD2|79676	424.418	322.097	7.11811e-06	OGFOD2	1209	2117	1270	1753	0.725866	1587.25
1258	C1orf159|54991	201.302	150.077	9.19092e-05	C1orf159	1848	2492	474	1536	0.543621	1587.5
1259	SURF2|6835	429.557	274.753	4.90912e-05	SURF2	1086	1787	3014	466	0.421826	1588.25
1260	LARP1|23367	4470.81	3583.99	3.32386e-07	LARP1	3333	1677	401	954	-0.725631	1591.25
1261	NELF|26012	1056.25	847.769	0.00252618	NELF	1729	3009	498	1130	-0.514552	1591.5
1262	NDUFV3|4731	1092.18	854.708	4.10018e-05	NDUFV3	1258	926	2142	2042	0.719435	1592
1263	C11orf75|56935	1395.55	860.112	3.81538e-11	C11orf75	1151	1085	1487	2647	0.788209	1592.5
1264	WHSC2|7469	823.716	730.158	0.00101076	WHSC2	1863	2010	847	1652	0.580776	1593
1265	CBLC|23624	688.605	304.949	4.17954e-08	CBLC	485	489	3785	1613	0.791842	1593
1266	RABIF|5877	328.016	246.429	1.53583e-12	RABIF	2647	690	1631	1414	-0.409153	1595.5
1267	MOSPD3|64598	474.002	361.047	1.11077e-05	MOSPD3	1478	1306	2015	1583	0.72921	1595.5
1268	ACAD9|28976	1039.71	906.44	8.60355e-05	ACAD9	2136	1652	1562	1035	0.194794	1596.25
1269	GRPEL1|80273	692.609	557.126	3.07438e-07	GRPEL1	2036	515	1840	1998	0.437673	1597.25
1270	C21orf70|85395	234.774	143.721	3.91075e-05	C21orf70	559	1940	3341	551	0.378043	1597.75
1271	SLC37A3|84255	969.894	616.607	3.38317e-10	SLC37A3	3445	1456	1171	321	-0.570049	1598.25
1272	REXO1|57455	662.482	598.153	0.00939868	REXO1	1831	1746	753	2071	0.639343	1600.25
1273	C19orf48|84798	7747.22	2900.24	5.53438e-10	C19orf48	1140	532	3756	974	0.403485	1600.5
1274	RPL18A|6142	3678.33	2195.39	5.04604e-06	RPL18A	514	2045	3561	284	0.179697	1601
1275	PPP2R4|5524	6576.4	5387.92	3.24842e-06	PPP2R4	1380	789	1473	2762	0.813232	1601
1276	NPRL2|10641	578.599	430.857	4.06181e-07	NPRL2	1279	1308	1958	1863	0.885116	1602
1277	USMG5|84833	1045.53	724.453	3.64264e-05	USMG5	535	1704	3034	1136	0.680434	1602.25
1278	C4orf43|55319	334.114	273.264	1.59106e-06	C4orf43	2466	1393	1267	1285	-0.151862	1602.75
1279	RNF208|727800	312.974	182.261	1.34126e-05	RNF208	1642	1691	1254	1832	0.698859	1604.75
1280	ZNF513|130557	527.995	422.47	1.12917e-05	ZNF513	2359	2396	551	1125	0.528408	1607.75
1281	PRCC|5546	1454.08	1259.65	2.20483e-05	PRCC	3193	1022	1335	882	-0.482133	1608
1282	ACP6|51205	566.983	383.991	3.39362e-09	ACP6	1324	1140	1128	2840	0.819021	1608
1283	SGSM3|27352	3746.28	2471.74	5.12405e-10	SGSM3	650	776	2056	2950	0.887238	1608
1284	EPB41|2035	1724.18	1303.36	1.00013e-07	EPB41	1242	1762	1366	2063	0.0430211	1608.25
1285	FAM110A|83541	648.509	459.887	1.7322e-06	FAM110A	902	1473	2137	1923	0.785545	1608.75
1286	C20orf3|57136	3668.36	2827.55	1.2432e-08	C20orf3	1463	756	2179	2044	0.779428	1610.5
1287	RTEL1|51750	435.634	344.749	3.49171e-05	RTEL1	2140	1852	287	2166	0.450525	1611.25
1288	RTKN|6242	697.544	499.244	1.6311e-07	RTKN	1456	1220	1453	2319	0.381884	1612
1289	NKIRAS2|28511	970.799	906.117	0.0304851	NKIRAS2	2384	1391	999	1677	-0.474484	1612.75
1290	YWHAG|7532	4351.12	3371.88	6.32591e-08	YWHAG	3238	1259	1653	311	-0.537937	1615.25
1291	F8A1|8263	168.878	129.751	8.50821e-07	F8A1	3950	811	682	1021	-0.0322537	1616
1292	GAA|2548	5058.03	3519.38	1.25883e-08	GAA	972	175	1922	3404	0.907572	1618.25
1293	LOC100130872|100130872	1184.85	158.349	6.11797e-07	LOC100130872	158	240	2359	3718	0.962185	1618.75
1294	C1orf59|113802	186.746	111.134	7.57522e-08	C1orf59	694	510	1827	3454	0.954375	1621.25
1295	PCCB|5096	1622.87	1236.8	6.52315e-07	PCCB	2316	967	1538	1673	0.518748	1623.5
1296	UCKL1|54963	720.351	529.718	1.39165e-07	UCKL1	2327	2335	708	1126	0.403433	1624
1297	SIRT6|51548	419.98	324.664	0.000167982	SIRT6	572	1590	1987	2349	0.918292	1624.5
1298	CATSPER2|117155	37.9724	22.0088	4.1472e-06	CATSPER2	3097	1547	501	1360	0.371822	1626.25
1299	MED16|10025	1805.48	1416.05	2.55255e-05	MED16	1543	827	1523	2613	0.791571	1626.5
1300	GLI4|2738	287.325	173.986	4.2088e-05	GLI4	1612	2358	972	1566	-0.536952	1627
1301	CCDC64|92558	337.787	172.942	2.48242e-09	CCDC64	868	1241	2458	1941	0.697936	1627
1302	SPHK2|56848	586.147	459.983	2.28103e-06	SPHK2	1104	1583	701	3121	0.804974	1627.25
1303	DTX3L|151636	2114.71	1392.73	1.90357e-08	DTX3L	1934	1101	1481	1995	0.2587	1627.75
1304	SPDYA|245711	16.9539	7.83219	1.54922e-07	SPDYA	781	3324	1720	695	0.269057	1630
1305	TAZ|6901	313.251	242.882	0.000771606	TAZ	2240	2996	684	603	0.0259499	1630.75
1306	PARP10|84875	2267.89	1462.78	1.10926e-05	PARP10	1716	1646	1048	2113	0.700225	1630.75
1307	OLA1|29789	1744.06	1371.52	4.63265e-07	OLA1	3127	923	1117	1357	0.0970589	1631
1308	RNF31|55072	1031.74	894.59	5.89918e-06	RNF31	2583	1279	720	1942	0.369018	1631
1309	MSX1|4487	98.6783	59.1196	0.000266453	MSX1	226	965	1184	4153	0.584425	1632
1310	FAM98C|147965	449.907	328.139	9.35014e-08	FAM98C	527	1726	1878	2401	0.834941	1633
1311	G6PD|2539	846.004	718.919	0.000154122	G6PD	1309	775	1914	2535	0.906389	1633.25
1312	MRPS12|6183	682.629	462.747	1.36988e-05	MRPS12	1531	1548	2803	652	0.32526	1633.5
1313	CDK7|1022	466.151	346.332	1.10554e-08	CDK7	1691	1100	2043	1701	0.728791	1633.75
1314	MAGED1|9500	9048.42	6306.04	8.29421e-08	MAGED1	2143	774	1549	2077	0.711406	1635.75
1315	RNMTL1|55178	390.567	314.242	0.00024466	RNMTL1	184	716	2594	3053	0.673479	1636.75
1316	ASB13|79754	578.802	445.635	2.06745e-06	ASB13	343	890	2325	2990	0.992188	1637
1317	RPLP0|6175	37266.6	23693.7	7.2464e-07	RPLP0	1048	1171	3450	881	0.558912	1637.5
1318	KIAA1875|340390	46.6639	10.6809	2.49353e-06	KIAA1875	469	3598	1666	818	-0.33619	1637.75
1319	DOCK6|57572	594.995	462.718	1.19689e-05	DOCK6	2744	2367	921	519	-0.838912	1637.75
1320	TTL|150465	479.506	437.183	0.0470418	TTL	2084	1661	1962	849	-0.827291	1639
1321	ERCC2|2068	558.454	449.593	1.01497e-05	ERCC2	1216	842	2224	2274	0.892034	1639
1322	SNRPE|6635	811.267	599.546	1.25702e-06	SNRPE	1682	1545	2693	643	-0.197011	1640.75
1323	RBM14|10432	1179.63	1016.83	2.82379e-08	RBM14	2408	1423	867	1867	0.468592	1641.25
1324	COPE|11316	4368.08	3196.63	8.52158e-06	COPE	822	1167	2308	2277	0.835904	1643.5
1325	RPL26L1|51121	252.481	201.258	1.47603e-05	RPL26L1	1749	2219	1869	741	0.575831	1644.5
1326	ZNF146|7705	2195.22	1655.31	1.32532e-08	ZNF146	3246	1605	608	1131	-0.858929	1647.5
1327	ATP13A2|23400	1474.54	1020.29	9.65954e-12	ATP13A2	1802	556	1773	2460	0.793603	1647.75
1328	ATP5E|514	4069.88	2901.54	0.000250784	ATP5E	826	2030	3521	218	0.23056	1648.75
1329	EBNA1BP2|10969	1179.93	937.312	2.60055e-07	EBNA1BP2	2242	1331	1455	1580	0.0149195	1652
1330	COX16|51241	1535.03	1024.72	6.4977e-08	COX16	683	947	2755	2226	0.877129	1652.75
1331	CCDC22|28952	883.258	674.992	6.57687e-08	CCDC22	1357	985	1795	2482	0.807232	1654.75
1332	ZNF335|63925	617.771	499.472	4.94749e-07	ZNF335	2286	2299	351	1685	-0.00957925	1655.25
1333	QRICH2|84074	137.037	64.9174	2.757e-09	QRICH2	50	857	1377	4341	0.962745	1656.25
1334	LOC100130557|100130557	53.6987	32.1169	3.13082e-06	LOC100130557	2035	3383	111	1100	0.069199	1657.25
1335	SPATA20|64847	2314.07	1748.9	3.02943e-06	SPATA20	1740	1069	1016	2810	0.7864	1658.75
1336	RPS24|6229	27868.6	17644.7	2.48013e-06	RPS24	427	1036	4400	775	0.603023	1659.5
1337	ATP6V0C|527	3686.9	2893.81	8.28728e-06	ATP6V0C	2590	1286	1378	1389	0.508335	1660.75
1338	PDCD11|22984	1091.53	817.831	2.30548e-10	PDCD11	2098	1051	1312	2183	0.0206036	1661
1339	PAXIP1|22976	445.483	324.605	7.02568e-10	PAXIP1	2958	2261	801	624	-0.263031	1661
1340	FAM96A|84191	950.649	670.346	1.51161e-08	FAM96A	1736	1227	1305	2376	0.767477	1661
1341	CS|1431	3528.51	2943.5	2.23781e-07	CS	3273	1645	514	1214	-0.692805	1661.5
1342	PDCD2|5134	787.916	647.379	2.50833e-08	PDCD2	2893	937	1109	1708	0.589066	1661.75
1343	TBCA|6902	1632.77	1204.61	3.57907e-07	TBCA	1524	1582	1996	1551	0.717139	1663.25
1344	DNASE1|1773	209.423	108.095	8.98881e-09	DNASE1	1107	809	2516	2225	0.892801	1664.25
1345	C18orf22|79863	387.224	302.441	2.77279e-05	C18orf22	744	1017	2527	2372	0.819728	1665
1346	PDLIM5|10611	29688.5	9943.32	2.30796e-10	PDLIM5	1295	492	2069	2804	0.803162	1665
1347	HIST1H4J|8363	93.6927	33.2397	7.70908e-07	HIST1H4J	409	1879	2964	1409	-0.0996715	1665.25
1348	NUTF2|10204	1641.7	1397.44	0.00496945	NUTF2	440	1222	2371	2631	0.93633	1666
1349	BAP1|8314	1909.22	1626.46	9.602e-09	BAP1	2997	1147	789	1737	0.0575608	1667.5
1350	FAM21B|55747	933.143	638.412	1.22033e-06	FAM21B	1499	891	2016	2267	0.846761	1668.25
1351	LOC90110|90110	279.436	241.192	0.000128682	LOC90110	588	1219	1888	2981	0.847738	1669
1352	C11orf74|119710	205.768	168.581	0.00121139	C11orf74	1297	1932	2176	1272	0.707398	1669.25
1353	MRPS21|54460	1347.94	1010.83	0.000129137	MRPS21	1030	2063	2514	1077	0.636601	1671
1354	ACACA|31	6463.28	3698	1.41315e-08	ACACA	1120	2513	1591	1462	0.679333	1671.5
1355	CLK3|1198	1147.55	1001.24	5.42636e-05	CLK3	994	1448	1213	3032	0.832381	1671.75
1356	HPX|3263	47.9149	17.4137	4.32589e-06	HPX	979	3656	1264	789	-0.401542	1672
1357	CCDC58|131076	184.277	135.877	4.81549e-07	CCDC58	1737	1858	2129	965	-0.490966	1672.25
1358	ADAM15|8751	3791.54	2767.51	1.13403e-08	ADAM15	2484	901	2033	1276	-0.662623	1673.5
1359	NCRNA00095|283932	86.6934	39.2491	4.93556e-07	NCRNA00095	646	2201	2689	1165	0.0227319	1675.25
1360	GIT1|28964	1407.71	1197.64	1.81752e-05	GIT1	2843	1866	653	1340	0.426356	1675.5
1361	DECR1|1666	1420.74	983.003	1.40463e-06	DECR1	1223	3209	1452	825	-0.588664	1677.25
1362	C11orf35|256329	78.1638	43.3838	3.05051e-07	C11orf35	1641	2181	1149	1738	0.684202	1677.25
1363	GPR160|26996	2046.87	1007.28	2.77402e-11	GPR160	2766	1213	2125	606	-0.515029	1677.5
1364	SLC25A14|9016	139.725	118.413	0.000130455	SLC25A14	2236	2707	485	1282	0.421061	1677.5
1365	CBX3|11335	2515.08	1874.2	1.72231e-06	CBX3	2918	1794	1811	190	-0.926546	1678.25
1366	TARDBP|23435	3399.27	3136.93	7.89329e-05	TARDBP	2821	1504	713	1679	0.0788249	1679.25
1367	SGTA|6449	2283.37	1931.39	0.000853135	SGTA	1399	1008	1753	2567	0.868627	1681.75
1368	EIF4E2|9470	1323.28	1124.72	2.29478e-06	EIF4E2	1885	1096	1882	1866	0.723527	1682.25
1369	SUPV3L1|6832	505.955	425.806	1.54793e-05	SUPV3L1	1813	1307	873	2739	0.656912	1683
1370	ZNF787|126208	758.439	585.324	8.42934e-05	ZNF787	758	1184	988	3803	0.906962	1683.25
1371	RBM39|9584	4250.32	3394.16	5.54963e-09	RBM39	2360	2527	538	1315	0.0298618	1685
1372	UPF1|5976	4091.85	3468.61	1.40411e-08	UPF1	1906	1030	1318	2492	0.736255	1686.5
1373	KIAA0284|283638	1649.45	1430.58	0.00237151	KIAA0284	2922	1978	473	1380	-0.501875	1688.25
1374	ZNF664|144348	4566.13	3370.18	4.26926e-09	ZNF664	3290	1326	1036	1104	-0.65687	1689
1375	ZDHHC24|254359	421.404	307.512	2.94505e-05	ZDHHC24	1544	1107	1498	2614	0.865055	1690.75
1376	ADCK1|57143	274.184	206.881	5.5128e-07	ADCK1	679	873	1730	3482	0.888487	1691
1377	PFN1|5216	9307.23	9238.98	0.878341	PFN1	1117	1374	2095	2179	0.948216	1691.25
1378	ANKS6|203286	457.061	266.315	8.39465e-10	ANKS6	907	1012	3492	1358	-0.0536587	1692.25
1379	ZNF784|147808	251.771	171.936	2.23532e-06	ZNF784	698	1086	3076	1911	0.84401	1692.75
1380	SLC27A5|10998	248.785	136.613	5.06124e-06	SLC27A5	305	832	4729	913	0.276775	1694.75
1381	AP1M2|10053	2459.95	1754.86	5.72606e-11	AP1M2	1859	1067	2079	1777	0.723492	1695.5
1382	KIAA0664|23277	2025.28	1638.89	1.65931e-05	KIAA0664	1645	870	1961	2307	0.0800223	1695.75
1383	MIF4GD|57409	364.195	321.723	0.00498855	MIF4GD	2947	1842	827	1167	-0.378178	1695.75
1384	ZNF84|7637	748.363	613	9.80374e-06	ZNF84	2645	2085	592	1471	-0.269271	1698.25
1385	CTSA|5476	1990.53	1709.24	0.00310322	CTSA	2218	260	778	3539	-0.0488345	1698.75
1386	AHSA1|10598	2472.45	2075.31	6.60302e-05	AHSA1	2488	1071	1654	1584	0.361856	1699.25
1387	C9orf91|203197	1785.98	1200.23	9.63878e-15	C9orf91	1545	856	1642	2756	0.784002	1699.75
1388	TCEB1|6921	668.284	480.771	3.49343e-06	TCEB1	3164	1628	1779	230	-0.943812	1700.25
1389	POMT1|10585	1140.49	881.147	5.61809e-09	POMT1	1988	1078	1100	2635	0.742782	1700.25
1390	EIF2B5|8893	1582.56	1269.04	2.98109e-10	EIF2B5	2076	1299	2022	1405	0.63216	1700.5
1391	PCBD1|5092	2228.44	1632.08	1.91257e-06	PCBD1	960	1118	2341	2384	0.878829	1700.75
1392	MRPS2|51116	1390.05	1003.71	1.65626e-06	MRPS2	1522	1182	2550	1553	0.672498	1701.75
1393	TREX1|11277	998.25	655.851	4.38185e-06	TREX1	673	1497	2083	2557	0.86048	1702.5
1394	C9orf142|286257	634.708	430.037	0.000410833	C9orf142	1785	2538	1661	829	0.44029	1703.25
1395	YBX1|4904	6113.32	5857.21	0.255561	YBX1	3144	1415	1545	710	-0.671374	1703.5
1396	CCDC57|284001	729.65	441.543	2.32262e-06	CCDC57	1495	1836	2291	1192	0.670035	1703.5
1397	COLEC12|81035	1859.01	842.641	1.48702e-10	COLEC12	945	1038	3018	1815	0.745935	1704
1398	UFSP1|402682	74.4071	35.555	8.38802e-08	UFSP1	3397	1003	2238	180	0.549545	1704.5
1399	IL18BP|10068	287.163	220.815	0.00248327	IL18BP	1789	1845	2811	376	-0.690012	1705.25
1400	HDGFRP2|84717	1382.5	1226.27	0.034244	HDGFRP2	1835	2211	1543	1237	0.593841	1706.5
1401	BTBD6|90135	1718.05	1361.82	1.31274e-06	BTBD6	1670	1804	1108	2248	0.731303	1707.5
1402	GLYCTK|132158	153.583	94.5348	2.00332e-06	GLYCTK	1150	1334	2331	2022	0.836605	1709.25
1403	FKBP3|2287	1840.98	1336.39	2.04421e-08	FKBP3	974	1736	1843	2287	0.913517	1710
1404	TUBGCP2|10844	2001.71	1688.94	8.66481e-06	TUBGCP2	1719	1066	1285	2775	0.776449	1711.25
1405	FASN|2194	30835.4	11909.5	5.41936e-08	FASN	916	1300	2939	1707	0.30504	1715.5
1406	ZBTB7B|51043	2761.32	1812.68	4.70782e-10	ZBTB7B	2057	1556	925	2327	0.370151	1716.25
1407	NME4|4833	5550.79	4143.28	2.19457e-05	NME4	942	1119	1729	3082	0.836397	1718
1408	TBC1D3B|414059	216.85	116.985	8.11218e-06	TBC1D3B	1181	3228	1610	855	0.60292	1718.5
1409	TXNRD3IT1|645840	199.535	167.614	0.000334364	TXNRD3IT1	2081	1343	2055	1396	-0.1628	1718.75
1410	TMEM8A|58986	3247.55	2216	3.80419e-09	TMEM8A	1839	427	2123	2487	0.762507	1719
1411	C17orf63|55731	863.681	688.234	7.51675e-06	C17orf63	1376	555	2320	2629	0.81019	1720
1412	HOXC4|3221	122.266	22.7533	8.86857e-10	HOXC4	1432	2197	2401	860	-0.372374	1722.5
1413	MIB2|142678	695.525	548.234	0.000233685	MIB2	1395	1567	500	3434	0.793347	1724
1414	RHBDF1|64285	1159.57	871.975	8.4051e-10	RHBDF1	1615	1981	1005	2300	0.724876	1725.25
1415	C5orf49|134121	126.716	60.1361	5.32832e-06	C5orf49	1536	2658	1570	1138	0.040804	1725.5
1416	AP2A2|161	2217.55	1918.49	8.38201e-07	AP2A2	1773	968	2163	1999	0.738815	1725.75
1417	C17orf89|284184	409.831	244.947	0.000101118	C17orf89	453	1790	4263	402	0.576727	1727
1418	RABGGTA|5875	728.973	566.778	5.60716e-08	RABGGTA	1046	800	2172	2890	0.843397	1727
1419	PMM1|5372	1084	740.966	2.23126e-05	PMM1	2262	1358	1323	1968	0.669192	1727.75
1420	CENPO|79172	71.4839	44.2133	3.66102e-09	CENPO	1664	1916	1628	1705	-0.707096	1728.25
1421	ATPAF1|64756	1514.66	1266.26	1.19084e-06	ATPAF1	2277	1314	1458	1865	0.642936	1728.5
1422	SPSB3|90864	1314.92	931.209	2.01429e-05	SPSB3	2077	2364	822	1653	0.617387	1729
1423	TTLL6|284076	14.7235	5.99397	1.53437e-06	TTLL6	508	2129	3401	880	-0.00554243	1729.5
1424	SLC39A13|91252	940.936	924.467	0.667972	SLC39A13	2544	2581	397	1406	0.417734	1732
1425	MAPK8IP1|9479	856.139	616.918	2.144e-05	MAPK8IP1	1655	1005	1248	3022	0.80532	1732.5
1426	INCA1|388324	26.0739	21.6656	0.0121855	INCA1	778	2151	1691	2310	0.775557	1732.5
1427	ZNF76|7629	913.118	768.495	7.85606e-08	ZNF76	2102	2324	724	1781	0.639965	1732.75
1428	COX6C|1345	2406.95	1687.56	0.000706133	COX6C	654	2778	3130	371	-0.286372	1733.25
1429	HGS|9146	2124.22	1813.13	2.66361e-05	HGS	1561	1293	1333	2754	0.812752	1735.25
1430	SET|6418	5911.35	4989.9	6.92856e-06	SET	4070	1390	706	776	-0.788525	1735.5
1431	AAMP|14	3513.94	2876.59	1.00879e-09	AAMP	2344	1324	1680	1594	0.580925	1735.5
1432	UFD1L|7353	1240.46	1018.47	8.14032e-06	UFD1L	1490	1486	1520	2462	0.768853	1739.5
1433	PPP4C|5531	1623.5	1296.7	1.60963e-05	PPP4C	2667	1432	2122	738	0.220913	1739.75
1434	MCOLN2|255231	92.4437	26.6694	1.92812e-09	MCOLN2	178	988	3608	2187	0.669585	1740.25
1435	NOL6|65083	1434.39	1073.03	4.65602e-11	NOL6	3163	1469	760	1571	0.234418	1740.75
1436	STYXL1|51657	958.824	686.84	3.88265e-06	STYXL1	1076	987	3082	1828	0.79489	1743.25
1437	DPP7|29952	4504.73	3139.14	0.000133571	DPP7	1255	1453	2447	1825	0.796622	1745
1438	LAS1L|81887	998.263	796.233	9.18262e-07	LAS1L	1411	640	4214	718	0.32769	1745.75
1439	CCT7|10574	6170.6	5074.98	1.97059e-06	CCT7	1796	914	2511	1766	0.721517	1746.75
1440	TPRA1|131601	1026.11	840.278	0.000311643	TPRA1	2009	1519	2237	1222	0.659322	1746.75
1441	LDHA|3939	6898.39	5059.42	0.000302265	LDHA	1869	1649	1957	1513	-0.766604	1747
1442	KLHDC9|126823	280.246	214.057	0.000139945	KLHDC9	1461	2466	1358	1703	0.670841	1747
1443	APBB3|10307	327.253	232.941	9.83509e-06	APBB3	1208	3690	452	1639	0.402387	1747.25
1444	ZNF26|7574	206.438	160.898	2.30692e-05	ZNF26	2550	3425	349	670	-0.490679	1748.5
1445	WASF1|8936	208.659	150.236	9.06028e-05	WASF1	1089	1933	3257	721	-0.287929	1750
1446	PDIA5|10954	2224.28	1287.16	8.50072e-13	PDIA5	717	455	2647	3201	0.934686	1755
1447	FAM53C|51307	1526.03	1271.74	1.01997e-06	FAM53C	1359	1263	1607	2792	0.921897	1755.25
1448	ACAD10|80724	715.058	522.613	1.9623e-07	ACAD10	2865	994	1284	1883	-0.203634	1756.5
1449	RPL35A|6165	15459.9	9880.34	8.76233e-07	RPL35A	737	1260	4725	308	0.0711192	1757.5
1450	CTBP1|1487	3526.48	3044.05	0.000761524	CTBP1	720	1685	2091	2539	0.84249	1758.75
1451	KDELR2|11014	9388.04	7087.69	2.66951e-10	KDELR2	2213	491	2173	2167	0.677863	1761
1452	RPL36|25873	17742.9	8940.95	1.23582e-06	RPL36	128	1821	4976	121	0.0413784	1761.5
1453	LETMD1|25875	1399.57	1130.66	8.86512e-07	LETMD1	1825	1204	1120	2897	0.77878	1761.5
1454	COPS7B|64708	689.342	632.912	0.00351558	COPS7B	1845	2440	560	2201	0.651788	1761.5
1455	C1QBP|708	1643.6	1277.74	5.72513e-06	C1QBP	1746	1181	2036	2093	0.381979	1764
1456	PXN|5829	3505.53	2962.45	0.000528197	PXN	335	817	2206	3702	0.872178	1765
1457	C16orf53|79447	1444.71	1092.87	1.65441e-06	C16orf53	2500	1188	1439	1934	0.571227	1765.25
1458	PSMG3|84262	647.583	407.423	4.48634e-06	PSMG3	1851	1699	3086	432	-0.17744	1767
1459	GRK4|2868	67.2936	50.1359	7.30121e-06	GRK4	1570	1695	2692	1115	-0.0981366	1768
1460	RPL38|6169	8329.98	4655.17	3.18129e-06	RPL38	137	1521	5054	368	0.281233	1770
1461	LMNB2|84823	1064.38	831.205	3.17564e-06	LMNB2	2781	1434	1990	877	-0.897866	1770.5
1462	TBL2|26608	1606.65	1233.09	4.63592e-11	TBL2	2662	788	1739	1898	0.644396	1771.75
1463	SDF4|51150	4409.21	3575.95	5.04558e-07	SDF4	1464	670	1998	2956	0.797614	1772
1464	LASS2|29956	4606.44	3556.14	2.99178e-08	LASS2	3610	1221	1303	956	-0.590487	1772.5
1465	GAS5|60674	3413.8	1661.12	1.78519e-07	GAS5	609	1240	4258	989	0.165062	1774
1466	UQCRH|7388	2426.42	1799.41	9.43777e-06	UQCRH	1940	2448	2204	507	0.470588	1774.75
1467	NADK|65220	1399.54	1108.56	5.1705e-13	NADK	2456	1186	679	2779	0.54854	1775
1468	GPR172A|79581	1198.4	810.099	7.79142e-07	GPR172A	2883	1280	1798	1140	-0.854295	1775.25
1469	CHIC2|26511	238.406	201.35	7.23802e-06	CHIC2	2066	1481	1912	1644	-0.733221	1775.75
1470	PRR22|163154	81.2609	35.3782	3.87985e-07	PRR22	1101	2007	2728	1280	0.530382	1779
1471	LMBR1L|55716	466.71	387.875	0.000747497	LMBR1L	2015	3005	477	1619	0.396425	1779
1472	ERCC1|2067	1320.76	1008.43	1.71787e-05	ERCC1	711	860	3476	2070	0.817356	1779.25
1473	SLC25A29|123096	1448.23	849.869	4.3859e-06	SLC25A29	1692	2166	1635	1631	0.665749	1781
1474	LOC647121|647121	170.437	105.263	1.23844e-08	LOC647121	1198	1149	2517	2265	0.889627	1782.25
1475	STK11IP|114790	415.962	336.63	4.00532e-06	STK11IP	2270	1592	1419	1849	0.618932	1782.5
1476	VCP|7415	10102.8	8267.58	1.13393e-08	VCP	2952	704	1466	2012	0.355302	1783.5
1477	SFRS9|8683	3036.55	2368.37	7.71276e-12	SFRS9	3148	1608	1241	1144	0.142694	1785.25
1478	TTC13|79573	196.069	158.239	0.00013554	TTC13	2280	2816	993	1056	-0.886606	1786.25
1479	SLC38A6|145389	129.483	107.789	4.55383e-06	SLC38A6	2394	2528	530	1693	-0.372012	1786.25
1480	SNHG9|735301	134.671	53.7517	1.11679e-06	SNHG9	1927	2332	1976	910	0.294185	1786.25
1481	PRPF6|24148	3420.33	2990.64	0.0032583	PRPF6	1873	1304	1800	2170	0.757948	1786.75
1482	LOC401052|401052	67.4751	49.3414	0.000144493	LOC401052	681	2240	2467	1760	0.798101	1787
1483	DGKD|8527	1456.4	867.354	9.47001e-14	DGKD	1619	1626	1925	1985	0.792344	1788.75
1484	EIF3D|8664	5593.76	4562.87	9.51298e-06	EIF3D	1739	799	1941	2680	0.845033	1789.75
1485	LRFN3|79414	322.712	268.973	0.000117414	LRFN3	1966	1021	1295	2879	0.765654	1790.25
1486	EIF2B1|1967	1147.95	1013.78	6.81913e-06	EIF2B1	2570	1541	1071	1980	-0.174621	1790.5
1487	DECR2|26063	631.871	383.542	1.07354e-06	DECR2	632	1867	2677	1992	0.812966	1792
1488	SLC37A1|54020	2044.29	1130.53	1.41381e-09	SLC37A1	2490	840	2198	1642	0.624489	1792.5
1489	RAC3|5881	623.423	255.665	1.44873e-06	RAC3	420	1111	1577	4064	0.930521	1793
1490	SCAP|22937	2374.26	2003.44	1.23328e-05	SCAP	3344	1115	1042	1675	-0.354457	1794
1491	IRX2|153572	339.222	175.093	7.31376e-09	IRX2	1256	2241	2182	1497	0.700937	1794
1492	CCDC110|256309	99.7661	47.2097	1.58742e-10	CCDC110	3149	265	2394	1369	0.597317	1794.25
1493	TBKBP1|9755	428.185	356.6	0.00459384	TBKBP1	536	2663	1275	2705	0.671063	1794.75
1494	HYLS1|219844	176.348	126.573	4.71116e-08	HYLS1	1609	1870	1401	2301	0.706493	1795.25
1495	RCCD1|91433	212.294	181.959	0.00414196	RCCD1	1009	1984	1014	3175	0.83749	1795.5
1496	NANOS1|340719	170.373	141.843	0.0020772	NANOS1	867	665	2411	3243	0.920457	1796.5
1497	TCEA3|6920	2834.26	1789.27	1.43177e-08	TCEA3	590	1006	1718	3873	0.847749	1796.75
1498	MRPL14|64928	928.825	630.638	3.61875e-06	MRPL14	1363	1662	3233	933	0.530811	1797.75
1499	SNHG7|84973	1495.56	757.245	2.11518e-07	SNHG7	1008	1614	2232	2340	0.968616	1798.5
1500	NUDC|10726	2799.08	2415.92	0.0211213	NUDC	1249	1493	2332	2120	0.812522	1798.5
1501	AP3D1|8943	4205.11	3549.11	1.67429e-06	AP3D1	3037	973	1134	2059	0.498847	1800.75
1502	LOC728643|728643	106.971	76.4764	5.94764e-08	LOC728643	2368	2123	1382	1330	0.498612	1800.75
1503	HOXB13|10481	13872.5	8292.46	7.97507e-17	HOXB13	1681	1033	1822	2672	0.785271	1802
1504	HNRNPM|4670	4318.87	3763.02	0.000107675	HNRNPM	2780	1737	954	1744	0.411172	1803.75
1505	C20orf11|54994	1995.81	1644.18	1.76797e-08	C20orf11	3543	1647	790	1242	-0.252177	1805.5
1506	LOC729603|729603	25.8266	16.7076	4.71882e-08	LOC729603	777	2695	1755	1997	0.493776	1806
1507	REPS2|9185	3190.02	1484.09	7.0713e-10	REPS2	112	390	4687	2036	0.83129	1806.25
1508	CENPT|80152	619.148	481.516	0.00131624	CENPT	707	3823	567	2130	0.583995	1806.75
1509	C14orf2|9556	1277.01	940.626	0.000100237	C14orf2	766	2550	2990	925	0.633267	1807.75
1510	C21orf45|54069	199.21	153.751	9.5562e-07	C21orf45	3154	2559	836	690	-0.915769	1809.75
1511	OAZ1|4946	10304	8649.62	0.000845534	OAZ1	2111	1816	2135	1183	0.515155	1811.25
1512	CDK3|1018	319.365	164.595	3.85013e-09	CDK3	3794	1412	656	1383	0.279841	1811.25
1513	MTL5|9633	245.126	129.969	9.68585e-10	MTL5	962	293	5802	198	0.289473	1813.75
1514	CCDC51|79714	298.331	238.071	2.41017e-06	CCDC51	3712	1352	987	1217	-0.75969	1817
1515	SLC46A1|113235	1365	1006.02	1.46968e-10	SLC46A1	2289	1218	1694	2067	0.69582	1817
1516	KIAA0907|22889	898.035	591.528	3.89305e-07	KIAA0907	2813	3681	263	514	-0.546779	1817.75
1517	YRDC|79693	458.344	334.259	9.34559e-12	YRDC	2350	1124	1706	2092	0.561998	1818
1518	CPSF6|11052	1559.16	1282.79	1.79877e-08	CPSF6	3241	2288	657	1087	-0.735606	1818.25
1519	SFRS14|10147	1681.74	1273.17	3.33337e-08	SFRS14	1881	2926	548	1918	0.191089	1818.25
1520	GATAD2A|54815	1277.53	1101.63	6.18252e-05	GATAD2A	3550	1893	1280	558	-0.929207	1820.25
1521	MITD1|129531	208.586	166.394	5.99471e-06	MITD1	2285	2620	1057	1326	-0.678617	1822
1522	RPL12|6136	20282.6	12212.6	1.52243e-06	RPL12	346	1116	4655	1174	0.555154	1822.75
1523	PACS1|55690	3471.93	2904.86	0.000117935	PACS1	2479	1442	814	2572	0.682875	1826.75
1524	RBM6|10180	1557.72	1081.09	4.29203e-06	RBM6	2504	3099	200	1505	0.0615913	1827
1525	RASSF7|8045	1694.64	887.738	2.80136e-06	RASSF7	1818	1896	2416	1178	0.670718	1827
1526	HIST1H2BN|8341	17.5257	8.15848	1.64302e-09	HIST1H2BN	3181	1443	1859	828	-0.381545	1827.75
1527	STX18|53407	536.335	462.338	7.09303e-07	STX18	2208	1650	1281	2178	0.687827	1829.25
1528	UROS|7390	727.28	605.804	0.00141034	UROS	1617	1496	1985	2221	0.782974	1829.75
1529	NCRNA00174|285908	184.694	120.755	0.000110634	NCRNA00174	594	3942	1289	1501	0.615928	1831.5
1530	SARS2|54938	502.309	386.64	1.13934e-06	SARS2	454	807	1770	4298	0.909884	1832.25
1531	SNHG1|23642	732.673	445.741	4.16574e-07	SNHG1	2458	3532	532	809	-0.519831	1832.75
1532	TBC1D3|729873	356.443	245.5	3.95085e-06	TBC1D3	1556	3407	730	1647	0.599033	1835
1533	AP4B1|10717	295.098	254.42	0.000169913	AP4B1	1245	2359	694	3045	0.776466	1835.75
1534	GTF3C5|9328	1260.38	1074.72	0.000159334	GTF3C5	2216	2091	829	2211	0.600017	1836.75
1535	SLC24A6|80024	769.628	596.08	1.04065e-06	SLC24A6	1000	583	2466	3304	0.941449	1838.25
1536	TYSND1|219743	828.536	643.292	1.68475e-06	TYSND1	1496	1244	1410	3210	0.821766	1840
1537	MTHFD1|4522	1136.49	939.798	3.85888e-05	MTHFD1	2949	1517	1293	1602	-0.871384	1840.25
1538	DENND1C|79958	254.757	176.717	1.18025e-08	DENND1C	1354	2275	2507	1233	-0.549063	1842.25
1539	C17orf56|146705	348.336	266.658	1.64963e-05	C17orf56	1730	3254	245	2140	0.518497	1842.25
1540	OLFM2|93145	762.063	492.863	6.2789e-06	OLFM2	1663	1477	3009	1221	0.577407	1842.5
1541	ZBED4|9889	579.357	411.14	5.14045e-10	ZBED4	2391	1478	1736	1768	-0.667568	1843.25
1542	DGKQ|1609	456.875	318.698	2.7585e-06	DGKQ	3368	2093	1081	834	-0.950254	1844
1543	DDX27|55661	1206.33	1054.01	5.12689e-06	DDX27	2682	1972	1185	1537	-0.121313	1844
1544	MAPK12|6300	458.534	217.939	1.60647e-05	MAPK12	1027	2419	1864	2075	0.0955874	1846.25
1545	FAM195A|84331	818.383	435.119	4.42939e-05	FAM195A	1965	2283	2659	481	-0.721809	1847
1546	CRIPAK|285464	303.942	202.285	1.40023e-06	CRIPAK	1799	2234	428	2932	0.711316	1848.25
1547	ANKRD16|54522	195.211	138.835	2.08681e-06	ANKRD16	1325	1720	1209	3149	0.862899	1850.75
1548	NDUFAB1|4706	1000.36	776.399	0.000187445	NDUFAB1	1514	2238	2858	798	0.0575469	1852
1549	DAP3|7818	2120.06	1763.19	1.4719e-07	DAP3	3559	1597	997	1260	-0.713708	1853.25
1550	ATPAF2|91647	429.768	341.596	3.32735e-07	ATPAF2	705	1057	2790	2870	0.333772	1855.5
1551	PPIEL|728448	115.795	56.446	2.49353e-06	PPIEL	551	3309	1291	2271	0.746439	1855.5
1552	VASN|114990	909.221	540.512	9.33341e-08	VASN	2497	594	2992	1353	0.187836	1859
1553	EMB|133418	2688.85	1696.49	1.32916e-08	EMB	2070	1031	2156	2185	0.733547	1860.5
1554	PARD6A|50855	149.782	100.017	2.41935e-05	PARD6A	987	1250	2866	2343	0.9137	1861.5
1555	XPO6|23214	2849.15	1681.34	2.09463e-07	XPO6	3094	2274	1193	889	-0.967502	1862.5
1556	RPL37A|6168	26887.4	15745.9	6.863e-06	RPL37A	283	1924	5105	141	0.322513	1863.25
1557	C16orf93|90835	60.9089	38.3058	7.1245e-06	C16orf93	2056	3293	741	1368	-0.294785	1864.5
1558	AURKAIP1|54998	2048.87	1386.45	0.000441053	AURKAIP1	919	1799	3945	795	0.686164	1864.5
1559	CBY1|25776	944.957	884.509	0.121176	CBY1	1049	2230	1846	2334	0.768315	1864.75
1560	PDIA3|2923	21039.9	14053.6	2.85795e-09	PDIA3	719	146	2663	3940	0.892784	1867
1561	TNFRSF14|8764	2070.9	1367.31	5.54211e-06	TNFRSF14	1280	1623	1603	2966	0.774951	1868
1562	TMEM11|8834	794.163	632.079	4.2173e-06	TMEM11	1329	910	2105	3136	0.876978	1870
1563	E2F3|1871	300.05	202.598	2.55522e-06	E2F3	3270	1164	2685	369	-0.799147	1872
1564	FAM20C|56975	1200.74	914.907	0.000391753	FAM20C	2229	1162	2110	1989	-0.593939	1872.5
1565	ADCY6|112	2067.88	1429.33	2.9165e-10	ADCY6	2634	2471	768	1620	0.251967	1873.25
1566	FIZ1|84922	431.94	360.571	1.6206e-05	FIZ1	3171	847	1030	2447	0.598494	1873.75
1567	ABCF2|10061	1142.55	1040.81	0.00200441	ABCF2	4077	1533	881	1012	-0.793283	1875.75
1568	PDXDC2|283970	406.729	242.71	1.39266e-06	PDXDC2	783	4013	561	2155	0.570157	1878
1569	ACOT7|11332	399.955	351.58	0.0289594	ACOT7	2147	1899	1679	1794	-0.811768	1879.75
1570	MIER2|54531	525.893	477.532	0.0156457	MIER2	1841	1264	1161	3254	0.799793	1880
1571	FRAT2|23401	499.81	333.657	1.13839e-10	FRAT2	2224	959	2412	1926	0.527086	1880.25
1572	MRPL22|29093	408.029	335.106	2.74036e-05	MRPL22	1918	2343	1949	1312	0.56849	1880.5
1573	MTIF3|219402	883.062	743.235	0.000556451	MTIF3	1020	1289	1604	3613	0.911516	1881.5
1574	ZNF706|51123	1178.95	905.991	0.000199832	ZNF706	3912	2391	577	649	-0.894773	1882.25
1575	CUTA|51596	3650.46	2720.37	7.48007e-05	CUTA	1513	1873	2625	1525	0.720353	1884
1576	NDUFA1|4694	2025.16	1508.8	0.000140053	NDUFA1	1062	2253	2979	1243	0.698106	1884.25
1577	INTS5|80789	1198.97	915.653	2.39643e-13	INTS5	1649	541	2301	3047	0.871792	1884.5
1578	RPL14|9045	13884.6	9018.07	7.67302e-06	RPL14	824	1487	4609	622	0.283183	1885.5
1579	SCNN1D|6339	114.911	41.9971	3.51364e-07	SCNN1D	1895	2005	2074	1569	0.0255716	1885.75
1580	YIF1B|90522	784.66	571.414	5.07428e-07	YIF1B	1441	1604	1908	2593	0.825101	1886.5
1581	SH2B2|10603	35.6363	20.103	3.06997e-05	SH2B2	1793	2517	2562	678	-0.599305	1887.5
1582	C22orf27|150291	185.695	128.438	3.25933e-08	C22orf27	3140	135	1309	2968	0.591254	1888
1583	HEXDC|284004	801.724	450.124	8.45238e-06	HEXDC	2640	1783	549	2581	0.597243	1888.25
1584	CNP|1267	3586.54	2931.94	1.01192e-06	CNP	1797	679	2041	3044	0.777468	1890.25
1585	HEBP2|23593	3612.3	2110.85	8.95756e-08	HEBP2	1080	928	2604	2951	0.905695	1890.75
1586	CUL7|9820	1552.32	1179.58	1.47239e-08	CUL7	2861	1379	970	2356	0.495062	1891.5
1587	SLC25A1|6576	2465.72	1818.43	1.26229e-05	SLC25A1	2117	1786	1650	2015	0.697293	1892
1588	PLXNA3|55558	1391.58	903.197	1.2319e-08	PLXNA3	3815	1214	1233	1307	-0.483264	1892.25
1589	CCDC130|81576	452.098	390.048	0.0137461	CCDC130	1546	3200	599	2224	0.62717	1892.25
1590	NDUFB4|4710	2287.9	1791.56	0.00012886	NDUFB4	2474	2676	1589	833	0.221684	1893
1591	SECISBP2|79048	1339.88	1001	1.87101e-13	SECISBP2	2676	2463	464	1969	0.566088	1893
1592	SLC25A38|54977	1351.26	1108.01	1.27085e-06	SLC25A38	2437	1236	1870	2031	0.67764	1893.5
1593	RBM42|79171	1731.83	1547.73	0.0528605	RBM42	1687	2079	1616	2195	0.737554	1894.25
1594	SNHG4|724102	24.7877	5.55358	2.28517e-08	SNHG4	430	2767	3463	919	-0.130546	1894.75
1595	ARF5|381	3690.45	2833.58	9.09608e-05	ARF5	2028	1888	2761	902	0.561562	1894.75
1596	SLC25A3|5250	7001.12	6118.66	0.000597383	SLC25A3	2986	1359	1849	1385	0.519347	1894.75
1597	TOMM5|401505	922.869	751.7	1.36717e-05	TOMM5	2603	1764	2146	1079	-0.392214	1898
1598	MRP63|78988	1467.05	1120.14	3.96954e-06	MRP63	1166	1255	1991	3181	0.852486	1898.25
1599	NOL10|79954	696.653	603.088	9.08446e-08	NOL10	3203	1638	1143	1610	0.0477637	1898.5
1600	YTHDF1|54915	1392.12	1219.4	1.38395e-07	YTHDF1	3095	1354	1132	2021	0.268392	1900.5
1601	EWSR1|2130	4706.27	4160.06	1.46786e-05	EWSR1	2379	2035	929	2259	0.639265	1900.5
1602	CCDC72|51372	1890.86	1332.83	6.6274e-06	CCDC72	1775	2265	2307	1259	0.529268	1901.5
1603	WDR6|11180	5970.6	4866.95	7.1911e-08	WDR6	1676	1587	1657	2686	0.808404	1901.5
1604	RIOK1|83732	385.4	337.701	0.000146683	RIOK1	2519	2160	1266	1664	-0.0873746	1902.25
1605	PARP12|64761	831.059	546.97	3.68986e-07	PARP12	556	1397	4355	1302	0.734175	1902.5
1606	BSPRY|54836	453.168	323.664	1.28535e-08	BSPRY	2985	1639	1201	1792	0.34622	1904.25
1607	PRSS8|5652	6860.99	3818.54	1.10038e-09	PRSS8	1936	663	2665	2354	0.754369	1904.5
1608	MAN1B1|11253	2374.02	1760.01	4.04209e-07	MAN1B1	1850	956	1881	2938	0.835056	1906.25
1609	EARS2|124454	779.763	606.545	3.4041e-09	EARS2	3035	1560	1190	1847	-0.800702	1908
1610	C11orf83|790955	1103.82	553.58	1.18364e-05	C11orf83	1744	1682	3458	750	0.52809	1908.5
1611	C6orf125|84300	1199.45	862.938	0.000140621	C6orf125	353	1593	3876	1814	0.813787	1909
1612	SDK1|221935	1628.05	484.345	5.01862e-07	SDK1	615	861	4112	2049	0.273962	1909.25
1613	ZNF358|140467	2082.07	1689.14	0.0253489	ZNF358	1041	1738	3432	1430	0.749278	1910.25
1614	UBE2Q1|55585	1610.61	1389.04	1.20868e-06	UBE2Q1	3205	1413	1228	1797	-0.438225	1910.75
1615	AGPAT6|137964	2093.06	1595.77	2.32201e-06	AGPAT6	1698	1130	3235	1582	0.723737	1911.25
1616	WDR12|55759	339.587	265.044	9.4247e-07	WDR12	3635	1912	1198	904	-0.767906	1912.25
1617	NSF|4905	1905.14	1261.76	2.08855e-08	NSF	2178	676	1989	2808	0.775578	1912.75
1618	GTPBP5|26164	536.333	449.798	2.51248e-06	GTPBP5	2535	2566	807	1747	-0.270721	1913.75
1619	PRAC|84366	2299.62	813.306	1.88257e-08	PRAC	714	1766	4160	1015	0.705984	1913.75
1620	DNAJC9|23234	560.193	483.035	0.000572057	DNAJC9	3183	2688	432	1356	-0.185197	1914.75
1621	GOLGA2|2801	2897.98	2339.32	8.23395e-06	GOLGA2	2908	2414	994	1343	0.241858	1914.75
1622	AGAP1|116987	467.519	339.874	3.57072e-07	AGAP1	3074	1396	2140	1055	-0.68715	1916.25
1623	GGT5|2687	668.501	461.542	0.00115033	GGT5	2694	1174	3493	306	-0.548982	1916.75
1624	NME3|4832	2125.38	1282.91	4.04529e-05	NME3	2018	2418	2048	1185	0.626105	1917.25
1625	PNN|5411	1954.43	1536.68	6.63312e-06	PNN	2239	3902	121	1408	-0.197917	1917.5
1626	LOC285074|285074	238.236	170.371	1.13409e-07	LOC285074	977	3314	1414	1966	0.350088	1917.75
1627	C19orf10|56005	3395.08	2209.9	7.19179e-07	C19orf10	1094	1252	2676	2650	0.827296	1918
1628	ACN9|57001	361.876	250.709	5.80598e-08	ACN9	1738	1589	2468	1884	0.746613	1919.75
1629	LOC115110|115110	144.133	73.7657	1.11885e-05	LOC115110	750	3170	1738	2037	0.734873	1923.75
1630	GGCT|79017	1778.35	933.097	3.44502e-08	GGCT	1585	1394	3596	1122	-0.311925	1924.25
1631	ZNF622|90441	758.098	619.431	9.27735e-05	ZNF622	2075	1612	1936	2079	0.696574	1925.5
1632	ZGLP1|100125288	52.8128	21.1998	5.32394e-06	ZGLP1	1247	2656	1741	2058	0.729078	1925.5
1633	ENGASE|64772	617.563	420.577	0.000124332	ENGASE	3266	3428	51	960	-0.125504	1926.25
1634	GPR89A|653519	824.343	592.1	9.92022e-12	GPR89A	1587	1400	2114	2605	0.286092	1926.5
1635	CTTN|2017	5434.58	4396.98	1.41738e-09	CTTN	1178	1350	3239	1939	0.813589	1926.5
1636	CIZ1|25792	2228.05	2022.25	0.0185152	CIZ1	2078	2273	669	2688	0.580338	1927
1637	TSEN34|79042	1465.19	1274.23	0.000120986	TSEN34	2414	1631	1670	1993	0.648093	1927
1638	MANF|7873	2147.93	1439.85	2.52588e-07	MANF	1549	1194	3178	1787	0.750393	1927
1639	ABHD11|83451	1725.6	1093.27	6.16544e-06	ABHD11	2347	2383	2035	946	0.623849	1927.75
1640	TUBB2A|7280	2022.67	818.875	5.52784e-08	TUBB2A	21	793	4249	2651	0.891897	1928.5
1641	HIST1H2BK|85236	3041.51	1582.39	4.29511e-09	HIST1H2BK	2913	1642	941	2220	0.534542	1929
1642	PAFAH1B3|5050	738.13	400.278	2.27918e-07	PAFAH1B3	1059	1160	4606	892	0.715322	1929.25
1643	SEC61A1|29927	13782.3	10418.5	1.46128e-08	SEC61A1	1694	517	2504	3005	0.820393	1930
1644	CHCHD1|118487	959.86	680.162	6.3322e-07	CHCHD1	830	1528	3165	2206	0.83224	1932.25
1645	RPL13A|23521	36539.3	23899.4	7.63661e-06	RPL13A	1100	1384	4189	1060	0.685748	1933.25
1646	CNOT10|25904	583.378	483.021	1.96618e-12	CNOT10	2514	1789	1066	2370	0.013729	1934.75
1647	NEK3|4752	284.624	186.611	2.43575e-06	NEK3	354	1570	2052	3766	0.893718	1935.5
1648	GLTPD1|80772	906.264	724.697	0.000427327	GLTPD1	1290	1408	2001	3043	0.819851	1935.5
1649	UBXN1|51035	2192.72	1835.16	0.0121752	UBXN1	1926	1883	2616	1320	0.663753	1936.25
1650	ZNF408|79797	339.749	279.393	0.000360056	ZNF408	1995	1281	1907	2566	0.806917	1937.25
1651	TIMM8B|26521	671.034	478.016	1.49501e-05	TIMM8B	975	1600	4276	899	0.219138	1937.5
1652	SCMH1|22955	1816.12	1698.95	0.0482113	SCMH1	1811	1503	1072	3365	0.804148	1937.75
1653	BGN|633	6052	3025.01	1.11349e-05	BGN	5634	787	1330	8	-0.80923	1939.75
1654	TSPAN1|10103	22581.4	9733.81	1.63817e-11	TSPAN1	103	160	3074	4424	0.890305	1940.25
1655	ZNF350|59348	1448.22	821.22	7.89928e-13	ZNF350	1228	1640	2225	2675	0.987337	1942
1656	THUMPD2|80745	252.989	194.996	2.77707e-06	THUMPD2	2447	2779	772	1773	-0.493175	1942.75
1657	C14orf104|55172	331.099	254.716	3.3048e-10	C14orf104	3264	1700	1126	1683	-0.12608	1943.25
1658	TXNL4A|10907	1027.84	730.666	1.37565e-05	TXNL4A	1018	1137	4139	1480	0.755867	1943.5
1659	GUCA1B|2979	28.7549	15.9418	2.11307e-05	GUCA1B	2231	2316	2627	605	0.453893	1944.75
1660	ANKRD19|138649	93.5552	39.2209	1.35177e-05	ANKRD19	408	1922	4938	516	0.134938	1946
1661	UBA52|7311	11303.6	7994.49	8.34276e-05	UBA52	1177	1705	4458	449	0.247399	1947.25
1662	VDAC1|7416	3968.92	3308.67	3.51541e-06	VDAC1	3594	1714	1389	1106	-0.717724	1950.75
1663	C16orf59|80178	68.794	24.4079	1.88035e-09	C16orf59	4130	922	2482	271	-0.74465	1951.25
1664	DHODH|1723	213.429	159.394	9.53759e-07	DHODH	113	1428	2090	4176	0.914724	1951.75
1665	UTP11L|51118	582.324	539.677	0.0108297	UTP11L	2071	1273	1368	3097	0.660175	1952.25
1666	TMEM44|93109	201.359	152.385	0.000708927	TMEM44	1734	1669	2311	2109	0.74925	1955.75
1667	PWWP2B|170394	902.035	579.617	1.54677e-06	PWWP2B	1282	2061	2502	1983	0.753245	1957
1668	ZNF862|643641	729.83	478.298	3.62021e-06	ZNF862	1757	3313	984	1776	-0.454441	1957.5
1669	MTG1|92170	760.919	510.796	1.04843e-05	MTG1	1099	1619	2481	2632	0.85529	1957.75
1670	RPS4Y1|6192	8488.85	5271.56	1.73529e-05	RPS4Y1	629	2786	3159	1263	0.727537	1959.25
1671	NFKBIB|4793	480.441	414.188	0.0111135	NFKBIB	1871	2992	893	2090	0.63015	1961.5
1672	UTP6|55813	780.788	638.961	1.18443e-11	UTP6	2482	2371	1205	1791	-0.237352	1962.25
1673	LRCH4|4034	1227.37	1012.37	3.72144e-05	LRCH4	1935	1692	1492	2731	0.76031	1962.5
1674	FBXO6|26270	372.294	307.316	0.000735839	FBXO6	3011	2246	866	1728	0.537851	1962.75
1675	PACSIN1|29993	99.8199	49.8656	6.15611e-05	PACSIN1	1384	3136	1370	1964	0.283834	1963.5
1676	SATL1|340562	32.383	24.1431	3.97284e-09	SATL1	2356	883	2907	1710	-0.273562	1964
1677	SLC11A1|6556	85.2717	53.5525	0.000100501	SLC11A1	429	1905	2958	2571	0.892105	1965.75
1678	NCALD|83988	901.872	436.654	3.3891e-06	NCALD	1912	1707	2749	1496	0.409855	1966
1679	MTPAP|55149	480.15	410.881	7.85881e-06	MTPAP	2695	1681	1322	2171	-0.585488	1967.25
1680	NFKBIL2|4796	197.857	110.396	5.54387e-06	NFKBIL2	3173	1960	2294	443	-0.90787	1967.5
1681	GLYATL1|92292	1483.18	426.87	1.42047e-09	GLYATL1	306	505	2985	4074	0.95286	1967.5
1682	RBM5|10181	2425.19	1875.86	6.33756e-07	RBM5	1917	3088	468	2399	0.448983	1968
1683	NDUFB1|4707	1041.95	719.141	4.81944e-05	NDUFB1	926	2145	3859	942	0.656941	1968
1684	RAGE|5891	117.116	86.6861	0.000129388	RAGE	1960	3339	744	1830	-0.206947	1968.25
1685	ZNF746|155061	512.884	432.481	4.8968e-07	ZNF746	3917	2225	247	1485	-0.34759	1968.5
1686	ZNF593|51042	674.364	363.554	0.000123503	ZNF593	2214	2539	2742	387	0.394656	1970.5
1687	C8orf45|157777	54.4174	26.8883	5.49847e-09	C8orf45	1187	707	4262	1730	-0.0387255	1971.5
1688	PMVK|10654	1317.67	984.3	0.000342917	PMVK	2419	2455	1760	1252	0.526897	1971.5
1689	RPL31|6160	21051	13434.3	1.21813e-06	RPL31	791	1834	4327	937	0.486031	1972.25
1690	TMEM136|219902	341.999	221.765	3.68924e-07	TMEM136	1141	2037	1088	3625	0.832413	1972.75
1691	STAG3L3|442578	222.838	155.48	1.57685e-06	STAG3L3	1388	3868	1587	1052	-0.363354	1973.75
1692	MRPL38|64978	1313.33	1058.28	0.00112929	MRPL38	1455	1616	2252	2575	0.872751	1974.5
1693	ELOF1|84337	1312.8	1093.66	0.00245147	ELOF1	1406	1488	2345	2661	0.87954	1975
1694	WDR83|84292	277.052	220.218	0.000266314	WDR83	810	2036	2544	2518	0.83909	1977
1695	EXOSC3|51010	320.993	274.37	2.41334e-05	EXOSC3	4382	1603	572	1354	-0.656963	1977.75
1696	PFKL|5211	4150.49	3450.38	0.000120072	PFKL	2984	1431	1630	1874	-0.168658	1979.75
1697	TARS|6897	1894.63	1426.33	2.11188e-06	TARS	3262	1615	1539	1517	-0.88199	1983.25
1698	RARS|5917	1229.29	1022.78	1.4914e-08	RARS	3922	1196	1180	1635	0.368803	1983.25
1699	NUDT6|11162	86.5974	63.5073	1.89676e-06	NUDT6	1367	1927	2828	1812	0.780842	1983.5
1700	GLRX5|51218	967.952	839.222	0.000221101	GLRX5	2217	2094	1919	1706	0.488818	1984
1701	ANKRD10|55608	1607.6	1145.69	1.53291e-05	ANKRD10	1892	1781	131	4132	0.749334	1984
1702	ZCCHC6|79670	2837.97	1586.2	3.48065e-08	ZCCHC6	1597	3298	811	2235	0.67013	1985.25
1703	ADPRHL2|54936	796.146	691.274	0.000648173	ADPRHL2	2415	1525	1662	2341	0.608437	1985.75
1704	GPRIN1|114787	51.7127	20.4803	0.000122561	GPRIN1	1002	560	2264	4124	0.33303	1987.5
1705	RPS13|6207	10841.9	7640.1	1.06097e-05	RPS13	1459	1684	4021	790	0.383042	1988.5
1706	ESRP1|54845	2546.99	1589.33	8.90423e-10	ESRP1	3206	2142	1854	755	-0.986391	1989.25
1707	FGF13|2258	752.805	474.315	1.2889e-07	FGF13	1294	1672	3489	1502	-0.233867	1989.25
1708	FAM98A|25940	997.637	984.762	0.706551	FAM98A	1431	1588	1697	3242	0.921329	1989.5
1709	C12orf10|60314	998.574	833.944	0.00132407	C12orf10	1337	1433	2248	2946	0.823197	1991
1710	NARS2|79731	555.931	418.1	1.16583e-09	NARS2	3682	2119	943	1232	-0.903068	1994
1711	PTS|5805	474.091	318.748	4.99163e-09	PTS	1129	1566	2358	2925	0.879056	1994.5
1712	RNF149|284996	981.363	781.965	5.72151e-10	RNF149	2635	1542	2109	1696	-0.427152	1995.5
1713	FBXW4|6468	2154.5	1775.25	0.000465679	FBXW4	752	1717	2126	3387	0.833522	1995.5
1714	SEPN1|57190	5984.86	4772.52	2.77419e-08	SEPN1	3237	662	787	3307	0.652794	1998.25
1715	C1orf91|56063	242.435	189.989	0.000162349	C1orf91	2241	2652	883	2217	0.638688	1998.25
1716	NUMA1|4926	18333.6	14242.4	6.42069e-09	NUMA1	2628	1788	1146	2434	0.518926	1999
1717	TSC22D4|81628	2045	1586.53	1.35986e-06	TSC22D4	1826	1360	2024	2797	0.783142	2001.75
1718	TAPBP|6892	5298.9	4323.97	0.000227596	TAPBP	1468	1347	2723	2474	0.874977	2003
1719	ABCA3|21	1540.72	978.732	3.5664e-09	ABCA3	2193	1001	3108	1713	0.616274	2003.75
1720	CTU2|348180	270.386	222.693	0.00149528	CTU2	290	1522	2930	3279	0.956344	2005.25
1721	C6orf136|221545	302.713	262.277	0.00225384	C6orf136	2069	2303	1407	2244	0.647044	2005.75
1722	RPL32|6161	25748.5	16737	1.88522e-05	RPL32	849	1713	4905	574	0.0905277	2010.25
1723	PRRT3|285368	367.502	212.87	7.60666e-08	PRRT3	2420	537	2684	2400	0.729481	2010.25
1724	LENG9|94059	739.97	333.541	1.80486e-08	LENG9	199	613	4217	3018	0.879252	2011.75
1725	NOXA1|10811	265.137	141.532	4.72166e-06	NOXA1	2037	2317	2367	1329	0.640938	2012.5
1726	RPS7|6201	8815.08	5946.79	4.12651e-06	RPS7	1385	1505	4235	929	0.479501	2013.5
1727	RPS18|6222	40072	27312.1	5.78346e-07	RPS18	1970	1674	3097	1316	-0.172015	2014.25
1728	CLK2|1196	708.955	598.158	0.00112311	CLK2	2460	3885	593	1123	-0.0495248	2015.25
1729	DCAF4|26094	246.409	214.544	0.000118842	DCAF4	2389	2687	1083	1922	-0.769061	2020.25
1730	CCDC9|26093	556.346	496.297	0.0133473	CCDC9	2001	2424	1144	2527	0.705854	2024
1731	RPL30|6156	22083.1	14332.4	2.17536e-05	RPL30	1788	2437	3058	814	-0.611024	2024.25
1732	TRA2A|29896	1332.02	1140.55	0.00034	TRA2A	3032	2460	665	1944	0.54933	2025.25
1733	MGAT4A|11320	1271.59	820.054	2.28836e-06	MGAT4A	1139	1076	3326	2561	0.843271	2025.5
1734	FEV|54738	381.603	100.136	2.95032e-07	FEV	180	259	2835	4832	0.888462	2026.5
1735	ILKAP|80895	500.163	426.37	0.00329421	ILKAP	2617	3139	923	1436	0.459026	2028.75
1736	BOP1|23246	410.09	197.511	6.00451e-07	BOP1	2237	728	4154	998	-0.40001	2029.25
1737	C17orf69|147081	98.2068	75.7262	0.000184842	C17orf69	1540	2612	1469	2496	0.752949	2029.25
1738	FFAR2|2867	263.934	77.921	2.91776e-09	FFAR2	23	500	3889	3711	0.882513	2030.75
1739	ARRDC1|92714	1678.72	1252.22	5.26421e-06	ARRDC1	1704	2033	2315	2072	0.741145	2031
1740	C9orf37|85026	342.067	268.38	0.000192541	C9orf37	854	2884	1559	2845	0.799249	2035.5
1741	PPP2R3B|28227	248.836	161.072	7.84144e-05	PPP2R3B	957	2832	3844	511	0.592707	2036
1742	GET4|51608	1194.32	876.687	1.02823e-05	GET4	3119	1976	1536	1518	0.129175	2037.25
1743	ENY2|56943	613.568	449.88	1.35256e-05	ENY2	2431	2810	2021	891	-0.92387	2038.25
1744	RAP1GAP2|23108	1085.13	623.029	2.92457e-07	RAP1GAP2	931	2048	2190	2984	0.838954	2038.25
1745	RNF144A|9781	1062.99	707.591	2.33305e-06	RNF144A	2495	1606	2815	1244	-0.11358	2040
1746	FAM193B|54540	859.883	608.049	2.92265e-05	FAM193B	1741	4113	936	1375	0.429044	2041.25
1747	C16orf70|80262	982.767	634.594	3.20869e-12	C16orf70	255	636	2694	4584	0.973416	2042.25
1748	ASL|435	848.006	599.72	9.57509e-09	ASL	2358	1406	1782	2626	0.721932	2043
1749	TLE3|7090	2675.26	2029.93	7.67525e-11	TLE3	1068	1073	1794	4237	0.94081	2043
1750	ZNF607|84775	226.629	176.02	1.12448e-08	ZNF607	2030	2500	1140	2503	-0.219497	2043.25
1751	C10orf95|79946	33.7052	11.2788	3.50368e-09	C10orf95	5632	1094	961	487	-0.208379	2043.5
1752	CACNB3|784	392.544	282.854	0.000380492	CACNB3	3592	3148	917	518	-0.882608	2043.75
1753	AGAP4|119016	339.495	214.866	7.6393e-06	AGAP4	803	3067	794	3518	0.781371	2045.5
1754	NUDT16|131870	1110.39	1000.8	0.00136685	NUDT16	1971	1680	2154	2381	0.840816	2046.5
1755	XPO5|57510	1043.42	821.054	2.74509e-09	XPO5	2901	1471	1722	2094	-0.600594	2047
1756	TMEM160|54958	84.7524	45.6421	0.00018268	TMEM160	710	3033	4323	123	0.412442	2047.25
1757	HLCS|3141	1316.74	944.006	1.40093e-08	HLCS	1997	1578	2275	2339	0.765247	2047.25
1758	FOXK2|3607	1284	1132.4	0.000246603	FOXK2	2443	1048	1122	3581	0.546802	2048.5
1759	DNAJC11|55735	1020.92	912.13	4.10328e-06	DNAJC11	1479	1833	1513	3371	0.87557	2049
1760	LOC146880|146880	263.278	156.807	3.25885e-07	LOC146880	2554	3933	595	1119	0.0419787	2050.25
1761	MAEA|10296	1458.18	1277.35	5.3043e-05	MAEA	3120	1620	1038	2426	0.551292	2051
1762	TRIB1|10221	5622.51	2173.76	1.40268e-06	TRIB1	1386	2737	3323	764	-0.446613	2052.5
1763	MTMR14|64419	776.477	648.165	3.52713e-06	MTMR14	2864	1411	1033	2906	0.0252811	2053.5
1764	PCA3|50652	8583.28	774.901	2.83869e-10	PCA3	193	167	4341	3516	0.920236	2054.25
1765	ANP32A|8125	3400.49	2820.05	7.1478e-09	ANP32A	2752	1575	1639	2252	0.643362	2054.5
1766	SIX4|51804	445.71	275.597	1.73243e-09	SIX4	2831	2236	1732	1432	-0.985691	2057.75
1767	MRPL9|65005	1069.01	931.611	0.000279646	MRPL9	2487	2184	1901	1665	0.555016	2059.25
1768	TMEM52|339456	65.782	27.02	1.14268e-05	TMEM52	396	2670	3788	1393	-0.197275	2061.75
1769	BCCIP|56647	1443.53	1169.55	2.6887e-07	BCCIP	2031	1839	1684	2694	0.785868	2062
1770	ZNF793|390927	161.737	126.032	8.78763e-06	ZNF793	2249	3398	1063	1540	-0.730351	2062.5
1771	USP22|23326	6329.19	4910.42	2.49426e-07	USP22	2902	964	1493	2891	-0.201204	2062.5
1772	KIAA0141|9812	1541.72	1322.92	9.72872e-06	KIAA0141	1577	1823	1357	3496	0.829713	2063.25
1773	EIF5A|1984	7315.14	5628.47	6.73435e-05	EIF5A	965	794	3512	2983	0.83277	2063.5
1774	PPIAL4C|653598	25.1862	18.0817	2.73128e-07	PPIAL4C	3507	1353	2581	824	-0.79171	2066.25
1775	ATP5J2|9551	2479.12	1663.51	6.95497e-06	ATP5J2	1562	2498	3195	1010	0.636483	2066.25
1776	ATP6AP1|537	7504.75	5490.94	4.41037e-11	ATP6AP1	1948	783	2737	2798	0.816827	2066.5
1777	ZNF174|7727	313.514	295.951	0.0480927	ZNF174	3125	2531	576	2035	-0.640358	2066.75
1778	PRDX4|10549	2541.9	1564.73	2.10534e-08	PRDX4	892	884	4194	2299	0.827242	2067.25
1779	CHST14|113189	749.524	689.345	0.0300273	CHST14	2501	1913	938	2919	0.551289	2067.75
1780	PTPN18|26469	3015.69	2129.18	4.48159e-08	PTPN18	734	1170	2535	3835	0.982665	2068.5
1781	PSMA3|5684	1240.42	1040.58	0.000148467	PSMA3	3052	1656	2061	1511	0.15604	2070
1782	C19orf73|55150	38.2347	21.6613	1.41373e-05	C19orf73	2608	2715	1548	1410	0.424665	2070.25
1783	HDAC1|3065	4041.98	3085.67	2.58523e-06	HDAC1	1880	1514	2010	2877	0.804571	2070.25
1784	SFRS2|6427	2821.54	2400.51	2.73765e-06	SFRS2	3272	2711	1074	1231	-0.305759	2072
1785	SYVN1|84447	2775.86	2087.25	1.22667e-09	SYVN1	1842	960	1948	3540	0.816362	2072.5
1786	SLC35D2|11046	612.351	487.453	1.5809e-08	SLC35D2	2190	1666	1421	3020	0.754473	2074.25
1787	C19orf24|55009	1044.13	613.6	0.000270656	C19orf24	2112	2333	3163	691	-0.0853162	2074.75
1788	SSRP1|6749	3226.98	2847.06	8.6338e-06	SSRP1	3785	1813	1220	1482	-0.662125	2075
1789	PPCDC|60490	302.691	214.654	2.64352e-05	PPCDC	1498	1950	3248	1605	0.729467	2075.25
1790	C22orf46|79640	490.023	442.355	0.0143978	C22orf46	1690	2682	1018	2912	0.735952	2075.5
1791	DEDD|9191	753.62	714.688	0.0331454	DEDD	2503	2264	1327	2218	0.363328	2078
1792	PSMA7|5688	2669.24	2194.44	0.000256133	PSMA7	3321	2286	1807	900	-0.510048	2078.5
1793	FBXO45|200933	488.688	385.612	1.48089e-07	FBXO45	3804	1658	1551	1309	-0.871288	2080.5
1794	TBL3|10607	1216.06	978.253	0.000219553	TBL3	2929	1410	1790	2204	0.477637	2083.25
1795	LOC100131193|100131193	73.6483	45.1585	1.19364e-06	LOC100131193	1433	3695	1076	2131	0.249631	2083.75
1796	H1FX|8971	3666.91	2871.33	2.97676e-05	H1FX	2763	2872	1084	1622	0.512028	2085.25
1797	POLE|5426	809.997	652.894	6.70828e-07	POLE	2432	2144	1045	2727	0.0136527	2087
1798	FNDC8|54752	12.2395	7.32746	1.44783e-10	FNDC8	5584	1232	1129	404	-0.784153	2087.25
1799	ZNF777|27153	627.42	561.105	0.00036542	ZNF777	3475	1675	1090	2111	0.483759	2087.75
1800	NT5C3L|115024	947.704	797.221	0.003783	NT5C3L	1941	1970	2236	2210	0.730665	2089.25
1801	TMEM93|83460	371.988	284.699	5.8879e-05	TMEM93	999	1708	3381	2273	0.553373	2090.25
1802	MRPS16|51021	2035.39	1660.69	1.18941e-06	MRPS16	1951	887	2525	2998	0.833213	2090.25
1803	LARS|51520	2933.5	2434.54	1.59614e-07	LARS	2597	1853	1788	2127	0.297667	2091.25
1804	PAOX|196743	500.769	259.555	1.23669e-06	PAOX	360	1098	3141	3768	0.866216	2091.75
1805	ARHGAP33|115703	216.421	136.737	9.33072e-05	ARHGAP33	2303	4540	824	702	-0.377275	2092.25
1806	TMEM106C|79022	1580.81	1106.52	8.86151e-07	TMEM106C	3833	1750	2040	761	-0.236364	2096
1807	LOC440957|440957	293.516	189.903	5.9636e-05	LOC440957	1298	2944	2954	1189	0.629096	2096.25
1808	POFUT2|23275	792.895	691.57	0.000187786	POFUT2	2606	2092	1172	2519	0.604685	2097.25
1809	YARS2|51067	301.588	262.026	1.46538e-05	YARS2	3168	1890	1369	1963	0.390123	2097.5
1810	TSSC4|10078	1014.72	780.497	0.00423089	TSSC4	2884	2300	1928	1286	0.609488	2099.5
1811	SMARCD1|6602	1109.3	984.468	3.34227e-05	SMARCD1	3596	2120	626	2057	-0.157243	2099.75
1812	FLJ10038|55056	394.968	321.459	0.00025222	FLJ10038	1751	2066	1251	3332	0.789739	2100
1813	CYHR1|50626	1810.2	1223.74	6.51811e-05	CYHR1	2700	2099	2177	1426	-0.958206	2100.5
1814	C19orf23|148046	35.325	14.0261	7.84782e-09	C19orf23	7541	664	102	99	-0.649035	2101.5
1815	PDSS1|23590	79.4846	56.7506	1.13152e-08	PDSS1	1989	2217	3098	1102	0.0168207	2101.5
1816	TRAIP|10293	63.3982	42.1384	1.21679e-05	TRAIP	2164	2672	2068	1509	-0.815396	2103.25
1817	MPP6|51678	145.948	60.5147	8.33286e-09	MPP6	1326	1198	5686	206	-0.0995786	2104
1818	NUDT16L1|84309	1174.97	861.15	1.46366e-07	NUDT16L1	2255	2244	2097	1837	0.655	2108.25
1819	MFF|56947	1252.03	1219.84	0.361338	MFF	2601	1979	1413	2443	0.555145	2109
1820	MAF1|84232	3062.24	2770.3	0.0730131	MAF1	2613	2216	1462	2149	-0.809164	2110
1821	PRKCZ|5590	941.987	680.168	1.36903e-08	PRKCZ	1088	1369	2245	3739	0.853135	2110.25
1822	AMACR|23600	13368.6	1501.57	6.82344e-08	AMACR	796	758	4202	2692	0.56074	2112
1823	FLJ44606|401207	47.3225	28.9733	6.87641e-09	FLJ44606	1331	2068	1791	3258	0.900583	2112
1824	SCYL1|57410	2926.91	2410.69	3.35008e-06	SCYL1	2369	1144	891	4049	0.747984	2113.25
1825	CROCCL1|84809	449.852	312.375	8.48981e-06	CROCCL1	1361	4443	613	2040	-0.0123495	2114.25
1826	DDX51|317781	543.707	477.935	0.00295489	DDX51	2243	2212	1199	2803	0.694031	2114.25
1827	NOP14|8602	999.286	796.613	8.39964e-09	NOP14	3231	1328	2167	1734	-0.755562	2115
1828	NDUFAF3|25915	1692.65	1407.63	0.00201335	NDUFAF3	1768	1957	2463	2276	0.74855	2116
1829	PNPLA7|375775	1858.99	1042.52	1.9003e-09	PNPLA7	605	1502	1871	4493	0.880545	2117.75
1830	CCS|9973	953.111	683.881	0.000865377	CCS	1502	2388	3131	1454	0.696435	2118.75
1831	FBXL6|26233	430.542	243.745	3.17689e-08	FBXL6	6512	961	722	281	-0.790583	2119
1832	MSL3|10943	491.121	425.165	0.00134401	MSL3	3505	2549	1443	983	-0.98836	2120
1833	UBA1|7317	8243.13	6954.15	4.31198e-08	UBA1	2820	1439	1923	2298	0.556773	2120
1834	RFC4|5984	189.689	141.516	3.14506e-05	RFC4	3145	3450	1402	484	-0.819446	2120.25
1835	RBM17|84991	1180.35	1097.45	0.0157295	RBM17	2835	2896	562	2194	0.245257	2121.75
1836	C2orf56|55471	191.766	176.006	0.0171446	C2orf56	2809	3764	170	1745	-0.46685	2122
1837	ZNF213|7760	635.814	557.172	0.00180683	ZNF213	2211	2022	1652	2604	0.592953	2122.25
1838	CRELD2|79174	1363.45	950.277	1.23488e-05	CRELD2	754	1296	3622	2818	0.833456	2122.5
1839	CCDC99|54908	135.423	104.359	0.00019389	CCDC99	3509	3709	1001	278	-0.681442	2124.25
1840	THOP1|7064	1623.43	1064.86	1.61301e-07	THOP1	905	1812	2920	2861	0.947988	2124.5
1841	NSMCE1|197370	2654.79	1526.98	1.72108e-05	NSMCE1	973	1716	3379	2444	0.849613	2128
1842	MKRN1|23608	3347.86	2868.79	1.5143e-05	MKRN1	3417	1632	1488	1988	-0.440077	2131.25
1843	GRWD1|83743	904.748	772.221	4.88412e-05	GRWD1	2595	952	1588	3394	0.667406	2132.25
1844	ATP5D|513	2189.89	1310.4	0.000610277	ATP5D	1092	2204	4681	554	0.476497	2132.75
1845	POLG|5428	897.689	778.162	1.45651e-05	POLG	3485	3047	479	1521	0.127679	2133
1846	PVRIG|79037	60.3062	36.2697	2.2823e-05	PVRIG	2250	4573	718	992	-0.700486	2133.25
1847	NDUFS2|4720	1868.94	1635.72	6.66884e-05	NDUFS2	2734	1872	1560	2369	-0.363171	2133.75
1848	UQCRB|7381	4380.64	3232.81	0.0004966	UQCRB	1137	2583	3848	971	-0.164707	2134.75
1849	TPRKB|51002	342.684	282.256	0.000138087	TPRKB	2398	2370	2488	1287	0.324589	2135.75
1850	CDK9|1025	1229.85	1104.84	0.0141091	CDK9	3118	1909	436	3080	0.420116	2135.75
1851	PSMC5|5705	3236.02	2777.49	0.00307561	PSMC5	1552	1515	2671	2817	0.839656	2138.75
1852	TKT|7086	4240.96	3205.55	1.76817e-05	TKT	3053	1563	2510	1431	-0.698437	2139.25
1853	C12orf47|51275	401.469	321.578	0.00020461	C12orf47	1777	3100	2066	1624	0.610917	2141.75
1854	HOXC5|3222	33.1125	6.84528	5.092e-11	HOXC5	2833	1887	3451	397	-0.143965	2142
1855	ADCK5|203054	208.909	128.654	3.03946e-05	ADCK5	2371	3312	1438	1467	-0.83505	2147
1856	FAM53A|152877	35.9416	18.0686	2.19211e-10	FAM53A	7963	278	286	65	-0.586885	2148
1857	ARHGEF16|27237	692.923	503.07	3.56549e-08	ARHGEF16	2108	2195	974	3317	0.743315	2148.5
1858	NPHP4|261734	229.469	180.708	1.70474e-05	NPHP4	3136	2910	894	1655	-0.765132	2148.75
1859	AKT2|208	3096.35	2726.66	0.000304861	AKT2	2541	1702	1394	2959	0.703629	2149
1860	LYPLA2|11313	1895.11	1385.54	1.52512e-06	LYPLA2	1293	1135	2924	3268	0.9018	2155
1861	PDF|64146	188.233	132.111	6.27767e-06	PDF	1754	1474	2612	2784	0.927791	2156
1862	C14orf79|122616	372.116	277.467	7.0279e-05	C14orf79	1503	2621	2297	2205	0.777089	2156.5
1863	RNF113A|7737	332.968	269.243	6.50284e-05	RNF113A	2532	1751	2593	1756	0.622888	2158
1864	ZSWIM4|65249	273.215	220.585	0.000176979	ZSWIM4	3565	2883	1163	1032	-0.886817	2160.75
1865	THOC4|10189	974.916	797.144	0.00022205	THOC4	2802	2180	2384	1284	0.322361	2162.5
1866	NOB1|28987	1258.48	992.243	3.99087e-05	NOB1	1510	1050	2370	3734	0.931274	2166
1867	NHLRC1|378884	94.9602	63.0245	1.50794e-09	NHLRC1	1267	1049	2683	3665	0.942649	2166
1868	KEAP1|9817	2092.62	1846.03	0.000106279	KEAP1	2602	1435	1340	3289	0.720991	2166.5
1869	CARS|833	905.994	795.413	0.000673887	CARS	2372	2116	2280	1903	0.574385	2167.75
1870	CDC25A|993	101.07	50.2289	2.1047e-07	CDC25A	238	566	6574	1294	0.118692	2168
1871	APOC1|341	524.709	104.789	2.08185e-05	APOC1	1852	2826	3224	773	-0.670525	2168.75
1872	VPS72|6944	1011.84	888.167	0.000235504	VPS72	2543	1901	2151	2084	0.581154	2169.75
1873	PPP2R1A|5518	8397	7593.06	0.0101146	PPP2R1A	1864	1229	2576	3026	0.836724	2173.75
1874	RPS8|6202	33099.8	21851.7	7.9115e-06	RPS8	779	1368	5224	1332	0.546447	2175.75
1875	POLR2E|5434	2829.56	2623.06	0.0783599	POLR2E	1962	1889	2419	2436	0.78743	2176.5
1876	OAZ2|4947	1820.36	1744.96	0.10767	OAZ2	3056	2175	1395	2083	0.591014	2177.25
1877	RBM28|55131	317.557	270.326	0.000142065	RBM28	3446	3285	983	996	-0.843459	2177.5
1878	SLC43A1|8501	2040.43	726.789	9.49774e-10	SLC43A1	17	449	3465	4779	0.953022	2177.5
1879	PMS2L3|5387	57.7547	36.4008	2.60551e-07	PMS2L3	5351	2887	118	356	-0.778959	2178
1880	C15orf17|57184	1924.5	1535.08	1.09731e-09	C15orf17	1700	1923	1705	3384	0.821031	2178
1881	LOC90784|90784	322.542	247.099	6.13206e-05	LOC90784	3413	2677	1077	1554	0.34728	2180.25
1882	MPI|4351	1434.68	1072.39	9.39853e-10	MPI	1091	490	3356	3784	0.875748	2180.25
1883	MIF|4282	8403.26	5016.21	2.04757e-05	MIF	990	2159	3963	1611	0.753801	2180.75
1884	COX6A1|1337	3036.62	2298.22	6.51796e-05	COX6A1	2244	2553	2266	1661	0.43711	2181
1885	FANCF|2188	527.636	396.577	3.92375e-08	FANCF	3718	2329	1432	1248	0.324601	2181.75
1886	HNRNPU|3192	9479.05	8507.28	4.94886e-05	HNRNPU	3841	1621	1447	1820	-0.507181	2182.25
1887	MRPL20|55052	2064.48	1607.53	0.000540053	MRPL20	1402	1992	3214	2121	0.768544	2182.25
1888	ETFA|2108	1517.6	1203.61	5.65945e-06	ETFA	2668	2848	1141	2074	0.614012	2182.75
1889	ZNF137|7696	86.6843	67.2882	7.22835e-05	ZNF137	869	3240	1621	3006	0.803256	2184
1890	TOP1P1|7151	92.8159	77.8835	2.54875e-05	TOP1P1	3077	2155	1931	1574	-0.976538	2184.25
1891	C12orf76|400073	165.494	128.128	2.09993e-07	C12orf76	3146	2904	671	2016	0.216305	2184.25
1892	PHRF1|57661	1253.68	1074.57	4.95957e-06	PHRF1	3742	1969	1058	1974	0.394191	2185.75
1893	RPS10|6204	10194.6	6591.2	1.23608e-05	RPS10	1199	2331	4483	732	0.252473	2186.25
1894	SERGEF|26297	719.147	440.749	1.01011e-05	SERGEF	996	2137	3902	1718	0.754323	2188.25
1895	TMEM81|388730	36.8459	28.661	0.000792362	TMEM81	2175	1809	2456	2315	0.238921	2188.75
1896	MED15|51586	1659.51	1664.9	0.914141	MED15	2516	1882	855	3504	0.724725	2189.25
1897	AP2S1|1175	2119.66	1343.45	2.5436e-05	AP2S1	1110	1903	4266	1483	0.67713	2190.5
1898	CHEK2|11200	105.349	80.0448	4.90847e-05	CHEK2	1493	1777	4333	1169	-0.254853	2193
1899	ECSIT|51295	1320.62	1081.87	0.00148626	ECSIT	1910	1886	2519	2461	0.788332	2194
1900	AUP1|550	2870.37	2360.7	5.73496e-05	AUP1	1866	1526	1874	3512	0.875803	2194.5
1901	SH2B1|25970	1556.56	1393.49	0.00491748	SH2B1	2296	3341	739	2408	0.489045	2196
1902	NT5M|56953	122.001	78.3504	0.000139451	NT5M	198	1914	4236	2438	0.626525	2196.5
1903	CLEC18B|497190	15.4181	2.60773	1.72055e-05	CLEC18B	1217	3485	3781	303	0.269978	2196.5
1904	DPCD|25911	423.64	289.032	5.16153e-05	DPCD	712	1982	4527	1573	0.753199	2198.5
1905	RP9|6100	143.589	114.892	0.00258364	RP9	1414	2289	2766	2328	0.758837	2199.25
1906	THTPA|79178	694.765	562.175	8.18134e-07	THTPA	2291	1243	2442	2823	0.7522	2199.75
1907	PACSIN3|29763	1588.46	1110.18	4.34355e-05	PACSIN3	266	760	2943	4841	0.984651	2202.5
1908	NOMO1|23420	3704.84	3067.79	6.23241e-05	NOMO1	1726	745	2613	3728	0.740098	2203
1909	RNF123|63891	1143.45	965.604	1.51507e-07	RNF123	2620	1673	1593	2928	0.688703	2203.5
1910	EIF3H|8667	4844.78	3906.33	0.000416657	EIF3H	3531	1935	1605	1746	-0.894767	2204.25
1911	ZNF444|55311	1000.31	785.692	0.00471741	ZNF444	443	1283	2631	4462	0.943692	2204.75
1912	PIAS4|51588	356.848	300.899	3.81765e-07	PIAS4	3156	1537	1247	2881	0.323497	2205.25
1913	SDHAP3|728609	109.114	85.499	0.00124414	SDHAP3	1391	4045	1003	2382	0.380623	2205.25
1914	FBRS|64319	1695.57	1582.08	0.0298604	FBRS	3063	1524	1009	3234	0.572019	2207.5
1915	RPS6KB2|6199	1242.92	913.428	4.29841e-06	RPS6KB2	1481	1769	2347	3238	0.936058	2208.75
1916	PSMC1|5700	640.35	504.961	0.00154652	PSMC1	967	2833	3603	1434	0.564482	2209.25
1917	TTC31|64427	426.927	364.719	1.85826e-06	TTC31	2450	2454	1103	2831	0.555237	2209.5
1918	NUP85|79902	576.415	474.637	1.11849e-06	NUP85	3492	3082	892	1374	-0.618648	2210
1919	ZFP41|286128	358.548	273.901	8.9319e-05	ZFP41	2626	2871	1682	1670	-0.918228	2212.25
1920	SCAMP3|10067	1907.74	1513.61	9.98956e-05	SCAMP3	3294	1492	1634	2435	0.410584	2213.75
1921	TXNDC17|84817	1061.06	710.918	8.87555e-06	TXNDC17	575	1635	3124	3522	0.94173	2214
1922	ZBTB8OS|339487	197.062	158.539	0.000596785	ZBTB8OS	1472	2494	2215	2676	0.822523	2214.25
1923	EIF2S2|8894	1647.94	1398.91	1.4223e-05	EIF2S2	2739	2199	1927	1994	-0.0349768	2214.75
1924	ZNF775|285971	198.843	120.38	6.88917e-06	ZNF775	28	1323	6330	1186	0.5434	2216.75
1925	ZNF839|55778	386.23	328.424	5.21608e-05	ZNF839	1982	3352	945	2590	0.599812	2217.25
1926	LOC645332|645332	143.296	109.544	8.53867e-06	LOC645332	1193	1814	3606	2264	0.815565	2219.25
1927	MARK3|4140	1112.56	1059.79	0.0466372	MARK3	3427	2919	602	1930	0.0374833	2219.5
1928	GNPNAT1|64841	2018.01	1220.76	5.56915e-13	GNPNAT1	1154	638	3422	3673	0.651105	2221.75
1929	MAPK8IP2|23542	450.533	179.213	4.81966e-07	MAPK8IP2	2828	2439	2699	922	-0.670044	2222
1930	SFRS8|6433	748.298	677.851	0.0071677	SFRS8	3709	3379	253	1547	-0.101281	2222
1931	RPS23|6228	17054.3	12883.7	8.25516e-05	RPS23	1145	1245	4731	1769	0.723745	2222.5
1932	TMEM115|11070	1771.79	1525.41	0.000568768	TMEM115	2971	1112	1683	3137	0.700766	2225.75
1933	PMPCB|9512	1843.38	1508.69	1.34833e-06	PMPCB	3263	2917	1282	1442	0.306633	2226
1934	THSD1P1|374500	346.825	151.307	2.45073e-07	THSD1P1	793	993	3423	3695	0.922807	2226
1935	LOC100134713|100134713	18.8746	11.8936	2.5625e-08	LOC100134713	6977	1430	211	289	-0.795024	2226.75
1936	SIPA1L3|23094	1973.76	1355.25	1.1208e-08	SIPA1L3	1310	1602	3510	2486	0.812165	2227
1937	PSMA1|5682	2116.23	1864.32	1.97568e-05	PSMA1	4093	2242	1345	1229	0.0634492	2227.25
1938	PPM1H|57460	3477.21	2112.23	2.59263e-11	PPM1H	2226	1216	2254	3215	0.802812	2227.75
1939	CANT1|124583	9068.71	5673.58	5.7871e-15	CANT1	1434	551	2344	4587	0.894304	2229
1940	HAUS5|23354	281.961	238.484	0.000766117	HAUS5	3215	3357	786	1565	-0.536105	2230.75
1941	C17orf96|100170841	183.043	84.8897	1.69149e-08	C17orf96	6232	879	1375	440	-0.68776	2231.5
1942	JMJD8|339123	2312.83	2057.28	0.0262698	JMJD8	2167	930	2080	3750	0.820487	2231.75
1943	CLNS1A|1207	1555.49	1275.24	3.22145e-06	CLNS1A	4287	2115	1287	1240	-0.888201	2232.25
1944	TLE1|7088	1450.84	1032.65	9.08641e-07	TLE1	4667	1364	1579	1324	0.235304	2233.5
1945	CYB561D2|11068	849.304	587.656	2.54744e-08	CYB561D2	2533	612	2464	3327	0.769106	2234
1946	C11orf71|54494	500.431	377.488	4.74007e-05	C11orf71	1621	1571	1527	4221	0.849373	2235
1947	C19orf70|125988	1112.91	831.267	0.00119835	C19orf70	917	2523	4471	1030	0.320326	2235.25
1948	DUS2L|54920	199.901	163.35	0.0016586	DUS2L	461	1733	2757	3995	0.918374	2236.5
1949	AKT1|207	5944.36	5156.12	6.54365e-05	AKT1	2505	2257	1746	2440	0.499333	2237
1950	RUSC1|23623	1629.25	1155.89	4.9286e-07	RUSC1	2669	2019	1500	2760	0.544319	2237
1951	ASPN|54829	303.85	85.0883	3.05967e-05	ASPN	4173	888	3890	2	-0.688326	2238.25
1952	BCL9|607	1559.38	1183.15	4.41135e-06	BCL9	2357	2174	1954	2471	0.705269	2239
1953	SNRPB|6628	3092.81	2377.54	7.03206e-06	SNRPB	2343	2503	3102	1016	-0.633351	2241
1954	PLEKHM2|23207	1535.9	1442.62	0.0181134	PLEKHM2	3730	1827	771	2638	0.320244	2241.5
1955	MRPL36|64979	570.828	403.209	2.8057e-07	MRPL36	1656	1386	2718	3209	0.948606	2242.25
1956	SMYD2|56950	661.306	418.378	3.67136e-07	SMYD2	1462	2587	2498	2423	0.857797	2242.5
1957	ADAT3|113179	82.9911	50.5236	0.000108287	ADAT3	2173	2841	2157	1801	0.648071	2243
1958	ZFPM1|161882	143.055	113.954	0.00289459	ZFPM1	1393	3094	2115	2371	0.749057	2243.25
1959	PNPO|55163	1205.24	965.434	2.25229e-07	PNPO	1991	831	2993	3159	0.680684	2243.5
1960	TMEM147|10430	1440.55	1188.92	0.00120367	TMEM147	1967	1611	3299	2098	0.267748	2243.75
1961	MARK2|2011	2082.37	1630.13	9.30956e-11	MARK2	3045	2292	1456	2192	0.500126	2246.25
1962	MOSC1|64757	2607.58	1426.49	2.43636e-10	MOSC1	768	906	4100	3218	0.235544	2248
1963	PCBP4|57060	934.532	830.519	0.0495986	PCBP4	2558	3097	844	2500	0.379499	2249.75
1964	COPG|22820	9216.48	6829	6.38011e-08	COPG	2330	777	2365	3529	0.802338	2250.25
1965	BOLA3|388962	295.816	225.939	6.33359e-06	BOLA3	1222	2352	3325	2103	0.742373	2250.5
1966	BRIX1|55299	572.351	467.245	8.00122e-06	BRIX1	3061	2069	1981	1894	-0.914472	2251.25
1967	YTHDF2|51441	1537.46	1368.33	5.82297e-06	YTHDF2	3638	1225	1581	2563	-0.268704	2251.75
1968	KIAA0114|57291	1878.43	1072.22	2.07555e-07	KIAA0114	1651	1377	3925	2054	0.463166	2251.75
1969	ZSCAN22|342945	115.345	93.7705	5.70539e-07	ZSCAN22	3456	2224	1420	1910	-0.31976	2252.5
1970	GRHPR|9380	2447.06	2023.22	1.97927e-06	GRHPR	2288	1712	2159	2852	0.773435	2252.75
1971	ZNF212|7988	412.568	351.152	1.7674e-06	ZNF212	2039	3053	1796	2125	0.472992	2253.25
1972	MAN2C1|4123	1378.43	1098.69	2.90866e-05	MAN2C1	2119	1939	1518	3442	0.770834	2254.5
1973	BAIAP2|10458	4650.65	2850.09	8.37278e-09	BAIAP2	935	575	3298	4215	0.920421	2255.75
1974	APEH|327	2929.3	2313.11	2.64449e-07	APEH	1913	1310	2512	3292	0.897593	2256.75
1975	HDLBP|3069	23866.9	19038.4	2.90054e-09	HDLBP	3108	976	1868	3075	0.704775	2256.75
1976	RPL29|6159	18492.5	12088.8	5.22463e-05	RPL29	1235	1778	4586	1429	0.51704	2257
1977	ARF6|382	4337.45	3345.78	1.595e-09	ARF6	2868	1315	2170	2682	0.606248	2258.75
1978	RPL23A|6147	6482.65	4113.48	1.41746e-05	RPL23A	448	1458	6546	593	0.157262	2261.25
1979	KATNB1|10300	565.681	459.661	3.99578e-05	KATNB1	1351	1728	2053	3922	0.941613	2263.5
1980	TXLNA|200081	1979.19	1789.19	4.47861e-05	TXLNA	2793	1285	1061	3918	0.666169	2264.25
1981	LOC400927|400927	22.6921	14.0995	1.70793e-06	LOC400927	2116	5080	516	1355	-0.346124	2266.75
1982	RBMX|27316	3300.96	2888.74	3.1505e-05	RBMX	4123	2447	830	1667	-0.294589	2266.75
1983	CUEDC2|79004	1360.69	1106.5	0.00204982	CUEDC2	836	1581	4437	2214	0.803958	2267
1984	RDBP|7936	1392.91	1177.74	0.00382139	RDBP	2517	2407	2360	1786	0.523824	2267.5
1985	NDUFC1|4717	1080.56	883.043	0.000244644	NDUFC1	1712	2107	2555	2715	0.790112	2272.25
1986	PSMD11|5717	1115.35	900.676	2.25439e-08	PSMD11	4119	1775	1533	1668	-0.827169	2273.75
1987	TUBB2C|10383	10355.5	7531.16	1.08868e-05	TUBB2C	1538	1462	2783	3325	0.923625	2277
1988	TIGD5|84948	233.668	169.579	7.64021e-05	TIGD5	3028	2374	1825	1882	-0.949678	2277.25
1989	C15orf23|90417	298.353	214.001	4.14798e-06	C15orf23	4065	1938	1440	1666	-0.788316	2277.25
1990	NAT10|55226	1191.07	1070.47	0.000330156	NAT10	4400	1706	1040	1965	0.0813332	2277.75
1991	HSD3B7|80270	511.202	300.22	4.19853e-07	HSD3B7	1564	1153	3883	2514	0.810839	2278.5
1992	SEH1L|81929	824.401	652.736	3.12903e-07	SEH1L	2425	997	4082	1616	-0.200597	2280
1993	INTS3|65123	1884.4	1678.95	0.00586664	INTS3	1803	2067	2967	2284	0.762819	2280.25
1994	CPOX|1371	320.614	283.165	0.00098945	CPOX	2732	3797	564	2029	-0.433066	2280.5
1995	SAMM50|25813	1069.17	940.19	0.00245646	SAMM50	2863	1380	2139	2745	0.704432	2281.75
1996	LOC100272146|100272146	36.174	20.9576	7.18558e-06	LOC100272146	2150	3111	2141	1726	-0.163684	2282
1997	RAB3IP|117177	1203.25	818.522	4.91729e-13	RAB3IP	1339	2182	3006	2601	0.896515	2282
[truncated: 18,534 more rows]
