# Supplementary material for: Co‐Targeting Plk1 and DNMT3a in Advanced Prostate Cancer
Source: Adv Sci (Weinh). 2021 May 29;8(13):2101458. doi: 10.1002/advs.202101458 (PMC8261504; doi:10.1002/advs.202101458)
Supplement: Supplementary file 7 — Supporting Table 6.2 [file ADVS-8-2101458-s001.xlsx]

## Sheet: S.Table 6.2
Supplementary Table 6.2 The differential expression rank of genes under different Gleason score status by comparison of tumor verse adjacent normal in GSE21032.
		GS6	GS7	GS8	GS9	GS6	GS7	GS8	GS9
NAME	DESCRIPTION	SCORE	SCORE	SCORE	SCORE	#Rank	#Rank	#Rank	#Rank	Average	Correlation
MTHFD2	NM_006636	1.1203	0.909507	1.02996	0.903319	1	10	148	325	121	0.944443
PCA3	NR_015342	1.11513	0.997027	0.807907	0.708719	2	4	1335	2031	843	0.947511
ARHGEF38	NM_017700	0.989404	0.997986	1.00348	0.751198	3	3	193	1400	399.75	0.840616
UAP1	NM_003115	0.985069	0.698303	0.858116	0.798588	4	119	816	862	450.25	0.934818
AMACR	NM_014324	0.95822	0.799547	1.21933	1.10488	5	39	22	37	25.75	0.646434
TRIB1	NM_025195	0.956656	0.862329	0.807347	1.14668	6	22	1348	23	349.75	0.267104
REPS2	NM_004726	0.947744	0.863396	1.43047	0.862546	7	21	2	482	128	0.76868
ABCC4	NM_005845	0.945711	1.02935	0.90155	0.544623	8	1	540	6645	1798.5	0.814628
CAMKK2	NM_172226	0.930692	0.847787	0.920377	1.01342	9	28	455	111	150.75	0.455801
BICD1	NM_001714	0.929781	1.02338	1.05959	1.36197	10	2	102	3	29.25	0.209722
SIM2	NM_009586	0.929131	0.910189	0.968704	0.935844	11	9	277	236	133.25	0.849551
TMTC4	NM_032813	0.918189	0.859502	0.956005	0.808843	12	24	332	788	289	0.934536
GOLM1	NM_177937	0.91105	0.920655	0.674401	0.57796	13	8	3649	5407	2269.25	0.946033
SLC43A1	NM_003627	0.886156	0.835884	0.730176	0.409292	14	29	2563	12448	3763.5	0.869844
HPN	NM_002151	0.882345	0.982941	1.09951	0.967083	15	5	65	170	63.75	0.897239
DNAH5	NM_001369	0.873148	0.514157	0.716012	0.701521	16	1701	2817	2188	1680.5	0.821056
TSPAN1	NM_005727	0.863443	0.653122	0.771043	0.840758	17	240	1886	591	683.5	0.520254
EMBP1	NR_003955	0.860277	0.763886	0.970892	0.640177	18	60	272	3619	992.25	0.810416
DAPK1	NM_004938	0.84162	0.806041	0.653428	1.1303	19	36	4092	31	1044.5	0.260019
MS4A8	NM_031457	0.835137	0.66818	1.16801	0.757509	20	191	32	1321	391	0.773507
EPCAM	NM_002354	0.832897	0.933176	1.45122	1.36562	21	7	1	2	7.75	-0.882609
DNAJC10	NM_018981	0.832202	0.800865	0.84983	0.184548	22	38	886	15500	4111.5	0.802846
EGR2	NM_000399	0.827409	0.622541	0.514616	0.793047	23	375	8511	906	2453.75	0.34341
MBOAT2	NM_138799	0.826681	0.795729	0.698918	1.13257	24	40	3127	30	805.25	0.258975
EMB	NM_198449	0.82571	0.768886	0.852836	0.538918	25	57	860	6886	1957	0.834461
PXDN	NM_012293	0.8257	0.631095	0.793964	0.248902	26	336	1542	14874	4194.5	0.826098
OR51T1	NM_001004759	0.824544	0.743756	0.834233	0.701611	27	71	1015	2184	824.25	0.943488
PAICS	NM_006452	0.815374	0.832867	1.17824	0.864895	28	30	30	466	138.5	0.776955
L3MBTL3	NM_032438	0.814712	0.634901	1.10957	0.539111	29	319	56	6878	1820.5	0.77608
CADM1	NM_014333	0.81372	0.656297	0.843285	0.882487	30	229	935	395	397.25	0.598765
LRIG1	NM_015541	0.812062	0.739673	0.817532	0.468881	31	73	1217	10410	2932.75	0.830995
SLC19A2	NM_006996	0.811004	0.760813	1.12919	1.11258	32	62	51	34	44.75	-0.0450926
NUP210	NM_024923	0.809308	0.646586	1.15006	1.06348	33	263	39	62	99.25	-0.160963
SLC7A1	NM_003045	0.809265	0.871558	0.587997	0.376046	34	20	5818	13202	4768.5	0.935748
RGS10	NM_002925	0.80899	0.886632	1.07018	1.18772	35	14	88	15	38	0.0520738
ALDH1A3	NM_000693	0.808317	0.622802	0.585784	0.198557	36	372	5891	15393	5423	0.929128
CCNG1	NM_004060	0.806341	0.641652	0.918368	0.531551	37	287	464	7211	1999.75	0.805308
PPAT	NM_002703	0.801987	0.722199	1.31489	1.04968	38	90	11	71	52.5	0.073711
ZBTB10	NM_023929	0.801254	0.67115	0.728584	0.690744	39	179	2597	2395	1302.5	0.886273
TDRD1	NM_198795	0.80115	0.890815	0.622761	0.691203	40	13	4867	2384	1826	0.663705
GNL3	NM_014366	0.798944	0.878686	1.02962	0.775414	41	18	150	1083	323	0.824835
MCL1	NM_021960	0.798513	0.780353	0.829067	0.801946	42	50	1078	833	500.75	0.821376
DAB2	NM_001343	0.79415	0.698169	0.65984	0.583999	43	120	3955	5212	2332.5	0.942425
GUSB	NM_000181	0.793724	0.728187	1.2222	1.06041	44	82	20	64	52.5	-0.00968776
SMPDL3B	NM_014474	0.793468	0.69146	0.897959	0.672738	45	131	560	2775	877.75	0.866099
FAM221A	NM_199136	0.789076	0.766793	1.41269	0.892113	46	58	3	361	117	0.699017
OR51F2	NM_001004753	0.788811	0.61201	0.70525	0.607444	47	434	3031	4544	2014	0.96836
GLYATL1	NM_080661	0.787839	0.880696	0.826327	1.08966	48	17	1115	48	307	0.263055
SEL1L	NM_005065	0.785487	0.683773	0.795601	0.415276	49	149	1515	12304	3504.25	0.833719
IQGAP2	NM_006633	0.784277	0.661727	0.706108	0.294708	50	212	3023	14384	4417.25	0.871919
SNORD34	NR_000019	0.782066	0.740074	0.690284	0.980143	51	72	3310	147	895	0.282643
PTRHD1	NM_001013663	0.780693	0.770917	1.0406	0.963526	52	55	133	175	103.75	0.953582
ACSM1	NM_052956	0.778497	0.589211	1.00976	0.852814	53	591	177	532	338.25	0.500616
ELAVL2	NM_004432	0.778013	0.693152	0.43237	0.628719	54	129	11961	3960	4026	0.543337
STK17B	NM_004226	0.77219	0.736133	0.855123	0.403344	55	77	840	12612	3396	0.806165
SH3RF1	NM_020870	0.771699	0.827833	0.811283	0.802343	56	31	1287	830	551	0.750991
SDK1	NM_152744	0.771456	0.780032	0.934553	1.02411	57	52	396	97	150.5	0.363261
TSPAN13	NM_014399	0.76981	0.860371	0.89378	0.787095	58	23	590	962	408.25	0.938187
GDF15	NM_004864	0.768369	0.569217	0.667154	0.53657	59	767	3799	6989	2903.5	0.970122
GCNT1	NM_001097634	0.761373	0.694738	0.797635	0.651165	60	124	1486	3328	1249.5	0.93983
RAP1GAP	NM_002885	0.760567	0.727424	1.10863	0.832967	61	83	58	626	207	0.77121
GGCT	NM_024051	0.760423	0.663615	0.849008	0.733661	62	205	896	1650	703.25	0.966451
NEK5	NM_199289	0.759386	0.782077	0.984636	0.777929	63	46	236	1043	347	0.856334
ZDHHC9	NM_016032	0.759235	0.893077	0.826729	0.845357	64	12	1110	557	435.75	0.649518
PDIA5	NM_006810	0.758643	0.718759	0.658788	0.633911	65	94	3974	3801	1983.5	0.885502
PCSK6	NM_002570	0.754934	0.818703	1.03321	1.09596	66	33	144	42	71.25	0.0997788
TRIM36	NM_018700	0.754057	0.780914	0.889287	0.694393	67	49	621	2316	763.25	0.884161
TXNDC5	NM_030810	0.753089	0.756268	0.956572	0.603032	68	65	323	4649	1276.25	0.802719
MMP26	NM_021801	0.752498	0.639066	0.856279	0.542259	69	296	833	6745	1985.75	0.832537
ZNF217	NM_006526	0.751763	0.727328	0.915081	0.757687	70	85	477	1319	487.75	0.9129
RIPK2	NM_003821	0.750853	0.54966	1.26368	0.698662	71	1004	14	2241	832.5	0.683295
NETO2	NM_018092	0.750287	0.750731	1.02541	1.09265	72	69	159	46	86.5	0.0311652
DOCK4	NM_014705	0.749534	0.752486	0.971654	0.776718	73	67	270	1061	367.75	0.866791
SRSF6	NM_006275	0.748441	0.882879	0.607718	0.576345	74	16	5237	5465	2698	0.901149
DIAPH1	NM_005219	0.748346	0.566572	1.13707	0.950884	75	809	44	197	281.25	-0.143893
EDEM3	NM_025191	0.744556	0.657261	0.670121	0.61045	76	226	3731	4461	2123.5	0.935993
EIF4A1P4	XR_015801	0.742259	0.934666	1.27169	0.799492	77	6	13	850	236.5	0.731964
MAP2K6	NM_002758	0.739724	0.711539	0.696015	0.720423	78	104	3173	1841	1299	0.720704
SNORD53	NR_002741	0.738756	0.600422	0.933193	0.682403	79	505	405	2571	890	0.838731
SNORD35A	NR_000018	0.738179	0.635753	0.715678	0.758775	80	315	2823	1300	1129.5	0.638777
NRIP1	NM_003489	0.738003	0.691729	0.65169	0.573773	81	130	4127	5538	2469	0.942696
TRAM2	NM_012288	0.737637	0.713201	0.996183	0.857059	82	101	212	514	227.25	0.910133
FMOD	NM_002023	0.737045	0.490068	0.451013	-0.0622456	83	2291	11318	16813	7626.25	0.977783
GPR160	NM_014373	0.734869	0.675008	0.952994	0.703595	84	170	342	2144	685	0.838004
SNORD76	NR_003942	0.731945	0.635916	0.847092	0.59793	85	314	911	4778	1522	0.861831
FBXO25	NM_012173	0.730599	0.575064	0.542154	0.161639	86	712	7366	15664	5957	0.94916
SLC7A11	NM_014331	0.730136	0.7845	0.698604	0.774025	87	45	3134	1097	1090.75	0.546164
FNIP2	NM_020840	0.72946	0.854253	1.02831	1.1767	88	25	154	16	70.75	-0.175275
KDELR2	NM_001100603	0.72856	0.681189	0.972185	0.656982	89	156	268	3176	922.25	0.804386
PTPN13	NM_006264	0.72821	0.480226	0.843023	0.411414	90	2563	939	12407	3999.75	0.800408
PRDX4	NM_006406	0.728067	0.651908	1.00666	0.878531	91	245	186	412	233.5	0.865423
PCTP	NM_021213	0.72703	0.599301	0.906049	1.00515	92	512	516	118	309.5	0.0447844
ERG	NM_182918	0.725633	0.705958	0.394325	0.645391	93	108	13067	3487	4188.75	0.487328
SNORA73A	NR_002907	0.72451	0.81956	0.907546	0.695825	94	32	513	2298	734.25	0.860489
PLCB4	NM_000933	0.723728	0.554862	0.833471	0.724224	95	928	1022	1781	956.5	0.964353
SNORA67	NR_002912	0.722448	0.687153	0.654263	0.921031	96	140	4071	268	1143.75	0.293981
GJB1	NM_000166	0.722014	0.606789	1.10715	0.482398	97	464	59	9781	2600.25	0.771986
EIF4A1	NM_001416	0.721042	0.88378	1.04808	0.675329	98	15	122	2716	737.75	0.778825
NSUN7	NM_024677	0.720806	0.681259	0.819123	0.0242387	99	155	1194	16474	4480.5	0.808356
UTRN	NM_007124	0.719735	0.787587	0.606995	0.372532	100	43	5257	13267	4666.75	0.926164
TCIM	NM_020130	0.719411	0.555736	0.720373	0.687742	101	921	2747	2459	1557	0.912723
UCK2	NM_012474	0.719238	0.710321	1.37203	1.14864	102	105	7	21	58.75	-0.846555
RASGEF1B	NM_152545	0.719148	0.486525	0.682515	0.638131	103	2399	3471	3681	2413.5	0.929665
LRRIQ1	NM_032165	0.718544	0.513363	0.996507	0.57999	104	1723	210	5342	1844.75	0.749538
MSH5	NM_002441	0.715009	0.631175	0.797091	0.730431	105	335	1497	1685	905.5	0.951499
PODXL2	NM_015720	0.714685	0.728272	1.20897	0.780133	106	81	24	1024	308.75	0.728311
PIGM	NM_145167	0.714148	0.633865	0.909605	0.766295	107	326	502	1201	534	0.943594
KIAA0319L	NM_024874	0.714066	0.664805	0.836479	0.654285	108	201	998	3242	1137.25	0.902511
PDE3B	NM_000922	0.711025	0.658612	0.575766	0.790098	109	222	6196	944	1867.75	0.376278
UBE2E2	NM_152653	0.710609	0.612452	1.14473	0.646497	110	429	40	3461	1010	0.75947
MAL2	NM_052886	0.710433	0.588206	0.956893	0.771948	111	601	321	1129	540.5	0.812625
SPDEF	NM_012391	0.709815	0.63848	0.770125	0.494737	112	303	1898	9168	2870.25	0.868773
EGR3	NM_004430	0.708667	0.485363	0.414565	0.653265	113	2435	12500	3272	4580	0.46321
APOF	NM_001638	0.708411	0.565335	0.769591	0.790271	114	823	1903	940	945	0.624454
TAF4B	NM_005640	0.708	0.65351	0.757353	0.706585	115	239	2114	2076	1136	0.903421
FOXN2	NM_002158	0.707124	0.627822	1.03398	0.77382	116	350	143	1101	427.5	0.769545
SND1	NM_014390	0.706004	0.719804	0.828184	0.986079	117	93	1092	137	359.75	0.279871
MAML3	NM_018717	0.705919	0.56559	0.692589	0.590058	118	819	3266	5028	2307.75	0.981002
XPOT	NM_007235	0.70519	0.549896	0.857272	0.570114	119	999	820	5665	1900.75	0.837191
ENC1	NM_003633	0.704654	0.616034	0.59173	0.858254	120	404	5694	508	1681.5	0.310896
UGDH	NM_003359	0.70444	0.772729	1.02174	1.04374	121	54	162	75	103	-0.0802357
C16orf70	NM_025187	0.704204	0.636021	0.576803	0.485576	122	312	6158	9631	4055.75	0.953387
ARL5B	NM_178815	0.70289	0.632659	0.764504	0.793752	123	329	1998	898	837	0.613446
SNORA70	NR_000011	0.70191	0.747489	0.680508	0.589813	124	70	3512	5040	2186.5	0.942275
EIF4EBP1	NM_004095	0.701788	0.722148	0.859651	0.803092	125	91	802	828	461.5	0.891081
LRRFIP1	NM_004735	0.701649	0.703221	0.875783	0.353789	126	114	699	13582	3630.25	0.796223
SNORD36C	NR_000016	0.701548	0.634473	0.651051	0.536579	127	322	4133	6988	2892.5	0.95582
BZW2	NM_014038	0.701295	0.638864	0.999305	0.808156	128	297	203	791	354.75	0.818374
CYP2J2	NM_000775	0.701165	0.613763	0.959634	0.735073	129	420	309	1629	621.75	0.830669
KRT18	NM_199187	0.70038	0.69063	1.08587	0.624315	130	134	75	4087	1106.5	0.767379
ECI2	NM_006117	0.700118	0.588642	0.6711	0.691095	131	596	3715	2389	1707.75	0.771795
MGAT4A	NM_012214	0.699949	0.680964	0.956453	0.575642	132	157	326	5487	1525.5	0.793141
SMAP2	NM_022733	0.699542	0.802568	0.982011	0.901854	133	37	241	329	185	0.80432
PHF12	NM_020889	0.698169	0.79554	0.669247	0.556477	134	41	3747	6164	2521.5	0.944574
NCL	NM_005381	0.697554	0.705066	0.942102	0.824825	135	110	372	681	324.5	0.924317
GALNT7	NM_017423	0.696737	0.696124	0.734855	0.56196	136	122	2490	5931	2169.75	0.929535
HOOK1	NM_015888	0.696313	0.62098	0.929016	0.626978	137	381	421	4018	1239.25	0.812318
RALGAPA2	NM_020343	0.694812	0.90231	0.655917	0.798923	138	11	4040	859	1262	0.423117
GUCY1A1	NM_000856	0.694008	0.655795	0.596146	0.427931	139	231	5559	11925	4463.5	0.940911
FPR3	NM_002030	0.692946	0.558949	0.706123	1.01467	140	891	3022	107	1040	0.191476
ICA1	NM_004968	0.692624	0.721699	1.00328	0.581288	141	92	194	5300	1431.75	0.779801
GCFC2	NM_003203	0.69174	0.642435	1.09539	0.754293	142	283	70	1360	463.75	0.735466
STIL	NM_003035	0.690632	0.665707	1.18249	0.999363	143	200	27	125	123.75	-0.407091
SFPQ	NM_005066	0.69014	0.759896	0.759613	0.696222	144	63	2083	2288	1144.5	0.905212
GNE	NM_005476	0.690021	0.654519	0.693075	0.614106	145	235	3245	4351	1994	0.946428
TGFBRAP1	NM_004257	0.689739	0.583044	0.636141	0.499258	146	643	4486	8912	3546.75	0.956352
PLA2R1	NM_001007267	0.689223	0.505337	0.678332	0.388605	147	1923	3560	12942	4643	0.905583
BCAM	NM_005581	0.689122	0.591541	0.693326	0.607169	148	568	3238	4547	2125.25	0.967873
BCL9	NM_004326	0.688238	0.584958	0.974524	0.816624	149	619	263	737	442	0.64775
GOLPH3	NM_022130	0.687006	0.779031	0.927751	0.785265	150	53	428	981	403	0.888289
DUS1L	NM_022156	0.686236	0.684992	0.882298	1.09741	151	147	666	41	251.25	0.0867848
NCKAP5	NM_207481	0.686144	0.50959	0.774009	0.588466	152	1814	1842	5087	2223.75	0.926919
MCCC2	NM_022132	0.685887	0.785241	0.925952	0.649717	153	44	437	3381	1003.75	0.816418
IMPDH2	NM_000884	0.684846	0.620114	1.05501	0.862658	154	386	106	479	281.25	0.499025
ESRP2	NM_024939	0.683674	0.686363	0.807749	0.78845	155	144	1337	954	647.5	0.777712
LCLAT1	NM_182551	0.68339	0.679899	0.962606	0.986719	156	159	296	136	186.75	0.135164
OR51A7	NM_001004749	0.68269	0.536121	0.656301	0.486214	157	1241	4027	9600	3756.25	0.95118
PDLIM5	NM_001011513	0.682256	0.781694	0.701344	0.643891	158	47	3095	3528	1707	0.912449
KDM7A	NM_030647	0.681321	0.681802	0.88701	0.493293	159	152	633	9243	2546.75	0.800994
YARS	NM_003680	0.68103	0.63478	0.863636	0.528866	160	321	773	7349	2150.75	0.817979
SLC25A33	NM_032315	0.680398	0.643914	0.960605	0.845185	161	275	307	560	325.75	0.942918
EZH2	NM_004456	0.679459	0.493766	1.17195	1.13886	162	2203	31	26	605.5	-0.312203
HOMER1	NM_004272	0.67869	0.616114	1.12344	0.748352	163	403	54	1445	516.25	0.709734
TBC1D4	NM_014832	0.677564	0.608498	0.811119	0.413775	164	454	1289	12348	3563.75	0.821479
PLEK	NM_002664	0.677335	0.532017	0.602558	1.03233	165	1311	5375	85	1734	0.198176
EMP1	NM_001423	0.677128	0.470969	0.588737	0.447426	166	2802	5792	11283	5010.75	0.983255
WDR3	NM_006784	0.677047	0.633987	1.0526	0.679591	167	325	114	2638	811	0.761303
SCARB2	NM_005506	0.6765	0.696118	1.05198	0.848143	168	123	115	545	237.75	0.703242
FASN	NM_004104	0.67628	0.578083	0.617928	0.757351	169	682	4984	1323	1789.5	0.459496
GNPNAT1	NM_198066	0.675627	0.755862	1.05497	0.825988	170	66	107	673	254	0.70811
SMPD2	NM_003080	0.675414	0.662804	1.09798	0.801419	171	209	67	835	320.5	0.685886
SMARCC1	NM_003074	0.674549	0.660678	1.06872	0.555013	172	216	89	6229	1676.5	0.76742
GAS5	NR_002578	0.674307	0.604352	0.951578	0.71931	173	478	347	1873	717.75	0.822184
HOXC6	NM_004503	0.674075	0.598819	0.544962	1.27223	174	514	7282	5	1993.75	0.228858
CMPK1	NM_016308	0.673074	0.650901	0.73478	0.288021	175	248	2492	14458	4343.25	0.852541
KLHL23	NM_144711	0.672963	0.568112	0.688417	0.542952	176	780	3349	6722	2756.75	0.96204
FBP1	NM_000507	0.672911	0.670709	0.827401	0.393651	177	180	1104	12832	3573.25	0.811349
CGREF1	NM_006569	0.672841	0.634899	0.991806	0.841251	178	320	219	588	326.25	0.790331
ARHGAP32	NM_014715	0.67253	0.716147	0.749749	1.07281	179	96	2243	58	644	0.215812
DDX21	NM_004728	0.672512	0.852666	0.795786	0.608551	180	27	1514	4509	1557.5	0.89926
UBE2H	NM_003344	0.672455	0.679339	1.07195	0.728577	181	162	86	1720	537.25	0.742483
EEF1A1P24	XR_017484	0.672154	0.739263	0.877087	0.465586	182	74	690	10559	2876.25	0.799108
CBLB	NM_170662	0.671841	0.707333	0.750289	0.694175	183	107	2233	2320	1210.75	0.894924
NRAS	NM_002524	0.671463	0.58418	0.724482	0.645592	184	630	2677	3482	1743.25	0.970734
COL28A1	NM_001037763	0.671424	0.639895	0.832665	0.738723	185	293	1033	1575	771.5	0.967804
RAB6C	NM_032144	0.670953	0.674154	0.97282	0.94645	186	172	266	207	207.75	0.489443
SNORD32A	NR_000021	0.669362	0.52467	0.559713	0.737056	187	1474	6738	1608	2501.75	0.424712
SCIN	NM_033128	0.669313	0.420224	0.512637	0.400621	188	4288	8605	12677	6439.5	0.999938
CCNG2	NM_004354	0.667336	0.654788	0.877621	0.71315	189	234	688	1970	770.25	0.900611
ADRB2	NM_000024	0.667281	0.620991	0.800355	0.701368	190	380	1451	2193	1053.5	0.971468
BEND4	NM_207406	0.66703	0.853632	0.789832	0.637146	191	26	1589	3704	1377.5	0.91789
FUCA2	NM_032020	0.666888	0.567674	0.810856	0.369426	192	788	1296	13324	3900	0.817862
SNORD36B	NR_000017	0.666642	0.590264	0.560409	0.720444	193	582	6717	1840	2333	0.475684
IFI30	NM_006332	0.666464	0.623418	1.13713	1.09344	194	367	43	45	162.25	-0.647471
TTC38	NM_017931	0.666462	0.645467	0.787015	0.825785	195	268	1623	675	690.25	0.549452
SLC4A7	NM_003615	0.666077	0.645994	0.558768	0.347253	196	265	6765	13678	5226	0.943775
ISG20L2	NM_030980	0.665213	0.490122	0.732859	0.668618	197	2289	2525	2887	1974.5	0.886014
HSPD1P5	XR_017561	0.66514	0.65031	1.40306	0.969588	198	251	4	165	154.5	-0.419803
PON2	NM_000305	0.664987	0.567614	0.842746	0.773076	199	790	945	1111	761.25	0.939905
CHD1L	NM_004284	0.664691	0.54874	0.942985	0.8123	200	1019	370	762	587.75	0.360337
PCDHB2	NM_018936	0.664265	0.642865	0.643572	0.896374	201	281	4319	348	1287.25	0.285964
ACLY	NM_001096	0.662401	0.623845	0.837284	0.388605	202	363	991	12941	3624.25	0.806186
LDLRAD3	NM_174902	0.661635	0.687269	0.473747	0.27264	203	139	10347	14635	6331	0.942949
PDP1	NM_018444	0.661481	0.650679	0.73789	0.674563	204	249	2439	2738	1407.5	0.923219
RAPGEF5	NM_012294	0.661248	0.642925	0.929664	0.872991	205	280	420	432	334.25	0.960162
ATP11B	NM_014616	0.660923	0.612155	0.668766	0.547359	206	432	3759	6538	2733.75	0.956897
GASK1B	NM_001031700	0.660779	0.526139	0.781819	0.6415	207	1442	1718	3584	1737.75	0.962976
MTOR	NM_004958	0.659687	0.597913	0.519507	0.205982	208	523	8296	15332	6089.75	0.951844
ARHGAP28	NM_001010000	0.65947	0.478359	0.54657	0.546007	209	2612	7224	6589	4158.5	0.920443
FAM53C	NM_016605	0.659266	0.598513	0.706408	0.694108	210	517	3018	2321	1516.5	0.834164
CNOT6	NM_015455	0.659173	0.644115	0.727592	0.757977	211	274	2618	1309	1103	0.64498
RNF103	NM_005667	0.659105	0.560651	0.866011	0.80447	212	867	757	817	663.25	0.723643
PPP3CA	NM_000944	0.658515	0.725345	0.647486	0.486391	213	86	4213	9592	3526	0.930777
BTF3L4	NM_152265	0.658207	0.705797	0.842827	0.619642	214	109	944	4194	1365.25	0.858066
GPR89A	NM_001097612	0.657894	0.622915	0.728016	0.554328	215	371	2607	6259	2363	0.933167
TBC1D9	NM_015130	0.657246	0.522868	0.647806	0.261423	216	1511	4205	14747	5169.75	0.905743
TMEFF2	NM_016192	0.656772	0.439093	0.367134	0.713043	217	3669	13647	1972	4876.25	0.32718
SPG21	NM_016630	0.656639	0.651754	0.943052	0.352234	218	246	369	13609	3610.5	0.780408
ARHGEF26	NM_015595	0.656603	0.656439	0.945403	0.829848	219	228	358	656	365.25	0.912044
ACACA	NM_198836	0.656018	0.681782	0.723926	0.614113	220	153	2688	4350	1852.75	0.944358
SLC13A3	NM_001011554	0.656014	0.585684	0.635489	0.370608	221	616	4501	13304	4660.5	0.916283
GPR89B	NM_016334	0.655877	0.623527	0.7379	0.57494	222	364	2438	5501	2131.25	0.938335
CCDC110	NM_152775	0.655255	0.535036	1.1066	0.815145	223	1258	60	746	571.75	0.0881926
E2F5	NM_001951	0.655175	0.65006	1.08327	0.792775	224	252	78	911	366.25	0.656469
SMOX	NM_175842	0.65446	0.572597	0.626372	0.768359	225	739	4750	1176	1722.5	0.431124
SOX4	NM_003107	0.653675	0.662909	1.1796	1.00449	226	207	29	119	145.25	-0.712323
ARFIP2	NM_012402	0.65366	0.788084	0.693672	0.570293	227	42	3232	5656	2289.25	0.93868
DBF4	NM_006716	0.65303	0.623418	1.13669	1.01904	228	368	45	103	186	-0.628559
MLF1	NM_022443	0.652397	0.425915	0.589195	0.775279	229	4083	5779	1086	2794.25	0.212987
ARF6	NM_001663	0.652383	0.734929	0.855474	0.845805	230	78	838	555	425.25	0.659641
DEPP1	NM_007021	0.652161	0.642928	0.613003	0.772096	231	279	5105	1125	1685	0.418392
TP53BP2	NM_005426	0.652153	0.559861	0.957904	0.632833	232	883	318	3836	1317.25	0.776424
HSPD1P6	XR_017400	0.651751	0.635751	1.38888	1.01795	233	316	5	105	164.75	-0.65308
ZMPSTE24	NM_005857	0.651504	0.614202	0.778355	0.534508	234	417	1784	7089	2381	0.880973
MAP9	NM_001039580	0.651493	0.458694	0.96789	0.744728	235	3129	281	1483	1282	0.0850444
HIPK2	NM_022740	0.651407	0.672251	0.532705	0.691174	236	176	7737	2385	2633.5	0.508829
PLA2G12A	NM_030821	0.651274	0.599284	0.736787	0.611999	237	513	2457	4407	1903.5	0.962122
GRAMD1A	NM_020895	0.651072	0.763098	0.988946	0.720059	238	61	227	1853	594.75	0.767643
RAB17	NM_022449	0.65104	0.644896	0.993824	0.820525	239	270	215	706	357.5	0.744438
RAB6D	NM_001077637	0.65077	0.657439	0.955848	0.960609	240	225	333	183	245.25	-0.12853
MARCKSL1	NM_023009	0.65019	0.78029	1.04961	1.09002	241	51	118	47	114.25	-0.734176
MIGA1	NM_198549	0.649837	0.650584	0.773823	0.747053	242	250	1844	1455	947.75	0.818155
ST6GALNAC1	NM_018414	0.648881	0.550376	0.43471	0.259933	243	990	11883	14769	6971.25	0.94543
PIK3AP1	NM_152309	0.648321	0.660291	0.732348	0.86463	244	217	2535	468	866	0.345161
EML4	NM_019063	0.648047	0.658223	0.79713	0.210823	245	223	1495	15279	4310.5	0.816042
PCDHB16	NM_020957	0.646959	0.599613	0.710464	0.776974	246	509	2923	1056	1183.5	0.517788
PCDHB10	NM_018930	0.646781	0.616692	0.632028	0.822836	247	400	4584	690	1480.25	0.342619
CCDC138	NM_144978	0.645996	0.583968	0.926524	0.956297	248	634	434	191	376.75	-0.238948
DIP2B	NM_173602	0.645758	0.694574	0.684525	1.08279	249	127	3432	51	964.75	0.212519
STEAP4	NM_024636	0.645654	0.813855	0.735305	0.334672	250	34	2482	13842	4152	0.851406
MYO10	NM_012334	0.64558	0.716439	1.13322	0.896094	251	95	48	349	185.75	0.229099
TMEM150C	NM_001080506	0.64547	0.543015	0.840499	0.501572	252	1119	963	8777	2777.75	0.816869
RPL22L1	NM_001099645	0.645303	0.730881	1.25702	0.71917	253	79	15	1877	556	0.700268
TFB2M	NM_022366	0.645175	0.605534	1.01656	0.822783	254	472	168	691	396.25	0.554421
EGR1	NM_001964	0.644985	0.324656	0.117414	0.560928	255	9615	16196	5968	8008.5	0.458369
SMYD2	NM_020197	0.644947	0.530993	0.676702	0.399686	256	1332	3597	12709	4473.5	0.903124
BMP2K	NM_017593	0.644732	0.54916	1.08003	0.598366	257	1013	82	4763	1528.75	0.74075
RAPGEF4	NM_007023	0.644119	0.6016	0.704616	0.416914	258	493	3048	12258	4014.25	0.882648
SLC25A25	NM_052901	0.644031	0.585986	0.773623	0.677287	259	613	1846	2680	1349.5	0.981248
EDRF1	NM_015608	0.643443	0.813074	0.743073	0.621915	260	35	2351	4137	1695.75	0.931519
RIOX2	NM_032778	0.643387	0.629696	1.10466	0.673478	261	345	61	2758	856.25	0.730648
NECAP2	NM_018090	0.64318	0.63106	0.945271	0.840119	262	338	361	595	389	0.918153
MYO6	NM_004999	0.64286	0.712093	0.832296	1.02187	263	103	1037	98	375.25	0.12657
SRSF7	NM_001031684	0.642494	0.605713	0.475884	0.295438	264	469	10260	14373	6341.5	0.9475
TMEM87B	NM_032824	0.642007	0.50858	0.686614	0.294193	265	1835	3383	14393	4969	0.88476
ZNF511	NM_145806	0.641765	0.59628	0.981082	0.629376	266	534	242	3942	1246	0.769066
AGAP1	NM_014914	0.641715	0.708651	1.03706	1.0405	267	106	135	80	147	-0.826541
SLC17A5	NM_012434	0.641524	0.647346	0.844217	0.550795	268	256	927	6404	1963.75	0.827449
CNTN3	NM_020872	0.640798	0.36112	0.752227	0.449729	269	6993	2194	11199	5163.75	0.734834
EIF2AK1	NM_014413	0.640752	0.63837	1.0173	0.870575	270	305	167	444	296.5	0.433126
RAB3B	NM_002867	0.640686	0.583928	0.496915	0.311473	271	635	9304	14175	6096.25	0.95445
NECTIN3	NM_015480	0.640433	0.649305	0.704754	0.728431	272	253	3044	1722	1322.75	0.689025
C9orf152	NM_001012993	0.640225	0.525876	0.709026	0.527234	273	1451	2949	7428	3025.25	0.946284
ALG6	NM_013339	0.640069	0.596849	0.926211	0.667711	274	529	435	2912	1037.5	0.805009
CERS2	NM_022075	0.639892	0.598017	1.04769	1.04287	275	522	124	78	249.75	-0.638214
HDAC1	NM_004964	0.639811	0.581292	0.61881	0.641911	276	658	4962	3577	2368.25	0.807136
VSTM2L	NM_080607	0.639796	0.636583	1.05731	1.07938	277	311	103	54	186.25	-0.893052
RPL39	NM_001000	0.638996	0.582134	0.883676	0.924487	278	651	656	256	460.25	-0.0352611
PHF14	NM_014660	0.638639	0.641699	0.853957	0.666618	279	286	853	2940	1089.5	0.874198
TRIM33	NM_015906	0.638046	0.664401	0.944704	0.310861	280	202	364	14191	3759.25	0.77768
ARL5A	NM_012097	0.637547	0.614569	0.803784	0.433747	281	411	1398	11733	3455.75	0.823505
THAP12	NM_004705	0.637485	0.751149	0.691632	0.811042	282	68	3282	771	1100.75	0.40732
NDC1	NM_018087	0.637316	0.594168	1.18246	0.786311	283	550	28	971	458	0.494009
EEF2	NM_001961	0.63682	0.715731	0.725254	0.59464	284	97	2658	4874	1978.25	0.934895
ERBB3	NM_001982	0.636263	0.601609	0.74193	0.57728	285	492	2371	5431	2144.75	0.938019
SEC61A1	NM_013336	0.636119	0.663485	0.811293	0.71112	286	206	1286	2001	944.75	0.935943
GNL2	NM_013285	0.6359	0.677685	0.976316	0.698903	287	163	257	2237	736	0.76579
TARS	NM_152295	0.635843	0.542824	0.918769	0.582195	288	1124	462	5276	1787.5	0.784562
ST7	NM_021908	0.635795	0.429287	0.641215	0.538978	289	3981	4380	6883	3883.25	0.958321
FMNL2	NM_052905	0.635762	0.584483	0.621302	0.596649	290	627	4901	4823	2660.25	0.906182
CAB39	NM_016289	0.635545	0.531608	0.792782	0.33417	291	1321	1559	13857	4257	0.822717
F2RL1	NM_005242	0.63545	0.636742	0.865226	1.24937	292	309	763	10	343.5	-0.162477
PCDHB13	NM_018933	0.635422	0.638739	0.666516	0.792305	293	298	3811	920	1330.5	0.414583
SNORD13	NR_003041	0.6354	0.477863	0.570408	0.51869	294	2626	6364	7872	4289	0.988352
SLC35F5	NM_025181	0.634636	0.600896	0.781215	0.623282	295	500	1729	4113	1659.25	0.933442
SNORA71D	NR_003018	0.634321	0.670155	0.706284	0.768512	296	182	3021	1173	1168	0.538129
HNRNPF	NM_001098204	0.63362	0.697155	0.843587	0.663295	297	121	932	3030	1095	0.870519
AP1AR	NM_018569	0.632906	0.690384	1.10329	0.701573	298	135	62	2186	670.25	0.710915
ATP8A1	NM_006095	0.63234	0.619545	0.671618	0.500129	299	391	3700	8854	3311	0.930542
NOP16	NM_016391	0.632224	0.59246	1.25381	0.970841	300	564	17	162	260.75	-0.532794
NAA60	NM_024845	0.631939	0.703888	1.06629	0.832464	301	113	93	631	284.5	0.502356
CYTH2	NM_004228	0.631657	0.686018	0.779826	1.13295	302	145	1751	29	556.75	0.126372
TOX3	NM_001080430	0.631392	0.544929	0.806851	0.663374	303	1096	1356	3025	1445	0.950374
CHDH	NM_018397	0.631327	0.691396	0.824377	0.79455	304	132	1132	888	614	0.750768
NOA1	NM_032313	0.631145	0.658069	1.36368	0.858449	305	224	8	506	260.75	0.242502
ST14	NM_021978	0.63102	0.673319	0.779316	0.753819	306	174	1766	1368	903.5	0.785744
YPEL1	NM_013313	0.63099	0.712735	0.944086	1.25229	307	102	367	9	196.25	-0.481384
OCLN	NM_002538	0.630935	0.72531	0.821475	0.761403	308	87	1166	1254	703.75	0.853359
LRRC40	NM_017768	0.630753	0.569386	0.896002	0.534566	309	765	578	7082	2183.5	0.794561
HSPD1	NM_002156	0.629894	0.668637	1.0858	0.916662	310	188	76	281	213.75	-0.243391
EEF1E1	NM_004280	0.629553	0.585611	1.27262	0.631591	311	617	12	3862	1200.5	0.724104
SNORD29	NR_002559	0.628772	0.656294	0.817981	0.730307	312	230	1211	1687	860	0.93088
SNORD74	NR_002579	0.628681	0.590063	0.81052	1.16171	313	583	1301	18	553.75	-0.0392702
MRPS31P5	NR_002816	0.628525	0.714232	0.900372	0.522516	314	99	549	7697	2164.75	0.790068
CPT1B	NM_152246	0.627816	0.659541	0.701387	0.937121	315	218	3094	234	965.25	0.239413
CLDN8	NM_199328	0.627556	0.599798	0.94743	0.41855	316	507	352	12211	3346.5	0.776093
ALCAM	NM_001627	0.627452	0.582991	0.97918	0.678061	317	645	249	2669	970	0.750404
TIPARP	NM_015508	0.627076	0.414271	0.390211	0.343439	318	4489	13150	13716	7918.25	0.956256
TTLL12	NM_015140	0.626674	0.723628	0.852074	0.96109	319	88	868	181	364	0.135332
WWC1	NM_015238	0.626653	0.6852	0.86336	0.782286	320	146	775	1004	561.25	0.872267
SLC25A13	NM_014251	0.625557	0.54759	0.80219	0.800816	321	1039	1423	838	905.25	0.544337
HID1	NM_030630	0.624748	0.736672	0.854742	0.792369	322	76	845	919	540.5	0.80996
DHX15	NM_001358	0.624468	0.607348	0.740815	0.516174	323	458	2387	8006	2793.5	0.895581
FAM13C	NM_001001971	0.624364	0.477264	0.742406	0.171638	324	2645	2364	15596	5232.25	0.841457
MAPK6	NM_002748	0.624297	0.610563	0.921245	0.727163	325	442	452	1734	738.25	0.820903
HIST1H2AI	NM_003509	0.623785	0.715132	0.815205	1.22311	326	98	1246	12	420.5	0.0469821
SNORD47	NR_002746	0.623785	0.677263	0.863727	0.38967	327	165	770	12917	3544.75	0.79224
CD68	NM_001251	0.623576	0.638388	0.819893	1.35035	328	304	1184	4	455	-0.0233866
B4GALT3	NM_003779	0.622243	0.596794	0.771761	0.920854	329	530	1875	269	750.75	0.198479
CTSO	NM_001334	0.622154	0.431428	0.456947	0.355914	330	3903	11068	13544	7211.25	0.9834
ADRB1	NM_000684	0.621987	0.601697	0.547448	0.695625	331	491	7183	2303	2577	0.508932
RALGPS2	NM_152663	0.621676	0.465898	0.643019	0.591845	332	2923	4334	4954	3135.75	0.960528
SNORD78	NR_003944	0.621576	0.517978	0.778663	0.807661	333	1609	1779	795	1129	0.294259
ALDH3B2	NM_000695	0.620652	0.63538	0.725571	0.602758	334	317	2654	4657	1990.5	0.945787
ZNF146	NM_007145	0.620405	0.680168	0.929013	0.576819	335	158	422	5449	1591	0.782617
SNORD32B	NR_003049	0.619657	0.576916	0.796901	0.81792	336	696	1500	725	814.25	0.519071
SAMD5	NM_001030060	0.619604	0.700509	0.827696	0.833988	337	115	1100	621	543.25	0.557973
CREB3L4	NM_130898	0.619598	0.619055	0.766584	0.406825	338	394	1952	12528	3803	0.83933
CBS	NM_000071	0.619125	0.676176	0.445307	0.525756	339	168	11555	7508	4892.5	0.757496
SNHG17	NR_015366	0.618684	0.620397	0.837438	0.845295	340	385	987	558	567.5	0.549596
SDCBP	NM_005625	0.618508	0.609073	1.0455	0.589614	341	448	128	5048	1491.25	0.750224
PUS7	NM_019042	0.618355	0.554147	0.789875	0.738459	342	939	1588	1585	1113.5	0.945008
GARS	NM_002047	0.618269	0.606869	1.00296	0.640745	343	462	195	3605	1151.25	0.749568
MCOLN2	NM_153259	0.618169	0.615874	0.865249	0.911681	344	405	762	295	451.5	0.127982
SMPDL3A	NM_006714	0.617792	0.425916	0.611228	0.472576	345	4082	5146	10243	4954	0.972521
ATP13A3	NM_024524	0.617776	0.636638	0.706575	0.384863	346	310	3009	13022	4171.75	0.871364
PRRC1	NM_130809	0.617688	0.642961	0.890323	0.452737	347	278	615	11089	3082.25	0.787268
TCP1P3	XR_017001	0.61756	0.736837	0.745808	0.360212	348	75	2309	13476	4052	0.84466
SAT1	NM_002970	0.617411	0.588846	0.3596	0.330584	349	594	13773	13917	7158.25	0.90083
TMSB15A	NM_021992	0.617382	0.630149	0.814332	0.614723	350	343	1256	4330	1569.75	0.878198
SERP1	NM_014445	0.617283	0.5672	0.834634	0.665071	351	800	1012	2981	1286	0.899277
HIST1H2AJ	NM_021066	0.616933	0.688636	0.879226	1.2527	352	137	680	8	294.25	-0.214935
NOP56	NM_006392	0.616825	0.570807	0.828578	0.775452	353	752	1085	1082	818	0.937113
UBE2J1	NM_016021	0.616707	0.555312	0.585363	0.218421	354	926	5911	15211	5600.5	0.930443
THRAP3	NM_005119	0.616468	0.558127	0.605929	0.533147	355	903	5281	7147	3421.5	0.962334
UTP3	NM_020368	0.616444	0.580637	0.781413	0.841376	356	661	1726	586	832.25	0.371547
OGT	NM_181672	0.615714	0.694612	0.57567	0.50148	357	125	6199	8778	3864.75	0.937387
DDOST	NM_005216	0.61566	0.622688	0.883968	0.57339	358	373	653	5551	1733.75	0.803387
GCA	NM_012198	0.615655	0.599829	0.902526	0.55715	359	506	532	6140	1884.25	0.790056
GMCL1	NM_178439	0.615599	0.663729	0.985596	0.782085	360	204	235	1006	451.25	0.676181
TCEA3	NM_003196	0.615407	0.553172	0.747753	0.241864	361	949	2275	14959	4636	0.840737
BDH1	NM_004051	0.61523	0.642613	1.00711	0.796991	362	282	184	871	424.75	0.602343
DCAF13	NM_015420	0.615161	0.653624	1.09713	0.834425	363	238	68	620	322.25	0.33383
SLC27A4	NM_005094	0.615075	0.605617	0.931682	0.907932	364	471	408	306	387.25	-0.438787
MRPL37	NM_016491	0.614958	0.62453	0.997238	0.88532	365	358	207	385	328.75	-0.143323
PPP1R14B	NM_138689	0.614806	0.727367	0.901113	1.05867	366	84	543	66	264.75	-0.246645
LRRC58	NM_001099678	0.614756	0.607584	1.09462	0.719753	367	456	71	1863	689.25	0.662434
ARFGEF3	NM_020340	0.614348	0.666902	0.722184	0.477094	368	195	2713	10015	3322.75	0.881572
MAGI3	NM_152900	0.614198	0.536132	1.11904	0.612708	369	1240	55	4381	1511.25	0.70831
SIPA1L3	NM_015073	0.614069	0.608802	0.846972	0.93533	370	452	912	237	492.75	0.0268586
PCDHB12	NM_018932	0.613836	0.584276	0.65839	0.77886	371	629	3983	1036	1504.75	0.412346
NFXL1	NM_152995	0.613761	0.628213	0.74789	0.508354	372	349	2273	8418	2853	0.881248
PMM2	NM_000303	0.613755	0.764594	0.754258	0.779987	373	59	2162	1026	905	0.564011
USP33	NM_015017	0.613636	0.659265	0.883133	0.672341	374	219	661	2782	1009	0.82742
CREB3L1	NM_052854	0.613327	0.686609	0.902642	0.465627	375	142	530	10554	2900.25	0.782058
RANBP17	NM_022897	0.613304	0.586	1.22219	0.901903	376	612	21	328	334.25	-0.39059
SMG5	NM_015327	0.612697	0.645647	0.710269	0.790907	377	267	2927	929	1125	0.450892
C2orf69	NM_153689	0.612304	0.605501	1.12944	0.964391	378	474	50	173	268.75	-0.697071
ECT2	NM_018098	0.612147	0.604488	1.12987	0.776135	379	477	49	1072	494.25	0.499788
LIG3	NM_013975	0.611559	0.636012	0.774601	0.584232	380	313	1833	5208	1933.5	0.901099
ELOVL2	NM_017770	0.611278	0.433594	0.617678	0.463669	381	3833	4989	10656	4964.75	0.967058
MIOS	NM_019005	0.610972	0.493606	0.901025	0.516675	382	2206	545	7984	2779.25	0.765433
SLC37A3	NM_032295	0.610945	0.560958	1.02156	0.847859	383	864	163	547	489.25	-0.0913892
TMEM268	NM_153045	0.610882	0.677609	0.871702	0.718873	384	164	718	1882	787	0.852216
SNORA40	NR_002973	0.61065	0.876292	0.746124	0.773651	385	19	2305	1105	953.5	0.569627
RAD23B	NM_002874	0.610553	0.670602	1.12428	0.686001	386	181	53	2494	778.5	0.694441
RPL29	NM_000992	0.610243	0.642421	0.851117	0.651697	387	284	874	3313	1214.5	0.850216
ADAM9	NM_003816	0.61009	0.455432	0.613597	0.333812	388	3230	5097	13862	5644.25	0.939581
CANX	NM_001024649	0.609988	0.647132	0.663902	0.593858	389	257	3875	4892	2353.25	0.928473
AFF1	NM_005935	0.609827	0.571107	0.552744	0.474697	390	750	6984	10138	4565.5	0.955765
SPCS3	NM_021928	0.60901	0.522578	0.687577	0.215594	391	1516	3368	15230	5126.25	0.874315
POLR1B	NM_019014	0.608788	0.64371	0.850574	0.83125	392	276	878	642	547	0.650403
SRM	NM_003132	0.608766	0.679444	1.06757	0.784934	393	161	92	986	408	0.543378
FLVCR1	NM_014053	0.608561	0.527608	0.853992	0.748987	394	1401	852	1432	1019.75	0.669002
DCK	NM_000788	0.608027	0.673535	1.0346	1.04661	395	173	141	73	195.5	-0.924367
GABRB3	NM_000814	0.607083	0.581946	0.580664	0.737477	396	653	6039	1601	2172.25	0.441935
EPB41	NM_203342	0.607076	0.632024	0.824267	0.811017	397	332	1136	772	659.25	0.668864
NOP14	NM_003703	0.606312	0.570651	1.00684	0.654274	398	754	185	3243	1145	0.725136
PREP	NM_002726	0.606202	0.626294	1.05481	0.624793	399	356	109	4075	1234.75	0.733384
SDHAF3	NM_020186	0.606013	0.480968	0.823357	0.466504	400	2545	1145	10521	3652.75	0.801631
DNPH1	NM_006443	0.605395	0.632162	1.09684	1.02065	401	331	69	99	225	-0.909706
PTP4A3	NM_032611	0.60527	0.781119	0.85888	0.76119	402	48	809	1257	629	0.823371
LUZP2	NM_001009909	0.604665	0.625873	0.912786	0.799822	403	357	487	844	522.75	0.849453
SRPRB	NM_021203	0.604621	0.644601	0.742323	0.489639	404	272	2366	9429	3117.75	0.872684
RAB3D	NM_004283	0.604616	0.645672	0.828538	0.867197	405	266	1087	456	553.5	0.344863
FH	NM_000143	0.604333	0.505968	1.06834	0.761913	406	1904	90	1249	912.25	0.112231
MAP7	NM_003980	0.603984	0.641845	0.891249	0.422699	407	285	608	12069	3342.25	0.783312
USP42	NM_032172	0.602977	0.62835	1.00729	0.806583	408	348	183	800	434.75	0.499265
IKZF1	NM_006060	0.60296	0.529883	0.513661	0.579899	409	1352	8549	5345	3913.75	0.755834
PCDHGB1	NM_018922	0.602929	0.59061	0.753485	0.610957	410	576	2175	4440	1900.25	0.944617
APEX1	NM_001641	0.602677	0.674406	0.913968	0.734374	411	171	481	1642	676.25	0.786133
CHML	NM_001821	0.602502	0.586938	0.945284	0.719405	412	610	360	1871	813.25	0.746895
PCDHB3	NM_018937	0.602333	0.597545	0.564737	0.798305	413	524	6571	865	2093.25	0.319495
LARP1	NM_033551	0.601649	0.593617	0.763814	1.03933	414	553	2012	81	765	0.0694897
FZD5	NM_003468	0.60057	0.523706	0.332543	0.225687	415	1500	14204	15134	7813.25	0.92478
FAM136A	NM_032822	0.600074	0.64048	0.966282	0.769613	416	291	288	1160	538.75	0.687704
CDK7	NM_001799	0.599838	0.549474	0.956133	0.615655	417	1010	330	4298	1513.75	0.752589
SEC16A	NM_014866	0.599732	0.729354	0.728575	0.68757	418	80	2598	2461	1389.25	0.842483
CECR2	NM_031413	0.597545	0.55018	0.591907	0.716065	419	993	5685	1920	2254.25	0.501022
RIMS2	NM_001100117	0.59679	0.51363	0.540244	0.366346	420	1714	7435	13383	5738	0.969785
PAPSS1	NM_005443	0.596453	0.579438	0.993371	0.597172	421	671	217	4800	1527.25	0.747753
LRRC8B	NM_015350	0.596247	0.687621	0.84532	0.496208	422	138	924	9089	2643.25	0.802468
TCP1	NM_030752	0.596	0.638723	0.656529	0.301812	423	299	4020	14302	4761	0.888494
CBX3	NM_007276	0.595669	0.564656	1.05095	0.84209	424	834	117	578	488.25	-0.109826
IMPA2	NM_014214	0.595573	0.501154	0.855568	0.616531	425	2020	837	4275	1889.25	0.774427
CEP83	NM_016122	0.595554	0.593409	0.901355	0.522367	426	555	542	7704	2306.75	0.782819
NET1	NM_005863	0.595462	0.590578	0.663944	0.601558	427	577	3873	4687	2391	0.940267
CACNA1D	NM_000720	0.595275	0.591207	0.623878	0.795043	428	571	4827	887	1678.25	0.344995
TOMM20	NM_014765	0.594938	0.505877	0.915085	0.620335	429	1909	476	4180	1748.5	0.720104
FMO5	NM_001461	0.594933	0.548095	0.869612	0.313091	430	1027	730	14164	4087.75	0.785611
NUPR1	NM_012385	0.594711	0.561625	0.790499	0.505239	431	859	1584	8586	2865	0.846091
PHF10	NM_018288	0.594641	0.63227	0.655833	0.223859	432	330	4043	15159	4991	0.883911
SNORA71A	NR_002911	0.594377	0.653877	0.653265	0.664565	433	237	4096	2991	1939.25	0.780248
DOP1B	NM_005128	0.594376	0.621512	0.779349	0.505942	434	378	1763	8549	2781	0.852109
PCGF1	NM_032673	0.594358	0.544854	1.04582	1.02046	435	1097	127	100	439.75	-0.549782
TUSC3	NM_006765	0.594279	0.383383	0.714166	0.199734	436	5772	2848	15384	6110	0.825439
STRADB	NM_018571	0.594156	0.46697	0.740148	0.527043	437	2896	2399	7441	3293.25	0.894165
TUBB2A	NM_001069	0.593471	0.559169	0.783931	0.830121	438	890	1678	651	914.25	0.340145
JUNB	NM_002229	0.593449	0.355736	0.173107	0.35009	439	7351	15860	13643	9323.25	0.896032
FGF13	NM_004114	0.593045	0.590902	0.580131	0.696671	440	575	6053	2278	2336.5	0.542653
TXNDC12	NM_015913	0.592863	0.553041	0.631559	0.596242	441	953	4594	4833	2705.25	0.931639
COBLL1	NM_014900	0.5928	0.513188	0.682192	0.368105	442	1726	3473	13348	4747.25	0.890428
WDR43	NM_015131	0.592773	0.691274	0.917377	0.590917	443	133	469	4997	1510.5	0.775814
EIF4G1	NM_182917	0.592627	0.641244	0.693181	0.69691	444	290	3242	2273	1562.25	0.7581
SPTBN2	NM_006946	0.59262	0.68323	0.897318	0.829921	445	150	566	655	454	0.613298
STRN	NM_003162	0.592463	0.581826	0.797155	0.467189	446	654	1492	10493	3271.25	0.827054
CYFIP2	NM_001037332	0.592414	0.617515	0.592419	1.00353	447	397	5673	120	1659.25	0.20692
SSR2	NM_003145	0.592405	0.621599	0.674844	0.612391	448	377	3640	4394	2214.75	0.926627
G3BP2	NM_012297	0.591827	0.46934	0.599164	0.328968	449	2846	5478	13941	5678.5	0.946664
ZSCAN16	NM_025231	0.591692	0.571465	1.04776	0.672495	450	747	123	2779	1024.75	0.686297
PLEKHH1	NM_020715	0.591684	0.599535	0.757656	0.866136	451	510	2105	465	882.75	0.259237
ABCA1	NM_005502	0.591562	0.524664	0.838006	0.714223	452	1475	982	1947	1214	0.801652
PDIA3P1	NR_002305	0.591527	0.657235	0.841416	0.334587	453	227	955	13846	3870.25	0.793257
CCZ1	NM_015622	0.591486	0.631855	0.989501	0.698204	454	333	225	2246	814.5	0.709241
PGRMC2	NM_006320	0.591432	0.499931	0.842942	0.772504	455	2051	942	1120	1142	0.171227
DHTKD1	NM_018706	0.591304	0.623397	0.856258	0.780193	456	369	834	1022	670.25	0.902509
RNF4	NM_002938	0.59121	0.661285	0.977449	0.79072	457	214	254	933	464.5	0.574377
EIF2A	NM_032025	0.591095	0.594445	1.03622	0.484761	458	548	136	9678	2705	0.756165
CNOT11	NM_017546	0.59109	0.646851	1.04586	0.627693	459	261	126	3995	1210.25	0.726316
CHN2	NM_004067	0.590572	0.518478	0.681385	0.662405	460	1602	3491	3047	2150	0.899141
CSNK1A1	NM_001892	0.590459	0.620618	0.718774	0.431539	461	384	2773	11803	3855.25	0.86846
AVL9	NM_015060	0.590115	0.574801	0.891923	0.70657	462	714	603	2077	964	0.81582
ELL3	NM_025165	0.589764	0.521686	1.10123	0.700776	463	1550	64	2203	1070	0.490758
PCDHB8	NM_019120	0.589632	0.603796	0.667505	0.843344	464	482	3790	568	1326	0.284392
CCZ1B	NM_198097	0.589577	0.615853	0.944978	0.677485	465	406	362	2676	977.25	0.750593
ZKSCAN1	NM_003439	0.589573	0.624071	0.930659	0.914169	466	362	412	287	381.75	-0.825999
HNRNPAB	NM_004499	0.589489	0.571442	0.969952	0.904496	467	748	274	322	452.75	-0.550308
KCNH8	NM_144633	0.589436	0.671824	0.614332	0.603702	468	178	5077	4635	2589.5	0.855415
MLPH	NM_024101	0.589344	0.693589	0.709223	0.478752	469	128	2945	9937	3369.75	0.884959
KDM5B	NM_006618	0.589247	0.618915	0.910262	0.68614	470	395	495	2492	963	0.780252
PDCD6	NM_013232	0.588817	0.576731	0.986694	1.06101	471	699	230	63	365.75	-0.785585
SLC35F2	NM_017515	0.588761	0.606033	0.897051	0.62223	472	466	571	4129	1409.5	0.788418
TMEM41A	NM_080652	0.588641	0.548281	0.854779	0.841578	473	1026	844	584	731.75	0.0778796
TMEM144	NM_018342	0.588638	0.492575	0.85926	0.517619	474	2228	805	7930	2859.25	0.780354
SWT1	NM_017673	0.58856	0.443885	0.779394	0.415951	475	3534	1762	12280	4512.75	0.815204
TFG	NM_006070	0.588425	0.556258	0.683675	0.745328	476	917	3446	1472	1577.75	0.543501
ADIPOR1	NM_015999	0.588355	0.626598	0.920483	0.771057	477	355	453	1144	607.25	0.749176
NMD3	NM_015938	0.588327	0.502928	0.58757	0.454055	478	1982	5834	11033	4831.75	0.973626
CNKSR3	NM_173515	0.587646	0.45502	0.7423	0.480425	479	3242	2367	9858	3986.5	0.862496
F2R	NM_001992	0.587396	0.665881	0.897091	1.06018	480	199	569	65	328.25	-0.478786
PICALM	NM_007166	0.587387	0.629579	0.548963	0.451759	481	346	7120	11130	4769.25	0.945037
HIST1H2BK	NM_080593	0.587335	0.583708	0.769459	0.860164	482	637	1908	492	879.75	0.243718
NEK3	NM_002498	0.587107	0.59054	0.808428	0.0518358	483	579	1329	16348	4684.75	0.801742
TRPM4	NM_017636	0.587099	0.533641	0.685183	0.623003	484	1280	3418	4119	2325.25	0.977922
DGKD	NM_003648	0.587055	0.651585	0.841835	0.674199	485	247	951	2747	1107.5	0.854629
CDC14A	NM_033312	0.586932	0.495515	0.584797	0.363019	486	2169	5929	13433	5504.25	0.955688
HIST1H2AK	NM_003510	0.586856	0.654133	0.798406	1.21363	487	236	1475	13	552.75	-0.0366509
GDI2	NM_001494	0.586843	0.658947	0.765813	0.689399	488	221	1964	2421	1273.5	0.899092
ABHD2	NM_007011	0.586815	0.537428	0.617905	0.569356	489	1219	4985	5698	3097.75	0.954076
OLR1	NM_002543	0.586586	0.515554	0.960958	0.771883	490	1670	305	1132	899.25	0.11603
PPM1H	NM_020700	0.586471	0.557226	0.614613	0.469324	491	909	5065	10392	4214.25	0.948795
ICK	NM_016513	0.586405	0.59128	0.977637	0.785923	492	570	252	975	572.25	0.485616
HSP90B1	NM_003299	0.586134	0.698941	0.678514	0.666882	493	118	3558	2935	1776	0.806318
FAM91A1	NM_144963	0.586067	0.50663	0.817695	0.533507	494	1889	1214	7131	2682	0.822249
NAF1	NM_138386	0.585932	0.565739	0.746956	0.616066	495	817	2295	4284	1972.75	0.959265
NRDC	NM_002525	0.58587	0.584873	0.727019	0.763237	496	621	2631	1237	1246.25	0.558578
PCDHB18P	NR_001281	0.585814	0.572596	0.659165	0.770808	497	740	3969	1147	1588.25	0.415371
ACSM3	NM_005622	0.5858	0.442576	0.3636	0.389134	498	3558	13705	12928	7672.25	0.921797
RRS1	NM_015169	0.585779	0.60621	1.35699	0.944989	499	465	9	210	295.75	-0.740657
PDIA3	NM_005313	0.585458	0.64537	0.802991	0.30359	500	269	1413	14281	4115.75	0.807241
NCF2	NM_000433	0.58543	0.542932	0.599571	0.873116	501	1123	5469	431	1881	0.221362
HIST3H2A	NM_033445	0.585367	0.619123	1.03417	0.996779	502	393	142	129	291.5	-0.952819
IL13RA1	NM_001560	0.58509	0.609062	0.927872	0.543174	503	449	427	6712	2022.75	0.76828
FRK	NM_002031	0.5849	0.500545	0.563047	0.387628	504	2032	6624	12961	5530.25	0.968251
CCL4L1	NM_207007	0.584864	0.421035	0.600057	0.831955	505	4253	5455	634	2711.75	0.0813266
NIFK	NM_032390	0.584538	0.704666	0.831893	0.752062	506	111	1040	1390	761.75	0.81682
PFKFB2	NM_001018053	0.584427	0.506864	0.897305	0.704191	507	1886	568	2127	1272	0.535333
PPM1E	NM_014906	0.583797	0.602556	0.699832	0.681496	508	484	3115	2591	1674.5	0.832198
STX19	NM_001001850	0.583765	0.630586	1.06218	0.897248	509	341	99	344	323.25	-0.563477
FEM1C	NM_020177	0.583536	0.54583	0.909758	0.560105	510	1074	498	6010	2023	0.769508
PI4K2B	NM_018323	0.583168	0.538728	0.778842	0.406123	511	1196	1773	12542	4005.5	0.828457
SLC30A7	NM_133496	0.583103	0.635358	0.937462	0.756283	512	318	386	1341	639.25	0.694877
SSR3	NM_007107	0.583026	0.533123	0.824046	0.389855	513	1290	1141	12911	3963.75	0.800506
XYLB	NM_005108	0.582863	0.560532	0.875215	1.04322	514	870	703	77	541	-0.558225
PROS1	NM_000313	0.582547	0.573713	0.599953	0.395724	515	726	5458	12788	4871.75	0.932945
TUT7	NM_024617	0.582483	0.601379	0.61522	0.765287	516	497	5048	1215	1819	0.393977
COQ8A	NM_020247	0.582394	0.550798	0.803318	0.63274	517	982	1406	3837	1685.5	0.906053
TTC30A	NM_152275	0.582386	0.531106	0.868994	0.734466	518	1331	736	1638	1055.75	0.68859
LARP1B	NM_018078	0.582338	0.569166	0.830716	0.62395	519	768	1057	4102	1611.5	0.850835
SNORA18	NR_002959	0.581666	0.667189	0.689998	0.637169	520	194	3319	3703	1934	0.892864
BYSL	NM_004053	0.581647	0.539747	0.954836	0.848231	521	1179	338	544	645.5	-0.27126
PCDHGB8P	NR_001297	0.581025	0.623334	0.708775	0.862209	522	370	2954	484	1082.5	0.255236
PARP8	NM_024615	0.580933	0.413722	0.673598	0.383556	523	4505	3674	13055	5439.25	0.885669
TOMM70	NM_014820	0.580607	0.539938	0.966292	0.653062	524	1174	287	3276	1315.25	0.699569
POLN	NM_181808	0.580593	0.546267	1.00961	0.712065	525	1063	178	1990	939	0.573871
MTRR	NM_002454	0.580133	0.572992	0.392373	0.522677	526	733	13112	7689	5515	0.721418
CCNL1	NM_020307	0.580005	0.631002	0.457915	0.434938	527	339	11035	11695	5899	0.903192
EDEM1	NM_014674	0.58	0.61454	0.757026	0.872669	528	413	2120	436	874.25	0.222049
ARHGAP29	NM_004815	0.579631	0.564976	0.721646	0.54521	529	829	2727	6615	2675	0.92895
ZNF649	NM_023074	0.57962	0.682549	0.522139	0.444687	530	151	8175	11381	5059.25	0.934461
ZFP36	NM_003407	0.579615	0.290471	0.109641	0.179592	531	12155	16240	15544	11117.5	0.871167
PCDHB7	NM_018940	0.579468	0.587406	0.676577	0.786757	532	607	3601	967	1426.75	0.379646
PCDHB5	NM_015669	0.578909	0.587077	0.528701	0.661447	533	609	7884	3072	3024.5	0.557638
SASS6	NM_194292	0.578846	0.522398	0.957451	0.886476	534	1526	319	383	690.5	-0.379808
LAP3	NM_015907	0.578272	0.57619	0.828871	0.702293	535	702	1081	2174	1123	0.927739
EEF1A1P9	NR_003586	0.578002	0.641367	0.755995	0.376026	536	289	2139	13203	4041.75	0.834872
SMYD3	NM_022743	0.577822	0.537571	1.05484	0.792971	537	1216	108	908	692.25	0.00134957
FAM98A	NM_015475	0.577541	0.406346	0.816059	0.253754	538	4788	1235	14824	5346.25	0.770357
DLX1	NM_178120	0.577481	0.668464	0.737472	0.60138	539	189	2446	4690	1966	0.917776
TAF1D	NM_024116	0.577456	0.756669	0.84607	0.728645	540	64	916	1719	809.75	0.810299
CD302	NM_014880	0.57743	0.558705	0.849774	0.790727	541	894	887	932	813.5	0.823741
TERC	NR_001566	0.576995	0.593298	0.823069	0.854417	542	559	1148	524	693.25	0.22757
SNORA1	NR_003026	0.576881	0.528761	0.991044	0.692178	543	1377	222	2361	1125.75	0.58017
MICAL2	NM_014632	0.576745	0.700049	0.611239	0.806657	544	116	5145	799	1651	0.318798
B3GAT1	NM_018644	0.576454	0.679449	0.515492	0.443207	545	160	8466	11429	5150	0.932175
YIPF1	NM_018982	0.576444	0.439511	0.622485	0.19845	546	3655	4873	15394	6117	0.916312
WARS2	NM_015836	0.575286	0.575191	0.886206	0.499639	547	710	642	8883	2695.5	0.780441
RINT1	NM_021930	0.574693	0.517625	0.847699	0.753652	548	1617	908	1370	1110.75	0.475981
SNORD33	NR_000020	0.574574	0.68638	0.425823	0.683212	549	143	12148	2555	3848.75	0.413102
SHLD2	NM_019054	0.574302	0.619257	0.708581	0.448	550	392	2960	11258	3790	0.875525
PPIB	NM_000942	0.5743	0.769153	0.840533	0.767961	551	56	962	1185	688.5	0.729768
ZNF542P	NR_003127	0.574261	0.628707	0.870997	0.766532	552	347	723	1199	705.25	0.82338
RNF149	NM_173647	0.574099	0.636764	0.901693	0.821662	553	308	539	699	524.75	0.534449
CAPZA1	NM_006135	0.573768	0.597063	0.856449	0.487617	554	526	829	9529	2859.5	0.790192
C5orf49	NM_001089584	0.573528	0.600828	0.992366	0.96536	555	502	218	172	361.75	-0.950342
USP38	NM_032557	0.573473	0.528372	0.718096	0.528846	556	1386	2785	7351	3019.5	0.927962
STK39	NM_013233	0.573324	0.690216	0.536358	0.522534	557	136	7584	7693	3992.5	0.884074
FAAH	NM_001441	0.573314	0.456419	0.636752	0.527928	558	3194	4474	7396	3905.5	0.990252
HMG20B	NM_006339	0.572888	0.587562	0.685189	0.52786	559	604	3417	7397	2994.25	0.933728
YEATS2	NM_018023	0.572748	0.511886	0.670976	0.853292	560	1762	3718	531	1642.75	0.161106
ATP6V1C1	NM_001695	0.572746	0.490089	0.941355	0.578917	561	2290	374	5374	2149.75	0.698034
ICAM1	NM_000201	0.572604	0.596255	0.775497	0.752858	562	535	1823	1381	1075.25	0.761938
TAOK3	NM_016281	0.572195	0.400782	0.302894	0.202771	563	5001	14640	15361	8891.25	0.956975
RPL13AP20	NR_003932	0.572022	0.68167	0.832064	0.646173	564	154	1039	3469	1306.5	0.833836
RFX3	NM_002919	0.571965	0.590439	0.763296	0.56728	565	581	2030	5765	2235.25	0.897875
CANT1	NM_138793	0.57194	0.582253	0.67145	0.727275	566	648	3704	1732	1662.5	0.579113
COLEC12	NM_130386	0.571829	0.646453	0.74629	0.808203	567	264	2302	790	980.75	0.385379
SERBP1	NM_001018067	0.571766	0.646823	0.884144	0.620112	568	262	651	4184	1416.25	0.783
PKN1	NM_002741	0.571712	0.580026	0.789999	0.907569	569	667	1587	308	782.75	0.0317441
VMP1	NM_030938	0.571701	0.599721	0.501847	0.565546	570	508	9092	5813	3995.75	0.745543
PSAT1	NM_021154	0.571599	0.521041	0.678085	0.759936	571	1561	3568	1276	1744	0.41405
PCDHB4	NM_018938	0.571591	0.569363	0.625414	0.787061	572	766	4778	963	1769.75	0.33272
MAP3K13	NM_004721	0.57138	0.46409	0.897054	0.542153	573	2978	570	6751	2718	0.713405
HIVEP1	NM_002114	0.57114	0.540115	0.67898	0.548118	574	1171	3546	6506	2949.25	0.965782
SCAMP1	NM_004866	0.570766	0.627391	0.892609	0.577045	575	351	598	5441	1741.25	0.776213
CCT3	NM_005998	0.570681	0.552657	0.961578	0.605953	576	958	302	4577	1603.25	0.732201
PCDHB11	NM_018931	0.570591	0.598251	0.77762	0.773572	577	521	1797	1107	1000.5	0.623921
P4HB	NM_000918	0.57048	0.640193	0.686653	0.913742	578	292	3381	288	1134.75	0.190518
EIF3B	NM_001037283	0.57026	0.699601	0.962202	0.776585	579	117	297	1065	514.5	0.511614
SNORD60	NR_002736	0.570247	0.549053	0.619883	0.530372	580	1015	4945	7265	3451.25	0.963955
SNORA71B	NR_002910	0.569859	0.704577	0.671501	0.863198	581	112	3703	475	1217.75	0.253177
C1orf43	NM_015449	0.569623	0.583022	0.965653	0.836341	582	644	291	608	531.25	-0.218919
ZNF577	NM_032679	0.568742	0.67236	0.436429	0.406626	583	175	11825	12532	6278.75	0.899018
EEF1A1	NM_001402	0.568551	0.63794	0.753159	0.377282	584	306	2182	13183	4063.75	0.834783
PRRC2A	NM_080686	0.568354	0.595862	0.710365	0.708051	585	537	2925	2044	1522.75	0.748066
RHOBTB3	NM_014899	0.568322	0.439756	0.488473	0.0807484	586	3645	9695	16177	7525.75	0.988529
VCAM1	NM_001078	0.568312	0.465532	0.4366	0.416978	587	2932	11817	12253	6897.25	0.942336
PIK3R3	NM_003629	0.568307	0.554161	0.602886	0.444267	588	937	5369	11395	4572.25	0.94356
CRCP	NM_014478	0.568284	0.605971	0.977667	0.836229	589	467	251	609	479	-0.122468
PCDHB14	NM_018934	0.568088	0.572794	0.603013	0.75863	590	735	5365	1303	1998.25	0.385733
RANBP9	NM_005493	0.567771	0.460927	0.725481	0.325338	591	3060	2655	13997	5075.75	0.850267
SLC9A2	NM_003048	0.567492	0.514503	0.730871	0.408641	592	1689	2551	12475	4326.75	0.858413
EIF3J	NM_003758	0.566727	0.666624	0.763723	0.426995	593	196	2014	11951	3688.5	0.832886
C5orf15	NM_020199	0.566583	0.561487	0.739049	0.572317	594	860	2415	5583	2363	0.930629
RABEP2	NM_024816	0.566537	0.614484	0.745615	0.758323	595	414	2313	1305	1156.75	0.603819
NFE2L3	NM_004289	0.566508	0.653072	0.941801	1.04373	596	241	373	76	321.5	-0.839266
ESRP1	NM_017697	0.566431	0.487386	0.967971	0.739433	597	2374	279	1567	1204.25	0.110403
ASNS	NM_001673	0.566425	0.623483	0.999792	0.999337	598	365	202	126	322.75	-0.97611
MPEG1	NM_001039396	0.566384	0.496592	0.505739	0.653852	599	2136	8912	3258	3726.25	0.525422
PCDHGA8	NM_032088	0.566177	0.587351	0.715941	0.71899	600	608	2818	1880	1476.5	0.72467
GALNT3	NM_004482	0.565437	0.579685	0.63735	0.608066	601	669	4468	4523	2565.25	0.901436
RERE	NM_001042681	0.565267	0.519837	0.633929	0.690728	602	1582	4538	2396	2279.5	0.642721
RPL37	NM_000997	0.564709	0.613526	1.00843	0.82549	603	421	179	677	470	-0.0116397
RPS18	NM_022551	0.564616	0.574778	1.15485	0.71371	604	715	37	1958	828.5	0.539729
SNX4	NM_003794	0.564264	0.53614	0.760074	0.405153	605	1239	2068	12563	4118.75	0.836972
FHIT	NM_002012	0.564195	0.496409	0.965934	0.499435	606	2141	290	8896	2983.25	0.738525
RPL7L1	NM_198486	0.564162	0.655571	0.678972	0.627559	607	232	3547	4000	2096.5	0.892792
SPOCK1	NM_004598	0.564092	0.572733	0.470722	0.356486	608	738	10494	13535	6343.75	0.940167
ZNF30	NM_194325	0.56406	0.588768	0.584811	0.654749	609	595	5927	3234	2591.25	0.669541
NONO	NM_007363	0.563794	0.552069	0.759945	0.628324	610	967	2070	3975	1905.5	0.955386
MIPEP	NM_005932	0.563762	0.500093	0.846718	0.286978	611	2044	914	14476	4511.25	0.783007
NME1-NME2	NM_001018136	0.563573	0.624251	0.885586	0.70598	612	360	646	2088	926.5	0.775481
RPL31	NM_001098577	0.563548	0.549595	0.903984	0.642601	613	1006	525	3566	1427.5	0.750628
CCL19	NM_006274	0.563491	0.526392	0.521739	0.498253	614	1435	8196	8972	4804.25	0.936452
ACBD3	NM_022735	0.563471	0.596326	0.715345	0.696301	615	533	2825	2286	1564.75	0.809177
SNORA65	NR_002449	0.563252	0.593299	0.734119	0.721671	616	558	2500	1816	1372.5	0.753661
ZNF277	NM_021994	0.562618	0.535483	1.22829	0.79943	617	1251	19	853	685	-0.131266
CCL18	NM_002988	0.562394	0.484463	0.5555	0.488284	618	2465	6894	9494	4867.75	0.988641
FARSB	NM_005687	0.561873	0.600867	0.732952	0.467953	619	501	2524	10452	3524	0.863861
MOGS	NM_006302	0.56186	0.580264	0.895642	0.851561	620	666	580	537	600.75	-0.784272
TMEM69	NM_016486	0.561749	0.567354	0.78138	0.686451	621	798	1727	2482	1407	0.971464
SNORD101	NR_002434	0.561712	0.574486	0.677106	0.689951	622	720	3583	2411	1834	0.744995
XBP1	NM_005080	0.561689	0.49193	0.660459	0.195596	623	2244	3945	15424	5559	0.886365
TMF1	NM_007114	0.56166	0.558912	0.781823	0.436805	624	892	1717	11632	3716.25	0.824877
CCDC125	NM_176816	0.561651	0.611101	0.923121	0.718793	625	438	447	1884	848.5	0.702576
SNHG8	NR_003584	0.561084	0.595003	0.88105	0.854766	626	542	674	522	591	-0.325651
SNORD46	NR_000024	0.56077	0.428638	0.863045	0.637026	627	4004	781	3708	2280	0.425875
PCDHGB5	NM_018925	0.560477	0.55561	0.70464	0.562669	628	923	3047	5907	2626.25	0.951012
CARNMT1	NM_152420	0.560369	0.576956	0.852445	0.557747	629	695	863	6117	2076	0.796491
ADAM2	NM_001464	0.560366	0.344023	0.951951	0.84453	630	8146	345	562	2420.75	-0.270622
SNORD36A	NR_002448	0.560359	0.558194	0.528188	0.590913	631	901	7910	4999	3610.25	0.743069
FRMD4B	NM_015123	0.560039	0.329336	0.465496	0.471712	632	9249	10713	10289	7720.75	0.824464
WWP1	NM_007013	0.559905	0.458601	0.88786	0.578394	633	3133	627	5392	2446.25	0.663292
GCC2	NM_014635	0.559901	0.490981	0.596394	0.283736	634	2268	5553	14521	5744	0.936103
FCER1G	NM_004106	0.559888	0.525419	0.511663	0.815213	635	1459	8652	745	2872.75	0.250953
EBF2	NM_022659	0.559438	0.440969	0.60342	0.658358	636	3603	5346	3143	3182	0.615042
SETD7	NM_030648	0.559262	0.458398	0.536061	0.335721	637	3140	7596	13827	6300	0.982535
CBLC	NM_012116	0.559036	0.569892	0.840408	0.759903	638	761	964	1278	910.25	0.980259
VN1R103P	XR_016072	0.558756	0.508811	0.398335	0.31486	639	1827	12958	14130	7388.5	0.933016
PCGF3	NM_006315	0.558755	0.662876	0.866007	0.859404	640	208	758	503	527.25	0.0757256
NPM1	NM_002520	0.558629	0.583835	0.995051	0.668802	641	636	213	2884	1093.5	0.672586
LRIF1	NM_018372	0.558584	0.480555	0.739507	0.664054	642	2557	2408	3009	2154	0.863074
WDR12	NM_018256	0.55833	0.569142	0.922792	0.703256	643	770	448	2151	1003	0.698431
MICALCL	NM_032867	0.558308	0.598626	0.78324	0.80115	644	516	1689	836	921.25	0.427271
CLPTM1L	NM_030782	0.558192	0.515773	0.740338	0.709711	645	1666	2397	2016	1681	0.83113
MRPL3	NM_007208	0.558183	0.652581	0.816518	0.543112	646	243	1231	6715	2208.75	0.817458
AFDN	NM_005936	0.55817	0.524616	0.679818	0.388673	647	1477	3530	12939	4648.25	0.88818
GOLGB1	NM_004487	0.558075	0.501647	0.664916	0.319887	648	2010	3848	14060	5141.5	0.892125
IFRD1	NM_001550	0.558026	0.530711	0.605547	0.720587	649	1334	5292	1834	2277.25	0.469084
TP53	NM_000546	0.557959	0.507586	0.850058	0.642233	650	1862	884	3571	1741.75	0.756984
CSRNP1	NM_033027	0.557853	0.355855	0.323764	0.269149	651	7346	14344	14680	9255.25	0.951711
ITPR3	NM_002224	0.55767	0.516378	0.666802	0.498112	652	1649	3807	8981	3772.25	0.943623
CERS4	NM_024552	0.557498	0.571405	0.876769	0.852093	653	749	694	535	657.75	-0.581553
TMEM120B	NM_001080825	0.557159	0.564866	0.718732	0.80021	654	832	2774	842	1275.5	0.322644
ANKZF1	NM_018089	0.557158	0.581971	0.75	0.751084	655	652	2240	1401	1237	0.653496
USF3	NM_001009899	0.556879	0.579255	0.908536	0.772229	656	673	506	1123	739.5	0.59789
DCAF6	NM_018442	0.55684	0.584144	0.77636	0.635371	657	632	1814	3758	1715.25	0.921305
GNAI1	NM_002069	0.556775	0.512785	0.411908	0.517173	658	1740	12575	7956	5732.25	0.757038
OLA1	NM_013341	0.556733	0.669569	1.08215	0.633404	659	187	79	3815	1185	0.682183
GCH1	NM_000161	0.556708	0.554766	0.893465	0.659704	660	930	592	3108	1322.5	0.754197
DHRS11	NM_024308	0.556283	0.533972	1.01048	0.832155	661	1274	174	632	685.25	-0.33944
CDC42SE1	NM_020239	0.55585	0.59462	0.770665	0.657757	662	546	1890	3156	1563.5	0.931308
BAZ1A	NM_013448	0.55583	0.60415	0.904692	0.705046	663	479	519	2102	940.75	0.722815
CCL3	NM_002983	0.555536	0.512497	0.594459	1.0057	664	1747	5619	117	2036.75	0.116027
NME1	NM_000269	0.555276	0.607079	0.848991	0.697438	665	459	897	2264	1071.25	0.829198
CEP170	NM_014812	0.555037	0.523797	0.877014	0.765826	666	1496	691	1206	1014.75	0.259124
ATAT1	NM_024909	0.554899	0.55425	0.763742	0.722149	667	934	2013	1805	1354.75	0.885916
EIF4BP3	XR_037860	0.554587	0.573271	0.768298	0.308694	668	730	1927	14221	4386.5	0.820978
OR51L1	NM_001004755	0.554559	0.48836	0.85295	0.564298	669	2349	859	5851	2432	0.756115
SNORA17B	NR_002975	0.554412	0.55773	0.586605	0.776006	670	906	5859	1075	2127.5	0.319382
RAP1GAP2	NM_001100398	0.55417	0.596892	0.940529	0.649683	671	528	375	3384	1239.5	0.718576
USP13	NM_003940	0.554063	0.492992	0.974594	0.734635	672	2213	262	1634	1195.25	0.135719
PNPT1	NM_033109	0.554025	0.615746	0.953685	0.64433	673	407	341	3514	1233.75	0.715028
PCDHB9	NM_019119	0.553989	0.568289	0.794817	0.746626	674	777	1532	1460	1110.75	0.897475
EIF2AK3	NM_004836	0.553929	0.546666	0.747466	0.415851	675	1056	2283	12282	4074	0.843864
RPL29P2	NR_002778	0.553299	0.69459	1.06271	0.624974	676	126	98	4069	1242.25	0.688572
MPC2	NM_015415	0.553149	0.550941	0.766992	0.673799	677	979	1942	2751	1587.25	0.981637
SLC35A3	NM_012243	0.553088	0.503325	0.765297	0.258919	678	1967	1983	14785	4853.25	0.821989
NSUN2	NM_017755	0.552885	0.53876	0.784311	0.70546	679	1194	1672	2098	1410.75	0.999113
ZNF614	NM_025040	0.552808	0.6313	0.549071	0.39569	680	334	7114	12790	5229.5	0.939056
RASD1	NM_016084	0.552736	0.510504	0.407539	0.504733	681	1800	12720	8617	5954.5	0.784704
QSOX2	NM_181701	0.552657	0.545022	0.800682	0.764988	682	1093	1447	1218	1110	0.789608
MAP4K4	NM_004834	0.552572	0.611352	0.863848	0.770396	683	435	769	1150	759.25	0.755444
FOXA1	NM_004496	0.552487	0.631073	0.82589	0.592925	684	337	1121	4920	1765.5	0.81878
POM121C	NM_001099415	0.552474	0.551276	0.695384	0.972077	685	975	3189	160	1252.25	0.0618169
SEH1L	NM_031216	0.552405	0.561198	0.845239	0.441013	686	861	925	11500	3493	0.786016
GHR	NM_000163	0.552383	0.574612	0.808307	0.670522	687	716	1330	2842	1393.75	0.904842
TRA2A	NM_013293	0.552204	0.505078	0.838304	0.596757	688	1929	980	4816	2103.25	0.783366
GPR37	NM_005302	0.552029	0.532071	0.836845	0.879672	689	1310	994	407	850	-0.385409
AADAT	NM_016228	0.551989	0.573008	0.549005	0.782103	690	732	7118	1005	2386.25	0.299731
PPIA	NM_021130	0.551961	0.60387	0.976484	0.776486	691	480	256	1068	623.75	0.339064
LARS2	NM_015340	0.55191	0.522395	0.929972	0.889966	692	1527	417	372	752	-0.498875
SNORA6	NR_002325	0.551767	0.547568	0.892351	0.758833	693	1040	600	1299	908	0.552178
CCL4	NM_002984	0.551741	0.405936	0.620338	0.790774	694	4801	4933	930	2839.5	0.0462691
PM20D2	NM_001010853	0.551638	0.614108	0.848708	0.759697	695	418	899	1284	824	0.796081
ENTPD5	NM_001249	0.551477	0.610149	0.623092	0.403064	696	446	4852	12623	4654.25	0.912789
STEAP1	NM_012449	0.551454	0.454412	0.670431	0.911444	697	3257	3726	296	1994	-0.054228
TMEM214	NM_017727	0.551238	0.594912	0.854708	0.583767	698	544	846	5225	1828.25	0.790301
ABL2	NM_005158	0.550898	0.546281	0.991787	0.891224	699	1062	220	367	587	-0.633223
MAP2	NM_001039538	0.550723	0.564869	0.61467	0.665334	700	831	5062	2976	2392.25	0.692011
SOX14	NM_004189	0.550487	0.430545	0.445728	0.513119	701	3935	11543	8174	6088.25	0.81564
PMS1	NM_000534	0.550465	0.550055	0.904458	0.564923	702	996	522	5833	2013.25	0.75413
IGF2R	NM_000876	0.54993	0.557704	0.444111	0.224357	703	907	11602	15150	7090.5	0.942519
SLIT1	NM_003061	0.549833	0.599498	0.603359	0.998579	704	511	5354	128	1674.25	0.163154
ADSL	NM_000026	0.549777	0.619845	0.786945	0.555909	705	390	1625	6189	2227.25	0.848009
LRRC8D	NM_018103	0.549776	0.606913	0.771475	0.823548	706	461	1880	685	933	0.273105
HLA-DMB	NM_002118	0.549745	0.588322	0.608916	1.26124	707	600	5211	7	1631.25	0.134718
BAIAP2L1	NM_018842	0.549711	0.556953	0.656554	0.60059	708	912	4018	4712	2587.5	0.941218
ENOX1	NM_017993	0.54968	0.47102	0.595603	0.474491	709	2799	5576	10148	4808	0.983837
N4BP2	NM_018177	0.549589	0.523809	0.452773	0.362335	710	1493	11239	13444	6721.5	0.9437
RASGRP1	NM_005739	0.549558	0.447733	0.540301	0.603105	711	3420	7433	4645	4052.25	0.731917
AAK1	NM_014911	0.549556	0.615563	0.886493	0.806318	712	408	639	805	641	0.388352
PRELID3B	NM_016045	0.549394	0.72325	0.887412	0.897169	713	89	631	345	444.5	-0.254847
MAN2A1	NM_002372	0.549063	0.43825	0.555588	0.212074	714	3697	6887	15265	6640.75	0.963308
ATF3	NM_001674	0.548971	0.315778	0.296886	0.268401	715	10330	14718	14685	10112	0.906311
NOL10	NM_024894	0.54893	0.557976	0.793412	0.589562	716	904	1548	5050	2054.5	0.868457
CDKN2AIPNL	NM_080656	0.548734	0.564077	0.914054	0.959397	717	838	480	186	555.25	-0.875815
MAPKAPK3	NM_004635	0.548545	0.567825	0.782849	0.554777	718	783	1700	6237	2359.5	0.859843
YRDC	NM_024640	0.548518	0.584166	1.05394	0.744027	719	631	111	1491	738	0.407352
ZNF281	NM_012482	0.548509	0.484766	0.913557	0.969174	720	2453	482	167	955.5	-0.45778
HS2ST1	NM_012262	0.548442	0.550451	0.751265	0.573851	721	988	2210	5535	2363.5	0.914421
AURKAP1	NR_001587	0.548183	0.559388	0.981048	0.921292	722	889	243	267	530.25	-0.798314
C2	NM_000063	0.548081	0.414706	0.393875	0.562638	723	4469	13078	5908	6044.5	0.603011
RPL7A	NM_000972	0.548047	0.584862	0.782281	0.573564	724	622	1709	5547	2150.5	0.866839
MGAT2	NM_002408	0.547842	0.605255	0.818743	0.891752	725	476	1200	363	691	-0.125797
METTL9	NM_016025	0.547657	0.593448	0.83324	0.598933	726	554	1023	4746	1762.25	0.809319
PAXIP1	NM_007349	0.547497	0.56771	0.930579	0.720074	727	786	414	1851	944.5	0.618695
ANKRD36B	NM_025190	0.547483	0.638507	0.674273	0.422979	728	302	3653	12061	4186	0.883579
MSR1	NM_002445	0.54704	0.592625	0.762339	0.895519	729	563	2042	354	922	0.0599543
EPS15	NM_001981	0.546738	0.427783	0.530088	0.0911648	730	4026	7823	16117	7174	0.97292
PARP12	NM_022750	0.546517	0.540355	1.00432	0.825814	731	1167	191	674	690.75	-0.370786
ABCE1	NM_002940	0.546445	0.546514	0.771584	0.432467	732	1058	1879	11773	3860.5	0.827285
TRIP13	NM_004237	0.546277	0.491845	1.07628	1.22505	733	2247	84	11	768.75	-0.538642
PGM3	NM_015599	0.546276	0.483473	0.528245	0.182166	734	2486	7907	15527	6663.5	0.966604
DMXL2	NM_015263	0.545601	0.567402	0.637531	0.585838	735	797	4463	5159	2788.5	0.929421
EIF2B4	NM_001034116	0.545474	0.529908	0.769543	0.69151	736	1350	1904	2377	1591.75	0.99834
LARS	NM_020117	0.545338	0.605863	0.651963	0.252384	737	468	4122	14838	5041.25	0.880336
GSE1	NM_014615	0.54504	0.624157	0.69087	0.562758	738	361	3300	5904	2575.75	0.92453
DHFR	NM_000791	0.544992	0.544395	1.09852	1.02876	739	1100	66	91	499	-0.757511
APBA2	NM_005503	0.544991	0.528745	0.631077	0.72536	740	1378	4609	1759	2121.5	0.474505
CENPO	NM_024322	0.544938	0.510821	1.06601	1.07869	741	1791	95	55	670.5	-0.597981
RPS4Y1	NM_001008	0.544916	0.47083	0.641429	0.470436	742	2806	4377	10352	4569.25	0.949715
PCDHB15	NM_018935	0.544599	0.536805	0.599418	0.762772	743	1228	5474	1239	2171	0.334336
RORC	NM_001001523	0.544491	0.536721	0.561402	0.325522	744	1231	6680	13994	5662.25	0.945433
TMA7	NM_015933	0.54444	0.526935	0.871609	0.929048	745	1423	719	249	784	-0.585714
EIF3I	NM_003757	0.54442	0.578172	0.860648	0.938114	746	681	793	229	612.25	-0.715634
MTDH	NM_178812	0.544308	0.48327	0.892151	0.663745	747	2493	601	3013	1713.5	0.518981
SOAT1	NM_003101	0.54386	0.448831	0.327044	0.260357	748	3392	14297	14764	8300.25	0.939413
VKORC1L1	NM_173517	0.543631	0.580517	0.976291	0.89596	749	662	258	351	505	-0.869429
GBP5	NM_052942	0.543574	0.466075	0.541077	0.631186	750	2920	7402	3871	3735.75	0.644968
RWDD4	NM_152682	0.543539	0.530327	0.977085	0.603607	751	1340	255	4636	1745.5	0.690097
PVT1	NR_003367	0.543439	0.612309	0.960195	0.804211	752	431	308	819	577.5	0.0407863
ARF4	NM_001660	0.543038	0.560012	0.730328	0.33318	753	880	2562	13868	4515.75	0.84218
SLC25A40	NM_018843	0.542924	0.42958	0.928707	0.459283	754	3969	423	10834	3995	0.713244
FAM189A2	NM_004816	0.542816	0.423775	0.34165	-3.79653e-05	755	4155	14067	16591	8892	0.971394
IARS	NM_002161	0.542462	0.598742	0.690953	0.441665	756	515	3298	11480	4012.25	0.878769
PDCD2	NM_002598	0.542392	0.593273	1.04293	0.818449	757	560	130	720	541.75	-0.242928
WDR75	NM_032168	0.542389	0.527884	0.770825	0.489474	758	1395	1888	9440	3370.25	0.841221
ZNF595	NM_182524	0.542197	0.677057	0.834399	0.69077	759	166	1014	2393	1083	0.787342
C6orf120	NM_001029863	0.541767	0.497458	0.733793	0.421704	760	2117	2503	12104	4371	0.852974
GPR183	NM_004951	0.541618	0.542206	0.655453	0.359842	761	1133	4052	13484	4857.5	0.893561
TFF3	NM_003226	0.541493	0.575238	0.817207	0.514317	762	707	1224	8105	2699.5	0.806032
SLC38A11	NM_173512	0.54125	0.499409	0.697488	0.532699	763	2065	3154	7166	3287	0.94788
WWP2	NM_007014	0.541241	0.543523	0.558216	0.553161	764	1114	6783	6303	3741	0.886752
NOP58	NM_015934	0.541176	0.610672	0.665211	0.50564	765	440	3842	8561	3402	0.918499
ARMC10	NM_031905	0.540822	0.462087	0.892802	0.884097	766	3036	595	388	1196.25	-0.373346
METTL3	NM_019852	0.540806	0.521334	0.622717	0.515831	767	1555	4868	8019	3802.25	0.973164
CAMK2B	NM_172084	0.540783	0.608256	0.730363	0.646151	768	455	2561	3470	1813.5	0.914022
RACK1	NM_006098	0.540775	0.565372	0.74914	0.58359	769	822	2253	5234	2269.5	0.914722
RPL32	NM_000994	0.540659	0.555861	0.902847	0.755018	770	920	529	1354	893.25	0.5066
MAN2B1	NM_000528	0.540611	0.551264	0.765364	0.73721	771	976	1982	1604	1333.25	0.809257
SEC24A	NM_021982	0.540519	0.558166	0.577727	0.255625	772	902	6134	14809	5654.25	0.926835
FAM111A	NM_022074	0.540486	0.6619	0.866759	0.679988	773	211	751	2629	1091	0.745481
PICK1	NM_012407	0.540481	0.502015	0.494087	0.530905	774	2004	9441	7243	4865.5	0.836296
ACSL3	NM_004457	0.540311	0.511001	0.453085	0.155276	775	1785	11227	15713	7375	0.961622
PCDHGB2	NM_018923	0.54027	0.530447	0.737917	0.546089	776	1339	2437	6585	2784.25	0.910716
TMEM39A	NM_018266	0.540239	0.579855	0.692184	0.663362	777	668	3272	3028	1936.25	0.859311
SHROOM3	NM_020859	0.539885	0.593385	0.758765	0.79655	778	556	2093	873	1075	0.340136
DXO	NM_005510	0.53988	0.536508	0.777761	0.652769	779	1235	1791	3280	1771.25	0.956584
SLC23A1	NM_152685	0.539816	0.473632	0.502406	0.394072	780	2737	9062	12819	6349.5	0.982614
TIA1	NM_022037	0.539649	0.45224	0.574552	0.348653	781	3303	6230	13661	5993.75	0.962491
HNRNPLL	NM_138394	0.539386	0.529779	0.758222	0.393468	782	1357	2099	12836	4268.5	0.830441
PCDHGA1	NM_018912	0.539219	0.539582	0.761104	0.590178	783	1183	2058	5023	2261.75	0.915891
KHDC4	NM_014949	0.539009	0.512018	0.6998	0.831355	784	1761	3116	640	1575.25	0.104386
MYSM1	NM_001085487	0.538976	0.565492	0.675956	0.405118	785	821	3612	12564	4445.5	0.883402
RAB3IP	NM_022456	0.538819	0.566967	0.656153	0.615387	786	804	4031	4308	2482.25	0.912433
DAP3	NM_004632	0.538677	0.487058	0.969061	0.653441	787	2381	276	3266	1677.5	0.496115
PXN	NM_002859	0.538379	0.501432	0.604545	0.573999	788	2015	5316	5527	3411.5	0.951856
PRXL2C	NM_153698	0.53836	0.501023	0.656755	0.547001	789	2025	4012	6554	3345	0.988675
KLHL7	NM_018846	0.538068	0.480942	0.92212	0.666278	790	2547	449	2951	1684.25	0.453509
GPR31	NM_005299	0.538066	0.609014	0.763111	0.728671	791	450	2031	1718	1247.5	0.752597
TMEM209	NM_032842	0.537987	0.567594	0.997069	0.781206	792	791	208	1013	701	0.0299487
SLC27A2	NM_003645	0.537945	0.480426	0.725127	0.765785	793	2558	2661	1208	1805	0.184113
SNORD45A	NR_002749	0.537763	0.427711	0.639189	0.492577	794	4028	4431	9275	4632	0.954085
LMNB1	NM_005573	0.53765	0.424494	1.06623	0.924033	795	4132	94	259	1320	-0.383953
CD4	NM_000616	0.537532	0.478939	0.611245	0.957754	796	2592	5144	189	2180.25	0.042439
RMI1	NM_024945	0.537431	0.50415	1.02977	0.820367	797	1948	149	708	900.5	-0.353302
RPL31P11	NR_002595	0.537422	0.522423	1.0109	0.68124	798	1524	173	2600	1273.75	0.502223
RPL23A	NM_000984	0.537194	0.59157	0.855103	0.618774	799	567	841	4218	1606.25	0.778962
CNOT10	NM_015442	0.537061	0.430602	0.886494	0.691126	800	3933	638	2388	1939.75	0.122693
VLDLR	NM_003383	0.536998	0.375026	0.259999	0.247351	801	6224	15146	14898	9267.25	0.943856
PPP2R1B	NM_002716	0.536922	0.605631	0.598143	0.811121	802	470	5508	770	1887.5	0.263826
PCDHGC4	NM_018928	0.536794	0.516016	0.723968	0.569409	803	1659	2687	5697	2711.5	0.950327
EIF4BP7	XR_039149	0.536716	0.569625	0.750014	0.290146	804	763	2238	14431	4559	0.82638
RNF19B	NM_153341	0.53654	0.508114	0.496066	0.536391	805	1847	9347	6999	4749.5	0.823298
VN1R101P	XR_015287	0.536494	0.495759	0.359478	0.277631	806	2159	13774	14592	7832.75	0.929058
IGBP1	NM_001551	0.536454	0.419764	0.572527	0.415895	807	4306	6302	12281	5924	0.977821
METTL26	NM_001040160	0.536396	0.652117	1.04648	0.968455	808	244	125	168	336.25	-0.826934
TLCD1	NM_138463	0.536368	0.540693	0.87744	1.02648	809	1162	689	94	688.5	-0.760742
MTHFD1L	NM_015440	0.536358	0.666349	0.740582	1.0444	810	197	2393	74	868.5	-0.00145315
HACD2	NM_198402	0.536025	0.532007	0.819044	0.615198	811	1312	1195	4316	1908.5	0.829035
KCTD20	NM_173562	0.535919	0.578078	0.754765	0.499984	812	683	2153	8864	3128	0.852363
SNORD20	NR_002908	0.535679	0.610423	0.839866	0.962045	813	445	969	177	601	-0.499096
SNORD15A	NR_000005	0.535582	0.401549	0.890903	0.71386	814	4973	612	1953	2088	-0.0605748
NECTIN2	NM_002856	0.535573	0.61385	0.702013	0.820977	815	419	3085	702	1255.25	0.244011
TOR1B	NM_014506	0.535562	0.621412	0.831322	0.929373	816	379	1049	247	622.75	-0.357954
GNB2	NM_005273	0.535356	0.613194	0.733203	0.719875	817	425	2519	1859	1405	0.703448
PCDHGA10	NM_018913	0.535307	0.529929	0.646517	0.591228	818	1349	4235	4985	2846.75	0.9595
CSNK1G3	NM_004384	0.535113	0.51855	0.709452	0.304305	819	1601	2939	14273	4908	0.853919
EXOSC5	NM_020158	0.534844	0.56492	1.06341	0.615162	820	830	97	4319	1516.5	0.663577
TJP1	NM_003257	0.534662	0.644348	0.508191	0.17076	821	273	8817	15604	6378.75	0.937315
ZNF678	NM_178549	0.534643	0.622542	0.825901	0.64711	822	374	1120	3446	1440.5	0.811093
CHMP4C	NM_152284	0.534516	0.555921	1.09172	0.959661	823	919	73	185	500	-0.823647
PCDHB6	NM_018939	0.534313	0.561188	0.589184	0.725507	824	862	5780	1755	2305.25	0.422513
FAM171A1	NM_001010924	0.534311	0.588332	0.539095	0.626917	825	599	7487	4020	3232.75	0.656797
REPIN1	NM_014374	0.534147	0.595401	0.747013	0.852738	826	540	2294	533	1048.25	0.134216
DNMBP	NM_015221	0.534129	0.627318	0.678851	0.689742	827	352	3549	2414	1785.5	0.699115
BAMBI	NM_012342	0.533993	0.449261	0.944389	0.947684	828	3384	366	203	1195.25	-0.425955
GK5	NM_001039547	0.53399	0.598494	0.924476	0.692401	829	518	439	2357	1035.75	0.648537
PCDHGA6	NM_018919	0.533909	0.512671	0.698263	0.553857	830	1743	3139	6275	2996.75	0.960642
LYAR	NM_017816	0.533789	0.441361	0.856615	0.67367	831	3595	828	2754	2002	0.277472
PNPLA7	NM_152286	0.533762	0.475667	0.324965	0.349949	832	2699	14325	13644	7875	0.910132
SLC2A14	NM_153449	0.533446	0.516599	0.433846	0.153396	833	1644	11912	15730	7529.75	0.954009
RNF157	NM_052916	0.533419	0.455301	0.63812	0.733427	834	3234	4451	1652	2542.75	0.293305
PRSS8	NM_002773	0.53335	0.53849	0.651348	0.396201	835	1200	4130	12781	4736.5	0.899829
SNORD14B	NR_001452	0.533263	0.466298	0.533895	0.616574	836	2912	7690	4273	3927.75	0.676638
ABRACL	NM_021243	0.533069	0.464613	0.878108	0.577509	837	2966	685	5422	2477.5	0.66662
OR7E37P	NR_002163	0.532858	0.523617	0.945964	0.918847	838	1501	354	274	741.75	-0.64965
PVR	NM_006505	0.53274	0.578399	0.707433	0.671906	839	677	2981	2794	1822.75	0.854901
EIF2AK2	NM_002759	0.532588	0.546149	0.788706	0.732625	840	1067	1603	1665	1293.75	0.961077
SERINC5	NM_178276	0.532585	0.577569	0.69108	0.429787	841	688	3296	11865	4172.5	0.874765
GALNT10	NM_198321	0.532545	0.454572	0.831089	0.67531	842	3255	1051	2717	1966.25	0.36778
NME2	NM_002512	0.532187	0.584406	0.874932	0.698015	843	628	706	2253	1107.5	0.723395
RPF2	NM_032194	0.531973	0.595494	0.709998	0.414476	844	538	2930	12327	4159.75	0.857335
IARS2	NM_018060	0.531678	0.465364	0.955457	0.738357	845	2939	334	1588	1426.5	-0.0428746
ACSS1	NM_032501	0.531524	0.519019	0.807697	0.62404	846	1592	1338	4097	1968.25	0.844244
ANKHD1-EIF4EBP3	NM_020690	0.531422	0.503836	0.536944	0.177601	847	1955	7563	15559	6481	0.954474
ANK3	NM_020987	0.531379	0.526097	0.644423	0.519763	848	1445	4294	7817	3601	0.962132
CASD1	NM_022900	0.531135	0.488557	0.801423	0.518784	849	2344	1434	7863	3122.5	0.807243
PCDHGB4	NM_003736	0.53104	0.527511	0.708294	0.569138	850	1406	2971	5704	2732.75	0.957295
NELFCD	NM_198976	0.530538	0.605419	0.771126	0.825127	851	475	1882	679	971.75	0.183752
PDE1A	NM_001003683	0.530512	0.553432	0.883482	0.597088	852	946	658	4805	1815.25	0.748113
KDM1A	NM_015013	0.530444	0.511459	0.754239	0.392623	853	1774	2163	12859	4412.25	0.830719
SMIM14	NM_174921	0.530285	0.594844	0.703841	0.828561	854	545	3064	658	1280.25	0.208437
SNORD105	NR_004381	0.530108	0.38907	0.800251	0.76975	855	5514	1452	1157	2244.5	-0.185769
CREB3L2	NM_194071	0.530079	0.42674	0.605108	0.576498	856	4051	5300	5461	3917	0.910571
DESI1	NM_015704	0.530021	0.598482	0.832772	0.845569	857	519	1031	556	740.75	-0.205468
PPM1G	NM_002707	0.529956	0.496451	1.03578	0.809288	858	2138	138	785	979.75	-0.342168
HMGB3	NM_005342	0.52993	0.488188	0.882889	1.04715	859	2354	662	72	986.75	-0.538924
HNRNPU	NM_031844	0.529865	0.567825	0.795254	0.600948	860	782	1524	4702	1967	0.854497
OR51E2	NM_030774	0.52978	0.610595	0.916268	0.634232	861	441	472	3793	1391.75	0.706836
AUP1	NM_181575	0.529674	0.623477	0.884041	0.643108	862	366	652	3556	1359	0.730574
SASH1	NM_015278	0.529584	0.568574	0.831689	0.704656	863	774	1046	2113	1199	0.837798
THBD	NM_000361	0.529385	0.474904	0.68057	0.702748	864	2715	3511	2160	2312.5	0.543052
USP54	NM_152586	0.52931	0.53114	0.576193	0.601255	865	1330	6181	4695	3267.75	0.815987
ANKIB1	NM_019004	0.529182	0.38684	0.815901	0.579198	866	5605	1237	5368	3269	0.459595
SLBP	NM_006527	0.529028	0.485544	0.910181	0.909191	867	2428	496	303	1023.5	-0.484755
TRMT10A	NM_152292	0.52857	0.457907	0.980614	0.601356	868	3158	244	4691	2240.25	0.53644
RPL26	NM_000987	0.528546	0.537475	1.19613	0.49458	869	1217	26	9178	2822.5	0.718241
PHF8	NM_015107	0.528495	0.430611	0.639672	0.800979	870	3932	4416	837	2513.75	0.0257891
IGBP1P1	NR_002937	0.528434	0.49108	0.674078	0.571188	871	2266	3659	5618	3103.5	0.996109
CCNYL1	NM_152523	0.528418	0.601568	1.05698	0.776753	872	495	104	1060	632.75	0.0527236
PCDHGA4	NM_018917	0.528376	0.489306	0.707381	0.48115	873	2321	2983	9838	4003.75	0.892063
PABPC3	NM_030979	0.528366	0.647089	1.04841	0.650336	874	258	121	3353	1151.5	0.626713
RPS2	NM_002952	0.528336	0.615113	1.01359	0.711492	875	409	171	1994	862.25	0.497621
USO1	NM_003715	0.528263	0.427342	0.731962	0.288248	876	4040	2539	14455	5477.5	0.827276
RANBP2	NM_006267	0.52755	0.545334	0.550436	0.483116	877	1087	7059	9751	4693.5	0.950894
TLK1	NM_012290	0.52754	0.600626	0.746254	0.429118	878	504	2303	11889	3893.5	0.834843
TBL2	NM_012453	0.527293	0.527506	0.956544	0.869237	879	1407	324	450	765	-0.625042
NCAPG2	NM_017760	0.527035	0.442714	1.0771	1.09472	880	3555	83	43	1140.25	-0.466611
MXD4	NM_006454	0.526896	0.549679	0.859588	0.898068	881	1003	803	343	757.5	-0.812216
RPL36A	NM_021029	0.526405	0.558237	1.02629	0.687275	882	900	158	2467	1101.75	0.532136
TEC	NM_003215	0.526403	0.474509	1.16085	0.749146	883	2722	34	1428	1266.75	-0.120618
SNORD5	NR_003033	0.526369	0.655029	0.645219	0.423413	884	233	4270	12046	4358.25	0.893418
PCDHGA12	NM_003735	0.526358	0.492976	0.705072	0.534865	885	2215	3035	7068	3300.75	0.938927
TTYH3	NM_025250	0.526211	0.612397	0.895246	0.981763	886	430	583	145	511	-0.865018
AKR1A1	NM_006066	0.526197	0.536087	0.845756	0.561864	887	1242	921	5939	2247.25	0.776526
SMARCAD1	NM_020159	0.526194	0.462915	0.72065	0.476252	888	3012	2743	10064	4176.75	0.871755
SAAL1	NM_138421	0.526173	0.513467	0.695252	0.854744	889	1718	3194	523	1581	0.0411513
EIF2AK4	NM_001013703	0.52617	0.521727	0.764999	0.41521	890	1548	1988	12309	4183.75	0.82408
ARSD	NM_001669	0.52615	0.556644	0.728032	0.790591	891	914	2605	935	1336.25	0.278182
ARL13B	NM_182896	0.526112	0.532217	0.747639	0.555925	892	1306	2279	6187	2666	0.89997
HIST1H2BH	NM_003524	0.526076	0.614763	0.522011	0.841327	893	410	8178	587	2517	0.233995
TRIO	NM_007118	0.525926	0.533727	0.60453	0.696959	894	1277	5317	2272	2440	0.526576
FGFRL1	NM_021923	0.525903	0.560795	0.798043	0.904363	895	866	1481	323	891.25	-0.300464
ZDHHC23	NM_173570	0.525824	0.499213	0.82057	0.609187	896	2071	1179	4493	2159.75	0.782054
SNORD84	NR_003065	0.525789	0.648108	0.512648	0.769096	897	254	8602	1166	2729.75	0.300473
TMEM241	NM_032933	0.525752	0.537778	0.962065	0.998993	898	1212	300	127	634.25	-0.820536
CYTH3	NM_004227	0.525698	0.565782	0.821762	1.11776	899	816	1161	33	727.25	-0.598941
SNORD56	NR_002739	0.525485	0.492785	0.614725	0.497468	900	2219	5060	9018	4299.25	0.977155
ZNF799	NM_001080821	0.525482	0.508974	0.796159	0.694102	901	1823	1508	2322	1638.5	0.856583
THOC2	NM_001081550	0.525081	0.589932	0.617544	0.507295	902	585	4993	8479	3739.75	0.935979
ACY1	NM_000666	0.525079	0.557081	0.94575	0.652118	903	910	355	3292	1365	0.651253
CCDC149	NM_173463	0.524954	0.486582	0.668869	0.337761	904	2396	3757	13798	5213.75	0.885157
TBC1D15	NM_022771	0.524821	0.554913	0.611769	0.479599	905	927	5128	9895	4213.75	0.941014
SNORA64	NR_002326	0.524672	0.614363	0.588227	0.744532	906	415	5807	1487	2153.75	0.372232
FAM89B	NM_152832	0.524601	0.622457	0.716576	1.0144	907	376	2808	108	1049.75	0.00370889
TCTN2	NM_024809	0.524538	0.467729	0.801579	0.625416	908	2877	1430	4058	2318.25	0.723566
INIP	NM_021218	0.52387	0.489769	0.736407	0.87122	909	2299	2465	442	1528.75	-0.158517
SCARNA12	NR_003010	0.523688	0.610749	0.803019	0.842493	910	439	1412	572	833.25	-0.0122019
CEMIP2	NM_013390	0.523658	0.616298	0.78254	0.584677	911	402	1706	5197	2054	0.845282
NCBP2	NM_007362	0.523326	0.476191	0.774312	0.821677	912	2679	1837	698	1531.5	-0.21035
RCHY1	NM_015436	0.523325	0.545436	0.792805	0.662767	913	1085	1557	3040	1648.75	0.915258
ACTG1	NM_001614	0.523287	0.676622	0.520628	0.830215	914	167	8243	649	2493.25	0.244427
RPS6KC1	NM_012424	0.523218	0.397364	0.503337	0.40281	915	5156	9035	12628	6933.5	0.999309
SNORD12C	NR_002433	0.523198	0.639463	0.549564	0.847533	916	295	7098	549	2214.5	0.225416
SHANK2	NM_012309	0.522879	0.498535	0.779162	0.573922	917	2091	1769	5530	2576.75	0.859549
TMED7	NM_181836	0.522787	0.56581	0.616974	0.0934122	918	815	5010	16099	5710.5	0.892327
POLR3E	NM_018119	0.522721	0.601159	0.842858	0.66755	919	499	943	2917	1319.5	0.766496
PCDHGA5	NM_018918	0.522594	0.501513	0.725656	0.495004	920	2013	2652	9154	3684.75	0.880471
TXNDC9	NM_005783	0.522458	0.505469	0.836968	0.572493	921	1921	993	5577	2353	0.766237
UBXN4	NM_014607	0.522436	0.531969	0.457863	0.325115	922	1314	11036	14000	6818	0.944156
NIN	NM_182946	0.522429	0.58754	0.698084	0.665976	923	605	3142	2958	1907	0.839917
PRPF38B	NM_018061	0.522303	0.58796	0.751698	0.448287	924	602	2201	11248	3743.75	0.83261
PCDHB17P	NR_001280	0.52207	0.56741	0.655261	0.764293	925	796	4056	1227	1751	0.347604
UBE2K	NM_005339	0.521889	0.495294	0.614719	0.416867	926	2177	5061	12259	5105.75	0.938533
SLC12A2	NM_001046	0.521847	0.6143	0.675276	0.0842262	927	416	3626	16158	5281.75	0.854734
RFFL	NM_057178	0.521761	0.569543	0.864983	0.749456	928	764	766	1425	970.75	0.616922
ATP8A2	NM_016529	0.521712	0.528682	0.450277	0.756415	929	1381	11345	1338	3748.25	0.28504
SHMT2	NM_005412	0.521599	0.435277	0.842629	0.908946	930	3781	946	304	1490.25	-0.390994
C1QB	NM_000491	0.521475	0.592124	0.539349	1.02513	931	565	7479	96	2267.75	0.163051
RCC2	NM_018715	0.521471	0.61338	0.894768	0.772688	932	422	588	1116	764.5	0.29309
SNORA61	NR_002987	0.521449	0.477153	0.583298	0.659595	933	2649	5969	3113	3166	0.608846
GOLPH3L	NM_018178	0.521384	0.527506	0.865788	0.771367	934	1408	760	1140	1060.5	-0.0138859
P3H1	NM_022356	0.52132	0.497358	0.759622	0.784916	935	2119	2082	987	1530.75	0.0233334
DNAJC11	NM_018198	0.521307	0.379885	0.720468	0.549592	936	5954	2745	6449	4021	0.653917
PCDHGA11	NM_018914	0.521198	0.502546	0.689306	0.568558	937	1989	3337	5723	2996.5	0.981382
FOXP1	NM_032682	0.521123	0.426668	0.574642	0.0997888	938	4057	6228	16071	6823.5	0.939585
HIST1H2AL	NM_003511	0.520956	0.471942	0.818934	0.951994	939	2778	1197	195	1277.25	-0.452879
SNORD57	NR_002738	0.520946	0.572772	0.354027	0.579581	940	736	13858	5356	5222.5	0.554554
SNRNP27	NM_006857	0.520876	0.490484	0.766566	0.308903	941	2280	1953	14218	4848	0.813049
BIK	NM_001197	0.520655	0.519871	0.986286	0.778405	942	1580	233	1040	948.75	-0.245596
PDIA6	NM_005742	0.520466	0.533129	0.637634	0.418854	943	1289	4458	12203	4723.25	0.911827
SNORA75	NR_002921	0.520425	0.361089	0.62078	0.474035	944	6994	4919	10173	5757.5	0.854698
ESRRG	NM_206595	0.520384	0.467921	0.710959	0.0615008	945	2874	2910	16299	5757	0.839656
CSNK1D	NM_139062	0.520283	0.607349	0.501244	0.859854	946	457	9118	497	2754.5	0.222271
DPY19L3	NM_207325	0.520164	0.499463	0.553214	0.293813	947	2062	6970	14397	6094	0.95431
RHPN2	NM_033103	0.520149	0.713407	0.591552	0.487595	948	100	5700	9531	4069.75	0.92054
PABPC1L2B	NM_001042506	0.520016	0.49697	0.410685	0.0849609	949	2125	12612	16155	7960.25	0.956581
LPCAT3	NM_005768	0.520014	0.563728	0.921996	0.690671	950	842	450	2398	1160	0.598243
FKBP11	NM_016594	0.51973	0.54159	0.775968	0.548914	951	1142	1818	6476	2596.75	0.852386
TMEM87A	NM_015497	0.519687	0.532123	0.660779	0.412147	952	1309	3936	12391	4647	0.894602
ZNF184	NM_007149	0.519563	0.490962	0.848962	0.686534	953	2270	898	2477	1649.5	0.491478
PUM3	NM_014878	0.519528	0.620104	0.729302	0.457537	954	387	2582	10901	3706	0.846455
EPB41L4B	NM_018424	0.519492	0.562797	0.825685	0.861943	955	849	1124	486	853.5	-0.541448
GZMK	NM_002104	0.519439	0.507338	0.399108	0.461859	956	1867	12938	10728	6622.25	0.855378
AURKA	NM_003600	0.519393	0.563275	1.12557	1.03585	957	846	52	82	484.25	-0.911814
ATP13A1	NM_020410	0.519377	0.58135	0.887778	0.810782	958	657	628	775	754.5	-0.49805
ZFP69B	NM_023070	0.519271	0.526191	0.859123	0.731235	959	1441	806	1674	1220	0.480165
SRFBP1	NM_152546	0.519204	0.588347	0.860613	0.604584	960	598	794	4610	1740.5	0.749952
POLR2H	NM_006232	0.519091	0.568519	0.577941	0.802309	961	776	6126	832	2173.75	0.243068
VPS72	NM_005997	0.519059	0.478048	0.86354	0.864241	962	2622	774	470	1207	-0.444752
STEAP2	NM_152999	0.519033	0.611153	0.864437	0.766278	963	437	767	1202	842.25	0.417871
JUN	NM_002228	0.519009	0.266913	0.218468	0.147906	964	13375	15546	15775	11415	0.853319
CSNK1A1L	NM_145203	0.518897	0.527528	0.895263	0.709793	965	1405	582	2015	1241.75	0.488102
PLEKHB2	NM_017958	0.51887	0.51429	0.368694	0.545742	966	1696	13621	6598	5720.25	0.63814
ORC5	NM_002553	0.518831	0.42711	0.738034	0.65228	967	4046	2434	3290	2684.25	0.523645
SYBU	NM_017786	0.518611	0.495784	0.897307	0.841224	968	2157	567	589	1070.25	-0.470965
COPA	NM_004371	0.51847	0.555616	0.49807	0.375834	969	922	9250	13209	6087.5	0.945092
ZNF33B	NM_006955	0.518158	0.594022	0.691771	0.565415	970	552	3279	5818	2654.75	0.919092
RPLP0	NM_053275	0.518018	0.584523	0.757343	0.760784	971	626	2115	1265	1244.25	0.480876
PDIA4	NM_004911	0.517946	0.602492	0.718346	0.496814	972	485	2781	9058	3324	0.868265
BHLHA15	NM_177455	0.51781	0.57827	0.78431	0.569538	973	678	1673	5693	2254.25	0.839641
ZNF664	NM_152437	0.517791	0.613036	0.911017	0.831295	974	426	493	641	633.5	-0.492862
CALR	NM_004343	0.517729	0.626886	0.725099	0.679299	975	353	2662	2642	1658	0.802784
CDKN1A	NM_078467	0.517722	0.49545	0.751197	0.652452	976	2171	2213	3286	2161.5	0.953611
ITGAX	NM_000887	0.517517	0.582988	0.716215	0.735579	977	646	2813	1622	1514.5	0.554035
ZNF485	NM_145312	0.517507	0.523324	0.689006	0.598478	978	1506	3343	4757	2646	0.980628
KCND3	NM_172198	0.5175	0.457061	0.449026	-0.145906	979	3172	11398	17041	8147.5	0.979626
TMED5	NM_016040	0.517445	0.488551	0.483959	0.400378	980	2345	9913	12686	6481	0.965914
CDS1	NM_001263	0.51735	0.538286	1.03539	0.767609	981	1202	139	1190	878	-0.111902
RPL4	NM_000968	0.517194	0.630243	0.814115	0.301655	982	342	1257	14306	4221.75	0.783885
PTGER4	NM_000958	0.516974	0.372244	0.635098	0.719579	983	6374	4514	1869	3435	0.0417502
ACBD6	NM_032360	0.516879	0.471447	0.986795	0.796502	984	2789	229	875	1219.25	-0.339363
MIA3	NM_198551	0.516739	0.522843	0.683487	0.656984	985	1512	3451	3175	2280.75	0.903058
IP6K2	NM_016291	0.516701	0.471229	0.691193	0.64275	986	2795	3295	3561	2659.25	0.915526
SEC31A	NM_016211	0.51663	0.425825	0.539524	0.198132	987	4087	7470	15400	6986	0.970358
PCOTH	NM_001014442	0.516613	0.496817	0.654287	0.0912484	988	2129	4070	16115	5825.5	0.87567
ZDBF2	NM_020923	0.516502	0.553658	0.595513	0.624592	989	944	5578	4080	2897.75	0.776408
HSF4	NM_001538	0.516482	0.543809	0.519172	0.572784	990	1110	8307	5566	3993.25	0.754922
RGPD1	NM_001024457	0.516464	0.540543	0.553332	0.462702	991	1165	6968	10699	4955.75	0.953258
MPZL1	NM_024569	0.516274	0.580957	0.929749	0.496679	992	660	419	9065	2784	0.738104
ZNF12	NM_016265	0.516259	0.509615	0.710832	0.775302	993	1813	2912	1084	1700.5	0.199659
SNORA8	NR_002920	0.516213	0.544954	0.643827	0.671367	994	1095	4310	2808	2301.75	0.708933
FMN1	NM_001103184	0.516151	0.486086	0.525287	0.330103	995	2405	8021	13923	6336	0.971757
SERPINA1	NM_001002235	0.515977	0.491567	0.479404	0.426189	996	2254	10114	11979	6335.75	0.955031
ENOPH1	NM_021204	0.515784	0.513748	0.930728	0.709974	997	1710	411	2013	1282.75	0.313382
CPT2	NM_000098	0.51569	0.572856	0.937903	0.875348	998	734	383	421	634	-0.92949
CMTM4	NM_178818	0.515558	0.607043	0.645408	0.520141	999	460	4266	7798	3380.75	0.921402
ANKHD1	NM_017747	0.515503	0.485076	0.50541	0.148404	1000	2446	8928	15772	7036.5	0.969037
JARID2	NM_004973	0.515398	0.45836	0.741395	0.588014	1001	3142	2377	5099	2904.75	0.870327
PCDHGB3	NM_018924	0.515269	0.514311	0.704689	0.529525	1002	1695	3046	7314	3264.25	0.925423
RABGGTB	NM_004582	0.515235	0.526267	0.751861	0.490778	1003	1440	2199	9359	3500.25	0.846909
EIF4B	NM_001417	0.515148	0.548738	0.726395	0.260292	1004	1020	2644	14766	4858.5	0.833074
ATP7B	NM_000053	0.515103	0.64357	0.651779	0.472501	1005	277	4125	10247	3913.5	0.89779
COQ10B	NM_025147	0.514784	0.492268	0.786904	0.561406	1006	2237	1627	5958	2707	0.826645
IL6	NM_000600	0.514599	0.541161	0.491476	0.334451	1007	1152	9568	13850	6394.25	0.949733
CKAP2	NM_001098525	0.514528	0.598419	1.01778	0.77918	1008	520	166	1033	681.75	-0.0863503
KCTD3	NM_016121	0.514472	0.405021	0.73907	0.403717	1009	4843	2414	12600	5216.5	0.807528
CREB1	NM_134442	0.514354	0.517075	0.792124	0.556172	1010	1632	1566	6179	2596.75	0.829072
PTPRT	NM_007050	0.514189	0.545549	0.596139	0.78101	1011	1080	5560	1016	2166.75	0.2565
PMS2	NM_000535	0.514098	0.485425	0.714186	0.739597	1012	2432	2846	1563	1963.25	0.321711
MSH3	NM_002439	0.514063	0.502144	0.867212	0.680226	1013	2002	747	2620	1595.5	0.528763
KCNG3	NM_172344	0.513863	0.686928	0.688577	0.693291	1014	141	3347	2337	1709.75	0.653946
UHRF1BP1	NM_017754	0.513815	0.5911	0.896676	0.777741	1015	572	573	1048	802	0.0486532
TRIM68	NM_018073	0.513758	0.576082	0.970745	0.72553	1016	703	273	1754	936.5	0.368894
PCDHGA7	NM_018920	0.51372	0.495388	0.705704	0.524304	1017	2174	3024	7582	3449.25	0.92245
ADRA2A	NM_000681	0.513598	0.580337	0.753579	0.756704	1018	664	2173	1333	1297	0.49135
SNORD15B	NR_000025	0.513373	0.602424	0.567801	0.567547	1019	486	6465	5755	3431.25	0.836823
DYNC1LI1	NM_016141	0.513347	0.426041	0.867456	0.632691	1020	4079	746	3838	2420.75	0.371023
FYB1	NM_001465	0.513138	0.465558	0.438932	0.65096	1021	2930	11752	3333	4759	0.426505
MORC4	NM_024657	0.51312	0.556096	0.782903	0.543656	1022	918	1697	6689	2581.5	0.831656
MYO19	NM_025109	0.512818	0.545033	0.813469	0.97926	1023	1092	1266	148	882.25	-0.632764
GDPD1	NM_182569	0.51274	0.59625	0.813803	0.804106	1024	536	1262	820	910.5	0.0477598
SMAD5	NM_005903	0.512714	0.551013	0.64981	0.541706	1025	978	4162	6768	3233.25	0.945217
IPO4	NM_024658	0.512619	0.54425	0.998251	0.774383	1026	1103	205	1093	856.75	-0.206456
ATG4C	NM_032852	0.512554	0.37274	0.811888	0.476392	1027	6346	1282	10057	4678	0.654779
DKC1	NM_001363	0.512467	0.547457	0.821977	0.707847	1028	1043	1157	2049	1319.25	0.837213
ITPR2	NM_002223	0.512366	0.455335	0.489894	-0.00797661	1029	3232	9630	16620	7627.75	0.978176
ELOVL7	NM_001104558	0.512347	0.620809	0.897636	0.538833	1030	382	562	6891	2216.25	0.733014
AGA	NM_000027	0.512324	0.394466	0.588423	0.371425	1031	5273	5799	13287	6347.5	0.944971
BRD2	NM_001113182	0.512269	0.603551	0.559481	0.774107	1032	483	6742	1096	2338.25	0.282437
RRP12	NM_015179	0.512251	0.53481	0.939186	0.675031	1033	1260	380	2726	1349.75	0.547326
TXNDC16	NM_020784	0.512141	0.476916	0.555918	0.326703	1034	2656	6877	13971	6134.5	0.961854
TRIM26	NM_003449	0.512034	0.444816	0.818873	0.515818	1035	3510	1199	8021	3441.25	0.739442
ZNF24	NM_006965	0.511982	0.577114	0.506948	0.412075	1036	694	8869	12393	5748	0.936986
RAB39B	NM_171998	0.511885	0.479125	0.59986	0.67592	1037	2588	5460	2704	2947.25	0.552544
PPIAL4G	NM_001123068	0.511835	0.558436	1.0942	0.769087	1038	897	72	1167	793.5	-0.114586
HBEGF	NM_001945	0.51177	0.379913	0.498402	0.422636	1039	5951	9236	12071	7074.25	0.99144
WASL	NM_003941	0.511716	0.468688	0.819535	0.915137	1040	2862	1189	285	1344	-0.467866
GRPR	NM_005314	0.511525	0.64483	0.577763	0.627051	1041	271	6132	4015	2864.75	0.703927
RPL6	NM_000970	0.511483	0.602336	0.866459	0.504797	1042	488	754	8611	2723.75	0.754398
RPS4Y2	NM_001039567	0.51133	0.501048	0.959052	0.577094	1043	2024	314	5439	2205	0.653645
POLR1A	NM_015425	0.511274	0.521761	0.814864	0.796403	1044	1547	1251	878	1180	-0.355493
FKTN	NM_006731	0.51119	0.498982	0.759795	0.818498	1045	2078	2075	719	1479.25	-0.180313
TTC30B	NM_152517	0.511083	0.500897	0.979293	0.541319	1046	2027	248	6779	2525	0.679926
IFNAR1	NM_000629	0.511057	0.661099	0.773323	0.655194	1047	215	1848	3223	1583.25	0.82283
BCL10	NM_003921	0.511023	0.549943	0.890868	0.782069	1048	997	613	1007	916.25	-0.321848
NADK2	NM_153013	0.511012	0.568219	0.939166	0.789666	1049	778	381	946	788.5	-0.310299
RAPGEF6	NM_016340	0.510996	0.509179	0.660775	0.326888	1050	1821	3937	13969	5194.25	0.883008
LRRC59	NM_018509	0.510972	0.616587	0.821564	0.811521	1051	401	1164	768	846	-0.032633
GPNMB	NM_001005340	0.510903	0.540743	0.601787	0.716138	1052	1161	5394	1919	2381.5	0.431423
MXD1	NM_002357	0.510849	0.500114	0.531609	0.707498	1053	2042	7774	2057	3231.5	0.368355
FOSB	NM_006732	0.510845	0.281938	0.182453	0.373195	1054	12649	15812	13256	10692.8	0.78141
DNAJC16	NM_015291	0.510801	0.534576	0.830281	0.662028	1055	1263	1064	3058	1610	0.77319
NDUFAF6	NM_152416	0.510721	0.535372	0.983403	0.728418	1056	1252	238	1723	1067.25	0.205632
ALMS1P1	NR_003683	0.5107	0.509376	0.752617	0.635	1057	1818	2190	3770	2208.75	0.961579
R3HDM1	NM_015361	0.510648	0.530114	0.752765	0.721172	1058	1344	2186	1824	1603	0.809216
ARHGDIA	NM_004309	0.510645	0.578187	0.722027	1.21135	1059	679	2716	14	1117	-0.123245
MDM4	NM_002393	0.510631	0.55253	0.891868	0.549447	1060	962	605	6455	2270.5	0.730691
NOCT	NM_012118	0.510524	0.56165	0.927352	0.850774	1061	858	431	540	722.5	-0.88779
ANGEL2	NM_144567	0.51049	0.570366	0.88857	0.740995	1062	758	623	1542	996.25	0.413403
YWHAQ	NM_006826	0.510387	0.436316	0.641615	0.339894	1063	3747	4371	13755	5734	0.902392
NME2P1	NR_001577	0.510338	0.572742	0.885739	0.696568	1064	737	644	2279	1181	0.608305
GTF3C2	NM_001035521	0.510252	0.538896	0.886197	0.899138	1065	1191	643	336	808.75	-0.899025
UBE2G1	NM_003342	0.510187	0.597129	0.999827	0.649292	1066	525	201	3392	1296	0.595648
MRPS15	NM_031280	0.510111	0.550902	0.983545	0.745285	1067	980	237	1475	939.75	0.120388
LPCAT1	NM_024830	0.509929	0.522827	0.832954	1.03033	1068	1513	1028	88	924.25	-0.737842
PAK2	NM_002577	0.50971	0.589811	0.768662	0.70686	1069	588	1920	2069	1411.5	0.794538
PRKAA2	NM_006252	0.50963	0.506941	0.46339	0.444123	1070	1882	10808	11398	6289.5	0.924483
RNU5B-1	NR_002757	0.509609	0.51378	0.46654	0.607651	1071	1709	10665	4535	4495	0.570263
ATP2C1	NM_001001486	0.509593	0.470936	0.732711	0.294985	1072	2803	2528	14380	5195.75	0.829637
IL2RG	NM_000206	0.509492	0.49563	0.424141	0.408224	1073	2163	12202	12492	6982.5	0.920648
SLC25A42	NM_178526	0.509448	0.51488	0.647484	0.624943	1074	1683	4214	4071	2760.5	0.920414
PIGK	NM_005482	0.509433	0.481814	0.869452	0.410173	1075	2526	731	12436	4192	0.750952
SOCS3	NM_003955	0.509345	0.377392	0.18904	0.32332	1076	6088	15775	14020	9239.75	0.909992
ZNF33A	NM_006974	0.509307	0.602385	0.676508	0.526243	1077	487	3603	7486	3163.25	0.906213
SNORD18A	NR_002441	0.509244	0.52551	0.57758	0.776873	1078	1457	6138	1058	2432.75	0.240845
ENTPD6	NM_001114089	0.50924	0.546851	0.554111	0.785939	1079	1051	6936	974	2510	0.243675
PCBD1	NM_000281	0.509092	0.556528	0.685873	0.56256	1080	915	3404	5910	2827.25	0.933375
SELE	NM_000450	0.509045	0.320076	0.194507	-0.0998316	1081	9979	15739	16925	10931	0.951116
C11orf80	NM_024650	0.5088	0.646969	0.759692	0.860052	1082	259	2079	493	978.25	0.00843247
CTH	NM_001902	0.508718	0.376473	0.621213	0.412188	1083	6144	4905	12389	6130.25	0.898452
RPL14	NM_003973	0.508665	0.579256	0.887647	0.617836	1084	672	629	4242	1656.75	0.701483
HELB	NM_033647	0.508621	0.567229	0.533719	0.369217	1085	799	7696	13331	5727.75	0.94092
CLN3	NM_000086	0.508616	0.479023	0.956471	0.584348	1086	2591	325	5206	2302	0.605312
KLRG1	NM_005810	0.508584	0.46332	0.781436	0.784491	1087	3004	1723	989	1700.75	-0.219163
PMAIP1	NM_021127	0.508541	0.565053	0.736	0.571651	1088	828	2468	5607	2497.75	0.894134
TOM1L1	NM_005486	0.508504	0.516068	0.643414	0.393081	1089	1657	4323	12844	4978.25	0.901809
RFK	NM_018339	0.508476	0.641382	0.959378	0.545744	1090	288	312	6597	2071.75	0.702673
2019-09-14	NM_207366	0.508446	0.668446	1.01918	0.751672	1091	190	164	1396	710.25	0.182667
HNRNPA0	NM_006805	0.508412	0.546026	0.710481	0.537465	1092	1069	2922	6948	3007.75	0.906262
SEC22B	NM_004892	0.508285	0.518581	0.589988	0.277129	1093	1600	5760	14594	5761.75	0.922797
RANBP10	NM_020850	0.508265	0.493699	0.575615	0.715054	1094	2205	6204	1934	2859.25	0.369213
FOXRED2	NM_024955	0.508243	0.589883	0.89857	0.962891	1095	586	558	176	603.75	-0.953337
MGAT4B	NM_014275	0.508229	0.559403	0.878947	1.10829	1096	888	682	36	675.5	-0.953157
AVEN	NM_020371	0.508175	0.48448	0.857409	0.520067	1097	2464	818	7806	3046.25	0.733293
SYNJ2	NM_003898	0.508161	0.554033	0.917414	0.552723	1098	941	468	6317	2206	0.711855
ZBTB24	NM_014797	0.508021	0.603817	0.746519	0.628848	1099	481	2300	3956	1959	0.876341
GART	NM_000819	0.507982	0.612763	0.77769	0.618883	1100	428	1793	4213	1883.5	0.837523
PPP2CA	NM_002715	0.507946	0.529718	0.641064	0.211503	1101	1358	4385	15270	5528.5	0.882203
EFR3A	NM_015137	0.507703	0.270834	0.347195	0.026089	1102	13197	13966	16467	11183	0.881412
ZDHHC11	NM_024786	0.507681	0.475981	0.686452	1.15375	1103	2690	3387	19	1799.75	-0.216425
DPAGT1	NM_001382	0.507636	0.601577	0.839884	0.405298	1104	494	968	12559	3781.25	0.76783
NUP58	NM_001008564	0.507589	0.619984	0.694381	0.593218	1105	389	3220	4911	2406.25	0.894114
SNORD116-12	NR_003327	0.507531	0.573871	0.624626	0.482818	1106	724	4807	9759	4099	0.923731
INTS8	NM_017864	0.507486	0.524139	0.947486	0.680831	1107	1486	351	2607	1387.75	0.462227
HIVEP3	NM_024503	0.507463	0.51405	0.703171	0.52913	1108	1704	3071	7335	3304.5	0.921114
PCDHA4	NM_018907	0.507135	0.540656	0.853465	0.745504	1109	1163	856	1471	1149.75	0.398231
SLC12A8	NM_024628	0.506946	0.578483	0.88206	0.80352	1110	675	667	822	818.5	-0.543877
ELOA	NM_003198	0.506934	0.538741	0.708022	0.507773	1111	1195	2973	8452	3432.75	0.889457
OCLM	NM_022375	0.506469	0.485984	1.25632	0.499481	1112	2409	16	8892	3107.25	0.679698
GREM2	NM_022469	0.506407	0.495617	0.817465	0.284008	1113	2165	1220	14516	4753.5	0.776795
ENTR1	NM_006643	0.506309	0.497679	0.942847	0.880347	1114	2109	371	404	999.5	-0.612545
MRPL42	NM_014050	0.50622	0.567849	0.661246	0.395014	1115	781	3927	12806	4657.25	0.879082
PIGX	NM_017861	0.505781	0.48404	0.971652	0.877599	1116	2475	271	414	1069	-0.552303
SF3B6	NM_016047	0.505649	0.457281	1.0009	0.945898	1117	3167	199	208	1172.75	-0.526095
FAF1	NM_007051	0.50547	0.418448	0.700714	0.388578	1118	4357	3100	12944	5379.75	0.846973
NOC2L	NM_015658	0.505058	0.506821	0.714071	0.903926	1119	1887	2853	324	1545.75	-0.169599
SLC2A3	NM_006931	0.505051	0.477041	0.370796	0.0734081	1120	2652	13580	16230	8395.5	0.953172
CD2AP	NM_012120	0.504588	0.552539	0.738642	0.641266	1121	960	2423	3588	2023	0.928914
ZNF3	NM_017715	0.50453	0.532895	0.86654	0.93196	1122	1296	752	241	852.75	-0.881643
NOC2LP2	NR_002826	0.504513	0.47227	0.710657	0.85957	1123	2768	2918	501	1827.5	-0.184406
UTP15	NM_032175	0.504501	0.550081	0.905682	0.579997	1124	995	517	5341	1994.25	0.699578
CCT6A	NM_001762	0.504316	0.574563	0.831841	0.631198	1125	718	1042	3870	1688.75	0.754379
PDZRN3	NM_015009	0.504208	0.189954	0.493736	0.0199904	1126	15254	9450	16498	10582	0.742144
SPICE1	NM_144718	0.504162	0.512181	1.00796	0.558521	1127	1756	181	6085	2287.25	0.65699
RHPN2P1	XR_017120	0.504081	0.667938	0.51599	0.420915	1128	192	8438	12128	5471.5	0.922989
GLT8D1	NM_152932	0.504062	0.416832	0.766081	0.554871	1129	4392	1960	6233	3428.5	0.714723
WDR35	NM_020779	0.503814	0.447256	1.02378	0.235186	1130	3432	161	15038	4940.25	0.72258
PCDHGA3	NM_018916	0.503727	0.4851	0.710403	0.52907	1131	2443	2924	7339	3459.25	0.915122
RPN2	NM_002951	0.503696	0.544139	0.613836	0.404682	1132	1104	5091	12579	4976.5	0.915756
ATXN2L	NM_007245	0.503618	0.536795	0.786467	1.10291	1133	1230	1635	38	1009	-0.544476
RGPD2	NM_001078170	0.503375	0.516731	0.556442	0.471339	1134	1641	6855	10304	4983.5	0.962461
SLC25A6	NM_001636	0.503212	0.501227	0.660272	0.584926	1135	2018	3948	5190	3072.75	0.990927
HIST1H2BC	NM_003526	0.502889	0.457702	0.269732	0.498071	1136	3161	15045	8983	7081.25	0.729979
DNAJC12	NM_021800	0.502854	0.600775	0.658083	0.576111	1137	503	3992	5476	2777	0.905298
TXNDC11	NM_015914	0.502776	0.547852	0.492303	0.374542	1138	1035	9529	13233	6233.75	0.942593
ELOVL5	NM_021814	0.502731	0.423961	0.591709	0.285409	1139	4151	5695	14489	6368.5	0.93636
JMY	NM_152405	0.502437	0.459875	0.52073	0.226399	1140	3092	8239	15123	6898.5	0.973219
MED28	NM_025205	0.502423	0.499129	0.803216	0.701595	1141	2074	1408	2185	1702	0.627243
UBAP2	NM_018449	0.502389	0.521184	0.862209	0.6409	1142	1557	784	3601	1771	0.676524
POLR2D	NM_004805	0.502302	0.583394	0.687722	0.682077	1143	641	3363	2579	1931.5	0.72084
CCNJ	NM_019084	0.502221	0.536867	0.765724	0.759567	1144	1226	1967	1289	1406.5	0.401268
ARMC6	NM_033415	0.502199	0.485719	0.798053	0.678486	1145	2420	1479	2660	1926	0.638589
SPTLC2	NM_004863	0.502195	0.578178	0.954316	0.704655	1146	680	339	2114	1069.75	0.429298
RSL1D1	NM_015659	0.501976	0.612108	0.868338	0.815926	1147	433	740	741	765.25	-0.401553
SNAP23	NM_003825	0.501897	0.575222	0.901857	0.623452	1148	709	538	4111	1626.5	0.671476
RBAK	NM_021163	0.501814	0.561919	0.895412	0.738821	1149	855	581	1574	1039.75	0.304048
ZBED4	NM_014838	0.501719	0.606853	0.854581	0.958423	1150	463	847	188	662	-0.76371
FAM222B	NM_018182	0.501651	0.557874	0.831797	0.720325	1151	905	1043	1845	1236	0.685162
THEM4	NM_053055	0.501639	0.540945	0.93424	1.01342	1152	1156	399	112	704.75	-0.941144
LEO1	NM_138792	0.501511	0.439714	1.03043	0.393481	1153	3648	147	12835	4445.75	0.704181
PCDHA13	NM_018904	0.50142	0.527595	0.928466	0.74129	1154	1402	424	1532	1128	0.0406995
RPL27	NM_000988	0.501419	0.487134	0.8439	0.605673	1155	2378	929	4583	2261.25	0.68152
RMND1	NM_017909	0.501374	0.439297	0.69026	0.546517	1156	3663	3312	6566	3674.25	0.921854
IQCG	NM_032263	0.501288	0.36395	0.930351	0.667882	1157	6827	415	2905	2826	-0.0526439
RAN	NM_006325	0.50122	0.565219	0.757835	0.517123	1158	825	2103	7959	3011.25	0.837368
NKAIN1	NM_024522	0.501188	0.620085	0.690048	0.657781	1159	388	3318	3155	2005	0.789675
MSX2P1	NR_002307	0.501066	0.391738	0.751369	0.676928	1160	5390	2208	2687	2861.25	0.100205
METTL1	NM_005371	0.501038	0.464874	0.918147	0.738374	1161	2955	465	1587	1542	-0.149104
LBH	NM_030915	0.50088	0.630639	0.893381	1.06819	1162	340	594	60	539	-0.839911
SLC35E2B	NM_001110781	0.500813	0.56025	0.796921	0.810653	1163	873	1499	776	1077.75	-0.212243
ARID1A	NM_139135	0.500649	0.515982	0.815164	0.724048	1164	1660	1247	1782	1463.25	0.612635
PCYOX1	NM_016297	0.500571	0.448635	0.663906	0.377261	1165	3398	3874	13184	5405.25	0.886773
RPL19	NM_000981	0.500558	0.577782	0.787849	0.527722	1166	686	1613	7405	2717.5	0.805641
TUBB2B	NM_178012	0.500519	0.526978	0.857116	0.724818	1167	1421	822	1772	1295.5	0.391032
SLC10A7	NM_032128	0.500371	0.483661	0.733683	0.561476	1168	2479	2509	5956	3028	0.906609
RC3H1	NM_172071	0.500363	0.51655	0.85372	0.618902	1169	1645	855	4212	1970.25	0.703919
TRUB2	NM_015679	0.500074	0.566201	0.917926	0.827734	1170	811	466	667	778.5	-0.806213
SMS	NM_004595	0.499798	0.42525	0.516786	0.479737	1171	4109	8401	9890	5892.75	0.985348
CHRNA5	NM_000745	0.499674	0.517225	0.778122	0.818673	1172	1629	1787	718	1326.5	-0.32231
CRYBG1	NM_001624	0.499612	0.398561	0.412481	0.387782	1173	5103	12564	12958	7949.5	0.955475
SLC45A2	NM_016180	0.499606	0.57364	0.7098	0.800384	1174	728	2935	840	1419.25	0.151312
ZNF140	NM_003440	0.499328	0.57032	0.859922	0.57715	1175	759	798	5436	2042	0.729075
ZC3H8	NM_032494	0.499192	0.511089	0.789456	0.542999	1176	1783	1595	6720	2818.5	0.812335
ZDHHC18	NM_032283	0.49902	0.513319	0.919967	0.901772	1177	1724	457	330	922	-0.754121
MTMR14	NM_022485	0.498975	0.498006	0.693203	0.912335	1178	2104	3241	292	1703.75	-0.155353
RYBP	NM_012234	0.498915	0.279117	0.776278	0.113193	1179	12798	1816	15985	7944.5	0.570849
SLC1A4	NM_003038	0.498901	0.51167	0.531037	0.624017	1180	1765	7791	4099	3708.75	0.636279
POLB	NM_002690	0.498864	0.398679	0.636941	0.43013	1181	5096	4472	11859	5652	0.905084
SYT17	NM_016524	0.498787	0.501693	0.591829	0.869207	1182	2007	5687	451	2331.75	0.0825543
WARS	NM_004184	0.498684	0.576789	0.719598	0.680199	1183	698	2762	2621	1816	0.798054
TAF9	NM_001015892	0.498665	0.584895	0.865058	0.679922	1184	620	765	2631	1300	0.63019
ZFYVE16	NM_014733	0.498629	0.510669	0.78275	0.477496	1185	1796	1702	9996	3669.75	0.804617
RBM3	NM_006743	0.498594	0.435852	0.447531	0.65021	1186	3764	11467	3358	4943.75	0.408498
HACD3	NM_016395	0.498389	0.439986	0.513981	0.521192	1187	3637	8533	7762	5279.75	0.915103
CCDC126	NM_138771	0.498298	0.444228	0.95388	0.593613	1188	3527	340	4900	2488.75	0.489206
ARID5B	NM_032199	0.498283	0.556295	0.444229	-0.0433461	1189	916	11595	16732	7608	0.941807
ZNF443	NM_005815	0.498204	0.475911	0.732368	0.630491	1190	2694	2534	3904	2580.5	0.927865
RPIA	NM_144563	0.498196	0.459781	0.790698	0.591153	1191	3096	1581	4989	2714.25	0.739434
HMGXB4	NM_005487	0.498128	0.491352	0.425855	0.268282	1192	2260	12146	14686	7571	0.950332
ZNF652	NM_014897	0.497983	0.584003	0.898715	0.772555	1193	633	557	1119	875.5	-0.117731
ATP11A	NM_015205	0.497934	0.68405	0.38742	0.70913	1194	148	13221	2026	4147.25	0.32962
IDO1	NM_002164	0.497779	0.440026	0.624593	0.495957	1195	3636	4808	9109	4687	0.971731
EPRS	NM_004446	0.497748	0.503467	0.920211	0.507479	1196	1964	456	8468	3021	0.711822
NADK	NM_023018	0.497734	0.500559	0.754939	0.931132	1197	2031	2150	243	1405.25	-0.400927
SRSF11	NM_004768	0.497523	0.570489	0.559363	0.404024	1198	756	6744	12590	5322	0.932778
SNORD116-23	NR_003337	0.497477	0.639883	0.368786	0.397863	1199	294	13618	12744	6963.75	0.860237
TIMM8A	NM_004085	0.497466	0.511029	0.868332	0.816844	1200	1784	741	734	1114.75	-0.634584
RALGDS	NM_006266	0.4974	0.582227	0.762903	0.847494	1201	649	2035	550	1108.75	-0.107537
UVSSA	NM_020894	0.497379	0.541991	0.793039	0.965395	1202	1136	1554	171	1015.75	-0.583049
PNRC2	NM_017761	0.497289	0.449517	0.439596	0.292754	1203	3377	11740	14410	7682.5	0.970438
BMPR1B	NM_001203	0.497149	0.484164	0.473606	0.42638	1204	2470	10354	11972	6500	0.952094
DNAJB9	NM_012328	0.497113	0.490436	0.811913	0.549561	1205	2282	1281	6450	2804.5	0.767185
ZNF639	NM_016331	0.497099	0.557471	0.892782	0.811572	1206	908	597	767	869.5	-0.815066
LCORL	NM_153686	0.497077	0.565076	0.95674	0.763552	1207	827	322	1235	897.75	-0.127416
CCL3L1	NM_021006	0.496983	0.476471	0.545411	0.883287	1208	2669	7263	389	2882.25	0.089895
CCL3L3	NM_001001437	0.496983	0.476471	0.545411	0.883287	1209	2670	7264	390	2883.25	0.089895
SLC39A7	NM_006979	0.496959	0.479832	0.542939	0.272119	1210	2570	7341	14643	6441	0.95902
APMAP	NM_020531	0.496956	0.494132	0.91545	0.632184	1211	2197	475	3849	1933	0.547823
ZBED9	NM_052923	0.496851	0.504869	0.744649	0.721179	1212	1931	2330	1823	1824	0.622876
FAM214A	NM_019600	0.496709	0.508824	0.70668	0.427322	1213	1826	3002	11942	4495.75	0.858106
ZBTB41	NM_194314	0.496708	0.414179	0.784144	0.49287	1214	4493	1676	9259	4160.5	0.744822
EXOC6	NM_019053	0.496453	0.518798	0.87615	0.259351	1215	1596	697	14778	4571.5	0.753836
ZBTB11	NM_014415	0.496321	0.522447	0.80879	0.703021	1216	1521	1320	2155	1553	0.802525
KLF4	NM_004235	0.496272	0.24684	0.13571	0.42756	1217	14098	16092	11937	10836	0.664712
PCDHGA9	NM_018921	0.496254	0.48542	0.68457	0.475107	1218	2433	3431	10116	4299.5	0.897829
SET	NM_001122821	0.496239	0.633112	0.861117	0.734489	1219	328	788	1637	993	0.393206
PCDHA5	NM_018908	0.496224	0.496713	0.858797	0.710964	1220	2131	811	2002	1541	0.209732
SNORD4A	NR_000010	0.495942	0.518929	0.566181	0.778762	1221	1594	6523	1038	2594	0.21504
ZNF121	NM_001008727	0.495849	0.592694	0.648562	0.579403	1222	562	4196	5361	2835.25	0.897242
CYB5A	NM_001914	0.495818	0.365152	0.387236	0.143078	1223	6756	13228	15806	9253.25	0.986973
CD69	NM_001781	0.495747	0.382885	0.196954	0.21078	1224	5798	15719	15280	9505.25	0.937723
MRPS30	NM_016640	0.495728	0.516993	0.747236	0.648258	1225	1636	2287	3413	2140.25	0.975824
NOLC1	NM_004741	0.495575	0.634281	0.669944	0.536959	1226	324	3732	6964	3061.5	0.895053
SNORD45C	NR_003042	0.495498	0.478234	1.00834	0.650979	1227	2616	180	3330	1838.25	0.354929
PRR16	NM_016644	0.495326	0.661539	1.38031	0.916726	1228	213	6	280	431.75	-0.724723
PMS2CL	NR_002217	0.495326	0.438569	0.76847	0.700684	1229	3688	1924	2207	2262	0.145844
RPS13	NM_001017	0.495232	0.541258	0.936706	0.582476	1230	1150	390	5267	2009.25	0.664712
MGAT5	NM_002410	0.495208	0.521124	0.415697	0.51839	1231	1560	12453	7892	5784	0.738115
SEZ6L2	NM_012410	0.495176	0.535132	0.550115	0.643377	1232	1256	7076	3545	3277.25	0.597879
RNF138P1	NR_001575	0.495081	0.571865	0.782984	0.768317	1233	745	1695	1180	1213.25	0.26284
TMA16	NM_018352	0.49497	0.498498	0.869319	0.686273	1234	2093	732	2489	1637	0.388422
MRPL30	NM_145212	0.494857	0.542823	0.850496	0.817248	1235	1125	881	730	992.75	-0.990453
MFSD12	NM_174983	0.494754	0.560105	0.908224	0.771979	1236	877	507	1128	937	-0.276768
ENPEP	NM_001977	0.494687	0.431307	0.664901	0.765208	1237	3907	3849	1217	2552.5	-0.00995174
LYN	NM_002350	0.494542	0.541062	0.538266	0.776367	1238	1154	7519	1070	2745.25	0.237699
CHI3L1	NM_001276	0.494478	0.434539	0.590438	0.566585	1239	3800	5740	5782	4140.25	0.937566
ZNF849P	XM_001719785	0.494428	0.553138	0.927964	0.722884	1240	951	426	1795	1103	0.257623
ZNF93	NM_031218	0.494422	0.611312	0.908965	0.64798	1241	436	504	3422	1400.75	0.611403
PODXL	NM_001018111	0.494317	0.561685	1.13598	1.07238	1242	857	47	59	551.25	-0.943517
IL10RA	NM_001558	0.494096	0.488664	0.459177	0.79278	1243	2340	10966	910	3864.75	0.206276
DLGAP1	NM_001003809	0.494002	0.388647	0.274579	0.370339	1244	5535	14992	13310	8770.25	0.907919
TMC5	NM_024780	0.493967	0.659223	0.645266	0.340301	1245	220	4269	13750	4871	0.870543
RDH10	NM_172037	0.493848	0.569631	0.783164	0.742845	1246	762	1691	1506	1301.25	0.547222
KRT8	NM_002273	0.49367	0.398861	0.668636	0.514535	1247	5085	3761	8093	4546.5	0.870288
XPO5	NM_020750	0.493586	0.590937	0.797897	0.616118	1248	574	1483	4281	1896.5	0.789901
TIPRL	NM_152902	0.493346	0.44284	0.913067	0.567566	1249	3551	485	5754	2759.75	0.565871
HSD17B11	NM_016245	0.493242	0.482685	0.429248	0.687202	1250	2508	12045	2468	4567.75	0.339307
CCDC112	NM_152549	0.493052	0.481892	1.03487	0.494033	1251	2525	140	9214	3282.5	0.681662
TMEM123	NM_052932	0.492864	0.589328	0.837315	0.593499	1252	589	990	4902	1933.25	0.73349
MCM3AP	NM_003906	0.492831	0.535658	0.67592	0.643533	1253	1248	3614	3541	2414	0.886713
GUF1	NM_021927	0.492797	0.524964	0.801918	0.581236	1254	1467	1425	5306	2363	0.796223
GMFB	NM_004124	0.492792	0.530091	0.745243	0.723856	1255	1345	2321	1785	1676.5	0.6787
SPATA17	NM_138796	0.492546	0.492432	0.794572	0.678061	1256	2235	1535	2670	1924	0.708179
PDCD11	NM_014976	0.49234	0.560075	0.755197	0.769154	1257	879	2143	1165	1361	0.233774
SCIMP	NM_207103	0.492309	0.504025	0.530749	0.764857	1258	1949	7801	1219	3056.75	0.232785
PNO1	NM_020143	0.492277	0.562568	0.863312	0.712508	1259	850	777	1985	1217.75	0.490764
ACADM	NM_000016	0.492186	0.494216	0.722907	0.45847	1260	2194	2704	10868	4256.5	0.851387
PABPC1	NM_002568	0.492156	0.575359	0.980294	0.635779	1261	706	245	3748	1490	0.578703
SYNCRIP	NM_006372	0.492067	0.51724	0.456091	0.298523	1262	1628	11098	14340	7082	0.946377
SPIDR	NM_001080394	0.491983	0.517463	0.658254	0.558755	1263	1624	3985	6073	3236.25	0.966187
CA5B	NM_007220	0.491982	0.550469	0.831732	0.73764	1264	986	1045	1596	1222.75	0.493333
RMND5A	NM_022780	0.49189	0.447845	0.7871	0.575211	1265	3416	1621	5495	2949.25	0.724736
PCNP	NM_020357	0.491886	0.488297	0.510675	0.41662	1266	2352	8699	12265	6145.5	0.970532
TAP2	NM_000544	0.491828	0.416573	0.5131	0.716544	1267	4401	8577	1912	4039.25	0.238114
ZNF565	NM_152477	0.49181	0.47965	0.660379	0.620658	1268	2573	3946	4169	2989	0.965713
ZNF276	NM_152287	0.491785	0.546585	0.649574	0.777835	1269	1057	4166	1046	1884.5	0.206632
DOCK2	NM_004946	0.491754	0.467698	0.466734	0.7926	1270	2878	10654	914	3929	0.189745
RUNDC1	NM_173079	0.491729	0.543443	0.611099	0.492045	1271	1116	5151	9299	4209.25	0.937363
PNKP	NM_007254	0.491604	0.510616	0.749913	0.75988	1272	1797	2242	1280	1647.75	0.129894
UBXN2B	NM_001077619	0.491373	0.567419	0.890751	0.735774	1273	795	614	1619	1075.25	0.242191
NUP155	NM_153485	0.491292	0.405604	0.685928	0.718566	1274	4817	3403	1887	2845.25	0.034504
DISC1	NM_018662	0.491227	0.552486	0.950222	0.713735	1275	964	348	1955	1135.5	0.275007
LUC7L2	NM_016019	0.491179	0.546803	0.643221	0.591028	1276	1053	4331	4994	2913.5	0.913467
FNBP1L	NM_017737	0.491015	0.547464	0.739607	0.621687	1277	1042	2406	4145	2217.5	0.908654
RPGR	NM_000328	0.49095	0.465521	0.799006	0.530282	1278	2935	1468	7273	3238.5	0.764402
MRPL17	NM_022061	0.490848	0.478224	0.812352	0.830049	1279	2617	1276	652	1456	-0.502205
GLUD2	NM_012084	0.490811	0.428186	0.392725	0.316726	1280	4012	13107	14106	8126.25	0.953892
CHIC2	NM_012110	0.490784	0.593348	0.747696	0.726003	1281	557	2276	1748	1465.5	0.552212
PTP4A1	NM_003463	0.490696	0.424192	0.593267	0.481869	1282	4140	5657	9808	5221.75	0.983941
PDK1	NM_002610	0.490681	0.59691	0.687527	0.768292	1283	527	3369	1181	1590	0.26566
FZD4	NM_012193	0.490649	0.550459	0.717242	0.79835	1284	987	2800	864	1483.75	0.0797644
TDRP	NM_175075	0.49059	0.479596	0.639531	0.72984	1285	2576	4420	1699	2495	0.286284
ZMIZ2	NM_031449	0.490589	0.527245	0.756316	0.943364	1286	1413	2135	215	1262.25	-0.406052
ALG8	NM_024079	0.490535	0.505142	0.820738	0.48665	1287	1927	1176	9575	3491.25	0.764987
MMAA	NM_172250	0.490443	0.470096	0.871219	0.677065	1288	2826	721	2686	1880.25	0.259576
URB2	NM_014777	0.490208	0.513161	0.965595	0.759309	1289	1728	292	1293	1150.5	-0.302225
TLN2	NM_015059	0.490198	0.475133	0.929873	0.628912	1290	2709	418	3955	2093	0.472166
NDUFA5	NM_005000	0.490198	0.445982	0.881889	0.31749	1291	3473	670	14098	4883	0.734568
GRHL2	NM_024915	0.490196	0.567623	0.754103	0.410287	1292	789	2166	12434	4170.25	0.811244
MPHOSPH10	NM_005791	0.48993	0.50858	0.785832	0.634805	1293	1836	1649	3777	2138.75	0.841061
MFAP3	NM_005927	0.489891	0.446226	0.588459	0.668972	1294	3464	5797	2881	3359	0.490759
SGSH	NM_000199	0.489867	0.573262	0.467412	0.812869	1295	731	10625	758	3352.25	0.220233
SELENOP	NM_005410	0.489555	0.370721	0.485775	0.34046	1296	6452	9814	13747	7827.25	0.99608
EMC2	NM_014673	0.489494	0.394381	0.786603	0.41154	1297	5278	1633	12405	5153.25	0.742596
POPDC3	NM_022361	0.489491	0.521993	0.664996	0.479259	1298	1540	3846	9911	4148.75	0.906231
ZNF253	NM_021047	0.489473	0.638629	0.891103	0.727439	1299	300	611	1730	985	0.31918
NSMCE2	NM_173685	0.489463	0.405312	0.974821	0.648552	1300	4825	261	3407	2448.25	0.110371
ANKS6	NM_173551	0.489343	0.475493	0.51797	0.886745	1301	2702	8354	382	3184.75	0.104521
TMEM33	NM_018126	0.489332	0.531234	0.692162	0.487111	1302	1329	3273	9553	3864.25	0.883019
PRKAA1	NM_006251	0.489319	0.560162	0.838463	0.864812	1303	876	978	467	906	-0.901163
QARS	NM_005051	0.489268	0.536525	0.956417	0.518707	1304	1234	327	7870	2683.75	0.695897
GEMIN8P4	NR_002830	0.489267	0.492199	0.959217	0.736394	1305	2240	313	1615	1368.25	-0.160125
G3BP1	NM_005754	0.489241	0.500001	0.661116	0.639585	1306	2049	3929	3641	2731.25	0.910714
NHP2	NM_017838	0.489183	0.457357	0.691541	0.947293	1307	3166	3284	204	1990.25	-0.275379
BACH1	NM_206866	0.489061	0.499191	0.276543	0.196205	1308	2072	14964	15416	8440	0.913581
MARVELD2	NM_144724	0.489057	0.577789	0.885629	0.720073	1309	685	645	1852	1122.75	0.357759
FASTKD2	NM_014929	0.489005	0.409591	0.476226	0.481273	1310	4661	10248	9830	6512.25	0.935267
OSTC	NM_021227	0.488889	0.576241	0.908058	0.634791	1311	701	509	3778	1574.75	0.617118
TKFC	NM_015533	0.488755	0.548989	0.93676	0.742723	1312	1017	389	1509	1056.75	-0.00976969
CCDC186	NM_018017	0.488745	0.456125	0.583767	0.413187	1313	3204	5954	12369	5710	0.959843
GRSF1	NM_002092	0.488706	0.572015	0.909603	0.836977	1314	744	503	603	791	-0.845675
RGPD6	NM_001123363	0.488594	0.509583	0.511751	0.400965	1315	1815	8645	12666	6110.25	0.959122
RAB30	NM_014488	0.488573	0.362269	0.468602	0.149019	1316	6925	10580	15766	8646.75	0.997062
HIST1H3B	NM_003537	0.488545	0.420632	0.611677	1.05489	1317	4272	5129	68	2696.5	-0.155767
MANSC1	NM_018050	0.488503	0.545713	0.851015	0.689161	1318	1076	876	2427	1424.25	0.582955
FOXJ3	NM_014947	0.488494	0.566062	0.889885	0.606536	1319	812	618	4562	1827.75	0.666598
MYEF2	NM_016132	0.488359	0.566753	0.901499	0.716562	1320	807	541	1911	1144.75	0.321815
RNF123	NM_022064	0.488163	0.486839	0.74579	0.716647	1321	2386	2311	1910	1982	0.447888
RREB1	NM_001003698	0.488063	0.374434	0.522386	0.318352	1322	6261	8161	14088	7458	0.98346
TMEM138	NM_016464	0.488025	0.594229	0.527997	0.539731	1323	549	7913	6850	4158.75	0.822187
SLC35E1	NM_024881	0.487829	0.589157	0.852109	0.722275	1324	592	867	1801	1146	0.414874
MRTO4	NM_016183	0.487754	0.539745	0.860282	0.748808	1325	1180	795	1437	1184.25	-0.0225911
PCDHGA2	NM_018915	0.487676	0.476532	0.714937	0.530261	1326	2667	2833	7275	3525.25	0.898114
ZNF670	NM_033213	0.487604	0.40405	0.815704	0.648214	1327	4876	1241	3417	2715.25	0.193604
CDO1	NM_001801	0.487602	0.365336	0.393099	0.538156	1328	6744	13099	6918	7022.25	0.62053
DIP2A	NM_015151	0.487593	0.514486	0.559901	0.576675	1329	1690	6732	5454	3801.25	0.832401
PAFAH2	NM_000437	0.487562	0.492528	0.869614	0.65044	1330	2231	729	3351	1910.25	0.515726
CBFB	NM_001755	0.48748	0.61735	0.625374	0.5476	1331	398	4779	6531	3259.75	0.895031
DCAF16	NM_017741	0.487473	0.579163	0.822493	0.848424	1332	674	1152	543	925.25	-0.647083
GTPBP10	NM_033107	0.487427	0.476383	0.975716	0.871925	1333	2675	259	439	1176.5	-0.59621
MTHFD2L	NM_001004346	0.487351	0.465497	0.909736	0.874974	1334	2936	499	423	1298	-0.571743
GLUD1	NM_005271	0.487313	0.422216	0.389712	0.315354	1335	4219	13168	14125	8211.75	0.954965
LCP2	NM_005565	0.487286	0.48563	0.381697	0.670055	1336	2423	13347	2854	4990	0.356324
IER3IP1	NM_016097	0.487268	0.55998	0.802601	0.625235	1337	882	1418	4066	1925.75	0.778683
LRPPRC	NM_133259	0.487258	0.500832	0.783799	0.242805	1338	2028	1679	14942	4996.75	0.787166
NRBF2	NM_030759	0.48723	0.427654	0.77254	0.557478	1339	4031	1862	6128	3340	0.717805
PYROXD2	NM_032709	0.487036	0.524837	0.723052	0.685193	1340	1471	2700	2511	2005.5	0.875617
OXSM	NM_017897	0.486986	0.486616	1.00991	0.805198	1341	2395	176	813	1181.25	-0.522891
NARF	NM_031968	0.486923	0.48548	0.754332	1.00055	1342	2431	2160	123	1514	-0.48927
TMED10	NM_006827	0.486891	0.538845	0.856621	0.638571	1343	1192	827	3673	1758.75	0.660747
MDH2	NM_005918	0.48685	0.526469	0.801315	0.74021	1344	1432	1435	1556	1441.75	0.947343
PHACTR4	NM_023923	0.486808	0.548068	0.792145	0.818393	1345	1029	1565	723	1165.5	-0.46659
TWNK	NM_021830	0.486805	0.516162	0.841384	0.759826	1346	1655	956	1281	1309.5	-0.402656
ITK	NM_005546	0.486618	0.464978	0.511253	0.434086	1347	2951	8674	11717	6172.25	0.979778
CD24	NM_013230	0.486431	0.589263	0.866873	0.720235	1348	590	749	1849	1134	0.371415
SNORD80	NR_003940	0.486319	0.468811	0.606302	0.671132	1349	2860	5270	2818	3074.25	0.54201
ATPAF1	NM_022745	0.486191	0.52935	0.906355	0.872958	1350	1362	515	434	915.25	-0.909969
TLE3	NM_005078	0.486097	0.458265	0.655429	0.568171	1351	3147	4053	5736	3571.75	0.992888
SLC25A27	NM_004277	0.486056	0.514883	0.418972	0.44484	1352	1682	12357	11376	6691.75	0.878169
AGTPBP1	NM_015239	0.485859	0.499937	0.756506	0.498558	1353	2050	2129	8955	3621.75	0.826982
UGCG	NM_003358	0.485839	0.648065	0.642966	0.368221	1354	255	4336	13346	4822.75	0.87089
MFHAS1	NM_004225	0.48568	0.504194	0.562598	0.425461	1355	1946	6641	11995	5484.25	0.956309
NCSTN	NM_015331	0.485645	0.384652	0.650328	0.3809	1356	5715	4148	13115	6083.5	0.866508
SLAIN2	NM_020846	0.485479	0.350365	0.509207	0.14698	1357	7709	8758	15782	8401.5	0.968598
CPNE3	NM_003909	0.485445	0.405154	1.04939	0.583162	1358	4832	119	5243	2888	0.353033
AGFG1	NM_004504	0.485379	0.528187	0.654008	0.500838	1359	1391	4079	8813	3910.5	0.921842
TSPAN33	NM_178562	0.485007	0.456623	0.724216	0.730974	1360	3187	2683	1678	2227	0.0681095
PWP2	NM_005049	0.484947	0.46793	0.735312	0.79173	1361	2873	2481	923	1909.5	-0.239879
PABPC1L2A	NM_001012977	0.484842	0.471408	0.400918	0.0869043	1362	2791	12880	16144	8294.25	0.959322
FRYL	NM_015030	0.484818	0.434777	0.69626	0.60679	1363	3791	3169	4556	3219.75	0.849244
HKR1	NM_181786	0.484806	0.466136	0.390152	0.303205	1364	2916	13154	14289	7930.75	0.939852
KDM1B	NM_153042	0.48475	0.399907	0.689691	0.665451	1365	5042	3328	2972	3176.75	0.265907
VPS41	NM_014396	0.484709	0.400952	0.856803	0.413937	1366	4997	825	12342	4882.5	0.699552
HAT1	NM_003642	0.484676	0.507364	0.802548	0.338551	1367	1866	1419	13786	4609.5	0.776271
CHAMP1	NM_032436	0.48461	0.477788	0.736708	0.408624	1368	2630	2459	12477	4733.5	0.824345
NSD2	NM_133330	0.484471	0.549506	0.881988	1.01188	1369	1008	668	113	789.5	-0.992852
ALG1	NM_019109	0.484396	0.479548	0.933441	0.866629	1370	2579	404	461	1203.5	-0.62153
SLC46A1	NM_080669	0.48434	0.552535	0.81391	1.02607	1371	961	1261	95	922	-0.788108
ACBD5	NM_145698	0.484304	0.542995	0.781579	0.750629	1372	1120	1720	1408	1405	0.371554
CSNK1E	NM_001894	0.484223	0.533365	0.511787	0.573334	1373	1286	8643	5557	4214.75	0.721567
AKT3	NM_181690	0.484177	0.280712	0.310859	0.181589	1374	12726	14535	15533	11042	0.872976
ZNF260	NM_001012756	0.484166	0.568216	0.857939	0.749623	1375	779	817	1423	1098.5	0.0675396
SYNJ2BP	NM_018373	0.484114	0.596767	0.811414	0.68252	1376	531	1285	2570	1440.5	0.664128
SGK3	NM_001033578	0.484063	0.442342	0.602673	0.458239	1377	3564	5373	10878	5298	0.963155
ANKRD28	NM_015199	0.484063	0.498997	0.630798	0.566871	1378	2077	4621	5776	3463	0.977566
CNST	NM_152609	0.484006	0.465638	0.86136	0.605829	1379	2927	786	4580	2418	0.566466
COA7	NM_023077	0.483817	0.473956	0.980166	0.73313	1380	2730	246	1654	1502.5	-0.210278
PCDHA2	NM_018905	0.483811	0.523564	0.843022	0.708058	1381	1503	940	2043	1466.75	0.404694
METTL2B	NM_018396	0.48376	0.546359	0.886781	0.895915	1382	1060	634	352	857	-0.997201
SCARB1	NM_005505	0.483579	0.510684	0.868039	0.923258	1383	1795	744	262	1046	-0.84006
SPC25	NM_020675	0.483537	0.5858	1.16053	0.889234	1384	615	35	375	602.25	-0.812787
LGMN	NM_005606	0.48352	0.582216	0.578721	0.655367	1385	650	6102	3216	2838.25	0.5818
NHEJ1	NM_024782	0.483499	0.508776	0.761389	0.749579	1386	1828	2057	1424	1673.75	0.136471
BCLAF1	NM_014739	0.483465	0.465255	0.560603	0.174314	1387	2944	6709	15582	6655.5	0.941352
FCGR2A	NM_021642	0.483416	0.560221	0.7086	1.15025	1388	874	2958	20	1310	-0.211147
TFDP1	NM_007111	0.483326	0.463133	0.669413	0.774655	1389	3006	3741	1091	2306.75	-0.0161169
DHX32	NM_018180	0.483234	0.548486	0.690247	0.249259	1390	1023	3313	14870	5149	0.841172
UBE3C	NM_014671	0.48302	0.54545	0.805761	0.857918	1391	1084	1372	510	1089.25	-0.73988
RPLP0P2	NR_002775	0.482944	0.549354	0.86282	0.743489	1392	1012	782	1499	1171.25	0.0352604
DENND1A	NM_024820	0.482795	0.446269	0.550616	0.760178	1393	3462	7051	1272	3294.5	0.154336
TPMT	NM_000367	0.482789	0.543692	0.858461	0.744737	1394	1112	813	1482	1200.25	-0.0149329
RPL5	NM_000969	0.482649	0.602168	0.749113	0.318521	1395	489	2254	14087	4556.25	0.804347
SNORD116-24	NR_003338	0.482508	0.646889	0.316649	0.412859	1396	260	14455	12375	7121.5	0.829971
CRLS1	NM_019095	0.482442	0.340661	0.415803	0.139847	1397	8391	12450	15835	9518.25	0.98471
SNORD116-15	NR_003330	0.482409	0.666194	0.317398	0.420073	1398	198	14443	12164	7050.75	0.823533
ABCF2	NM_005692	0.48237	0.500011	0.852224	0.739504	1399	2048	865	1565	1469.25	-0.181248
ACTL6A	NM_004301	0.482185	0.507666	0.930585	0.609358	1400	1861	413	4488	2040.5	0.579951
SYVN1	NM_032431	0.48212	0.504282	0.645334	0.651759	1401	1943	4267	3307	2729.5	0.797771
RIOK1	NM_031480	0.482115	0.489801	0.973166	0.447547	1402	2298	265	11276	3810.25	0.705821
ADNP2	NM_014913	0.481915	0.570368	0.624806	0.559471	1403	757	4803	6036	3249.75	0.901769
NIT2	NM_020202	0.481827	0.428627	0.566915	0.5291	1404	4005	6497	7337	4810.75	0.978962
INPP4B	NM_003866	0.481798	0.304217	0.5261	0.729944	1405	11208	7996	1695	5576	-0.0625768
PUS3	NM_031307	0.481678	0.549586	0.747047	0.669574	1406	1007	2292	2868	1893.25	0.868464
C14orf39	NM_174978	0.481677	0.567198	0.926633	0.525514	1407	801	433	7520	2540.25	0.693787
RPL37A	NM_000998	0.48166	0.52562	0.88502	0.596037	1408	1455	649	4839	2087.75	0.654609
P4HTM	NM_177938	0.481319	0.54553	0.826556	0.925929	1409	1081	1113	253	964	-0.893486
DEAF1	NM_021008	0.481249	0.506953	0.726734	0.768977	1410	1881	2636	1168	1773.75	0.00579022
AIG1	NM_016108	0.481231	0.429677	0.56993	0.328589	1411	3962	6377	13949	6424.75	0.955134
SUCO	NM_016227	0.481187	0.435343	0.843084	0.445365	1412	3779	937	11359	4371.75	0.722971
CSK	NM_004383	0.481177	0.574895	0.833661	0.665336	1413	713	1021	2974	1530.25	0.641625
SLC2A12	NM_145176	0.481177	0.280937	0.397959	0.10598	1414	12708	12967	16026	10778.8	0.886369
CRLF3	NM_015986	0.481172	0.571717	0.868513	0.77018	1415	746	739	1152	1013	-0.311123
TARBP1	NM_005646	0.481131	0.547879	0.797237	0.761289	1416	1033	1490	1256	1298.75	-0.0146777
TIMELESS	NM_003920	0.481079	0.433925	0.954939	0.950818	1417	3825	336	198	1444	-0.54969
C5orf24	NM_152409	0.481077	0.573732	0.711067	0.571797	1418	725	2907	5599	2662.25	0.880443
STAT2	NM_005419	0.48101	0.548683	0.726545	0.754146	1419	1021	2639	1363	1610.5	0.264446
ADPGK	NM_031284	0.480834	0.504815	0.573615	0.284556	1420	1933	6254	14502	6027.25	0.929433
MRPL44	NM_022915	0.480775	0.545319	0.893383	0.724634	1421	1088	593	1775	1219.25	0.14553
CNTD1	NM_173478	0.480765	0.361478	0.616952	0.631347	1422	6971	5011	3866	4317.5	0.299279
SHPRH	NM_173082	0.480763	0.478412	0.677025	0.40611	1423	2608	3584	12543	5039.5	0.872629
ZFAND4	NM_174890	0.480702	0.49669	0.540643	0.197518	1424	2133	7418	15406	6595.25	0.944772
IL7R	NM_002185	0.480606	0.489502	0.27215	0.251526	1425	2310	15026	14850	8402.75	0.905478
SNORD116-14	NR_003329	0.480562	0.653053	0.328458	0.408902	1426	242	14281	12465	7103.5	0.834714
MOB4	NM_015387	0.480383	0.430735	0.656195	0.390924	1427	3929	4028	12892	5569	0.885646
BLOC1S6	NM_012388	0.48038	0.56379	0.833023	0.666136	1428	841	1025	2954	1562	0.640499
NUDT4B	NR_002212	0.480315	0.580377	0.772862	0.682353	1429	663	1856	2573	1630.25	0.747171
CCDC14	NM_022757	0.48025	0.509991	0.688283	0.496148	1430	1806	3355	9094	3921.25	0.893037
P3H4	NM_006455	0.480212	0.583674	0.7817	0.885293	1431	638	1719	386	1043.5	-0.418714
PRTG	NM_173814	0.48009	0.449493	0.663205	0.548642	1432	3378	3891	6485	3796.5	0.971825
TMED4	NM_182547	0.479895	0.483184	0.689849	0.652815	1433	2495	3323	3278	2632.25	0.927909
ABCG1	NM_207174	0.479878	0.567471	0.832146	0.656429	1434	793	1038	3194	1614.75	0.657122
EXOSC9	NM_005033	0.479841	0.492479	0.788651	0.737873	1435	2233	1605	1594	1716.75	-0.0552515
TMEM181	NM_020823	0.479833	0.482946	0.488856	0.259613	1436	2499	9665	14773	7093.25	0.968239
TSTA3	NM_003313	0.479682	0.564784	0.625862	0.574471	1437	833	4766	5509	3136.25	0.889555
SEC63	NM_007214	0.479544	0.459512	0.522851	0.108128	1438	3106	8132	16013	7172.25	0.961665
SNORA3A	NR_002580	0.479497	0.40245	0.578253	0.689041	1439	4936	6120	2433	3732	0.248104
ZNF597	NM_152457	0.479349	0.498516	0.89962	0.700107	1440	2092	552	2215	1574.75	0.133007
ZBTB18	NM_205768	0.479307	0.34056	0.751865	0.582341	1441	8397	2198	5269	4326.25	0.214639
ZCCHC9	NM_032280	0.479263	0.524536	0.806099	0.768568	1442	1480	1363	1172	1364.25	-0.872784
STAMBPL1	NM_020799	0.479172	0.567485	0.721824	1.13633	1443	792	2724	27	1246.5	-0.26172
WASHC2A	NM_001005751	0.479061	0.489371	0.432459	0.375697	1444	2312	11954	13214	7231	0.934115
SRSF8	NM_032102	0.479004	0.565816	0.753143	0.514664	1445	814	2183	8085	3131.75	0.820607
DNAH1	NM_015512	0.478991	0.466768	0.577434	0.707614	1446	2902	6141	2056	3136.25	0.313077
HOXA9	NM_152739	0.478918	0.461098	0.960696	0.445539	1447	3056	306	11353	4040.5	0.695779
CBR3	NM_001236	0.478915	0.575148	0.709997	0.495698	1448	711	2931	9127	3554.25	0.851758
EIF4E	NM_001968	0.47875	0.452878	0.722641	0.337672	1449	3289	2708	13799	5311.25	0.824486
AK2	NM_001625	0.478748	0.438395	0.561823	0.539574	1450	3695	6670	6857	4668	0.957362
MTHFR	NM_005957	0.478671	0.495431	0.690807	0.70142	1451	2172	3301	2192	2279	0.566739
ITPA	NM_033453	0.478623	0.543958	0.876261	0.753798	1452	1108	695	1369	1156	-0.250999
DNPEP	NM_012100	0.478582	0.530553	0.831576	0.757962	1453	1337	1048	1310	1287	-0.542119
ACTR3	NM_005721	0.478537	0.492697	0.757996	0.412358	1454	2222	2102	12384	4540.5	0.804921
MYL5	NM_002477	0.478472	0.444573	0.736436	0.708888	1455	3522	2462	2029	2367	0.09784
CCNB1	NM_031966	0.478398	0.529404	0.966842	0.948404	1456	1361	284	202	825.75	-0.925706
2019-03-05	NM_017824	0.478396	0.547757	0.727313	0.402799	1457	1036	2624	12629	4436.5	0.823561
NUDT4	NM_019094	0.478127	0.577735	0.780743	0.679049	1458	687	1738	2649	1633	0.736885
SLC50A1	NM_018845	0.478119	0.542766	0.773005	0.907697	1459	1126	1854	307	1186.5	-0.535625
RPN1	NM_002950	0.477985	0.508742	0.698836	0.545281	1460	1830	3130	6608	3257	0.921423
CLGN	NM_004362	0.477982	0.397318	0.541295	0.392883	1461	5158	7395	12852	6716.5	0.986189
FFAR2	NM_005306	0.477946	0.505558	0.511321	0.512406	1462	1916	8669	8204	5062.75	0.891996
LRRC3	NM_030891	0.477792	0.546666	0.804742	0.759359	1463	1055	1386	1292	1299	-0.132702
SEC61G	NM_014302	0.477673	0.51577	0.814629	0.791785	1464	1667	1252	921	1326	-0.827828
CFAP97	NM_020827	0.477283	0.470068	0.885203	0.419036	1465	2827	648	12198	4284.5	0.724177
FAM84B	NM_174911	0.477255	0.591054	1.03608	0.895844	1466	573	137	353	632.25	-0.835021
MCAT	NM_173467	0.477195	0.558453	0.915724	0.705524	1467	896	474	2097	1233.5	0.268836
DUSP12	NM_007240	0.477181	0.489826	0.729399	0.862085	1468	2297	2579	485	1707.25	-0.365728
CHD1	NM_001270	0.477157	0.481983	0.323603	0.208306	1469	2520	14348	15310	8411.75	0.926648
CMSS1	NM_032359	0.477108	0.42496	0.84604	0.656534	1470	4116	917	3190	2423.25	0.170286
ASB13	NM_024701	0.477026	0.553116	0.687634	0.932179	1471	952	3367	240	1507.5	-0.12327
SELENON	NM_020451	0.476973	0.570265	0.870364	0.742853	1472	760	725	1504	1115.25	0.018278
CYBC1	NM_001033046	0.476689	0.574607	0.734299	0.910321	1473	717	2495	299	1246	-0.233545
DNAH7	NM_018897	0.47657	0.346025	1.02959	0.370777	1474	8022	151	13300	5736.75	0.583834
PRC1	NM_003981	0.476496	0.453082	1.13611	1.10163	1475	3283	46	39	1210.75	-0.633444
CYTIP	NM_004288	0.476324	0.524792	0.442785	0.46798	1476	1472	11642	10451	6260.25	0.863179
COBL	NM_015198	0.476273	0.491597	0.600731	0.185448	1477	2252	5432	15494	6163.75	0.90514
PPRC1	NM_015062	0.476232	0.585269	0.711363	0.61096	1478	618	2894	4439	2357.25	0.85992
PRR5-ARHGAP8	NM_181334	0.476225	0.546188	0.666932	0.586732	1479	1066	3805	5132	2870.5	0.916048
HEATR3	NM_182922	0.476181	0.537743	0.753001	0.904774	1480	1213	2185	319	1299.25	-0.42019
HNRNPA2B1	NM_002137	0.476158	0.581375	0.848347	0.72496	1481	656	902	1770	1202.25	0.280257
SRRM1	NM_005839	0.475943	0.425366	0.534499	0.22962	1482	4104	7664	15095	7086.25	0.969904
CD84	NM_003874	0.47589	0.496416	0.713835	1.03486	1483	2140	2859	83	1641.25	-0.380495
PPAN-P2RY11	NM_001040664	0.475794	0.509108	0.789621	0.862754	1484	1822	1591	477	1343.5	-0.706029
CAPRIN1	NM_005898	0.475776	0.555589	0.686484	0.502676	1485	924	3386	8713	3627	0.877951
RGPD5	NM_005054	0.475756	0.481954	0.483791	0.38907	1486	2521	9920	12930	6714.25	0.963324
NBPF11	NM_183372	0.47573	0.562218	0.669269	0.736221	1487	852	3745	1617	1925.25	0.336813
CRACR2B	NM_173584	0.475673	0.515282	0.73498	0.506262	1488	1675	2488	8532	3545.75	0.845095
SUV39H2	NM_024670	0.47565	0.583582	0.694578	0.618703	1489	640	3208	4221	2389.5	0.856556
SP3	NM_003111	0.475647	0.492152	0.696249	0.478597	1490	2241	3170	9947	4212	0.874047
SPATA13	NM_153023	0.475625	0.484882	0.597818	0.467203	1491	2450	5514	10491	4986.5	0.958112
TMEM178A	NM_152390	0.475547	0.546457	0.529904	0.25716	1492	1059	7835	14796	6295.5	0.933301
TWISTNB	NM_001002926	0.475547	0.472698	0.590637	0.72222	1493	2757	5727	1803	2945	0.260727
ISCA1	NM_030940	0.475546	0.485377	0.786838	0.841622	1494	2434	1630	583	1535.25	-0.602142
NAAA	NM_001042402	0.475535	0.375284	0.411472	0.325654	1495	6212	12590	13991	8572	0.975217
FAM83H	NM_198488	0.475476	0.533628	0.968209	0.818425	1496	1281	278	721	944	-0.779428
SH3BP4	NM_014521	0.475449	0.419315	0.669387	0.404074	1497	4323	3743	12589	5538	0.869227
MRPL12	NM_002949	0.475427	0.447111	0.928097	0.858453	1498	3437	425	505	1466.25	-0.551841
TAS2R20	NM_176889	0.475414	0.560616	0.795179	0.788671	1499	868	1526	953	1211.5	-0.36203
RPL23AP64	NR_003040	0.475256	0.555475	0.959449	0.670593	1500	925	311	2837	1393.25	0.406814
EEF1AKNMT	NM_014955	0.475191	0.41953	0.812455	0.515748	1501	4314	1275	8028	3779.5	0.677592
EVI5	NM_005665	0.475157	0.558672	0.855099	0.678566	1502	895	842	2658	1474.25	0.522327
2019-09-05	NM_002688	0.475105	0.58862	0.710779	0.874588	1503	597	2915	426	1360.25	-0.10347
GNB4	NM_021629	0.475098	0.551329	0.881946	0.79319	1504	974	669	904	1012.75	-0.770883
UBE2J2	NM_058167	0.475097	0.505771	0.917489	0.974629	1505	1910	467	158	1010	-0.851122
MAST2	NM_015112	0.475093	0.51286	0.884437	0.819695	1506	1736	650	713	1151.25	-0.81172
ZNF770	NM_014106	0.474946	0.550166	0.797703	0.713733	1507	994	1485	1956	1485.5	0.60374
GCSH	NM_004483	0.47493	0.545214	0.743728	0.523567	1508	1090	2343	7637	3144.5	0.834061
C1orf115	NM_024709	0.474917	0.415834	0.625052	0.226769	1509	4424	4796	15120	6462.25	0.893139
HM13	NM_178580	0.474878	0.553338	0.699077	0.496206	1510	947	3123	9091	3667.75	0.862185
PMPCB	NM_004279	0.474826	0.402093	0.725681	0.442875	1511	4952	2651	11440	5138.5	0.799538
PRMT5	NM_001039619	0.474757	0.500725	0.744008	0.59479	1512	2029	2338	4868	2686.75	0.896962
DPY19L2P4	NR_003551	0.474755	0.499298	0.594754	0.491841	1513	2069	5610	9309	4625.25	0.962637
CDV3	NM_017548	0.474724	0.481683	0.835159	0.745317	1514	2533	1005	1473	1631.25	-0.330978
CDC42SE2	NM_020240	0.47465	0.478082	0.319338	0.328912	1515	2620	14409	13943	8121.75	0.904013
CLBA1	NM_174891	0.474645	0.454672	0.85407	0.887068	1516	3252	851	381	1500	-0.596115
LIMS1	NM_004987	0.474554	0.472176	0.584697	0.537888	1517	2771	5931	6926	4286.25	0.978238
UBE2D2	NM_181838	0.474455	0.539658	0.830023	0.47113	1518	1182	1067	10310	3519.25	0.748207
FAF2	NM_014613	0.474219	0.503998	0.640342	0.561414	1519	1950	4405	5957	3457.75	0.971413
NAA15	NM_057175	0.474119	0.529614	0.640891	0.470476	1520	1360	4390	10349	4404.75	0.907236
ERP44	NM_015051	0.474072	0.476337	0.628436	0.434167	1521	2676	4698	11714	5152.25	0.921501
DNAL1	NM_031427	0.473746	0.551681	0.859738	0.773202	1522	969	800	1110	1100.25	-0.588134
ALDH18A1	NM_002860	0.473709	0.584684	0.685483	0.391877	1523	624	3413	12874	4608.5	0.844572
RAB19	NM_001008749	0.473507	0.452991	1.05294	0.87478	1524	3285	113	425	1336.75	-0.582836
MRPS5	NM_031902	0.473454	0.529015	0.820709	0.714156	1525	1368	1177	1948	1504.5	0.424133
ERBIN	NM_018695	0.473414	0.349555	0.529826	-0.0148344	1526	7766	7841	16638	8442.75	0.943512
CNNM3	NM_017623	0.473319	0.567691	0.847809	0.735473	1527	787	907	1623	1211	0.123945
F3	NM_001993	0.473231	0.626738	0.695268	0.772478	1528	354	3193	1121	1549	0.174182
PAIP2B	NM_020459	0.473112	0.538936	0.856964	0.639776	1529	1190	824	3633	1794	0.609542
CD86	NM_006889	0.473106	0.399008	0.616154	0.765782	1530	5077	5028	1209	3211	-0.0613227
SLC30A9	NM_006345	0.473077	0.467138	0.672549	0.364463	1531	2892	3685	13413	5380.25	0.866579
KIF3B	NM_004798	0.473072	0.504461	0.885473	0.93035	1532	1939	647	245	1090.75	-0.852595
DPY19L4	NM_181787	0.472712	0.50646	0.899018	0.689348	1533	1895	555	2424	1601.75	0.218407
RPS8	NM_001012	0.472582	0.601438	1.13979	0.609562	1534	496	41	4483	1638.5	0.54262
PAIP1	NM_006451	0.472476	0.595258	0.831849	0.600386	1535	541	1041	4716	1958.25	0.688644
ZNF669	NM_024804	0.472445	0.472456	0.923436	0.810435	1536	2763	445	780	1381	-0.575843
GMEB1	NM_006582	0.472418	0.410911	0.548474	0.614623	1537	4619	7142	4333	4407.75	0.614423
EIF2S2	NM_003908	0.472302	0.539764	0.914878	0.7637	1538	1176	478	1233	1106.25	-0.464845
ZNF692	NM_017865	0.472278	0.477029	0.638214	0.575359	1539	2653	4450	5492	3533.5	0.994433
RBM47	NM_019027	0.472274	0.421256	0.289065	0.0774379	1540	4249	14826	16203	9204.5	0.953107
PTPRC	NM_002838	0.472273	0.516546	0.447368	0.45954	1541	1646	11473	10819	6369.75	0.880518
ARAP2	NM_015230	0.471908	0.522359	0.514959	0.452975	1542	1529	8494	11081	5661.5	0.941324
GALNT1	NM_020474	0.471651	0.489309	0.631042	0.498952	1543	2320	4611	8933	4351.75	0.951104
TPM3	NM_152263	0.471643	0.532989	0.7815	0.747072	1544	1292	1721	1454	1502.75	0.114673
MAK	NM_005906	0.471636	0.516375	1.02718	0.661614	1545	1650	157	3066	1604.5	0.333505
CNPY3	NM_006586	0.471619	0.489176	0.6427	0.511068	1546	2325	4344	8265	4120	0.952915
ATP6V1G1	NM_004888	0.471384	0.573659	0.527617	0.799725	1547	727	7934	847	2763.75	0.190236
AMPD3	NM_000480	0.471377	0.491917	0.474223	0.499697	1548	2245	10329	8880	5750.5	0.863271
GPAT4	NM_178819	0.471372	0.407141	0.569201	0.358024	1549	4756	6408	13506	6554.75	0.958452
SMARCA4	NM_003072	0.471281	0.540355	0.686091	0.712732	1550	1166	3400	1980	2024	0.466262
IMPDH1	NM_000883	0.471268	0.485339	0.818226	0.738614	1551	2436	1206	1577	1692.5	-0.283975
LSM3	NM_014463	0.471193	0.36088	0.828194	0.669872	1552	7007	1091	2857	3126.75	-0.0959335
ERO1B	NM_019891	0.471169	0.577538	0.557511	0.780115	1553	690	6810	1025	2519.5	0.203169
H2AFY	NM_004893	0.471158	0.527166	0.690748	0.560448	1554	1416	3303	5993	3066.5	0.92079
MMP19	NM_002429	0.471142	0.48851	0.61137	0.864152	1555	2346	5139	471	2377.75	-0.029705
JUND	NM_005354	0.470991	0.391559	0.49506	0.595084	1556	5396	9394	4855	5300.25	0.558166
DHODH	NM_001361	0.470895	0.496007	0.617277	0.771905	1557	2145	5000	1130	2458	0.116448
ZWILCH	NM_017975	0.470829	0.486058	1.02495	0.809306	1558	2407	160	783	1227	-0.606899
TRMT12	NM_017956	0.470752	0.451105	0.90803	0.57626	1559	3330	510	5468	2716.75	0.529362
MMP9	NM_004994	0.470588	0.496627	0.632128	0.74285	1560	2134	4582	1505	2445.25	0.202898
NT5C3A	NM_016489	0.47054	0.483098	0.823583	0.496382	1561	2498	1143	9081	3570.75	0.736509
SNORA74A	NR_002915	0.47049	0.497028	0.990604	0.587033	1562	2123	224	5122	2257.75	0.547908
LMBR1	NM_022458	0.470355	0.565523	0.845426	0.805446	1563	820	923	810	1029	-0.773925
ITGAL	NM_001114380	0.470324	0.448321	0.501526	0.644208	1564	3406	9106	3518	4398.5	0.457348
HDLBP	NM_203346	0.470275	0.550273	0.703399	0.278441	1565	992	3067	14578	5050.5	0.827836
FAM3B	NM_058186	0.470271	0.383234	0.434212	0.0470318	1566	5780	11900	16376	8905.5	0.997476
DENND4A	NM_005848	0.470189	0.563843	0.607552	0.0935422	1567	840	5246	16098	5937.75	0.879865
SNORD116-22	NR_003336	0.470182	0.672134	0.275883	0.40831	1568	177	14971	12490	7301.5	0.817155
SNORD116-21	NR_003335	0.469944	0.670114	0.282744	0.408944	1569	183	14893	12460	7276.25	0.817987
SNORD116-19	NR_001290	0.469944	0.670114	0.282744	0.408944	1570	184	14894	12461	7277.25	0.817987
SNORD116-18	NR_003333	0.469944	0.670114	0.282744	0.408944	1571	185	14895	12462	7278.25	0.817987
SNORD116-17	NR_003332	0.469944	0.670114	0.282744	0.408944	1572	186	14896	12463	7279.25	0.817987
ZNF721	NM_133474	0.469845	0.620692	0.71971	0.539389	1573	383	2759	6864	2894.75	0.835927
STAMBP	NM_006463	0.46979	0.439591	0.595191	0.37453	1574	3652	5585	13235	6011.5	0.936945
MTFR1	NM_014637	0.469781	0.365533	0.686873	0.639479	1575	6732	3379	3650	3834	0.173236
SNORD116-16	NR_003331	0.469672	0.662365	0.278826	0.409236	1576	210	14936	12451	7293.25	0.81719
SNORD68	NR_002450	0.469656	0.416349	0.155194	0.375889	1577	4408	15980	13208	8793.25	0.87054
RASEF	NM_152573	0.469622	0.562131	0.54489	0.592006	1578	853	7286	4950	3666.75	0.711816
DBT	NM_001918	0.469583	0.517564	0.792632	0.683816	1579	1620	1561	2544	1826	0.763872
HPCAL1	NM_002149	0.469531	0.547224	0.706465	0.703359	1580	1047	3015	2149	1947.75	0.563571
HIST1H2BD	NM_021063	0.469526	0.532986	0.21762	0.610947	1581	1293	15554	4441	5717.25	0.439456
TIFA	NM_052864	0.469506	0.37746	0.48723	0.289933	1582	6083	9752	14435	7963	0.999
ELMOD2	NM_153702	0.469399	0.411681	0.776052	0.528076	1583	4588	1817	7391	3844.75	0.692976
RRP1	NM_003683	0.469196	0.522399	0.722542	0.740004	1584	1525	2710	1557	1844	0.246654
PSD4	NM_012455	0.46919	0.484831	0.523722	0.689052	1585	2451	8094	2431	3640.25	0.352469
PHOSPHO2	NM_001008489	0.469144	0.42968	0.445771	0.522406	1586	3961	11540	7703	6197.5	0.767464
EIF2S3	NM_001415	0.469111	0.567012	0.817487	0.703272	1587	802	1219	2150	1439.5	0.475311
ZNF583	NM_152478	0.469025	0.484388	0.756301	0.621543	1588	2469	2136	4150	2585.75	0.859628
SNORA7B	NR_002992	0.468959	0.547915	0.713193	0.831385	1589	1031	2868	637	1531.25	-0.135203
SNORA7A	NR_002582	0.468959	0.547915	0.713193	0.831385	1590	1032	2869	638	1532.25	-0.135203
CSPP1	NM_024790	0.468785	0.43135	0.882746	0.754867	1591	3906	663	1357	1879.25	-0.361856
ISOC1	NM_016048	0.468569	0.43953	0.576025	0.0322006	1592	3653	6184	16442	6967.75	0.922406
PATE2	NM_212555	0.468393	0.501463	0.916694	0.812252	1593	2014	471	763	1210.25	-0.726924
ATAD3B	NM_031921	0.468384	0.498981	0.750944	0.803129	1594	2079	2216	827	1679	-0.44517
SRSF3	NM_003017	0.468328	0.50229	0.445115	0.355658	1595	1998	11566	13551	7177.5	0.935793
PARD3B	NM_057177	0.468312	0.449189	1.00128	0.680574	1596	3385	198	2613	1948	-0.0127447
PPP1R15A	NM_014330	0.468291	0.299694	0.343785	0.725788	1597	11515	14034	1753	7224.75	0.0594121
IMPA1	NM_005536	0.468284	0.547011	0.903607	0.818864	1598	1048	526	716	972	-0.870577
RPL23AP53	NR_003572	0.468096	0.538635	0.850949	0.563709	1599	1198	877	5871	2386.25	0.688808
STXBP2	NM_006949	0.467984	0.512315	0.559767	0.451478	1600	1749	6737	11142	5307	0.950798
EMILIN2	NM_032048	0.46798	0.542182	0.671534	0.678433	1601	1134	3702	2662	2274.75	0.647673
SERPINE1	NM_000602	0.467928	0.495609	0.592007	0.581252	1602	2166	5682	5305	3688.75	0.898115
SGMS1	NM_147156	0.467865	0.518128	0.623076	0.470794	1603	1608	4854	10324	4597.25	0.922981
GPR174	NM_032553	0.467788	0.427419	0.544316	0.614132	1604	4039	7305	4349	4324.25	0.635684
SNORD116-2	NR_003317	0.467772	0.492542	0.225128	0.325478	1605	2229	15498	13995	8331.75	0.875592
TMEM67	NM_153704	0.467767	0.436049	0.827352	0.572301	1606	3755	1105	5584	3012.5	0.580688
SLAMF7	NM_021181	0.467708	0.50569	0.617158	0.683123	1607	1913	5004	2560	2771	0.498546
TMEM184C	NM_018241	0.467648	0.53285	0.847962	0.685434	1608	1297	905	2504	1578.5	0.43542
MED17	NM_004268	0.467625	0.573499	0.691715	0.775605	1609	729	3281	1080	1674.75	0.110222
SNORA38	NR_002971	0.467575	0.457456	0.638731	0.740379	1610	3165	4439	1554	2692	0.103211
SH3BGRL3	NM_031286	0.467433	0.476139	0.993755	0.870368	1611	2682	216	447	1239	-0.675093
KYAT3	NM_001008661	0.467424	0.443319	0.666508	0.20405	1612	3542	3812	15350	6079	0.855818
SNORD22	NR_000008	0.467418	0.527843	0.746146	0.608986	1613	1397	2304	4499	2453.25	0.871055
PCDHAC2	NM_018899	0.467358	0.456379	0.904522	0.700082	1614	3195	521	2216	1886.5	-0.1001
SNORD103A	NR_004054	0.467228	0.521893	0.499742	0.583718	1615	1544	9180	5227	4391.5	0.657662
POGLUT1	NM_152305	0.466996	0.507482	0.742745	0.486601	1616	1863	2355	9578	3853	0.821933
EVI2B	NM_006495	0.466981	0.53995	0.515304	0.695259	1617	1172	8474	2305	3392	0.353561
DPH1	NM_001383	0.46687	0.505017	0.825834	0.56252	1618	1930	1122	5912	2645.5	0.707577
SNORA71C	NR_003017	0.466736	0.496032	0.70494	0.868224	1619	2143	3037	453	1813	-0.311491
CLCC1	NM_015127	0.466733	0.549491	0.827676	0.669677	1620	1009	1101	2864	1648.5	0.578205
C1QTNF3	NM_030945	0.466675	0.533672	0.869629	0.771429	1621	1279	728	1139	1191.75	-0.697625
BSPRY	NM_017688	0.466658	0.504541	0.834968	0.719676	1622	1936	1008	1867	1608.25	-0.0590095
PPA2	NM_176869	0.46665	0.551593	0.813688	0.912607	1623	970	1263	291	1036.75	-0.847088
THAP5	NM_182529	0.466552	0.470276	0.729205	0.566589	1624	2820	2583	5781	3202	0.879693
ACADSB	NM_001609	0.466532	0.520343	0.630415	0.345123	1625	1573	4630	13697	5381.25	0.885605
MSTO2P	XR_039412	0.466493	0.474107	0.80312	0.839857	1626	2727	1410	596	1589.75	-0.647738
DENR	NM_003677	0.466473	0.572129	0.856429	0.752025	1627	743	830	1391	1147.75	-0.186622
JADE1	NM_024900	0.466435	0.450507	0.591898	0.813807	1628	3345	5686	754	2853.25	-0.0166893
CBX4	NM_003655	0.466403	0.464506	0.679046	0.905903	1629	2970	3544	314	2114.25	-0.301442
TDP1	NM_018319	0.466379	0.495259	0.958345	0.911873	1630	2178	315	293	1104	-0.797816
CHD6	NM_032221	0.466371	0.500161	0.624179	0.399973	1631	2040	4819	12696	5296.5	0.904902
GADD45B	NM_015675	0.466341	0.260133	0.121862	0.149785	1632	13637	16162	15764	11798.8	0.844406
FAM234B	NM_020853	0.466339	0.533718	0.84694	0.859927	1633	1278	913	495	1079.75	-0.999241
NLN	NM_020726	0.466288	0.507268	0.872556	0.615557	1634	1870	713	4302	2129.75	0.577068
COQ7	NM_016138	0.466151	0.537469	0.747594	0.619939	1635	1218	2280	4188	2330.25	0.857291
PTPN22	NM_015967	0.466056	0.4125	0.522712	0.605888	1636	4560	8141	4579	4729	0.60184
PMS2P1	NR_003613	0.465989	0.456324	0.528497	0.54499	1637	3197	7892	6627	4838.25	0.87135
GLB1	NM_000404	0.465638	0.368576	0.596331	0.514853	1638	6558	5556	8076	5457	0.860071
ZNF587	NM_032828	0.465574	0.577352	0.804189	0.709648	1639	691	1395	2018	1435.75	0.425356
COPG1	NM_016128	0.465509	0.437272	0.520077	0.255782	1640	3727	8271	14808	7111.5	0.97537
RNA18SN5	NR_003286	0.465501	0.484547	0.872267	0.879799	1641	2461	716	406	1306	-0.755148
PPA1	NM_021129	0.465437	0.613344	0.826715	0.536374	1642	424	1111	7000	2544.25	0.718392
MYO1B	NM_012223	0.465414	0.56561	0.532504	0.757914	1643	818	7744	1312	2879.25	0.234893
RAP2A	NM_021033	0.465381	0.458992	0.813498	0.441131	1644	3122	1265	11496	4381.75	0.743432
MCMDC2	NM_173518	0.465231	0.485268	0.937787	0.856122	1645	2438	384	517	1246	-0.719706
IGSF6	NM_005849	0.465051	0.513278	0.729494	0.718115	1646	1725	2575	1894	1960	0.486663
SNAP29	NM_004782	0.465022	0.405365	0.604927	0.418468	1647	4824	5304	12212	5996.75	0.933453
ITGB2	NM_000211	0.464951	0.50244	0.563279	0.868029	1648	1994	6618	455	2678.75	0.0498251
PHLDA1	NM_007350	0.464929	0.553941	0.811509	0.796435	1649	943	1284	876	1188	-0.718342
NOL4	NM_003787	0.464761	0.480915	0.674547	0.576645	1650	2548	3647	5457	3325.5	0.986196
TOX4	NM_014828	0.464745	0.524641	0.778798	0.67425	1651	1476	1775	2746	1912	0.812641
P2RX5	NM_175081	0.464594	0.48869	0.555836	0.619459	1652	2337	6880	4197	3766.5	0.672545
COMMD2	NM_016094	0.464543	0.489142	0.718418	0.795207	1653	2326	2778	885	1910.5	-0.289718
FNIP1	NM_133372	0.464357	0.479299	0.733328	0.329157	1654	2585	2517	13939	5173.75	0.8106
TRIM37	NM_015294	0.464171	0.46555	0.625841	0.620143	1655	2931	4767	4183	3384	0.878745
HLCS	NM_000411	0.464042	0.414747	0.637526	0.32634	1656	4467	4464	13975	6140.5	0.885389
CASP6	NM_001226	0.464037	0.541124	0.759947	1.07711	1657	1153	2069	56	1233.75	-0.576831
RNF44	NM_014901	0.464022	0.53899	0.86326	0.831663	1658	1189	778	635	1065	-0.977055
SLC25A45	NM_182556	0.46368	0.543557	0.821909	0.786756	1659	1113	1159	968	1224.75	-0.870182
MTX2	NM_006554	0.463653	0.364351	0.578842	0.438232	1660	6795	6094	11589	6534.5	0.923755
SFT2D1	NM_145169	0.463636	0.418292	0.548962	0.210891	1661	4360	7121	15277	7104.75	0.956402
TBC1D9B	NM_015043	0.463612	0.470106	0.689868	0.722023	1662	2825	3322	1807	2404	0.15013
METAP1D	NM_199227	0.463458	0.497508	0.965019	0.600718	1663	2115	293	4706	2194.25	0.511288
OPHN1	NM_002547	0.463131	0.554007	0.767408	0.591619	1664	942	1935	4967	2377	0.792122
SS18L2	NM_016305	0.463119	0.582775	0.636684	0.567409	1665	647	4476	5759	3136.75	0.872852
CEBPZ	NM_005760	0.46299	0.437863	0.712118	0.298443	1666	3714	2883	14341	5651	0.820238
NOP2	NM_006170	0.462874	0.460366	0.806748	0.558243	1667	3078	1358	6096	3049.75	0.68992
SLF1	NM_032290	0.462869	0.389881	1.02932	0.454699	1668	5488	152	11011	4579.75	0.605333
ZNF506	NM_001099269	0.462563	0.629982	0.82766	0.621502	1669	344	1102	4153	1817	0.642672
CSNK1G2	NM_001319	0.462563	0.576292	0.62799	0.957137	1670	700	4710	190	1817.5	-0.0274316
CTSS	NM_004079	0.462524	0.565834	0.847992	0.781531	1671	813	904	1012	1100	-0.625499
GANAB	NM_198334	0.462453	0.515765	0.535437	0.580038	1672	1668	7616	5340	4074	0.747619
KCNMB4	NM_014505	0.462324	0.437629	0.581932	0.723287	1673	3720	6007	1791	3297.75	0.167512
KPNB1	NM_002265	0.462323	0.585951	0.807667	0.685247	1674	614	1340	2509	1534.25	0.530563
EEF1G	NM_001404	0.462268	0.59198	0.667495	0.608213	1675	566	3791	4519	2637.75	0.827706
TBC1D32	NM_152730	0.462218	0.472779	1.0862	0.628278	1676	2753	74	3979	2120.5	0.329508
PIGW	NM_178517	0.462202	0.547945	0.843725	0.737479	1677	1030	930	1600	1309.25	-0.111379
FDX1	NM_004109	0.462145	0.525725	0.811118	0.725103	1678	1453	1290	1768	1547.25	0.0637432
CTBP1	NM_001328	0.462091	0.51337	0.738803	0.86664	1679	1722	2418	460	1569.75	-0.4698
ZNF417	NM_152475	0.462027	0.56742	0.766537	0.708909	1680	794	1955	2028	1614.25	0.502062
DDX56	NM_019082	0.461929	0.539272	0.63951	0.649052	1681	1187	4421	3398	2671.75	0.720419
UBE2B	NM_003337	0.461927	0.458361	0.571772	0.474464	1682	3141	6321	10151	5323.75	0.982567
PDS5A	NM_015200	0.461921	0.460745	0.59355	0.455128	1683	3068	5645	10993	5347.25	0.959123
SNORD49A	NR_002744	0.461896	0.438901	0.509398	0.53963	1684	3675	8751	6853	5240.75	0.839972
RNU6-1	NR_004394	0.461887	0.605527	0.808922	0.816958	1685	473	1318	733	1052.25	-0.471788
BLNK	NM_013314	0.461739	0.464106	0.783061	0.531109	1686	2977	1693	7234	3397.5	0.754354
TCTN3	NM_015631	0.461682	0.449613	0.722683	0.219729	1687	3373	2707	15197	5741	0.81148
SNHG7	NR_003672	0.461632	0.464845	0.731646	0.904501	1688	2956	2541	321	1876.5	-0.501036
SLU7	NM_006425	0.461535	0.508071	0.82422	0.677361	1689	1848	1138	2679	1838.5	0.457602
PCDHA12	NM_018903	0.461488	0.527144	0.872795	0.71496	1690	1418	712	1935	1438.75	0.00708377
ACTR3B	NM_020445	0.461441	0.566411	0.95624	0.567311	1691	810	328	5764	2148.25	0.612051
NMRAL1	NM_020677	0.461372	0.54693	0.8528	0.78607	1692	1049	861	972	1143.5	-0.811102
NUP35	NM_138285	0.461237	0.461153	0.757574	0.580571	1693	3055	2108	5323	3044.75	0.79126
ADGRE5	NM_078481	0.461186	0.440956	0.531027	0.457995	1694	3605	7792	10886	5994.25	0.991029
BDP1	NM_018429	0.461039	0.445841	0.7126	0.411355	1695	3476	2876	12408	5113.75	0.827777
HMGB3P1	NR_002165	0.460918	0.443202	0.75127	0.876134	1696	3546	2209	419	1967.5	-0.51569
PELI1	NM_020651	0.460779	0.525357	0.820585	0.670859	1697	1461	1178	2829	1791.25	0.555371
SLC2A10	NM_030777	0.460737	0.534789	0.608608	0.333155	1698	1261	5216	13870	5511.25	0.893587
SRRM2	NM_016333	0.460684	0.558753	0.401061	0.589582	1699	893	12877	5049	5129.5	0.520079
SLC26A6	NM_022911	0.460683	0.467432	0.676365	1.08876	1700	2887	3607	49	2060.75	-0.351511
RPL15	NM_002948	0.460664	0.507021	0.828289	0.461334	1701	1879	1089	10741	3852.5	0.738187
ANXA5	NM_001154	0.46065	0.613378	0.747418	0.522108	1702	423	2285	7720	3032.5	0.798416
CGN	NM_020770	0.460635	0.353068	0.79715	0.617078	1703	7524	1493	4262	3745.5	0.0754611
APOD	NM_001647	0.460628	0.438126	0.0326407	0.423149	1704	3701	16586	12055	8511.5	0.809687
L2HGDH	NM_024884	0.460564	0.530051	0.830508	0.725491	1705	1346	1061	1756	1467	-0.0522068
SLC33A1	NM_004733	0.460557	0.43293	0.571397	0.320663	1706	3858	6333	14051	6487	0.947139
RPP40	NM_006638	0.460311	0.469012	1.3226	0.714944	1707	2854	10	1936	1626.75	-0.234731
PSMA5	NM_002790	0.460301	0.466322	0.827299	0.351053	1708	2909	1106	13628	4837.75	0.742028
SERGEF	NM_012139	0.460236	0.51296	0.61457	0.646976	1709	1734	5067	3448	2989.5	0.687099
NOL9	NM_024654	0.46009	0.466106	0.60185	0.420231	1710	2919	5391	12155	5543.75	0.935346
RNF2	NM_007212	0.460026	0.400652	0.838756	0.412114	1711	5008	975	12392	5021.5	0.693104
CTSC	NM_001814	0.459906	0.52322	0.607661	0.490623	1712	1507	5238	9367	4456	0.93277
PPID	NM_005038	0.459798	0.541658	0.846228	0.711219	1713	1141	915	1998	1441.75	0.162309
NACA4P	NR_002182	0.459742	0.445095	0.952558	0.700517	1714	3507	343	2210	1943.5	-0.165466
HSPBAP1	NM_024610	0.45966	0.47337	0.87765	0.557296	1715	2741	687	6135	2819.5	0.611954
RNF125	NM_017831	0.459598	0.566873	0.82408	0.697974	1716	806	1139	2255	1479	0.393658
NACA	NM_005594	0.459436	0.528892	0.810757	0.512279	1717	1372	1298	8212	3149.75	0.741456
PDE12	NM_177966	0.45932	0.556985	0.840282	0.7198	1718	911	966	1861	1364	0.126157
BTG2	NM_006763	0.459218	0.132385	0.029598	0.185367	1719	15930	16603	15495	12436.8	0.757338
LINC01089	NR_002809	0.459187	0.560612	0.806674	0.819733	1720	869	1359	712	1165	-0.709114
HEATR5B	NM_019024	0.459125	0.401415	0.627543	0.251775	1721	4975	4718	14845	6564.75	0.883688
FDPSP2	NR_003262	0.459064	0.519631	0.93604	0.704235	1722	1586	394	2125	1456.75	0.00294768
NR4A3	NM_006981	0.459056	0.328845	0.230089	0.256476	1723	9297	15448	14801	10317.2	0.921323
ENY2	NM_020189	0.458927	0.435916	0.741261	0.920344	1724	3761	2382	271	2034.5	-0.510861
BRIX1	NM_018321	0.458909	0.439351	0.706537	0.606367	1725	3659	3011	4568	3240.75	0.851137
LSR	NM_015925	0.458874	0.51973	0.747139	0.772685	1726	1583	2290	1117	1679	-0.299207
ZNF562	NM_017656	0.458783	0.563189	0.807554	0.563745	1727	847	1345	5870	2447.25	0.722422
SUSD1	NM_022486	0.458611	0.426029	0.418259	0.462734	1728	4080	12378	10697	7220.75	0.887273
TCTN1	NM_024549	0.458451	0.462607	0.979705	0.679108	1729	3023	247	2646	1911.25	-0.00261246
ARFGAP3	NM_014570	0.458257	0.510347	0.492801	0.154468	1730	1803	9506	15720	7189.75	0.949106
FTL	NM_000146	0.458208	0.554808	0.763885	0.809001	1731	929	2011	787	1364.5	-0.377336
YWHAE	NM_006761	0.458134	0.506407	0.794914	0.35175	1732	1898	1531	13619	4695	0.76563
RPS12	NM_001016	0.457989	0.477256	1.04218	0.607828	1733	2646	132	4529	2260	0.413222
YIPF5	NM_030799	0.457919	0.473097	0.692956	0.701725	1734	2746	3251	2181	2478	0.360495
HNRNPL	NM_001005335	0.45775	0.47225	0.688397	0.72951	1735	2770	3352	1707	2391	0.0794317
ZNF708	NM_021269	0.457717	0.583632	0.856355	0.767791	1736	639	831	1186	1098	-0.390572
PDCD4	NM_014456	0.457707	0.5597	0.802021	0.408525	1737	884	1424	12482	4131.75	0.758562
SNORA62	NR_002324	0.45757	0.422611	0.635071	0.748805	1738	4204	4515	1438	2973.75	-0.0472348
SNORA9	NR_002952	0.457491	0.519671	0.624324	0.736576	1739	1585	4812	1613	2437.25	0.232114
TAF10	NM_006284	0.457415	0.577255	0.814531	0.678345	1740	692	1253	2664	1587.25	0.514794
NBPF15	NM_173638	0.457387	0.552788	0.621852	0.70785	1741	956	4885	2047	2407.25	0.364962
RAPGEF2	NM_014247	0.457356	0.475522	0.78289	0.532594	1742	2701	1698	7169	3327.5	0.757885
AGPAT5	NM_018361	0.457277	0.466765	0.649236	0.45917	1743	2903	4171	10840	4914.25	0.905209
THUMPD2	NM_025264	0.457272	0.486153	0.660589	0.368876	1744	2404	3942	13337	5356.75	0.868358
SLC35E2A	NM_182838	0.457264	0.501672	0.639945	0.748932	1745	2009	4413	1434	2400.25	0.139405
NT5DC1	NM_152729	0.45726	0.38341	0.512695	0.139013	1746	5771	8598	15843	7989.5	0.980128
SNORA48	NR_002918	0.457239	0.494032	0.421245	0.485324	1747	2200	12293	9645	6471.25	0.821742
EIF1AX	NM_001412	0.457073	0.472021	0.563323	0.489401	1748	2775	6615	9444	5145.5	0.979377
P4HA1	NM_000917	0.456986	0.449265	0.817928	0.55152	1749	3383	1212	6362	3176.5	0.650493
CCL22	NM_002990	0.456907	0.546821	0.801447	0.719714	1750	1052	1433	1865	1525	0.257189
CDK17	NM_002595	0.456769	0.581001	0.595714	0.582531	1751	659	5572	5261	3310.75	0.805431
NSMAF	NM_003580	0.456756	0.493893	0.538354	0.51401	1752	2201	7518	8127	4899.5	0.931004
LIMD1	NM_014240	0.456755	0.519869	0.717643	0.884169	1753	1581	2793	387	1628.5	-0.377965
TPP1	NM_000391	0.456704	0.414184	0.59916	0.476835	1754	4491	5479	10032	5439	0.968058
EYA3	NM_001990	0.456703	0.473663	0.5603	0.502986	1755	2736	6718	8692	4975.25	0.976441
QTRT2	NM_024638	0.456692	0.506105	0.840978	0.643214	1756	1902	959	3552	2042.25	0.527199
RNF144A	NM_014746	0.456642	0.590514	0.791142	0.710511	1757	580	1575	2007	1479.75	0.360199
ERCC8	NM_000082	0.456623	0.45625	0.956096	0.561993	1758	3202	331	5929	2805	0.520864
ZNF677	NM_182609	0.456534	0.529945	0.804366	0.703805	1759	1348	1392	2140	1659.75	0.414838
PCDHA9	NM_031857	0.456462	0.503497	0.844824	0.684102	1760	1961	926	2534	1795.25	0.249533
PTS	NM_000317	0.456396	0.487862	0.608005	0.407987	1761	2363	5231	12498	5463.25	0.918942
SUMF2	NM_015411	0.456387	0.446713	0.813536	0.681806	1762	3449	1264	2586	2265.25	0.0386296
YKT6	NM_006555	0.456379	0.476388	0.643055	0.626808	1763	2674	4332	4023	3198	0.909853
RPS10	NM_001014	0.456151	0.536819	0.883741	0.595495	1764	1227	654	4847	2123	0.598421
2019-03-06	NM_005885	0.456072	0.464659	0.63546	0.578691	1765	2965	4504	5381	3653.75	0.995072
MLST8	NM_022372	0.456071	0.562097	1.00364	0.93346	1766	854	192	239	762.75	-0.922553
GADD45A	NM_001924	0.456018	0.374931	0.488509	0.492032	1767	6232	9691	9301	6747.75	0.918465
DTX3L	NM_138287	0.455884	0.565325	0.856715	0.707726	1768	824	826	2053	1367.75	0.173571
ANKEF1	NM_022096	0.455874	0.418183	1.05588	0.482343	1769	4364	105	9784	4005.5	0.603549
SEPSECS	NM_016955	0.455821	0.382552	0.847237	0.604563	1770	5815	910	4613	3277	0.201957
MAP4K3	NM_003618	0.455814	0.495623	0.682095	0.278609	1771	2164	3474	14574	5495.75	0.841186
KIAA0087	NR_022006	0.455767	0.54427	0.849216	0.721201	1772	1102	894	1822	1397.5	-0.0159485
ZNF568	NM_198539	0.455757	0.514418	0.678937	0.559	1773	1691	3548	6063	3268.75	0.927258
KLHL6	NM_130446	0.455726	0.514146	0.745425	0.727442	1774	1702	2319	1729	1881	0.212009
NUAK2	NM_030952	0.455724	0.546226	0.827702	0.716157	1775	1064	1099	1918	1464	0.134387
CIAO2A	NM_032231	0.455683	0.586724	0.642073	0.453952	1776	611	4362	11038	4446.75	0.872683
RIMKLA	NM_173642	0.455661	0.525161	0.824284	0.744337	1777	1465	1135	1488	1466.25	-0.588625
C7orf26	NM_024067	0.455654	0.519611	0.765814	0.675488	1778	1587	1963	2711	2009.75	0.833013
HIST1H4J	NM_021968	0.455603	0.38544	0.644361	0.754008	1779	5678	4296	1366	3279.75	-0.164462
LENG9	NM_198988	0.455537	0.479719	0.621815	0.625691	1780	2571	4886	4053	3322.5	0.839274
LACTB	NM_032857	0.455457	0.547424	0.966542	0.899121	1781	1044	285	337	861.75	-0.933778
ALG1L	NM_001015050	0.455452	0.47185	1.0104	0.837288	1782	2782	175	601	1335	-0.672786
SGPL1	NM_003901	0.455422	0.526899	0.828607	0.699255	1783	1425	1083	2229	1630	0.261844
FASTKD3	NM_024091	0.455398	0.458017	0.764562	0.697823	1784	3154	1996	2259	2298.25	0.0571941
TXNDC15	NM_024715	0.455341	0.535025	0.769316	0.69923	1785	1259	1911	2231	1796.5	0.635074
METTL5	NM_014168	0.455251	0.441977	0.734215	0.27067	1786	3573	2498	14658	5628.75	0.799209
FAM84A	NM_145175	0.455229	0.437102	0.386988	0.714848	1787	3730	13235	1937	5172.25	0.235937
OSGIN2	NM_004337	0.455177	0.430466	1.16099	0.704154	1788	3937	33	2130	1972	-0.232221
TSNAX	NM_005999	0.455114	0.501734	0.810709	0.794121	1789	2006	1300	892	1496.75	-0.877582
VPS37B	NM_024667	0.455105	0.488067	0.921492	0.709226	1790	2357	451	2023	1655.25	-0.186419
GNAI3	NM_006496	0.455008	0.52219	0.792792	0.72877	1791	1537	1558	1714	1650	-0.220845
ZNF493	NM_175910	0.454996	0.617892	0.900219	0.650732	1792	396	550	3341	1519.75	0.453883
CPNE4	NM_130808	0.454983	0.457476	0.492355	0.135104	1793	3164	9526	15863	7586.5	0.969946
CCNB2	NM_004701	0.454943	0.445476	0.966142	0.973169	1794	3487	289	159	1432.25	-0.671481
JMJD1C	NM_004241	0.454819	0.489585	0.55966	0.3269	1795	2305	6741	13968	6202.25	0.938538
RPL7	NM_000971	0.45477	0.484484	0.686039	0.557991	1796	2463	3401	6107	3441.75	0.945043
RLIM	NM_016120	0.454603	0.495995	0.5398	0.511498	1797	2147	7458	8249	4912.75	0.932776
SIKE1	NM_025073	0.454532	0.547494	0.871538	0.694617	1798	1041	720	2312	1467.75	0.218379
ACP6	NM_016361	0.454507	0.412859	0.904115	0.754041	1799	4546	523	1365	2058.25	-0.394852
C2orf50	NM_182500	0.454497	0.535743	0.828059	0.734211	1800	1246	1093	1644	1445.75	-0.242044
MMUT	NM_000255	0.454487	0.416275	0.793204	0.528982	1801	4410	1550	7344	3776.25	0.656586
NHLRC1	NM_198586	0.45441	0.552929	0.823157	0.710336	1802	954	1146	2009	1477.75	0.206938
PCDHGC5	NM_018929	0.454373	0.477403	0.70447	0.568046	1803	2642	3054	5742	3310.25	0.927215
MEMO1	NM_015955	0.454331	0.539399	1.01877	0.944224	1804	1185	165	213	841.75	-0.940476
C8orf34	NM_052958	0.454316	0.418578	0.807621	0.969949	1805	4354	1342	164	1916.25	-0.580105
SPTY2D1	NM_194285	0.454227	0.538233	0.673091	0.576483	1806	1204	3679	5462	3037.75	0.899483
APOLD1	NM_030817	0.454166	0.526329	0.808641	0.726829	1807	1439	1325	1740	1577.75	-0.174992
PPP4R2	NM_174907	0.454156	0.448494	0.699043	0.371158	1808	3403	3124	13292	5406.75	0.831984
NUPL2	NM_007342	0.454153	0.542548	0.892037	0.724632	1809	1129	602	1776	1329	-0.140066
TCERG1	NM_001040006	0.454107	0.4875	0.465617	0.36528	1810	2371	10707	13405	7073.25	0.949571
PCDHA7	NM_018910	0.454065	0.505914	0.838857	0.698049	1811	1906	974	2251	1735.5	0.0924652
NCALD	NM_001040624	0.45405	0.522532	0.54691	0.556377	1812	1518	7206	6168	4176	0.825648
LIPH	NM_139248	0.453992	0.24628	0.421348	0.315613	1813	14118	12290	14120	10585.2	0.766401
WDR77	NM_024102	0.453981	0.457827	0.725645	0.37462	1814	3159	2653	13231	5214.25	0.810775
NUSAP1	NM_016359	0.453955	0.447838	0.903044	0.924368	1815	3417	527	257	1504	-0.67569
ALMS1	NM_015120	0.453884	0.464719	0.714708	0.478904	1816	2959	2836	9932	4385.75	0.837821
CCDC142	NM_032779	0.45378	0.482875	0.692439	0.927055	1817	2502	3267	251	1959.25	-0.395556
HAUS3	NM_024511	0.453764	0.564405	0.849395	0.70306	1818	836	892	2154	1425	0.207324
METTL2A	NM_181725	0.453693	0.535999	0.834869	0.87721	1819	1243	1009	416	1121.75	-0.987746
PEX10	NM_153818	0.453587	0.560341	0.623341	0.86809	1820	872	4841	454	1996.75	-0.00840926
MAGED1	NM_001005332	0.453555	0.561062	0.568068	0.518725	1821	863	6455	7868	4251.75	0.892903
ADAMTS4	NM_005099	0.453515	0.54178	0.795828	0.68762	1822	1140	1513	2460	1733.75	0.528443
PCBP2	NM_005016	0.453475	0.542115	0.614774	0.484968	1823	1135	5058	9664	4420	0.910404
YIF1A	NM_020470	0.45343	0.567721	0.943326	0.713607	1824	785	368	1961	1234.5	-0.000992262
APOE	NM_000041	0.453423	0.560176	0.694809	0.984769	1825	875	3203	140	1510.75	-0.26624
FAM120A	NM_014612	0.453392	0.543177	0.680319	0.731917	1826	1118	3517	1672	2033.25	0.241648
FAM86C1	NM_152563	0.453368	0.331598	0.681632	0.53431	1827	9069	3483	7097	5369	0.39931
POLR2J4	NR_003655	0.453329	0.526103	0.782787	0.876038	1828	1444	1701	420	1348.25	-0.801321
STK10	NM_005990	0.453275	0.462502	0.646138	0.785703	1829	3024	4252	976	2520.25	-0.120353
LAPTM5	NM_006762	0.453238	0.517379	0.455392	0.961275	1830	1625	11132	180	3691.75	0.117327
VASN	NM_138440	0.453216	0.493107	0.647674	0.664575	1831	2210	4208	2990	2809.75	0.673391
SUB1	NM_006713	0.453195	0.476558	0.597358	0.384312	1832	2665	5528	13034	5764.75	0.9235
BLOC1S4	NM_018366	0.453134	0.53441	0.891343	0.719786	1833	1265	607	1862	1391.75	-0.124737
XIAP	NM_001167	0.452924	0.54268	0.792468	0.822724	1834	1128	1564	692	1304.5	-0.769954
ZNF84	NM_003428	0.452923	0.531572	0.669663	0.47239	1835	1322	3736	10252	4286.25	0.868884
CAMK1	NM_003656	0.45287	0.462622	0.293843	0.673393	1836	3022	14769	2761	5597	0.305548
RABIF	NM_002871	0.452707	0.448678	0.89736	0.828147	1837	3396	565	665	1615.75	-0.62081
SGMS2	NM_152621	0.452695	0.338875	0.658157	0.259032	1838	8516	3989	14782	7281.25	0.77387
YTHDF1	NM_017798	0.452683	0.608638	0.764568	0.866806	1839	453	1995	457	1186	-0.397141
MRPL45	NM_032351	0.452682	0.535067	0.689481	0.432842	1840	1257	3332	11758	4546.75	0.840951
ATAD3A	NM_018188	0.452584	0.496699	0.782929	0.782542	1841	2132	1696	1003	1668	-0.795131
MRPS16	NM_016065	0.452552	0.552451	0.896018	0.694217	1842	965	577	2319	1425.75	0.169027
FBXO45	NM_001105573	0.452441	0.550728	0.821171	0.701125	1843	983	1170	2197	1548.25	0.283522
SNORD82	NR_004398	0.45237	0.461381	0.600937	0.65379	1844	3050	5425	3259	3394.5	0.573423
COLGALT1	NM_024656	0.452319	0.48768	0.804376	0.812011	1845	2366	1391	765	1591.75	-0.800165
NUP43	NM_198887	0.452285	0.547662	0.795475	0.670554	1846	1038	1518	2840	1810.5	0.586284
C1QTNF9B	NM_001007537	0.452168	0.390253	0.815994	0.512428	1847	5468	1236	8202	4188.25	0.586829
CYCS	NM_018947	0.45202	0.528951	0.815297	0.725231	1848	1369	1243	1761	1555.25	-0.169637
PCDHA10	NM_018901	0.45192	0.484814	0.869919	0.674422	1849	2452	726	2742	1942.25	0.137916
TMEM70	NM_017866	0.45171	0.474734	1.06493	0.649823	1850	2719	96	3375	2010	0.177383
RNF43	NM_017763	0.451702	0.419034	0.538871	0.404295	1851	4335	7494	12585	6566.25	0.986076
2019-03-03	NM_178450	0.451671	0.478483	0.683295	0.626934	1852	2603	3455	4019	2982.25	0.996997
TMED9	NM_017510	0.451662	0.499256	0.765674	0.649187	1853	2070	1970	3395	2322	0.810622
HSPA9	NM_004134	0.451646	0.478203	0.471435	0.366674	1854	2618	10458	13378	7077	0.956545
WDR45	NM_007075	0.451569	0.509639	0.719292	0.671527	1855	1811	2768	2803	2309.25	0.891538
HEATR1	NM_018072	0.451471	0.44403	0.743157	0.439114	1856	3531	2348	11563	4824.5	0.793222
TATDN3	NM_001042552	0.451442	0.532693	0.836814	0.686507	1857	1300	995	2481	1658.25	0.309143
LDHA	NM_005566	0.451438	0.633504	0.674657	0.61048	1858	327	3646	4460	2572.75	0.776328
OSTCP1	NM_145303	0.451424	0.577563	1.08106	0.790261	1859	689	81	941	892.5	-0.587673
SYAP1	NM_032796	0.451354	0.426097	0.488045	0.43139	1860	4077	9712	11812	6865.25	0.981319
BBS7	NM_018190	0.451345	0.376806	0.508633	0.667049	1861	6128	8792	2932	4928.25	0.240889
ARID4B	NM_016374	0.451278	0.47757	0.700635	0.453439	1862	2637	3104	11061	4666	0.843748
HTR1D	NM_000864	0.451238	0.523191	0.818542	0.740472	1863	1508	1204	1552	1531.75	-0.592252
SLC5A6	NM_021095	0.451226	0.537646	1.06088	0.825263	1864	1215	100	678	964.25	-0.801108
FAM131A	NM_144635	0.451192	0.523794	0.765693	0.740903	1865	1497	1968	1544	1718.5	-0.272306
TULP4	NM_020245	0.451083	0.558242	0.829415	0.691909	1866	899	1072	2364	1550.25	0.313388
DNAJC24	NM_181706	0.451049	0.510771	0.806855	0.640763	1867	1793	1355	3603	2154.5	0.620928
SNORA80A	NR_002996	0.451011	0.549751	0.555458	0.403374	1868	1002	6896	12611	5594.25	0.919746
UBA6	NM_018227	0.451	0.441032	0.768397	0.417849	1869	3599	1925	12228	4905.25	0.767257
SLAMF6	NM_052931	0.450847	0.510901	0.577301	0.735195	1870	1788	6144	1627	2857.25	0.21347
THUMPD3	NM_015453	0.450807	0.482056	0.710307	0.634176	1871	2517	2926	3794	2777	0.990561
MRPS35	NM_021821	0.450783	0.41146	0.664484	0.455547	1872	4602	3855	10975	5326	0.870728
RCN2	NM_002902	0.450718	0.563329	0.762215	0.573897	1873	845	2044	5531	2573.25	0.769716
UNC93B4	XR_016363	0.450663	0.533078	0.562674	0.683161	1874	1291	6639	2558	3090.5	0.394494
BRCC3	NM_024332	0.450657	0.417471	0.628512	0.419045	1875	4382	4694	12197	5787	0.906243
RTKN2	NM_145307	0.45061	0.465111	1.10321	0.566212	1876	2949	63	5803	2672.75	0.477917
CTLA4	NM_005214	0.450597	0.451618	0.657769	0.537326	1877	3324	4000	6951	4038	0.961602
RPL12	NM_000976	0.450528	0.511613	0.580333	0.544847	1878	1767	6048	6634	4081.75	0.913961
NOM1	NM_138400	0.450519	0.520377	0.797104	0.725794	1879	1572	1496	1752	1674.75	-0.34026
TASOR	NM_015224	0.450507	0.507237	0.855805	0.651748	1880	1871	836	3309	1974	0.413223
NPEPPS	NM_006310	0.450481	0.593014	0.646218	0.628421	1881	561	4250	3971	2665.75	0.731831
SRARP	NM_178840	0.450473	0.421976	0.649066	0.490408	1882	4228	4181	9384	4918.75	0.91412
SENP7	NM_020654	0.450436	0.35318	0.551326	0.322783	1883	7518	7031	14026	7614.5	0.932335
UBXN8	NM_005671	0.450388	0.310444	0.742463	0.56002	1884	10722	2361	6014	5245.25	0.127151
GRK2	NM_001619	0.450369	0.469568	0.534613	0.429321	1885	2841	7657	11884	6066.75	0.971069
SNORD62A	NR_002914	0.450278	0.610531	0.693705	0.675906	1886	443	3230	2705	2066	0.557132
SNORD62B	NR_003050	0.450278	0.610531	0.693705	0.675906	1887	444	3231	2706	2067	0.557132
MAZ	NM_002383	0.450265	0.534339	0.653021	0.857716	1888	1266	4102	511	1941.75	-0.108118
FOXP4	NM_138457	0.450239	0.545309	0.816813	0.746454	1889	1089	1229	1462	1417.25	-0.420729
QRFP	NM_198180	0.450109	0.538108	0.64915	0.650509	1890	1207	4174	3347	2654.5	0.701685
PDCD5	NM_004708	0.450108	0.495932	0.850464	0.613861	1891	2149	882	4355	2319.25	0.540436
PPIF	NM_005729	0.450061	0.495906	0.592001	0.5797	1892	2150	5683	5353	3769.5	0.886649
DRAM2	NM_178454	0.450038	0.371782	0.564374	0.258973	1893	6393	6584	14784	7413.5	0.934222
TBCE	NM_003193	0.449987	0.391928	0.742461	0.713997	1894	5387	2362	1951	2898.5	-0.220358
CDK13	NM_003718	0.449885	0.495904	0.836485	0.68719	1895	2151	997	2469	1878	0.11593
ABAT	NM_020686	0.449878	0.367141	0.420107	0.140504	1896	6642	12325	15829	9173	0.996158
DARS2	NM_018122	0.449828	0.427529	0.97528	0.629391	1897	4035	260	3941	2533.25	0.168276
LYZ	NM_000239	0.449822	0.553152	0.817509	0.664471	1898	950	1218	2997	1765.75	0.504274
IAH1	NM_001039613	0.449817	0.441597	0.723413	0.794416	1899	3585	2696	890	2267.5	-0.440433
HSD17B4	NM_000414	0.44975	0.53129	0.876892	0.27034	1900	1328	692	14666	4646.5	0.725924
CASC4	NM_138423	0.449685	0.574495	0.79752	0.50854	1901	719	1487	8412	3129.75	0.737148
CD14	NM_000591	0.449572	0.429472	0.343889	0.615692	1902	3974	14033	4297	6051.5	0.410299
GTPBP4	NM_012341	0.44956	0.568637	0.69889	0.654134	1903	773	3128	3248	2263	0.708414
TUFT1	NM_020127	0.449446	0.495312	0.859929	0.650825	1904	2176	797	3337	2053.5	0.36143
CLN8	NM_018941	0.449405	0.532734	0.807798	0.766951	1905	1299	1336	1195	1433.75	-0.844954
PTRH2	NM_016077	0.449401	0.548768	0.729923	0.750096	1906	1018	2569	1419	1728	0.0173945
USP22	NM_015276	0.449342	0.612913	0.860875	0.883042	1907	427	792	392	879.5	-0.761683
SLAIN1	NM_144595	0.449322	0.503733	0.674516	0.414741	1908	1956	3648	12319	4957.75	0.854604
CD46	NM_172361	0.449301	0.387826	0.676652	0.315933	1909	5564	3598	14116	6296.75	0.825057
SHISA2	NM_001007538	0.449218	0.52245	0.785211	0.760968	1910	1520	1662	1262	1588.5	-0.858955
FOXJ1	NM_001454	0.449204	0.468729	0.883718	0.938761	1911	2861	655	227	1413.5	-0.780307
SERHL	NM_170694	0.449084	0.433463	0.392355	0.529055	1912	3837	13113	7342	6551	0.671065
PRELID1	NM_013237	0.449006	0.495236	0.777512	0.739909	1913	2179	1799	1559	1862.5	-0.723051
UBE2R2	NM_017811	0.448984	0.474892	0.608321	0.693454	1914	2716	5225	2333	3047	0.326634
CHSY1	NM_014918	0.448926	0.594913	0.805405	0.560601	1915	543	1377	5984	2454.75	0.695814
NBPF9	NM_001037675	0.448903	0.548676	0.615205	0.72027	1916	1022	5049	1846	2458.25	0.277739
NSUN6	NM_182543	0.4489	0.420781	0.358937	0.2254	1917	4260	13783	15138	8774.5	0.953729
LYPLA2P1	NR_001444	0.448763	0.463403	0.891892	0.626234	1918	3000	604	4037	2389.75	0.347475
SLC25A44	NM_014655	0.448673	0.469799	0.782006	0.638381	1919	2835	1713	3677	2536	0.593228
RPS7	NM_001011	0.448622	0.578426	0.798033	0.661737	1920	676	1482	3062	1785	0.549042
SNORD24	NR_002447	0.448444	0.469732	0.452589	0.578978	1921	2837	11245	5371	5343.5	0.577104
FTLP10	NR_015446	0.448417	0.566978	0.821546	0.715174	1922	803	1165	1932	1455.5	0.0897036
TGIF1	NM_170695	0.448396	0.435827	0.588372	0.5929	1923	3765	5801	4921	4102.5	0.850024
ZRANB3	NM_032143	0.448295	0.376102	0.726825	0.564159	1924	6159	2634	5855	4143	0.49068
SGPP1	NM_030791	0.448228	0.584729	0.582841	0.433735	1925	623	5981	11734	5065.75	0.898711
PHB2	NM_007273	0.448197	0.428712	0.680961	0.433839	1926	4001	3502	11727	5289	0.851519
MTHFD1	NM_005956	0.448139	0.405118	0.896975	0.680453	1927	4837	572	2618	2488.5	-0.158853
PCDHB19P	NR_001282	0.448089	0.537286	0.829038	0.671757	1928	1221	1079	2799	1756.75	0.40492
RPS3A	NM_001006	0.448083	0.550815	0.849412	0.605792	1929	981	891	4582	2095.75	0.589696
ZNF431	NM_133473	0.447899	0.567761	0.789443	0.850364	1930	784	1596	541	1212.75	-0.658882
ZNF714	NM_182515	0.447857	0.544011	0.82379	0.785488	1931	1107	1142	979	1289.75	-0.84069
TASOR2	NM_017782	0.447837	0.638575	0.587996	0.583922	1932	301	5819	5216	3317	0.752119
CPEB3	NM_014912	0.447823	0.391193	0.621741	0.110412	1933	5417	4887	16000	7059.25	0.874118
GVINP1	NR_003945	0.447772	0.491332	0.715565	0.669226	1934	2262	2824	2876	2474	0.961625
DELE1	NM_014773	0.447767	0.503063	0.683239	0.488553	1935	1978	3457	9484	4213.5	0.868995
CD164	NM_006016	0.447726	0.497864	0.662244	0.436181	1936	2105	3908	11650	4899.75	0.870783
RSRP1	NM_020317	0.447647	0.434506	0.443408	0.313228	1937	3802	11618	14160	7879.25	0.969081
FANCF	NM_022725	0.447593	0.554178	0.843249	0.720489	1938	936	936	1837	1411.75	-0.0710066
ARHGDIB	NM_001175	0.447574	0.472173	0.492634	0.449907	1939	2772	9517	11194	6355.5	0.951638
MANF	NM_006010	0.447544	0.48288	0.642914	0.826198	1940	2501	4339	672	2363	-0.16661
PLBD2	NM_173542	0.447539	0.508199	0.709584	0.719122	1941	1845	2937	1879	2150.5	0.222434
DNMT3A	NM_022552	0.447529	0.495903	0.757299	0.798571	1942	2152	2116	863	1768.25	-0.692209
LYPLA2	NM_007260	0.44752	0.47168	0.836766	0.633092	1943	2786	996	3823	2387	0.412606
MANEAL	NM_152496	0.447515	0.503916	0.551999	0.930276	1944	1952	7011	246	2788.25	-0.00154358
PCGEM1	NR_002769	0.447385	0.295387	0.248311	0.383127	1945	11840	15263	13068	10529	0.805707
CTBS	NM_004388	0.447375	0.344009	0.352792	0.0811677	1946	8148	13875	16174	10035.8	0.982367
PCDHA6	NM_018909	0.447342	0.490505	0.829283	0.750794	1947	2278	1076	1406	1676.75	-0.677732
EIF5AL1	NM_001099692	0.447297	0.614559	0.919619	0.619247	1948	412	459	4201	1755	0.49367
FICD	NM_007076	0.447093	0.42956	0.494886	0.55692	1949	3970	9402	6147	5367	0.729565
PTBP1	NM_002819	0.44709	0.539748	0.643879	0.791467	1950	1178	4308	926	2090.5	0.00485845
JPT2	NM_144570	0.447077	0.525487	0.623222	0.84027	1951	1458	4850	594	2213.25	-0.0475079
PCDHA8	NM_018911	0.446874	0.490307	0.854327	0.693628	1952	2285	850	2329	1854	-0.0568645
C12orf60	NM_175874	0.446864	0.540801	0.700678	0.99172	1953	1159	3102	134	1587	-0.361536
RNF138	NM_016271	0.446861	0.513712	0.338937	0.324032	1954	1711	14109	14014	7947	0.888146
SLC26A5	NM_198999	0.446842	0.369865	0.533388	-0.0569953	1955	6493	7712	16786	8236.5	0.949592
ANO7	NM_001001891	0.446776	0.169191	-0.0391243	-0.336892	1956	15525	16832	17389	12925.5	0.835654
PAQR6	NM_024897	0.44676	0.577831	0.625194	0.691163	1957	684	4788	2386	2453.75	0.405623
ZNF792	NM_175872	0.446694	0.53935	0.779416	0.68051	1958	1186	1761	2616	1880.25	0.557947
SLC25A32	NM_030780	0.446651	0.528829	0.804783	0.722722	1959	1374	1385	1798	1629	-0.206186
PSME3	NM_176863	0.446622	0.496608	0.690502	0.421155	1960	2135	3306	12118	4879.75	0.8402
DUSP10	NM_007207	0.446597	0.343288	0.469305	0.456528	1961	8203	10543	10939	7911.5	0.911401
NLE1	NM_018096	0.446572	0.522311	0.82125	0.699646	1962	1531	1169	2223	1721.25	0.116685
PCDHGB6	NM_018926	0.446531	0.464009	0.631624	0.51048	1963	2983	4590	8300	4459	0.957599
MAP3K21	NM_032435	0.446485	0.499004	0.646309	0.688312	1964	2076	4247	2447	2683.5	0.439818
SNORD104	NR_004380	0.446468	0.408149	0.41566	0.666424	1965	4719	12456	2943	5520.75	0.289297
MMADHC	NM_015702	0.446447	0.395516	0.603148	0.192061	1966	5234	5361	15455	7004	0.89599
ATP6V1A	NM_001690	0.446437	0.545601	0.834419	0.698508	1967	1079	1013	2244	1575.75	0.158614
CYB561A3	NM_153611	0.446434	0.594574	0.833104	0.711318	1968	547	1024	1997	1384	0.101396
SPN	NM_001030288	0.446363	0.532625	0.773535	0.751424	1969	1301	1847	1397	1628.5	-0.459243
IRAK1	NM_001025242	0.44608	0.53916	0.901041	1.02944	1970	1188	544	90	948	-0.993224
SRD5A1	NM_001047	0.445939	0.508406	0.598203	0.982907	1971	1840	5507	142	2365	-0.104231
C6orf48	NM_001040437	0.445889	0.545836	0.768188	0.593896	1972	1073	1928	4891	2466	0.743596
GREB1	NM_014668	0.445828	0.505471	0.540326	0.511545	1973	1920	7432	8247	4893	0.918939
CBFA2T2	NM_001032999	0.445637	0.552681	0.700081	0.635996	1974	957	3110	3741	2445.5	0.78072
TTL	NM_153712	0.445609	0.534041	1.06821	0.909206	1975	1273	91	302	910.25	-0.913014
DHDDS	NM_024887	0.44549	0.486935	0.741289	0.686685	1976	2384	2381	2475	2304	0.865004
SPDL1	NM_017785	0.445382	0.424818	0.897867	1.02019	1977	4122	561	102	1690.5	-0.656365
SCLY	NM_016510	0.445361	0.470288	0.688346	0.793463	1978	2819	3353	901	2262.75	-0.32546
KPNA2	NM_002266	0.445255	0.560929	1.15308	0.705802	1979	865	38	2093	1243.75	-0.0641375
ZNF429	NM_001001415	0.445232	0.566576	0.805604	0.689691	1980	808	1375	2417	1645	0.344988
MAD2L1	NM_002358	0.445123	0.485207	0.911766	0.999957	1981	2441	489	124	1258.75	-0.863
SNORD116-1	NR_003316	0.445088	0.462863	0.220824	0.307236	1982	3015	15535	14236	8692	0.88566
ZNF615	NM_198480	0.445033	0.466874	0.375073	0.276371	1983	2900	13500	14603	8246.5	0.929791
CD53	NM_000560	0.445017	0.510876	0.350014	0.742222	1984	1789	13924	1516	4803.25	0.227724
BTF3	NM_001207	0.444906	0.480276	0.779237	0.418799	1985	2561	1767	12205	4629.5	0.761778
UNC93B1	NM_030930	0.444893	0.487647	0.678099	0.799814	1986	2367	3567	845	2191.25	-0.255734
SEC62	NM_003262	0.44485	0.512977	0.780265	0.575153	1987	1733	1745	5497	2740.5	0.739098
PCDHA3	NM_018906	0.444715	0.485835	0.829555	0.667997	1988	2413	1070	2903	2093.5	0.232632
ZNF43	NM_003423	0.444659	0.583325	0.881515	0.708734	1989	642	672	2030	1333.25	0.0252863
WBP1	NM_012477	0.444595	0.512168	0.784334	0.600242	1990	1757	1671	4722	2535	0.715057
CKS2	NM_001827	0.44459	0.425117	0.836012	0.698873	1991	4112	1003	2239	2336.25	-0.235105
SH3D21	NM_024676	0.444561	0.525717	0.497613	0.784306	1992	1454	9272	990	3427	0.158552
HIP1	NM_005338	0.444488	0.472492	0.606937	0.830653	1993	2761	5260	643	2664.25	-0.103247
HOXC5	NM_018953	0.444387	0.497663	0.508311	0.964287	1994	2110	8812	174	3272.5	0.0422182
ZNF529	NM_020951	0.444377	0.548075	0.770452	0.695591	1995	1028	1894	2304	1805.25	0.423379
DTNBP1	NM_032122	0.444361	0.418633	0.511294	0.468114	1996	4349	8671	10443	6364.75	0.987668
NEIL1	NM_024608	0.444358	0.45585	0.640475	0.536696	1997	3216	4402	6979	4148.5	0.979064
[truncated: 15,764 more rows]
