# Supplementary material for: Co‐Targeting Plk1 and DNMT3a in Advanced Prostate Cancer
Source: Adv Sci (Weinh). 2021 May 29;8(13):2101458. doi: 10.1002/advs.202101458 (PMC8261504; doi:10.1002/advs.202101458)
Supplement: Supplementary file 8 — Supporting Table 7 [file ADVS-8-2101458-s005.xlsx]

## Sheet: S.Table 7
Supplementary Table 7. The gene expression data of top 1000 genes with the largest standard variation in TCGA . The average Pearson correlation of these 1000 gene expression to PSA is 0.35, AR is 0.27, and GS 0.07.
			GS	Normal	Normal	Normal	Normal	Normal	Normal	Normal	Normal	Normal	Normal	Normal	Normal	Normal	Normal	Normal	Normal	Normal	Normal	Normal	Normal	Normal	Normal	Normal	Normal	Normal	Normal	Normal	Normal	Normal	Normal	Normal	Normal	Normal	Normal	Normal	Normal	Normal	Normal	Normal	Normal	Normal	Normal	Normal	Normal	Normal	Normal
Correlation_GS	Correlation_AR	Correlation_KLK3	Gene symbol	TCGA-CH-5761	TCGA-CH-5767	TCGA-CH-5768-	TCGA-CH-5769	TCGA-EJ-7115	TCGA-EJ-7123	TCGA-EJ-7125	TCGA-EJ-7314	TCGA-EJ-7315	TCGA-EJ-7317	TCGA-EJ-7321-	TCGA-EJ-7327	TCGA-EJ-7328	TCGA-EJ-7330	TCGA-EJ-7331	TCGA-EJ-7781	TCGA-EJ-7782	TCGA-EJ-7783	TCGA-EJ-7784	TCGA-EJ-7785	TCGA-EJ-7786	TCGA-EJ-7789	TCGA-EJ-7792	TCGA-EJ-7793	TCGA-EJ-7794	TCGA-EJ-7797	TCGA-EJ-A8FO	TCGA-G9-6333	TCGA-G9-6342-	TCGA-G9-6348	TCGA-G9-6351	TCGA-G9-6356	TCGA-G9-6362	TCGA-G9-6363	TCGA-G9-6365	TCGA-G9-6384	TCGA-G9-6496	TCGA-G9-6499	TCGA-HC-7211	TCGA-HC-7737	TCGA-HC-7738	TCGA-HC-7740	TCGA-HC-7742	TCGA-HC-7745	TCGA-HC-7747	TCGA-HC-7752
0.206471	0.460348	0.636384	VCP	11119.8	5292.69	10550.1	12138.5	7538.65	3444.42	6095.1	5924.14	5358.88	10903.6	9067.98	15187.1	3726.02	4047.16	7884.59	3698.59	8165.47	1830.81	9472.32	5500.22	5077.99	10647.1	7731.53	8713.89	6165.19	6416.22	3803.94	4069.46	8769.87	3324.75	5242.23	10077.6	5320.75	6673.87	5289.14	5327.35	3851.07	3404.39	6338.55	4569.13	4268.43	6495.53	10700.4	3489.14	4662.74	3426.34
0.204961	0.450427	0.551932	EXOC7	6208.95	3663.92	6029.21	4169.78	4228.31	1734.48	2292.86	2757.62	2734.98	4737.94	5156.17	6919.1	1686.84	2200.5	3063.84	2205.63	4777.74	1015.96	4790.89	3371.7	2699.57	5273.59	4265.65	3700.24	3458.82	3703.88	1928.29	1943.11	3594.07	1976.95	2344.16	4753.53	2260	2167.08	2578.53	2629	1740.62	1715.81	1872.99	1480.08	1912.36	2633.27	4030.43	1689.11	1623.87	2492.54
0.195093	0.500382	0.529486	FAM129B	10614.1	4490.46	8893.04	5211.07	4814.27	1435.32	2446.6	3397.11	3382.8	7902.9	7916.34	11933.9	1933.45	3061.08	4144.87	2099.98	6274.77	1001.19	7634.84	3736.01	3810.98	7608.45	5848.84	4465.83	5979.21	4343.25	2430.06	2811.12	5995.15	1891.43	3138.27	9041.69	1476.78	3800.4	2854.69	3158.29	1922.22	3410.33	3685.74	3956.37	2480.79	3795.39	6600.94	1820.38	3306.88	2740.6
0.227822	0.489127	0.517539	HSP90AB1	31093.7	19586.6	41742.4	33864	27559.9	8984.78	22182.6	15383.9	16167.8	32807	26689.5	48793.4	12567.2	14084.2	22020.5	9924.74	26282.3	4701.73	31602.8	20224.4	15124.7	27640.1	23224	28260.5	20130.7	18999.7	12016	16540.3	25536.2	9567	18591.3	56833.1	35701.9	20607.8	21113.8	24308	11424	17328.6	20584	18778.7	16700.9	22630	30337.2	10859.7	17838.9	10113.5
0.225314	0.459451	0.511369	CALM3	6756.01	4227.22	8146.32	7150.5	5792.73	5186.48	5272.14	4963.71	4685.43	6153.28	6350.24	8994.54	4174.01	4976.04	6049.21	4049.94	7120.82	3628.19	6182	6125.91	4621.95	7308.79	6227.5	5958.93	5214.32	5620.76	3945.99	4530.21	5782.97	4302.42	4041.94	6741.19	4790.65	4623.22	3898.05	4789.38	3157.96	3605.65	2540.22	3248.36	3309.68	3911.91	6458	3424.84	2439.08	4108.87
0.214523	0.513263	0.505256	GNB1	9967.87	6092.25	10294.2	9002.64	7332.04	3606.48	6752.76	5470.85	5637.22	11480.7	8949.68	18609.1	3737.57	4188.86	7279.67	4083.34	10470.8	2428.11	10242	6760.66	5246.97	11243.1	8325.23	8174	6485.04	6922.48	3466.69	3886.05	7852.9	3233.51	4901.98	8848.75	6920.93	5889.95	3785.71	5928.41	2798.86	3701.13	3898.31	3343.36	3878.04	5088.73	8093.42	3041.65	3745.77	3479.67
0.221135	0.508547	0.503476	SEC16A	8218.03	3577.94	6968.19	6697.01	4303.25	1392.38	1379.8	3388.73	2813.95	5832.86	4907.8	7972.55	1438.62	1763.43	3681.68	1858.82	3848.31	448.42	5108.66	2139.62	2718.16	4802.1	3910.24	3604.99	3676.17	1978.38	1339.5	1643.67	3943.78	1341.57	2848.07	5460.26	3364.39	4615.4	2328.6	2846.89	1577.9	2809.72	2554.39	1933.28	1775.51	2438.23	6078.79	1251.46	2058.62	1424.38
0.205448	0.487716	0.49965	SFRS6	5762.91	5273.62	4962.92	4013.19	3373.14	901.501	3409.65	2121.92	2369.9	4036.09	3858.08	6749.29	974.043	1587.75	2288.56	1664.28	7444.28	513.964	5285.71	3597.42	2305.32	6030.62	4005.72	2689.27	3545	2689.37	1314.01	1391.28	3021.56	1027.46	1531.14	4226.27	3125.24	1681.86	2784.26	1495.52	1083.6	1496.97	2989.77	1189.66	1603.4	3015.24	3710.17	1001.86	1421.58	1089.43
0.217193	0.540824	0.498919	SPTBN2	4328.22	1788.97	4606.47	2797.99	2539.01	459.208	709.83	1760.19	1344.06	5526.55	4093.27	5852.81	705.97	874.561	1949.42	750.059	2406.97	82.8551	3431.66	1346.11	1607.68	3420.39	1893.3	2147.88	1698.98	1391.86	554.37	417.102	2355.62	516.081	1445.5	2256.74	972.582	1126.2	722.265	1806.12	601.097	1687.93	375.936	449.987	330.537	557.252	3554.19	235.042	283.343	635.626
0.245577	0.523922	0.489144	FOXA1	11356.8	4838.78	11926.5	7356.92	7342.66	927.292	4362.44	4082.87	3281.3	11052.7	7597.3	17823.5	1404.95	1999.22	4122.48	1732.02	9345.52	208.69	8127.34	4715.77	3579.8	9575.58	5326.55	5464.33	4794.75	4324.73	1413.78	1886.61	7953.03	1692.59	4787.65	8361.44	13248.5	3394.62	4939.32	3628.61	2639.25	7953.75	77.549	12.3691	10.1704	17.2241	7880.69	34.5395	65.4804	1977.76
0.258282	0.646823	0.487053	EIF4G1	12287	7508.3	10965	6488.83	7071.95	3431.94	2385.64	6571.01	5579.48	10448.5	10039.5	13975.8	3801.34	3605.75	7627.66	3929.18	6325.87	1762.28	10569.6	4571.04	5839.2	8799.5	7733.98	8686.3	7715.62	4209.15	3928.2	3876.2	7272.75	2592.24	5252.34	10080.8	4235.94	4091.39	4221.25	5096.22	3324.55	6228.97	7216.39	4824.68	4753.87	6269.09	11665.7	3517.6	5345.29	2644.87
0.260475	0.455732	0.48232	C1orf43	4689.12	3020.7	4898.94	5218.84	4854.2	1317.28	7826.3	2321.49	2137.39	5066.68	3980.9	8442.7	1473.59	2258.26	2961.55	1558.42	9285.46	1168.57	4601.44	4344.45	2052.42	6629.93	4095.49	4229.47	2731.3	4399.56	1529.36	1905.32	4901.72	1435.94	2716.05	5207.65	6351.84	2966.14	2205.15	2260.87	1546.18	3720.94	2639.03	1765.07	2126.78	2981.81	4108.72	1419.81	2192.74	1566.79
0.245768	0.483588	0.482206	NONO	9385.22	4938.42	10641.5	11372.9	6916.99	2057.08	5036.22	3762.13	4382.49	7033.94	6420.82	12060.5	2481.79	3196.74	4582.72	2824.56	6433.34	1306.7	7115.1	4705.53	3598.35	6898.87	6333.18	5842.86	5302.67	4940.89	2482.22	3770.41	7017.86	2347.78	3893.62	7777.07	8608.09	5852.77	4076.84	3376	2590.08	5264.86	3775.5	3489.31	3026.08	4831.88	7500.63	2539.63	3215.6	3069.34
0.253709	0.596948	0.459992	KIAA0368	4190.98	2422.67	5200.55	4492.83	2845.26	1599.79	1404.42	2422.61	2520.33	4228.34	3287.21	5509.26	1328.17	1496.57	2538.43	1927.32	3019.12	756.082	4402.68	2254.53	2467.29	3731.84	3543.82	2980.52	3610.88	2174.71	1333.77	1356.69	2480.62	1096.58	1760.96	3576.66	2392.13	2731.79	1676.97	1798.07	1089.08	1995.37	2353.63	1802.91	2023.51	2649.99	3558.82	1416.77	2189.33	1288.38
0.20013	0.47188	0.45998	GOLPH3	5815.01	3247.04	5790.99	7145.91	4532.93	1334.44	4388.23	2716.13	2475.28	6370.12	4724.85	10345.5	1550.04	1670.67	3834.31	1698.06	7770.37	774.707	4909.53	3570.23	2664.54	7290.27	4110.18	4862.95	2972.98	3448.77	1340.88	1650.11	5994.45	1525.43	3571.97	4596.23	15951.7	3350.57	2792.86	2584.89	1970.38	4212.6	1943.45	1441.74	1548.25	2296.89	5660.47	970.364	1515.06	1602.13
0.259175	0.51344	0.455784	HSPA9	5877.92	4101.96	6528.57	7152.27	4439.15	1886.97	3870.95	3502.12	3289.59	5733.31	5148.35	9583.18	2124.58	2501.88	3892.06	2355.09	6132.53	1118.19	6420.52	3830.15	3196.37	6857.62	4849.96	5470.93	4082.87	4514.64	2449.82	2589.7	4349.92	1633.73	2785.39	6341.4	6330.1	3901.65	2945.86	2565.56	1909.92	3276.62	4994.63	3387.64	3862.4	4802.5	5530.98	2245.72	3681.02	1727.84
0.247244	0.505251	0.453664	NCL	12713.4	8167.42	15083.4	11762.5	7216.28	3641.51	3990.23	6628.75	7301.31	10257.1	9633.21	14762.4	4251.6	5233.73	7470.9	5110.97	8722.31	2469.06	12260.2	6063.34	6463.54	9069.7	8894.45	9634.41	9347.21	7298.6	4737.83	5555.67	8457.21	4207	5557.23	12407.1	9846.03	7709.68	5848.55	5477.95	3988.1	8507.41	7271.5	5839.93	5623.44	8071.55	10691.6	3958.14	4690	4944.09
0.252403	0.512377	0.440163	HNRNPF	5992.03	3951.43	6548.63	6422.26	4269.02	1156.56	4617.42	2473.5	2987.32	4848.64	4022.41	8052.29	1485.41	2156.92	3533.18	1850.07	7359.32	982.415	5633.72	3560.1	2432.86	6206.29	4304.82	3620.33	3805.79	3288.83	1514.84	1992.62	5024.61	1456.14	2676.58	5540.09	5995.35	3895.21	2948.39	2496.74	1572.38	3528.13	1924.48	1774.11	1452.44	2516.49	4579.82	1075.01	1500.22	1631.28
0.226441	0.512777	0.435594	PCBP2	11695.5	6907.17	10890.6	10614.8	7943.89	2612.41	8485.1	4791.47	5961.06	8720.33	8080.5	15478.4	3402.02	4428.91	6774.48	3612.13	9620.37	1779.64	9763.6	6290.04	4745.22	9115.29	8336.44	7447.89	6770.19	6385.8	3193.09	5017.32	8533.4	3414.36	5128.11	11285.2	6967.52	6733.85	5725.29	5665.13	3365.44	4605.94	6217.02	5690.25	4822.49	7888.48	7411.61	3588.22	5557.17	3847.98
0.273641	0.539609	0.430453	ILF3	7259.24	4905	7195.77	6606.88	4105.8	1867.78	1966.25	2995.88	3419.31	5148.49	5039.08	8002.3	2290.82	2380.51	3976.62	2705.87	3919.43	1049.18	5493.31	3174.93	3367.16	4807.57	4439.47	4428.63	4496.76	3241.32	2457.33	2445.1	3890.21	2121.26	2930.95	5677.06	4207.17	3320.06	3482.22	2926.08	1966.56	2597.57	3611.74	3016.57	2981.1	4218.91	5190.03	2344.77	2886.25	2547.64
0.261981	0.494308	0.428117	RBM39	4380.32	3464.97	4563.51	3662.91	2791.78	739.315	2164.07	1737.15	2147.75	3309.4	3641.82	5508.72	1445.29	1269.04	2080.83	1628.05	4278.18	792.854	4417.77	2617.66	2103.09	4546.21	3715.2	4175.78	3297.62	2788.4	1556.23	1986.36	2180.91	1211.68	1473.28	4562.42	3977.29	2141.8	2907.72	1613.1	1139.24	1883.45	2703.19	1386.32	2243.74	3451.92	2580.09	1267.32	1667.68	1350.49
0.210695	0.544223	0.42509	CTNNA1	11726.6	5784.73	9782.34	10826.5	7187.71	3723.92	4759.26	5591.13	5805.52	9170.07	8388.97	15542.6	4209.96	3881.77	6873.05	4341.66	7644.99	2376.65	9862.13	5614.83	5696.46	8899.25	8104.89	8211.49	7361.33	5931.68	3624.74	3861.72	6678.94	2931.95	4549.33	8544.43	6128.35	6546.49	4344.49	4909.92	3013.46	4986.35	4676.17	4878.11	4138.95	6716.41	9015.81	3288.2	4400.09	3410.06
0.275261	0.544078	0.424675	HNRNPK	13247.1	8492.17	15419.8	12608.3	9276.14	3931.57	9552.81	6982.41	8218.14	12476.7	10708.6	20013.1	4923.57	5600.5	9123.31	5702.52	14362.3	2707.83	14048.7	8552.35	7098.52	11951.4	10593.9	11156.9	9747.02	9215.48	4352.58	5358.18	9734.11	3711.99	5802.66	12257.9	12741.4	8632.42	6089.58	5709.09	4284.42	8852.49	7665.15	7061.75	5850.71	9264.57	10434.7	4079.57	5638.13	4788.4
0.254078	0.591058	0.422636	HNRNPU	11020.7	7473.44	12495	9662.55	5623.86	3368.72	3676.64	5519.32	5838.92	9682.75	8002.73	13806.4	3985.96	3938.1	6468.79	4351.66	7064.45	1691.6	10579.9	4585.66	6179.19	7903.48	7352.87	8158.4	8418.51	5199.21	3592.74	4868.68	7936.58	3391.09	4932.29	10582	12387.2	6119.54	6371.07	4634.49	3583.33	4950.89	7364.4	5919.59	5310.5	8093.33	9037.25	3673.57	5451.43	3823.82
0.219221	0.552905	0.417818	NUMA1	24740	10782.1	25723.1	17529.1	11720.2	4928.92	3436.11	10325.5	9411.45	19296	20284.3	29653.4	6687.44	5400.68	13285	6707.56	10090.5	1759.71	18833.9	7337.14	10538.8	14565.5	12987.7	14850.9	13108.1	6807.22	6112.8	7274.78	10518.9	5372.99	8654.11	20894.5	11905.6	12113.1	10164.8	9927.66	6320.79	8608	8158.28	7855.84	7982.03	11922	17592.1	6352.57	7822.17	7212.47
0.214341	0.559298	0.417698	RHOA	10852.3	6252.98	9877.4	9781.66	8632.13	4243.23	10759.7	5948.97	7349.47	10014	8575.31	16313.5	4588.64	6147.18	8889.65	5386.65	13542.6	3877.95	10595.7	8610.24	6593.84	12263.2	9868.03	9173.7	8164.25	8224.44	4116.29	4676.01	9621.72	3538.74	5475.04	9864.75	6355.99	7128.85	4717.99	6328.4	3134.54	6196.29	6092.13	5332.55	5118.05	7455.02	9013.71	3783.48	5096.03	3880.36
0.257108	0.585926	0.416908	BRD2	7820.28	6085.49	7892.23	7453.77	4857.5	1532.01	2734.11	3596.07	4656.69	6203.26	6674.36	10435.3	2609	2670.17	4126.01	2614.54	6063.52	1124.27	7294.73	4298.84	3530.26	6065.13	5941.46	6380.05	6069.05	4255.58	2268.65	3407.81	4534.44	2130.84	2960.57	8624.39	4576.12	2855.54	3669.38	3368.76	2230.65	2559.53	4768.67	3229.32	3796.29	4791.86	5030.69	2332.17	3497.48	2150.16
0.21552	0.550448	0.41612	USP22	10604.5	5205.97	8645.35	4710.21	5551.32	2732.69	1491.76	3238.53	3901.68	6678.85	5699.74	7744.78	1862.52	2610.05	3574.72	3426.31	5606.78	1002.26	6805.91	3460.88	3931.56	7401.8	4408.46	3712.67	5142.45	3389	2302.83	1933.27	3892.66	1759.1	2729.83	3984.41	4489.48	3806.69	2384.77	2471.07	1707.62	2809.13	3577.49	3448.99	3081.23	4555.28	5173.21	2339.34	3312.24	2101.55
0.227704	0.519022	0.413194	UNC13B	3523.19	1930.02	2997.86	2272.75	2271.59	696.369	1440.76	1554.64	1129.15	5092.47	3027.74	5481.13	565.101	747.836	1756.13	885.352	2866.34	255.848	3551.66	1704.56	1478.74	4031.49	2093.65	2809.25	1696.28	1820.82	609.293	723.192	2630.47	636.744	1828.69	1950.83	4311.08	1156.9	897.487	1360.23	587.644	762.65	5080.45	2904.26	3987.18	4382.03	2596.91	1610.76	4271.56	557.029
0.329972	0.606687	0.412184	RAD23B	4695.47	2842.95	4977.54	4711.98	3384.5	2084.91	2989.38	2577	2816.54	4687.81	3491.61	7106.91	1789.81	1916.75	3173.7	2050.35	5042.57	1393.37	4802.78	3228.73	2528.59	4880.38	3489.96	3514.41	3231.74	2892.37	1616.09	1758.1	3741.41	1454.74	2183.17	3919.56	4740.46	3211.94	1736.29	2187.58	1478.74	3705.29	2716.97	2295.2	2124.05	3615.05	4008.24	1570.35	1818.6	1565.29
0.221255	0.660569	0.41212	BAT2	12578	6681.47	11324.2	7948.26	6804.89	3114.65	2032.19	5738.94	6098.88	9902	9146.18	14253.3	3611.18	3784.77	6829.74	4044.47	6020.32	1333.2	9262.88	4761.38	5919.5	7427.9	7372.46	6742.98	7900.4	4077.03	2825.98	3343.05	5955.58	3386.21	5010.12	8365.03	5394.28	5057.6	3718.43	4843.07	3324.72	3404	4571.06	4089.95	3959.02	5445.37	8868.24	3468.72	4204.86	3658.49
0.25766	0.464575	0.393521	TUBB	10225.8	6790.54	13248.2	15096.3	10142.9	5597.46	6828.38	6623.97	7356.46	9115.66	6693.27	16022.5	5993.59	6170.43	8633.89	5693.46	6784.72	3526.59	8372.11	7300.97	6142.32	8810.87	8120.39	7425.65	7850.69	8310.14	4815.08	5704.89	10531.7	6573.41	6530.47	9123.64	8826.77	8828.63	6611.68	6684.09	6378.37	8011.19	6926.66	5502.25	6917.82	7216.92	10063.5	6228.18	5134.73	5931.15
0.205627	0.544032	0.390819	RERE	10451.4	4917.92	11942.1	7437.51	5835.23	2525.4	2098.13	4783.59	4596.1	9902.81	8143.34	14425.4	3004.11	2944.85	5430.14	3412.72	4537.37	1160.93	8655.54	4227.79	5126.4	7065.11	6672.26	4956.83	6267.61	3808.09	2159.79	2616.84	4645.78	2453.13	4097.96	6924.18	8818.14	3947.8	2486.64	3879.34	2449.57	2995.93	3783.76	3253.31	3529.9	4037.55	6551.75	2842.01	3527.66	3128.02
0.27059	0.660184	0.377205	KPNB1	4007.99	2720.36	5189.59	5607.3	3247.86	1725.03	2017.54	2811.87	3240.39	4421.8	3360.61	7126.92	1843.17	1871.82	3399.4	2169.04	3756.64	959.758	4708.55	2694.56	2754.12	3849.68	3755.6	3744.17	3624.96	2557.74	1494.59	1828.49	3318.11	1153.17	1867.49	4124.43	3346.17	3042.04	1979.63	1978.73	1498.51	1948.03	2429.61	2184.13	2138.13	3017.77	4145.72	1489.98	2041.82	1634.04
0.324007	0.481436	0.375736	SET	5786.42	3953.32	7135.45	6166.47	4055.61	1940.36	3665.5	2899.54	3447.79	5132.37	4006.59	8226.83	2104.73	2698.33	3592.99	2503.03	6028.9	1441.61	6031.09	3546.55	3044.38	5345.02	4843.02	4546.51	4425.78	3781.42	1919.16	3147.57	4967.54	2253.07	2676.1	6735.62	4972.25	4490.31	3374.48	2722.87	2158.73	4421.19	3906	2869.13	2906.77	4494.49	5196.33	1965.93	2693.7	2522.54
0.25736	0.625303	0.370265	ZNF664	4601.43	2438.66	4973.89	4194.51	2862.85	1231.39	2081.72	2452.23	2364.21	4254.94	3134.18	7486.17	1489.37	1689.89	2947.7	1872.22	4222.87	643.142	4227.83	2472.93	2406.66	4032.33	3236.98	3218.07	2699.85	2688.88	952.861	1293.54	2729.21	924.558	1709.53	3229.77	5336.73	2808.25	1480.16	1597.8	1098.22	2215.45	3437.35	2231.87	2285.21	4001.07	3333.47	1239.73	2424.24	1280.67
0.223032	0.626365	0.351811	LRBA	3708.72	1939.25	9286.05	3582.67	2736.83	702.841	1149.74	2039.04	2157.33	4007.88	3452.65	5589.87	751.191	921.943	2315.67	1542.01	2729.9	180.514	3921.22	1558.96	1747.71	3440.59	2147.51	2429.22	2751.96	1370.86	1079.9	1055.63	2021.96	438.599	1081.6	2468.77	1919.59	1267.12	1944.42	1082.11	1444.69	1334.14	1401	1328.19	1047.55	1674.8	5079.46	613.456	1205.67	626.845
0.24935	0.580742	0.346562	IRAK1	4296.45	2071.69	3000.6	3601.41	2886.29	884.706	1347.27	1420.9	1504.07	3186.07	2796.23	3710.89	1010.64	1294.3	1880.76	1226.13	2585.56	674.421	2647.27	1994.31	1784.81	3108.11	2262.58	2246.56	1985.58	2024.81	1144.89	793.379	2526.13	599.483	1903.07	2057.84	1126.37	1941.01	826.225	1597.27	798.75	1966.05	1599.4	916.548	1217.71	1291.81	3593.71	1250.16	1494.85	956.009
0.295357	0.487852	0.340655	HSPD1	4877.19	3690.7	6809.17	9879.92	4902.19	1495.3	4601.59	2621.28	2523.44	4464.53	3225.09	7045.77	1799.25	2177.13	3051.42	1859.2	5387.1	1176.69	5268.05	3603.27	2329.3	5732.22	3951.86	4103.2	3225.15	3724.87	1972.89	2265.1	5403.09	1776.51	3147.91	13133.9	8438.95	3367.92	3285.83	3710.76	2269.52	7057.78	3472.78	2485.19	2686.94	3700.66	5301.86	1697.86	2498.48	1868.97
0.21853	0.53159	0.338849	CPNE3	4419.08	2935.83	4810.28	3555.46	3903.95	1404.01	5388.79	2504.89	3051.38	4293.64	2725.08	8250.63	1404.29	1927.25	3280.66	1834.29	7127.14	728.981	6039.19	3344.51	2243.79	6418.23	3997.16	2900.73	3146.38	2968.44	922.633	1261.97	3198.37	917.071	1490.5	3314.9	2851.88	2093.37	1672.78	1734.98	988.596	2414.93	1258.1	1447.43	1476.27	1849.57	3798.03	977.967	1204.21	1209.36
0.27509	0.718759	0.337261	LARP1	5346.1	3003.48	5216.09	4979.9	2633.53	1666.97	873.073	2536.61	2770.71	3972.41	3860.91	4954.17	1762.81	1580.83	3123.61	1987.51	2705.67	657.229	4676.9	1891.98	2664.32	3376.2	3478.95	3286.76	3658.2	1852.68	1422.67	1838.35	2585.3	1367.86	2115.44	4124.04	3014.94	2622.33	1736.71	2167.18	1265.97	3134.2	3064.56	2421.12	2872.35	3611.5	4002.35	2009.15	2332.95	1464.42
0.196489	0.789924	0.337069	FAM120A	6150.44	3668.15	6084.9	4895.43	4277.57	1671.08	2481.46	3416.84	3466.51	5632.94	4740.61	8792.57	1781.54	2235.27	3921.48	2412.77	5613.01	930.209	6254.2	3157.33	3063.53	6114.83	4500.81	3751.25	4499.81	3024.65	1588.8	2020.69	3726.37	1242.92	2412.37	5346.19	4738.94	3116.02	2325.7	2242.81	1491.47	2794.2	3996.74	3386.63	3186.61	4584.32	5030.47	2275.42	3097.34	1579.83
0.301911	0.559206	0.333692	ARL6IP1	4409.55	2698.21	6201.36	5343.97	4178.69	966.519	4580.19	2074.95	2258.31	5091.26	3354.12	9447.92	1253.34	1650.56	3123.31	1365.96	6842.67	603.982	4707.82	3198.03	2262.11	5782.3	3831.08	3291.26	2946.03	3224.04	1201.4	1714.26	5549.09	1156.13	2842.79	4538.15	5792.01	2662.95	2632.31	2049.33	1642.01	4337.99	3261.39	2576.72	2544.94	4034.51	4024.22	1473.25	2509.68	1444.72
0.248206	0.593881	0.321912	AZIN1	3775.44	3084.26	4712.49	3007.95	4135.83	1709.55	5058.49	2818.45	2896.81	4978.41	3140.96	10009	1699.7	2273.46	3627.17	2084.88	7643.41	1040.23	4948.18	3919.33	2840.99	6194.75	4080.8	3795.76	3150.88	3354.68	1331.99	1552.77	3543.59	1312.14	2156.54	4582.7	4371.5	2199.77	1682.21	2362.61	1195.38	3503.83	2379.61	1817.02	2484.31	3161.14	3561.76	1508.01	2562.01	1435.94
0.23789	0.606004	0.315467	HNRNPUL1	7164.56	4171.87	6807.33	5629.92	4695.95	2331.55	2276.32	3449.76	4293.16	5269.81	5248.57	8169.48	2755.07	3173.5	4024.95	2892.3	4604.8	1394.57	5660.42	3584.26	3677.75	4655.22	4756.93	4453.83	4927.72	3068.21	2308.56	2963.76	3757.52	2405.07	2828.09	5429.23	5004.22	4278.64	2663.54	2865.42	2420.33	3560.69	4017.2	3327.53	3122.7	4440.79	5006.31	2654.33	3521.34	3005.09
0.221854	0.668042	0.309907	SF3B1	6229.28	5140.36	6971.85	6016.25	4464.06	1676.2	3872.12	3276.53	4589.11	4994.53	6429.29	8976.15	2358.17	2446.22	3581.5	3301.01	7634.45	1275.54	7423.56	4852.01	3996.7	7587.83	6269.53	5783.47	5848.03	4686.77	2156.43	1926.84	2630.12	1307.79	1685.42	5223.57	4252.25	3030.21	2986.1	2079.67	1436.89	2303.6	4366.36	3031.41	3693.8	5887.12	4383.67	2063.46	3201.97	1625.04
0.261445	0.45434	0.285174	TUBA1B	8662.9	6704.94	6783.23	10440.6	7066.61	3458.16	8812.33	6604.47	6383.39	6719.18	6099.56	11145.8	4505.26	6213.19	6222.28	4647.14	9393.34	4909.42	7211.34	6057.32	4611.59	8047.17	6880.94	6977.77	7363.42	7986.39	5745.89	4006.85	8978.5	4317.55	4560.61	8251.54	6188.33	5801.8	4323.83	5335.04	4519.62	5095.87	5629.4	4276.08	4783.52	5927.95	6913.96	3711.07	3864.12	4359.01
0.33225	0.497334	0.248925	YWHAZ	14381.2	12239.4	17448.8	14675	10608.8	5358.14	12967.1	7578.11	8817.29	15050.1	11514.4	20122.9	5730.88	6701.69	9713.2	7227.36	21408.3	4024.92	15521.8	10515.7	7753.17	16161.7	12525.2	12186	10855.7	10422.4	5407.97	7108.44	11713.3	6029.82	6407.63	15913	15944.3	8045.67	9217.37	7649.16	6018.78	12075.4	8799.26	6409.65	6238.75	9584.74	13952.7	4457.98	5747.43	5486.56
0.216172	0.681165	0.2444	ADAR	8503.31	5221.34	8755.94	5822.2	5225.29	2498.53	2775.72	4697.13	6280.64	7775.54	8008.1	11008.2	3047.06	3586.53	6068.06	3961.82	7302.04	1144.09	9613.67	4471.34	4880.29	9462.37	6933.82	5854.85	6683.59	4405.73	2008.06	3142.75	4903.82	2028.8	3135.97	8250.86	4070.33	4949.86	3460.21	3571.17	2151.76	3293.86	2789.01	3263.45	3255.7	4898.25	6862.44	2550.27	3020.13	2631.17
0.277714	0.644775	0.17729	RAD21	4260.23	2495.25	4508.67	3713.8	3247.49	1672.84	4115.37	2395.68	3177.21	4315.8	3347.62	7140.99	1799.25	2054.42	3171.05	2300.18	5073.65	1106.84	5198.1	3573.44	2669.97	4916.14	3950.23	3991.92	3405.43	2913.11	1375.85	1468.1	2782.77	1181.73	1993.07	3224.99	4062.98	2346.98	1555.83	1795.65	1087.09	2569.83	2086.34	3096.22	2380.65	3918.49	3174.14	1291.21	2128.23	1243.19
0.242635	0.625927	0.128779	MYH9	25270.4	12855.7	25371.2	25090	13375	8183.56	3021.91	16550.5	20400.1	20683.4	20856	22126.8	11615.2	10175.1	19341.6	10721.4	9845.98	4517.51	22968.6	8826.02	18399.4	14942.9	19020.8	18147.6	26670.6	8283.22	10353.8	9967.82	11113.9	7147.48	10240	21053	9524.4	18375	11428.4	12407.7	8679.12	11016	9246.84	11452.8	9077.85	11121.7	22446.4	8149.14	9374.89	10241.3
0.21732	0.587531	0.125465	C11orf92	2607.61	3585.11	2808.66	926.66	2425.45	134.148	715.398	1310.19	1208.12	1390.91	1718.64	2253.37	510.62	743.142	840.642	635.333	2072.45	117.358	2076	1114.55	979.948	1965.45	1770.08	2253.92	2096.29	1008.96	1042.49	1182.64	1042.31	216.839	644.46	1835.31	3823.83	818.751	1298.44	403.478	468.809	2068.27	1367.54	1193.99	997.554	1555.75	1332.84	902.49	1316.42	584.013
0.268519	0.443794	0.427592	LASS2	5033.49	2718.31	6148.35	4338.37	4063.67	1139.98	2690.73	2200.01	2317.86	4535.46	3814.32	6720.07	1347.36	1827.79	2858.71	1494.08	4529.99	626.547	4008.82	2901.85	2539.22	4688.05	3590.34	3284.06	2807.67	2558.24	1146.28	1563.63	4484.72	1378.31	2275.24	3795.45	5149.06	2446.9	2438.43	1903.03	1905.27	1886.22	2880.73	1637.42	2043.86	3141.89	4091.9	1372.46	2251.16	1435.73
0.268865	0.443234	0.374061	YBX1	6062.81	4309.23	5301.09	6692.77	5836.33	3152.79	6583.95	3733.11	3836.17	4957.45	4405.53	7348.74	3211.67	4865.18	4098.02	3324.41	7196.68	3297.97	5745.82	5346.72	3582.96	6774.71	5399.59	5198.58	4427.58	5265.89	4182.67	3206.7	5954.53	2891.03	3546.25	5512.77	6624.24	5227.69	2915.05	3111.05	2825.94	3754.42	3231.87	2772.4	2609.49	3642.91	5467.5	2468.16	2675.2	3408.14
0.285187	0.442085	0.487202	EIF2AK1	5897.66	2814.87	6180.06	4689.68	4396.58	899.525	3182.95	2195.36	2362.92	5041.55	4737.14	8689.54	1265.5	1618.72	2843.93	1336.76	5358.58	556.734	4699.93	3030.43	2031.68	4964.15	3752.91	3336.77	2842.99	2663.18	1138.49	2288.84	4358.53	1425.06	2391.85	5100.82	4617.24	3436.82	2752.12	2256.82	1887.51	3386.21	2776.15	1903.42	1685.08	2631.75	4621.74	1095.03	2030.43	1554.7
0.199713	0.44199	0.274833	TBL1XR1	4872.74	3332.53	4829.48	2954.58	3129.17	1131.34	3543.58	2197.62	3070.02	5341.95	3049.48	10978.5	1351.27	1357.32	3914.16	1542.57	5599.41	463.224	4849.9	2818.52	2446.02	4436.79	3216.58	2784.06	2595.63	2997.33	796.388	1362.12	4293.55	1113.65	1562.82	3496.7	2554.23	1263.3	1596.91	2556.16	858.71	2254.08	1004.59	1251.5	1267.39	1856.16	3486.08	738.363	930.114	1399.11
0.326644	0.440661	0.463194	HNRNPA2B1	13850	9740.92	12730.8	11645.1	7277.46	3108.05	5274.49	6807.08	6781.13	11130.1	9922.88	17446.4	4243.95	4490.14	7028.04	5221.54	11029.7	2479.09	13487.8	6802.18	6947.41	11307.5	9744.8	10629	9390.04	7540.12	4907.93	5126.7	8219.48	3939.03	5764.09	14443.9	19794.4	7200.74	7528.87	5643.59	4504.49	6526.31	9146.45	6266.42	6290.77	10302.1	9783.91	3739.6	5492.81	4847.5
0.22846	0.440471	0.322798	TP53INP1	2866.84	1708.4	4446.52	2367.48	1701.96	449.371	1725.92	1066.05	1426.14	2215.54	1791.4	3704.4	332.001	723.251	1231.35	808.931	3382.09	186.364	2435.62	1803.68	1497.07	2942.71	1715.81	871.33	1638.48	1253.06	328.355	454.107	1785.27	473.248	848.336	2048.29	4198.86	1758.14	943.179	769.104	692.449	636.664	430.653	592.973	445.541	829.293	1848.99	280.226	465.179	589.367
0.272816	0.439708	0.309975	OGT	3220.11	3378.46	3122.16	2254.37	1840.43	489.677	1251.73	920.336	1401.54	1957.99	2743.15	3598.36	475.635	862.269	1002.11	1045.93	3411.59	314.228	2638.07	1789.94	1368.58	3460.8	1958.18	1496.71	2091	1431.62	822.27	531.132	870.755	479.342	664.893	1804.84	2124.53	757.029	1691.43	475.959	462.076	991.841	1828.9	804.237	1490.35	2713.82	1273.86	823.951	1014.82	731.355
0.242603	0.438795	0.497085	PTGES3	6065.99	3763.89	7451.69	5891.83	5058.61	1987.86	7088.63	2830.42	3324.02	6023.1	3927.82	9245.58	2257.15	3215.29	3823.11	2494.91	7954.22	1551.09	5685.09	4799.09	2977.17	6665.7	5202.1	4480.22	4205.36	4374.37	2166.31	2888.14	5598.11	2152.08	3183.73	10373.5	7238.41	4091.2	3626.63	3440.16	1875.54	3555.93	3571.98	3217.69	3027.64	4318.2	5128.23	1988.74	2691.03	2027.45
0.303745	0.43595	0.366334	MAL2	3267.77	1846.17	3659.58	2408.83	2194.67	188.098	1590.82	1009.8	1175.5	2495.65	1613.82	2760.31	320.614	680.115	1027.45	500.228	4158.6	88.7051	2745.55	1361.31	757.582	3260.46	1735.39	1335.04	2148.2	1129.59	423.186	968.949	2507.93	373.305	767.979	3752.88	2990.64	1445.03	1207.69	841.853	606.08	4017.09	3657.4	2674.69	1906.56	4669.77	1784.24	1211.49	2046.69	286.546
0.246739	0.431721	0.42842	EIF2S3	5239.99	3060.68	6051.47	6324.11	4333.65	1459.32	4161.39	2227.24	2672.84	3813.61	3443.34	6030.81	1538.98	2224.51	2719.64	1787.88	5316.51	1053	4378.75	3445.68	2218	4296.22	3914.73	3249.56	3392.26	2801	1462.98	2204.17	3852.75	1584.81	2306.69	4822.18	4650.62	3303.09	2585.99	2170.13	1457.81	2625.3	1700.96	1652.75	1761.82	2525.87	4425.29	1255.59	1486.33	2108.83
0.212354	0.431274	0.603421	HN1L	7501.32	4140.45	7332.84	6368.65	5721.29	871.145	4471.16	1985.48	1868.11	6842.46	5091	9246.11	996.976	1949.82	3195.79	1221.59	8133.84	555.507	6028.13	3760.27	1814.21	7726.28	3905.34	3745.36	3062.5	3846.12	1419.5	2201.75	5691.24	1458.39	3345.36	6998.56	3072.49	3554.6	3093.62	2917.74	1603.97	1843.63	1213.62	1121.37	1022.12	1469.11	5582.27	805.267	997.782	1230.77
0.218072	0.422436	0.259189	FASN	21019.1	11627.5	15090.7	32845.7	13429.6	2974.89	1771.94	11709.2	2485.38	33496.2	16597.2	22370.8	3006.88	2090.41	8032.8	2797.2	4897.18	445.436	10877.3	4601.74	7865.6	11586.1	5851.29	20578.7	5799.52	4453.64	2937.41	1921.41	6954.13	1525.26	10105.6	7755.59	8089.18	30898.2	3635.01	11105.2	3469.89	27560.6	7183.32	3700.33	2843.01	4906.35	28006	2184.46	5078.5	3176.84
0.206301	0.417188	0.440121	PPP3CA	7829.17	4049.88	11421.1	9056.36	6693.16	1594.87	5463.23	4477.21	3589.68	7540.16	3550.62	11468.7	1740.69	2366.66	5337.03	2769.84	10550.3	694.001	8110.4	4787.11	3249.75	7849.61	5342.05	3391.44	4212.25	3719.19	1724.55	2559.13	7596.96	2100.19	4544.97	12528.8	13143.3	2647.5	4575.46	2680.72	2880.58	5785.64	1204.57	1674.03	1736.4	1911.38	8343.56	1287.08	1164.53	2645.94
0.291231	0.416925	0.254863	PABPC1	33051.3	25064.4	40093.6	40759.6	24704.7	5911.16	16465.6	13883.1	16250.1	21508.5	20974.8	40178.7	8646.5	14255.8	16550	9919.08	26036.8	3762.98	28826.3	15470.3	12888.9	23795.4	22071.3	18773.9	22915.4	13970.7	8914.57	16625	23767	8581.85	14372.3	35226.7	28660.5	30214	15709.8	9883.99	10906.8	36901.2	17002.1	11389.4	12346.1	19189.7	20589.8	8969.4	14615	14594.3
0.259143	0.416054	0.326847	ALCAM	5244.44	2610.67	7135.45	3664.68	3935.45	561.294	2717.4	1752.11	1799.76	4535.46	2883.19	6038.92	847.001	1249.15	1611.16	1452.19	5980.81	385.025	4478.87	2162.43	1847.47	4802.1	2696.73	2315.55	3574.65	1871.94	1028.92	1059.65	3009.3	738.776	1459.51	3324.05	3604.18	3617.15	2003.31	1517.54	944.747	13703.3	1397.46	3146.2	1755.56	3566.92	3889.26	1151.53	1365.84	671.391
0.203535	0.411693	0.433845	GTF2IP1	9254.97	4098.68	8556.69	4796.81	4579.46	2372.69	3376.24	4026.02	4381.97	7364.03	4062.77	7994.19	2236.49	2777.9	4188.48	2445.66	5243.81	1165.82	6571.44	4473.68	3946.94	5254.53	5903.11	4551.91	5495.54	3584.6	2400.82	3333.6	5049.47	2245.23	3666.56	6709.36	5796.81	3803.83	3557.04	3689.55	2114.39	3917.45	3601.9	3158.07	3601.88	5567.46	7326.58	2517.04	3416.42	3113.88
0.236935	0.40633	-0.213521	COL4A1	2906.87	2701.9	2554.58	5453.54	3084.48	7250.87	1198.39	6111.14	5276.29	2788.26	3768.87	1925.51	5174.4	2996.71	7269.07	6766	1985	2621.16	3631.9	2394.87	7159.37	2951.13	5206.58	6288.27	4768.69	3495.69	2891.77	2690.65	1585.7	3709.9	3101.53	290.795	4025.89	2749.9	1599.63	3876.66	3153.97	4555.89	1196.7	2520.57	3613.61	3689.52	4494.66	4304.83	2024.54	4977.71
0.203963	0.406054	0.428521	RHPN2	3200.42	2015.51	2222.8	2893.78	2451.1	240.28	1406.76	1233	1060.8	3743.08	3137.85	3810.44	719.308	635.862	2546.97	486.453	4849.24	76.5275	3243.94	1245.24	984.246	3280.24	1912.07	3579.2	1298.86	1867.5	722.696	574.773	2353.17	370.868	915.147	2585.33	4459.43	1602.73	2077.72	1277.54	867.181	1182.21	301.142	152.882	178.764	231.006	4474.9	89.4985	230.764	283.762
0.198362	0.402181	0.545835	AKT1	7758.01	4060.13	6396.96	6941.61	5731.56	1974.9	2815.58	3685.83	2890.59	6433	5937.18	10571.6	2526.04	2814.78	4254.48	2552.46	5128.97	1386.57	6023.73	4088.91	3118.78	6104.27	5317.98	4889.34	3633.94	4220.27	2463.06	2789.2	5226.98	2420.57	3749.21	6301.62	3581.8	3679.88	3547.4	3488.48	2842.88	3557.91	2570.93	1920.67	2122.48	2810.07	6598.84	2179.25	2373.85	2884.3
0.232217	0.401923	0.492138	H1F0	17215	6200.7	12894.4	8079.4	8588.54	1979.7	7779.7	4365.61	4524.64	12949.8	11897.2	22242.6	2749.87	2656.09	6374.5	3523.48	15308.4	945.193	10141.5	7231.68	5623.16	13690	7622.18	9047.43	5373.65	7756.21	2237.04	3245.92	8561.2	2676.69	5905.29	9231.44	9378.61	3358.77	4361.05	5355	3011.63	4000.84	1398.24	1102.08	1130.48	1710.26	10231.2	782.243	1335.65	3041.71
0.286716	0.401624	0.078556	NRP1	1256.15	941.433	1066.62	2903.32	1392.41	802.774	785.151	1635.42	2139.98	1273.62	987.037	1533.27	1199.5	1329.83	1808.87	1247.83	1325.97	398.158	1723.38	961.047	2049.25	1491.98	2135.27	1524.6	2147.6	963.877	415.679	712.332	883.009	614.108	798.056	1144.08	5752.68	517.144	440.36	899.838	464.733	639.438	1390.37	1223.55	1510.69	1900.74	1038.01	1078.98	1409.41	1175.31
0.243982	0.400052	0.485397	TPD52	7976.21	5162.01	7378.19	6019.66	6579.5	1022.08	8960.89	3760.48	2376.94	9552.69	5707.74	17099.1	1239.39	2024.04	4942.66	1614.18	14694.1	363.048	8056.28	5627.9	2172.28	13723	5373.66	6940.39	3552.44	4819.15	1695.97	1879.49	7259.21	1431.06	4386.71	8657.57	7398.86	3462.59	3749.28	3928.01	2508.43	10424.3	861.7	879.601	705.805	1158.16	8550.27	457.381	772.544	1646.7
0.262845	0.397761	0.57093	HNRNPL	6569.21	3776.6	6159.32	6010.49	4604	1195.88	4380.31	2750.84	2973.96	5079.57	4267.47	8324.31	1805.63	2207.52	3217.01	1870.52	5992.03	1038.31	4987.56	3342.17	2510.72	5316.4	4270.34	3820.54	3548.89	3613.74	1871.74	2621.87	4311.3	1814.64	2744.29	5981.34	6452.23	3653.57	3788.02	2842.14	2190.13	2773.27	3634.96	2987.87	2522.25	4121.64	4350.04	1898.15	2779.63	2164.08
0.25365	0.395359	0.374099	DDX17	9885.9	9519.5	10092.2	8407.06	5342.88	2396.08	5256.32	4484.1	5076.14	6357.63	9346.08	11073.2	2799.97	3390.07	3492.81	3977.29	9704.27	1576.99	10229.8	6371.21	6130.56	10318.4	9047.46	8216.29	8895.29	5677.32	3305.67	4378.17	5232.58	2807.28	4022.65	12566.6	9413.45	4463.23	8092.68	4858.91	2390.44	4324.13	7773.01	2768.69	5705.58	9597.91	5356.51	3027.96	3373.09	2856.68
0.23132	0.389031	0.240121	AGRN	9119.63	2443.99	3729.96	9019.96	2362.44	737.995	591.134	2505.49	2705.72	4506.44	3360.61	3443.63	1245.04	1688.78	3622.45	1257.27	2145.68	251.55	3295.1	1526.51	3071.95	3391.77	3142.31	2750.46	4579.72	1482.74	1183.62	1674.64	2262.49	861.876	1906.06	4558.44	1838.38	4930.6	1479.32	1107.89	1175.45	1317.3	1913.53	2431.51	1597.92	3186.47	4700.66	1569.92	2446.63	1673.87
0.211625	0.385773	0.498133	DDX5	11141.4	12006.3	10091.3	10515.4	7496.15	3318.7	8401.61	6795.11	7874.82	10016.1	14131.6	14513	4388.72	4982.29	6602.27	7051.68	17864.5	3115.66	15366.9	9920.1	9163.83	17180.7	12923	11986.6	10325.9	13167.8	5893.79	3702.04	6050.47	3909.09	4148.7	12559.9	8205.56	5098.03	8838.84	6473.09	3685.15	3505.22	10200.6	4532.52	5659.82	8793.95	8451.61	3438.74	4890.58	3301.7
0.220164	0.382104	0.445549	XPO6	2873.83	1431.63	2116.78	1519.17	1745.55	686.772	715.985	1248.26	1324.64	2238.51	1783.78	2740.29	688.077	842.824	1311.2	887.239	1724.76	400.785	2109.13	1034.43	1120.65	2259.64	1787.21	1601.09	1636.08	1156.26	616.999	856.528	1514.98	773.077	1082.98	2294.53	1981.61	977.273	939.406	1117.55	591.962	901.908	954.207	837.633	842.186	1154.53	1851.93	708.385	896.521	909.964
0.253011	0.379313	0.443477	BAT1	6191.79	4726.82	5755.02	4894.72	3960.73	1169.25	3357.84	2242.8	2621.05	3809.58	4842.58	6540.99	1548.71	2135.33	2537.84	1921.85	4953.54	1003.71	4779.9	3298.03	2373.32	4622.39	4013	3790.36	3644.43	4000.72	2128.38	2387.18	3683.29	1835.88	2109.02	5251.81	2881.3	2533.09	3567.91	2244.23	1681.88	1691.5	2986.52	1925.37	2623.57	4031.97	3849.74	1803.66	2094.89	2148.24
0.243594	0.37453	0.471843	GPI	5405.19	3130.59	5582.6	7742.9	4364.42	2271.45	2694.54	2852.86	2741.19	4403.67	4000.1	5915.03	2520.34	2698.56	3558.22	2282.82	3376.82	1496.41	3957.29	2821.74	2614.55	3506.25	3684.19	3946.33	3183.52	2472.54	2722.85	3496.3	4255.04	3208.96	3502.4	4879.47	2377.74	4182.16	3708.58	3396.94	3061.63	3842.96	4991.87	3861.37	3504.09	4240.69	4909.61	3202.83	3511.11	2724.97
0.214003	0.367307	0.578164	SERP1	10187	4882.97	10010.6	8030.97	6270.35	1479.82	9689.99	3891.63	3490.83	8775.5	6602.99	17512.4	1854.98	2727.6	4997.1	1877.23	15179.4	902.023	8899.34	5618.93	3172.38	11804	6396.61	4892.19	5223.68	5078.64	1886.7	3409.27	9279.05	2256.01	3835.2	10261.1	8230.2	5997.02	4520.4	3292.39	2297.5	9740.03	7111.46	4028.24	4341.92	7130.87	7164.74	2483.91	5175.74	2264.67
0.245515	0.366849	0.515097	HNRNPC	10304.6	6067.85	11247.5	8308.79	8138.69	2415.28	11026.4	4575.35	5105.66	8559.46	7558.62	14477.3	3138.31	4248.76	5509.4	3666.7	12043.8	2128.09	10003.1	6789.9	4932.09	10281.4	8517.83	8097.22	6520.68	7865.37	2959.54	5451.49	8657.13	3649.48	5622.21	10758.2	13103	6014.47	6302.53	4557.98	3864.53	5149.97	5962.22	4884.05	4464.41	7711.86	7564.53	3263.44	4472.38	3945.68
0.202299	0.365809	0.325615	EIF3E	6543.16	4946.83	8743.15	7728.41	6647.37	2160.6	9869.04	3303.16	4119.69	5352.43	4647.2	10672.3	2671.62	4639.22	4989.05	2854.19	10390.7	1691.37	7079.76	6360.98	3683.63	6895.08	6369.91	6252.28	5228.7	6037.88	2170.46	3602.28	6443.66	2312.61	3330.21	5449.92	5656.13	5710.71	3337.18	2914.27	2068.71	7274.3	3340.51	2846.12	3092.58	4748.3	5280.84	2094.31	3259.9	3585.68
0.222243	0.357688	0.301014	ENO1	17451.4	8827.78	13025.1	39423.6	11292	3830.33	9403.93	6894.44	6622.67	8742.44	10787.4	12427.3	4916.74	6384.77	7939.69	4923.97	11097.1	3966.42	11880.3	8295.35	5680.17	10379.4	9965.55	11060	7895.91	8091.83	6150.62	6766.75	11668.5	4871.95	6862.45	12957.7	5715.92	13345.8	7362.03	8340.95	5748.71	7405.23	9044.5	7960.24	6961.63	10740.8	10710.9	6628.54	7630.05	5986.83
0.261597	0.356536	0.229309	LENG8	3495.34	3101.4	1818.02	1678.25	1420.12	443.283	619.662	776.377	1087.79	1543.21	3447.25	1837.75	531.925	849.267	829.758	990.396	2098.46	415.998	1972.9	1490.74	1518.95	2441.28	1748.86	1203.29	2247.39	1357.78	1510.01	726.77	599.056	759.381	738.498	2474.77	1185.68	708.96	2197.25	809.479	633.217	535.41	2776.2	938.923	2063.96	3216.41	1073.48	1246.44	1334.52	703.431
0.233951	0.353965	0.617977	PYCR1	4102.66	1198.52	1837.1	5066.85	2765.04	285.625	1405.01	1067.84	623.481	1878.59	1849.56	4401.24	396.417	490.586	1733.14	257.001	2251.04	93.4806	1191.49	1028.59	710.756	2577.39	1647.66	1462.51	738.828	1418.77	301.288	479.648	3123.44	548.467	1596.57	2014.48	2367.51	2927.81	680.765	1345.19	682.318	3214.42	1392.73	537.807	655.598	853.103	3552.09	250.031	749.008	678.244
0.20768	0.353466	0.207101	JAG1	2634.93	2103.87	3001.51	2053.25	2178.91	1071.12	1561.8	2389.7	2259.08	2489.61	2654.21	2446.52	1556.06	1701.74	1967.98	1789.95	4094.85	556.586	4223.42	1518.32	2556.19	2894.73	3488.33	3610.69	3695.94	2055.93	966.69	1414.41	1612.31	851.429	1331.85	2718.99	10595.8	1048.02	1301.17	1152.98	866.185	956.779	681.408	1152.55	1452.02	1157.56	1753.13	940.603	995.107	1187.3
0.198516	0.348148	0.617551	HOXB13	20458.7	6368.41	14156.7	12221.6	11964.6	1699.48	11107.6	3436	3862.58	12706	13552.6	26990.1	1963.05	2559.54	7053.68	1676.17	15524.4	312.915	11377.2	6351.33	4607.48	16386.9	10030.4	7472.14	4682.74	7141.53	2372.17	5862.56	13383.8	3703.63	7093.65	13137.9	10225.5	5188.41	7972.17	7133.2	3551.77	3894.27	35.4285	8.65833	2.73817	13.1714	14453	5.43072	10.7105	3164.64
0.213236	0.347905	0.52335	CNBP	9370.61	6183.48	10774.9	6982.61	8125.5	4087.88	11274.3	4799.75	5682.02	8685.21	7598.72	15163.3	4114.63	5440.25	6847.12	4706.22	14802.7	3018.84	9659.68	8728.66	5270.5	10582.3	8558.63	8456.84	6617.11	8738.12	4216.45	4988.94	7648.08	3673.68	4888.44	9362.32	8117.64	6364.38	4847.31	5298.63	3574.03	7669.69	6695.2	5472.57	5638.69	7917.03	7179.01	4201.65	5271.78	4270.56
0.216198	0.345419	0.574413	TRIM28	8514.75	3851.02	7110.77	6455.95	4768.85	1822.08	2402.05	2766.09	2804.89	4878.45	4711.58	7321.69	2152.23	2544.56	3557.04	2126.2	3554.35	1164.75	4669.91	2931.09	2607.99	4491.5	4456.61	3763.06	3838.79	2874.1	2376.92	3006.19	4748.36	2757.83	3434.44	6861.72	3863.47	3783.81	4096.96	3502.71	2461.19	3095.77	3787.7	2657.37	2583.67	3896.21	6027.07	2473.81	3112.63	2604.18
0.202065	0.344136	0.32212	TKT	4011.8	2431.9	3220.87	9700.72	3077.51	1539.93	2177.55	2160.22	1805.45	2701.21	2323.6	3023.25	1770.46	2154.11	2181.01	1526.16	2787.32	1047.15	2969.72	2131.73	1644.1	3213.33	2562.49	2708.77	2458.17	1983.07	1812.08	2092.15	2650.78	1213.77	1975.16	3672.13	2900.48	4023.31	1872.1	2072.42	1535.55	3842.96	1363.6	1754.92	1328.41	2326.27	3507.95	1661.8	1268.96	1629.33
0.200379	0.344115	0.521186	CCT3	6157.48	3290.3	6064.27	6738.72	4703.64	1549.41	5723.48	2729.89	2664.29	5139.63	4105.12	7565.15	1863.34	2677.32	3285.37	1970.53	5761.14	1264.2	5095.41	3509.71	2506.65	5997.79	4443.96	4232.77	3261.69	4395.11	1932.39	2488.34	5500.43	2296.59	3568.06	5800.38	6951.95	4210.38	3129.05	2895.75	2252.74	4770.23	3514.51	2564.11	2416.64	3538.55	5857.23	1927.48	2549.6	2255.53
0.20298	0.343994	0.613724	ADRBK1	7083.87	2765.05	4575.39	3842.11	3331.75	815.009	1299.5	2064.47	2245.36	4830.49	5251.12	6382.47	942.486	1482.71	2397.58	1213.87	4163.34	437.317	3960.24	2332.88	1707.67	4521.38	3086.41	3138.29	2637.56	2570.09	1288.13	1582.94	3351.37	1140.46	2393.71	4272.42	2075.93	2220.94	2175.18	1631.09	1364.14	2163.35	1729.3	796.32	1235.7	1560.31	3964.1	1050.3	1366.08	1425.88
0.227136	0.342642	0.413026	NPM1	8578.92	6661.38	10965.9	11699.2	8142.72	2450.91	10846.2	4119.37	5115.5	6198.83	5862.93	11137.5	2877.56	4847.75	5083.04	3366.49	11681.9	2447.93	8189.91	6841.06	4040.36	7583.62	7315.33	6789.17	6203.82	8195.3	2708.23	4706.58	7345.57	3106.41	3795.13	6881.61	10772.9	7421.93	4293.14	3574.39	3136.2	10149.4	3524.74	3592.97	3321.8	4955.49	6473.14	2324.57	2890.14	4181.68
0.197586	0.342419	-0.017294	EEF1A2	912.408	168.318	798.82	148.453	1110.7	1498.42	528.416	128.955	140.853	584.818	597.417	507.482	312.318	152.204	1039.24	119.443	627.951	720.147	418.882	520.725	159.479	585.427	306.03	425.617	270.734	245.723	395.33	136.956	817.536	196.577	609.792	561.302	266.645	427.902	308.734	321.869	636.143	2142.75	950.664	214.232	183.067	589.674	947.196	101.663	323.751	85.6639
0.195584	0.3411	0.0583012	RGS5	1319.69	1794.5	1438.61	1478.52	3756.69	2147.65	2428.13	2837.9	3022.9	4449.61	2345.91	2465.99	2942.3	2517.97	4059.42	2415.85	7708.73	1397.91	4250.29	4904.35	3933.82	4771.38	6225.05	2823.35	4210.15	3241.08	1689.39	905.8	1687.59	1520.21	1478.33	697.351	2694.58	1169.68	645.763	1576.33	852.399	1107.13	1863.14	1613.67	2327.45	2338.94	1804.42	1963.32	2115.09	3111.95
0.270478	0.337205	0.410641	TSPAN13	4183.99	1253.47	4559.85	4730.71	3010.48	185.338	2142.68	1873.28	873.081	2515.81	1152.77	3591.87	438.873	722.804	1253.45	561.365	4044.28	182.305	1271	1237.05	900.095	2734.8	2238.1	1011.4	1678.91	938.934	780.386	906.001	2255.14	365.818	917.672	3666.56	5744.37	3641.75	1911.93	561.325	1157.51	7429.2	4023.5	1984	1988.7	2661.64	2998.82	816.783	2121.42	632.842
0.217546	0.334184	0.509496	CTTN	6932.01	3706.28	5469.26	3534.6	4221.19	1208.24	2400.88	2991.39	2696.4	5592.25	5485.17	9552.34	1727.19	1887.92	3807.2	2122.81	4601.11	956.773	5914.4	3200.96	2647.35	5277.26	4676.54	4913.34	3698.63	3446.79	2080.37	2492.56	4340.12	2163.4	2715.36	6064.13	2646.62	2107.67	3133.45	3160.17	1794.82	2695.23	2765	1820.23	1865.09	3496.5	4838.56	1762.6	2168.16	2002.82
0.261836	0.33319	0.26389	CD276	3261.41	2256.61	5052.49	7488.06	3064.69	838.042	1539.24	1629.44	1496.82	2261.48	2499.21	4406.11	786.489	1421.92	1918.77	1168.58	3084.97	484.834	2618.56	1770.06	1379.66	2999.52	2511.89	1727.66	2052.37	1945.78	871.266	1407.97	2065.37	817.825	1223.95	4450.23	1601.79	2806.92	1666.49	1203.99	965.343	845.254	481.827	525.933	545.289	761.409	3514.25	636.482	517.027	992.63
0.220496	0.332743	0.431987	H3F3B	17370.1	11506.1	18605.9	11442.2	10667.4	3648.59	11129.6	6354.39	8267.86	9932.63	12249	17577.4	3978.64	7736.5	7567.25	6744.11	22903.4	2689.92	16959.2	10796.6	8470.71	16301.5	11398.6	9410.36	12597.2	12033.5	6712.5	7013.92	10344.7	4372.76	5652.51	18519	9755.87	6138.61	9903.8	6367.59	5277.5	7182.18	7277.41	5858.48	5369.18	8196.67	9698.56	3751.99	5100.17	5017.33
0.263042	0.329493	0.413781	GNAS	22462.6	12369	21064.5	22210	17078.9	6765.15	14516.3	10286.2	12264	20723.8	19620.7	39702	9142.47	9864.46	15769.8	8906.36	21617.4	5199.81	20114.8	14278	11312.4	22643.1	18696.8	18334.8	14478.3	14538.7	8238.7	11621.6	20666.7	9958.76	13230.1	22121.5	30421.5	17365.9	15319.3	12393.4	12857.1	17830	19397.1	12408.6	10507.2	21495.2	17628.9	8763.25	13754.5	12765
0.280877	0.322398	0.370535	EIF3H	4269.13	3296.86	5365.98	4471.63	3841.67	1435.08	5237.85	2121.02	2349.96	3169.54	3187.82	5899.88	1701.97	2643.13	2441.78	1804.48	5242.76	1198.29	4193.6	3325.22	2019.39	4012.97	3461.81	3562.4	2958.31	3489.27	1745.69	2890.15	4017.66	1708.08	2092.03	5005.17	3509.22	3191.73	2621.62	2200.2	1516.45	4671.78	2290.65	2163.6	1958.58	3218.38	3591.61	1486.72	2198.34	2209.27
0.20368	0.319897	0.440556	ANXA5	9051.01	4008.06	7164.7	8186.5	7355.48	2353.5	7729.88	3884.5	4874.96	7181.85	6879.33	13137.7	3064.14	4290.78	6031.82	3561.03	10790.5	2484.94	7744.53	5566.29	4819.66	10007.8	6442.94	7960.74	5327.23	6579.95	2279.52	3062.51	5585.86	2371.29	3910.84	7080.91	7684.74	4397.25	3527.07	3424.32	3380.03	2986.02	6172.04	4253.47	3354.66	5949.43	6840.16	2206.83	4626.47	2965.68
0.217324	0.305858	0.590595	HMGN2	8062.99	4261.87	7670.13	6739.08	5056.05	1426.33	8558.11	3061.4	3914.1	6293.54	5657.96	12429.5	2037.72	3522.61	4179.05	2463.97	12005.9	1524.94	6425.31	5185.91	3012.01	7374.45	6058.16	4934.93	4359.6	6107.27	2343.53	3261.6	7004.2	2220.16	3650.71	8242.5	6638.62	4570.39	4003.9	4010.35	2208.9	3136.18	4267.16	3357.46	3312.02	4986.39	5506.6	2064.98	3915.92	2715.97
0.204993	0.296583	0.373916	HSD17B4	5160.57	2608.01	4184.21	4078.93	3730.31	773.863	3148.52	2897.44	2330.55	5850.6	3742.61	8130.53	1280.02	1817.07	3334.58	1718.81	4848.71	532.469	5136.64	2865.01	2304.19	5531.89	3765.39	3763.06	3078.1	3039.31	1153.59	1214.91	3170.01	786.658	2136.34	3491.92	3455.19	1918.7	1558.13	1595.66	1319.96	5425.12	7441.56	4686.39	4563.37	7346.1	4857.48	2531.16	6217.23	1051.1
0.254457	0.2925	0.301973	DEGS1	3029.5	1634.18	4809.37	4399.17	3670.6	1019.42	3655.83	2302.04	1650.62	6193.99	3297.09	8233.86	1116.05	1469.52	2847.81	1675.04	6157.82	719.192	3839.5	3069.68	1759.47	5813.03	2477.62	2558.2	2129.93	3183.04	1238.54	1174.28	4981.54	987.936	1964.83	2753.6	4258.96	2581.14	2571.11	1779.27	1928.86	978.966	915.236	970.724	922.375	1440.75	3879.59	787.239	815.949	1264.61
0.239153	0.291944	0.190272	TRIB1	7339.93	9264.67	1625.06	4443.7	1023.88	1049.29	638.026	1862.21	799.029	1303.04	3159.03	1784.3	548.347	1461.48	799.686	868.181	2268.42	374.519	1837.85	1036.48	1913.52	1204.1	816.487	448.412	2118.55	709.51	725.462	269.89	1700.2	548.467	984.483	3699.58	3564.22	431.335	2992.18	3334.93	616.046	1718.04	1054.19	450.976	492.872	1555.75	1097.7	156.84	333.974	338.586
0.221196	0.286024	0.557039	MDH2	4831.44	2573.36	4289.31	4888.36	3894.79	1403.17	3490.24	2164.7	1938.02	3458.93	3413.41	6381.39	1559.97	2058.45	2764.43	1426.9	4265.54	1087.26	3208.6	3085.17	1753.59	4288.64	3114.16	3326.05	2324.9	2874.59	1791.92	1898.88	4229.13	1293.86	2304.63	3822.1	2486.13	3531.15	2106.64	2154.03	1410.64	3883.38	2684.69	1858.82	2012.56	2409.36	4036.83	1656.16	2281.59	1413.88
0.200438	0.285184	-0.289494	COL4A2	5817.55	5140.57	3939.26	9486.88	5328.6	11312.2	1375.99	10555.4	7224.92	5186.38	6345.44	2926.95	9028.77	5731.02	11393.9	11108.8	2654.04	5313.83	6495.61	3974.88	10410.3	5500.32	7687.06	10014.4	8921.34	5061.16	5748.78	5418.71	2547.49	7571.45	5974.63	694.964	3947.88	5650.07	3559.77	6939.12	7643.52	7482.09	2061.54	3530.87	6058.81	5700.69	7510.72	7913.23	3499.67	7918.13
0.207675	0.284589	0.406544	FOLH1	12926.8	2430.46	9085.89	4531.36	8274.97	488.478	6549.37	2823.24	1252.4	6465.24	5147.78	9440.35	841.633	206.515	1130.87	697.036	4415.15	85.004	2382.62	2802.74	390.893	7048.27	1636.24	2106.79	1718.14	2994.12	1832.62	1653.33	8280.75	1095.19	3182.35	2296.92	45367.3	904.049	3852.57	3895.72	4118.82	257.716	132.266	7.42146	5.08516	18.2373	12015.9	8.90639	3.40788	171.328
0.243407	0.281992	0.561604	ATP6V1G1	5284.47	3053.92	6315.61	4511.92	4901.46	749.871	7342.14	2165.9	1925.33	5917.5	4226.81	10121	1096.37	1697.72	3005.16	1312.56	9452.98	566.972	5178.6	4307.61	1871.9	6392.14	3665.83	4467.33	2369.82	4146.42	1346.61	1673.64	4881.41	1459.44	3156.64	5653.99	5929.49	2743.23	2829.33	2367.44	1887	2945.02	2032.41	1472.91	1398.43	2245.22	4091.48	789.194	1288.67	1477.92
0.217246	0.277984	0.468494	CRAT	5504.95	2412.22	4292.97	2845	3069.09	1259.22	1100.5	1628.54	928.49	2827.36	2179.89	2307.47	733.135	1193.5	1898.15	928.374	1835.39	609.235	2187.17	1682.64	1189.65	2505.85	1952.88	1675.77	1657.65	1162.18	1362.42	1736.59	2074.83	1078.3	1372.03	3544.04	1147.79	1108.47	2040.41	1658.2	1147.55	2022.9	643.224	457.408	687.674	757.863	4248.3	709.471	609.527	1047.45
0.261144	0.271455	0.167464	LDHA	5122.45	5488.89	4844.1	12195.4	4447.58	2186.27	4791.79	3550	3222.27	3746.7	4198.01	5099.16	2631.61	3633.24	3611.26	2623.79	6834.24	2796.9	4570.15	4055.28	3245.46	7154.33	5001.34	4996.42	4018.48	4283.98	2942.94	2668.53	4936.03	1862.7	2231.39	4666.24	5433.61	5341.73	3603.78	3677.47	2794.55	4445.95	1555.31	2069.1	1910.47	3258.41	5508.28	1801.27	1197.63	2296.01
0.310726	0.262812	0.433625	ACTG1	44370.6	45839.9	52884.8	81844.1	36587.3	12140.6	37273.4	25317.9	27959.8	39114.7	35567.8	74974.2	17904.3	24785	32486	16499.2	48591.4	8525.36	46383.6	29558.3	25759.8	47541.2	33608.6	31058.6	39685.3	33959.9	17103.9	28939.7	47540	16719.5	32988.7	78232.2	55366.8	61422.7	38555.2	30662.4	18678.2	33784.2	40222.4	36904.2	31176.1	43980	36483.2	17888.6	41491.7	26712.6
0.205702	0.261322	0.428362	EPCAM	3865.66	1986.6	3083.77	10229.9	3107.19	220.607	2475.91	1489.71	1122.68	2970.84	2427.22	7794.01	535.333	841.036	1500.07	524.003	4502.07	142.907	2536.85	1991.97	1137.39	3031.51	1768.85	2024	2111.66	2137.17	487.395	1123.2	4006.8	634.654	1633.53	3256.42	6587.15	5014.12	1230.53	1275.67	1176.28	1371.19	3535.37	2017.64	2242.57	4003.1	2417.81	1066.81	2462.7	1110.85
0.306389	0.258468	0.375633	PTMA	13878	9519.91	12251.9	15661.1	8005.35	2853.25	9736.57	5773.34	7325.9	8561.88	8000.48	10617.1	4291.45	7056.61	6185.92	4494.69	13589.5	3737.67	11329.3	6918.84	5242.68	10664.8	9375.93	7266.98	9705.69	7650.76	4951.2	7801.26	9381.88	5382.28	6698.98	13534.1	21352	11070.2	9488.8	4584.02	5938.55	11311.6	11556.8	7527.32	6499.66	11147.1	9292.02	4536.18	5503.03	6898.08
0.214346	0.256624	0.268617	RHOU	1283.47	1754.53	2289.52	458.085	1496.08	518.828	1520.19	2472.88	1081.77	4716.03	2459.4	5740.82	1014.71	638.097	1487.4	725.528	2266.31	277.218	4188.08	1715.97	1712.19	3348.42	2802.01	2718.67	1165.59	3158.35	1356.49	336.457	2090.58	591.996	1085.04	1691.07	3920.38	908.053	1048.61	1979.54	1050.05	1986.85	1624.59	1294.79	1697.67	1765.48	3603.8	651.688	748.034	795.175
0.211902	0.254102	0.518304	EIF3B	5420.44	2756.64	4749.96	5750.45	2913.03	1233.43	1755.23	2003.44	1937.76	3401.29	3236.95	4812.42	1507.75	1666.65	2515.74	1533.89	2821.57	772.916	3221.86	1995.48	1823.94	3024.36	3027.65	3198.57	2567.18	2218.42	1709.14	2086.12	3743.51	1817.77	2378.55	3941.44	2070.81	3053.29	2572.99	2522.07	1483.89	3803.94	2002.5	1602.78	1673.81	2088.68	4514.42	1430.24	1830.77	1765.53
0.309097	0.253308	-0.194076	SPARC	4006.72	4984.55	4372.49	12465.5	9750.9	9476.01	17296.5	11991.3	19901.4	8807.33	11796.2	9305.09	11898.5	13808.1	20164.8	16611.9	14099.4	9146.17	10589.8	14540	22575.5	16170.6	19137.5	13980.6	12102.8	19687	6636.44	6209.07	4905.22	6319.21	5528.3	2163.66	9446.71	6592.25	2270.76	5510.17	5291.78	9709.43	2492.59	4929.07	6642.82	7648.54	6679.56	7451.4	4433.19	11378.3
0.304823	0.253237	0.464862	GRINA	5606.61	2935.21	5960.99	4301.61	4414.98	1898.37	2969.74	2571.62	2579.63	4432.69	4565.61	7792.39	2194.85	2273.23	3934.78	1963.36	3948.4	862.099	3860.12	2980.79	2468.42	4144.29	3980.83	4051.01	2849.89	3025.98	1907.89	3206.7	5266.54	2571.18	3478.06	5365.98	3059.38	3438.67	3489.76	3114.8	2805.84	4592.34	4517.13	3470.02	3996.96	4908.38	5211.89	3716.79	4088.26	2747.67
0.345198	0.25296	-0.221914	COL3A1	3337.66	4649.96	3591.95	11770.2	5667.45	6697.98	4278.03	8849.71	12040.3	4360.14	8759.39	3453.9	4721.7	5669.11	13859.5	13180.5	4951.44	3916.87	6772.04	4624.54	16489.6	6006.63	9173.14	6645.5	9018.08	6279.65	5095.62	3939.95	1948.78	3656.97	4448.77	860.052	6214.68	6564.6	1719.31	3730.36	2559.02	9304.33	1913.53	4783.86	5868.7	4832.9	5563.78	8634.43	3453.42	6767.45
0.19761	0.246607	0.295533	FKBP1A	4824.48	2795.01	3963.98	4362.45	4054.88	1189.65	4754.9	2528.32	2506.15	6530.96	4070.71	9457.66	1353.4	2343.43	3001.33	1542.59	6439.49	1181.82	5642.5	4381.13	2272.4	8259.58	4275.03	4140.1	2744.93	4557.86	1678.79	2597.74	4978.74	1796.88	3572.89	5573.66	8177.44	2408.39	2820.78	2519.39	2247.44	2442.69	5995.96	2015.73	3568.17	5161.86	4408.48	1810.24	3409.88	2592.21
0.241009	0.244158	0.294352	GLO1	7591.54	2857.92	35479.8	9115.04	15659	1272.06	10750.9	7389.92	2886.45	8949.61	5734.75	12371.1	1366.88	5432.43	3288.02	1958.08	11744.1	1034.26	6716.1	5550.21	2015.54	20719.7	20312.2	6626	3024.19	5043.13	2784.5	3195.84	6924.37	1579.76	5029.4	7880.9	5222.91	7305.61	6897.36	2849.58	5464.35	2877.27	2130.43	1414.03	1118.74	2478.25	7423.69	919.532	2099.27	1435.08
0.26009	0.238653	0.329328	NAP1L1	6814.47	5181.78	9091.37	7033.51	6281.78	3198.62	7777.06	4053.25	5507.5	5314.95	4485.71	7295.72	3528.22	5140.09	4836.42	4150.14	8273.99	2956.16	6537.94	6437.87	4653.17	6441.38	6508.23	6313.16	5510.51	6515	2712.98	4202	5618.42	3267.99	3678.04	5391.44	13315.9	4747.16	3922.16	3326.07	2637.75	5169.98	3375.55	3690.93	3527.95	5374.95	5244.68	3028.18	2945.64	4252.78
0.207345	0.231308	0.539451	MAZ	7838.05	3120.93	13035.4	9904.53	6858.9	1374.07	4720.58	3052.16	1763.92	6911.16	5243.18	8763.5	1244.63	1719.45	2776.42	1468.86	4831.3	810.528	4700.94	4443.34	2415.52	6955.32	4494.76	3081.95	3063.55	3836.46	2502.51	3004.18	6576.64	1971.54	4187.64	7576.17	5140.57	3610.77	3759.96	2844.66	3161.94	3997.5	2310.54	1321.54	1619.35	2276.91	7074.31	1424.74	1941.7	2808.9
0.307013	0.229087	0.564846	CFL1	14923.2	9296.65	12359.8	12961.4	11127.2	4080.33	11666.5	7609.83	7534.59	11937.8	11044.6	20853.8	5509.98	6614.75	9928.01	4888.5	13839.2	3720.36	10679.3	9154.07	6567.82	12585.2	9987.18	10534.8	7762.94	9597.53	5090.09	7360.43	14552.5	6884.56	8575.65	15502.4	9627.67	10381.2	8653.35	9089.92	7145.23	9922.38	10405.7	6715.66	6401.08	8459.6	14197	5090.77	7870.55	6969.83
0.202741	0.213137	0.481612	TP53I11	5501.13	3482.19	5195.98	2966.59	2802.04	615.156	1222.42	1412.52	1401.8	2885.4	2906.62	6768.22	989.496	948.764	1716.35	722.509	2483.88	219.076	2450.72	1624.16	1387.35	2453.66	2213.21	1979.91	2323.1	1380.99	924.806	1671.43	3883.56	1590.38	1851.87	3821.31	975.459	2395.8	2099.31	2277.25	1506.15	2671.65	931.769	360.187	321.149	470.625	3107.71	256.765	240.987	1587.57
0.307176	0.212935	-0.221273	COL1A2	5064.63	6642.1	3806.73	14014	6212.18	15784.2	3426.06	13245.5	19558.9	6516.83	12218.3	5560.12	9209.82	9130.93	21313.7	25828.6	4995.16	9461.48	8701.92	7919.06	20768.5	7749.02	11464.3	9859.07	11732.3	9055.46	10690.9	5835.61	3695.19	7608.54	5264.73	1012.01	7716.71	7649.23	1911.3	6725.97	5514.18	10770.4	1800.55	4997.84	5515.09	4963.6	6776.25	7531.56	4149.61	9250.41
0.276238	0.208673	0.123681	LBH	1591	2189.98	2985.06	3294.25	1092.75	511.03	985.321	689.055	1649.07	1906	1788.86	1564.1	558.595	657.988	848.893	602.877	2705.14	494.981	1839.33	1393.18	1091.02	1774.38	1630.93	665.27	1619.01	815.455	462.897	871.209	1880.51	921.424	442.65	1912.64	4595.95	1025.9	1653.92	1445.86	579.505	4825.69	3022.84	641.954	853.921	1284.21	1133.02	635.613	873.396	608.428
0.2301	0.203214	0.505516	SLC25A39	3873.92	1601.17	2783.07	5106.44	2969.08	526.265	2777.48	1272.79	1052.51	2952.3	2309.49	4723.69	777.38	1258.76	1686.29	666.278	2848.43	434.571	2280.29	1841.69	1010.71	3304.65	2322.56	1810.15	1422.85	2224.84	791.449	1642.67	3768.72	1627.99	2166.87	4064.36	3013.34	2371.39	2335.94	1828.67	1545.18	1951.79	2024.93	1198.32	1145.34	1725.46	3288.07	929.307	1423.29	1648.6
0.374192	0.201495	-0.188594	COL1A1	2549.79	3749.54	2006.19	12686.4	3025.13	6458.9	1484.43	5532.49	10776.8	2519.84	7984.67	2234.43	4439.96	5079.52	11104.8	10763.9	2607.68	4589.38	3992.26	3633.97	13190.8	3313.49	5748.05	4399.24	5887.86	4209.65	5572.55	3802.79	1190.07	2992.71	2671.28	1072.08	6740.61	5528.22	1977.11	1891.49	3073.92	8523.26	1858.03	2112.14	3685.98	3433.69	3851.85	5601.69	2537.67	4046.55
0.221869	0.196363	0.128987	MALAT1	2082.82	8445.73	3174.49	3050.34	1560.1	447.618	1045.99	1055.15	1038.85	1593.38	2522.24	1417.43	449.787	1191.68	546.612	1448.2	3563.22	506.252	2586.82	1783.78	1985.26	3036.86	1378.03	1008.89	2498.44	1314.1	2181.14	1850.16	657.366	1206.55	564.14	4914.2	1825.59	545.337	7213.85	1045.43	1093.71	867.375	2722.29	712.879	2127.7	3985.56	702.464	1230.06	856.88	1323.62
0.202083	0.186099	0.658434	ARHGDIA	9067.53	4077.77	6596.2	7153.68	5274.01	1638.66	4124.17	3355.22	3072.09	6965.82	6558.32	10355.2	2428.76	3103.76	4102.15	1975.81	6862.16	1137.17	5831.95	3828.11	3176.24	6779.34	5169.86	4440.03	4286.22	3657.45	2734.91	4106.87	5887.31	3197.47	4506.17	9709.6	5508.74	3719.55	4452.43	4059.74	3624.85	3186.89	6100.79	3057.88	3204.45	4228.53	7588.08	2540.5	4139.14	3192.26
0.23013	0.184567	0.470543	MARCKSL1	7290.37	2401.97	5966.47	12034.6	5724.23	449.851	2877.13	1817.93	1482.06	3804.74	3498.39	9508.52	1169.4	987.206	3245.59	756.663	3833.56	232.925	2433.05	2383.17	1457.71	3438.91	2829.75	2186.57	1775.94	2746.67	431.089	1205.05	6163.21	1775.46	3565.77	3124.75	12929.1	7177.85	2947.96	1913.77	2429.47	2450.78	1010.5	806.71	2124.44	2855.66	6241.07	1218.87	2107.79	2578.7
0.233893	0.172498	0.437199	HNRNPA1	6858.95	5342.71	8564	6499.43	4354.17	1539.81	5132.93	3120.94	3513.3	4242.45	4076.89	7067.95	2196.8	3280.11	3181.06	2318.29	6071.95	1410.8	6000.9	3617.01	2889.63	4976.76	4381.94	4687.78	4586.31	4318.8	2567.57	3967.7	5181.81	2722.14	2908.45	8013.76	9753.63	4783.01	3901.83	2717.23	2945.69	4385.54	3443.65	3334.45	3189.98	4394.69	4859.16	1979.39	2558.36	4032.2
0.208002	0.166242	0.228681	PEX10	1136.91	536.155	1196.36	4045.26	835.098	187.524	591.934	464.515	344.142	1096.26	989.818	1543.4	229.061	297.847	500.331	220.289	1200.45	131.22	919.147	606.047	318.119	1215.74	716.522	801.527	431.276	659.304	299.761	429.278	753.653	251.548	603.935	1298.37	1353.35	2511.74	541.726	438.91	418.398	424.84	399.492	342.259	272.406	399.069	1040.46	254.165	413.814	350.826
0.234044	0.165542	0.0160131	CAMK2N1	641.736	713.66	890.218	493.077	779.178	958.482	787.788	527.787	916.838	1057.19	918.995	595.128	706.458	619.769	944.654	927.62	1634.15	580.344	1066.34	1086.18	1072.47	2007.54	1469.35	986.507	983.806	688.272	406.986	600.515	810.184	973.659	474.104	653.194	8897.11	593.228	429.461	995.137	437.826	628.543	1313.22	986.062	1275.21	1813.6	539.813	767.471	1215.89	594.079
0.209735	0.153343	0.532195	ATP6V0E2	3253.78	1296.52	8426.84	1427.61	3228.44	619.33	1727.97	964.309	977.858	3235.61	2758.37	5869.03	579.235	707.08	2671.32	563.623	2863.69	226.815	1526.4	2789.56	983.079	3327.76	1573.36	1687.76	887.935	1678.07	682.533	1410.98	3167.56	1051.83	1980.44	2968.78	1136.26	2010.78	2943.96	2079.93	841.259	1832.92	4187.24	1557.99	1791.15	2611.49	3900.18	1343.77	2911.07	1166.51
0.206594	0.139977	0.105339	AIDA	836.162	542.974	899.376	985.136	744.044	575.493	1012.6	542.756	642.936	903.65	647.161	1414.26	492.891	601.695	859.512	545.539	1461.46	473.524	1091.76	776.577	565.323	1289.67	909.561	881.827	633.481	839.924	401.091	475.026	862.002	590.782	653.65	1080.09	4044.84	549.561	473.91	559.446	454.105	1003.33	574.335	586.605	607.516	880.058	739.944	376.259	483.199	551.675
0.226546	0.124722	0.488246	SNRNP70	4187.17	2547.12	2847.97	3218.61	1623.93	455.129	1290.71	1157.3	1411.38	2360.23	3719.18	3216.94	970.465	1147.46	1353.63	915.166	2438.05	567.569	2816.96	1818.01	1432.14	3119.89	2650.22	2012.01	2157.49	2086.8	1737.79	1296.15	1998.85	1046.79	1507.49	3188	2079.13	1495.18	2374.5	1111.64	1198.71	1097.62	2700.44	1191.39	1563.89	2495.48	2562.43	1056.6	1466.86	1253.26
0.261414	0.124687	0.366335	RPL30	16115.8	12086.9	21807.6	14996.3	13756.7	3287.15	15164	6744.54	8276.92	10801.6	12425.5	20895.5	5413.68	8457.07	8077	5268.71	20994.2	3752.83	15198.3	11156	6239.36	14185.4	12452.1	13605.6	10755.4	15183.5	6748.06	9373.74	16568.5	5948.86	8578.18	20675.9	14221.7	11104.1	9110.27	7725.67	5483.79	18725.3	9363.36	6461.1	8073.72	11909.5	13078.3	4912.86	7026.36	10531.9
0.195404	0.121492	0.454463	RPL6	11587.5	7130.25	13888.9	9095.95	10329.7	2279.72	11254.4	4341.68	4544.06	7624.8	7553.26	12376	3151.33	5973.3	4475.18	3584.81	13738.5	2548.81	9308.16	7564.7	4419.27	10062.9	7845.78	7847.96	6611.42	9412.8	4303.98	5686.39	9894.11	3838.57	4944.46	9581.11	11289.6	7556.18	5457.02	4072.36	3659.07	7338.08	5879.95	4262.63	5100.06	7743.27	8137.56	3218.47	4977.73	6318.57
0.205634	0.104486	0.623211	OAZ1	10974.9	5455.88	8291.64	9667.49	7924.02	2906.76	10391.3	4389.55	5271.37	7651.4	7764.73	13099.8	3474.05	5302.12	6289.64	3533.48	14941.2	2942.55	8527.45	7277.29	4130.17	10176.2	8766.73	7722.89	6212.81	8228.64	4160.54	5289.6	9399.39	3804.27	4706.37	10227.1	6856.99	6671.58	6441.28	4783.21	3924.99	8903.4	6198.41	4457.07	4421.38	6380.03	7620.87	3651.41	6043.91	4335.23
0.272211	0.0948001	0.211869	NEAT1	14883.8	33395.6	6762.55	10638.1	3774.64	860.954	1443.99	2566.23	2117.71	3342.45	13658.2	2144.08	1162.41	1816.62	892.501	3186.1	8301.39	1013.96	7566.74	4749.68	7276.32	11582.3	6423.77	3676.38	6899.82	3285.53	6229.06	3229.23	1922.17	1855.56	2210.04	18246.1	24022	2136.27	31472.4	3435.6	2922.6	6675.07	10859.2	2070.09	5679.77	13252.5	2777.26	1844.49	2781.58	819.589
0.276216	0.0891655	0.329712	SAT1	11201.8	8636.7	6946.26	9586.91	3520.04	750.831	8343.29	3235.24	3032.22	6726.41	6692.71	12866.7	1391.44	3441.92	4762.17	2760.78	11983.8	708.208	10410.6	5675.35	3387.97	10157.6	8274.23	11684.2	5368.86	6612.79	1858.9	3424.3	3767.67	1323.81	2170.09	7938.58	13972.3	4147.45	4944.98	2793.74	2121.53	3319.81	8609.52	4875.64	5540.9	14914.1	5034.47	2753.38	8344.98	3039.14
0.258951	0.0813567	0.475911	FTL	25293.9	17631.4	29029	25956.4	21730.9	7870.71	33092.4	11540.4	14383.3	20140.1	19958.1	29553	9010.55	20317.8	16354.4	13286.3	38328.7	8711	25820.1	17648.5	13467	27915.7	22863.7	18378.3	17275.5	19656.9	10104.9	15283.4	21650.9	9565.78	11702.7	30178.6	18282.4	16027.1	15310.3	11589.2	9652.43	23412.2	15907	11198	14627.7	20313.9	21334.4	15283	19112	13618.6
0.197313	0.0776813	0.445337	RPS25	8487.43	7370.94	12613.9	8401.75	8104.99	1858.66	13220.7	3979.65	4555.45	6599.45	6242.67	12241.8	3055.52	5293.41	4444.83	2998.16	13811.8	2408.89	8814.18	6743.41	3525.96	7834.45	7114.99	7906.75	6107.99	8656.62	4435.75	6845.79	10159.9	4398.18	4684.1	11162	9724.54	6399.85	5883.13	4181.89	4027.14	10873.4	6036.62	4293.05	4831.71	7644.99	7236.19	3141.14	4733.82	6013.39
0.238608	0.0682276	0.416727	H3F3A	4443.86	2836.6	5808.35	4137.96	2440.84	806.252	5185.98	1783.82	1997.57	3157.45	1680.45	4649.57	1048.06	1587.31	2200.46	1449.17	5838.05	777.93	3954.71	2108.34	1447.98	3757.93	2586.97	1960.72	2426.72	2414.51	1327.05	2233.93	4398.94	2002.16	2367.76	5062.06	11453.3	2758.67	3030.96	1789.21	2381.8	2850.33	3333.03	2099.03	1935.5	3981.82	2811.32	913.884	1356.1	2457.91
0.198718	0.0539328	0.59777	HEBP2	2544.07	1439.01	3119.42	1933.78	2441.94	491.477	3313.52	1117.51	730.933	3447.64	2184.69	4552.19	653.429	945.188	1093.75	544.382	4945.64	473.611	2387.41	1678.54	718.221	2986.06	1821.08	1790.05	1160.8	2083.34	732.575	1137.28	2462.76	826.53	1529.99	3462.88	4303.08	1610.93	1971.66	1176.61	1075.46	2127.3	968.772	719.632	670.072	1072.96	2185.32	468.347	703.975	879.982
0.45665	0.0525322	-0.152176	BGN	1859.76	3342.58	992.584	6747.21	3379	641.667	1269.61	1782.63	4603.35	1831.84	3358.64	1168.61	950.619	2944.41	3140.11	1618.24	3162.41	685.882	3076.09	1444.93	4786.86	2807.19	4829.96	2393.23	5410.19	821.382	785.917	1803.35	656.13	1552.42	2417.59	1473.47	3407.55	4452.17	663.369	1526.93	3433.51	5478.6	954.207	1567.66	1367.53	1317.14	1637.52	1473.03	1597.33	1814.57
0.243301	0.0452209	0.299805	ABHD12	2728.96	1269.66	2452.21	2596.17	1890.25	328.571	1363.98	820.703	845.894	1846.75	1706.99	2950.21	552.251	738.225	1070.77	473.622	1824.32	218.599	1352.35	1106.65	897.381	1677.16	1371.42	1309.84	1092.22	1145.89	640.904	1076.74	1993.95	919.683	1041.19	2117.51	1752.05	1213.73	1665.65	1205.87	973.648	1656.44	1265.98	1216.87	1369.87	1905.3	1795.59	791.149	1262.87	897.971
0.200495	0.0321565	0.412333	FTH1	27338.6	14886.8	20194.4	17424.5	15765.3	6540.83	22261.8	10245.8	11206.6	16983.9	16322	29775.9	8444.14	13286	14218.4	9029.19	25899.3	6075.52	21789.6	14649.9	11011.5	20834.2	18158.2	20106	13905.7	17904.5	10408.2	13936.7	19347.4	7884.33	11924.7	29222.3	9728.7	15459.8	12589.8	12541.6	8465.19	12618.8	17395.4	12327.8	14335.5	20712.6	18922.5	11265.3	16355.2	12239
0.309948	0.0257767	-0.287003	AEBP1	3145.14	3469.69	4379.8	5967.12	3435.05	3100.13	1213.92	3422.24	7218.45	3853.91	7701.49	2098.64	5346.18	4493.05	7984.78	5981.98	3126.06	1788.31	5918.09	2944.83	11434.8	3516.77	7714.4	4501.22	9622.74	2525.39	3953.49	6022.44	2180.21	5033.36	4116.09	1302.41	1271.2	6314.8	4072.23	3591.03	5087.82	6061.58	1132.92	4061.26	2959.19	2251.81	2870.6	8773.68	2591.22	4675.32
0.203528	0.0216605	0.491095	UQCRB	3051.74	2446.86	4170.5	2565.42	2573.08	1310.56	4023.64	1571.09	1576.83	2598.43	2429.19	3909.45	1313.53	2055.99	1771.45	1410.68	4204.96	1248.44	2997.32	2656.26	808.027	3291.19	2582.89	2982.02	1920.29	3138.1	1865.22	2145.85	3295	2079.3	1861.98	3515.4	3987.52	2008.51	2147.72	1771.76	1518.11	3017.52	2633.12	2007	2118.57	3273.6	2575.88	1392.66	1806.19	2183.14
0.257831	-0.0155472	0.101278	APOE	67.3505	144.946	144.409	841.236	301.121	191.576	778.996	588.824	1115.69	89.0729	235.748	604.866	1437.48	978.936	918.136	1837.31	1635.2	163.561	1778.59	408.745	1249.14	1063.11	393.758	697.963	868.505	597.144	319.859	381.908	162.807	115.265	206.402	914.552	724.801	417.605	39.4039	41.8779	206.788	546.335	199.58	135.07	157.641	888.564	332.549	146.413	174.046	933.308
0.272175	-0.0160918	-0.202602	IGFBP7	3872.02	3587.78	4325.87	4512.28	8476.81	2573.03	10264.7	4411.39	8247.66	5896.54	6983.79	3503.14	4806.13	6938.38	5251.58	6161.42	12310.9	3160.43	6265.93	6384.95	7945.9	10761.2	11891.5	6946.94	8955.48	10237.9	4875.53	4871.89	2583.55	3739.85	3876.17	1955.21	5596.02	4726.57	2427.53	3039.09	5166.21	5773.36	2399.3	3806.7	4256.7	4663.69	4837.3	8539.72	3226.55	5035.54
0.208628	-0.0548943	0.131582	TMSL3	9145.05	10292.8	8622.5	13857.8	9394.83	5587.75	20519.4	7401.58	14806.1	8422.43	9570.81	9932.68	6378.94	12459.5	8363.4	9126.37	31114.1	11529.3	12623.5	13762.8	9133.51	17144.9	14559.3	10811.4	13807.4	17272	8684.41	9321.66	10848.2	6262.79	4441.19	12509.7	6915.5	14095.8	6885.62	4963.07	7098.56	9172.21	39468.5	15464.1	17155.1	27314.5	7047	10386	18886.8	8040.41
0.263417	-0.0680788	0.284637	TMSB10	5214.58	3153.35	5435.45	14905.8	5252.77	1213.52	8984.54	3190.96	3957.6	3885.35	4212.13	6420.35	2037.55	3314.3	2895.84	2109.6	8581.65	2218.82	4306.6	4398.83	2335.86	5201.51	4352.56	3844.05	3650.72	6061.58	2287.62	2357.61	5863.5	2865.78	2758.76	4614.93	4338.57	6873.33	3437.15	2497.91	3257.12	4145.05	1362.42	2053.51	1813.07	2705.21	4178.51	1053.13	1035.76	4698.88
0.301631	-0.101724	-0.230069	MGP	3837.71	6300.55	1804.2	13763	5014.65	4481.11	9674.73	6831.61	13623.1	5460.45	5740.4	4122.61	5804.73	9123.78	7279.38	9549.43	11204.6	7312.97	6126.79	8718.72	17210.4	9313.38	12746.3	5349.75	8787.47	10684.6	4831.87	3652.56	4855.85	3240.65	1577.74	2569.02	3314.2	7366.83	824.338	3336.27	3261.44	13415.7	948.696	3303.78	2175.68	2496.49	4342.47	2254.41	1890.17	4641.7
0.194847	0.738033	0.24181	BAT2L1	8890.37	5025.64	9945.66	3797.48	4680.13	2951.86	827.101	4318.67	5138.92	7592.32	6672.79	7540.88	2565.93	2901.19	4157.74	3776.48	3823.16	914.953	7889.9	3165.29	4913.68	5726.84	5112.46	4528.31	6613.73	2556.56	1988.72	1868.84	2951.24	1596.38	2587.29	4100.71	1904.64	2720.95	2104.6	2919.11	1576.09	1891.93	2816.22	3437.78	3444.59	4248.49	5921.37	2753.53	3190.71	1982.14
0.194306	-0.0371883	0.149564	MDK	2700.37	1730.54	2126.83	9062.72	2687.74	564.293	4168.42	1196.8	1944.75	2157.1	2942.48	3664.36	1215.76	1817.07	2604.43	1058.95	4509.97	359.357	2930.7	3378.72	1521.5	4002.45	2770.59	2253.46	1825.36	4098.76	876.995	1510.54	2573.75	1503.15	1578.89	4658.29	5492.43	2005.27	1347.91	1001.58	1668.42	1463.69	396.405	511.337	642.299	950.368	3388.55	774.857	724.666	2220.41
0.193754	0.47103	0.17221	UGDH	3526.37	1540.49	2214.58	8254.01	2028.72	368.758	1909.1	2098.58	1391.96	3516.57	2630.22	6852.08	649.037	1147.9	1703.38	1038.38	3528.54	321.153	3409.58	1720.35	1271.08	2798.77	3077.03	1991.31	2182.04	1999.37	454.007	695.439	1784.22	400.468	1138.31	4220.7	3912.71	2960.42	965.186	887.221	484.499	1134.07	360.19	375.772	407.989	559.279	2778.53	255.896	328.132	599.433
0.193265	0.106763	0.365067	PKN1	3463.47	1335.27	3102.97	4831.1	1844.46	1179.93	1072.37	885.928	1735.03	2113.97	2428.35	2630.46	1336.3	1488.74	1808.87	1325.2	2052.43	1129.77	2179.07	1748.13	1615.38	2293.31	2319.7	1647.28	2008.34	1811.19	1508.81	1358.9	2114.39	1321.02	1691.16	1714.14	2775.47	3959.24	1190.5	1602.37	1159.51	2242.79	1482.88	1176.79	1280.29	1810.06	2776.84	1354.64	1340.04	1691.43
0.19292	0.496875	0.603056	UBA1	11872.1	5242.67	8917.72	9171.24	6945.93	2375.45	3563.22	4707.9	4511.18	9386.91	8664.24	13501.8	3054.86	3116.5	6077.79	2831.73	5468.23	1175.01	7819.62	4269.01	4352.99	7721.24	6345.01	7107.71	5309.86	4095.55	2893.75	3536.72	6800.43	3130.79	5209.17	9255.31	3478.21	5284.9	5022.74	5234.2	3266.42	2617.97	5664.23	4265.35	3718.84	6308.1	9083.07	3186.54	4532.75	2956.05
0.192814	0.290807	0.652845	RAB1B	10331.9	4740.73	8443.31	7811.77	7790.64	2134.44	6721.95	4104.07	3508.09	8242.6	7730.21	14890.6	3028.5	3348.47	5470.14	2452.25	9200.05	1467.27	7109.54	5760.1	3667.77	9921.89	6689.37	6992.17	4521.88	5938.07	2509.66	4115.5	8606.32	3971.75	5933.96	10582.7	5571.37	4899.3	4856.93	5970.8	3663.38	3707.06	4321.47	2881.48	3034.27	3952.42	8375.48	2465.1	3455.36	3706.63
0.191448	0.373831	0.382655	MAOA	4944.54	3517.05	10084	2481.65	6035.61	1255.38	2798	3670.27	1770.24	5250.06	2883.75	6084.37	1547.12	1692.8	2632.13	1487.85	5999.78	735.309	5468.28	2677.6	2218.91	5258.74	3550.76	4428.33	4426.38	2566.88	1937.53	1868.31	4634.92	1153.7	4157.65	7602.04	11845.5	2046.46	2359.83	2593.21	1945.3	1749.54	1765.52	1996.37	1793.12	2998.52	5222.4	1368.33	1603.17	1420.95
0.19024	0.403144	0.572025	STEAP1	3280.48	1721.31	3948.4	2427.92	2983	265.592	3131.52	1383.8	668.533	3366.63	2295.65	6329.45	283.852	634.521	1328.59	466.452	5862.81	115.329	2389.61	2430.83	1008.22	5334.08	1970.42	2247.16	1384.52	2639.98	528.884	352.144	3243.54	232.968	1535.27	2455.25	4391.33	623.357	1527.11	929.367	763.372	823.662	24.0127	7.9162	34.4228	26.3428	2588.92	13.6854	41.1383	312.245
0.189883	0.450869	0.542915	TCP1	4037.78	2706.11	4042	5030.48	3358.19	1256.78	3647.96	2104.98	2114.91	4318.59	2890.31	6987.02	1407.25	1824.95	2498.41	1434.86	4928.31	941.574	3844.5	3115.23	1906.91	4008.6	3242.33	3685.21	2406.58	2949.96	1439.29	1424.92	3417.62	1094.93	2236.69	5324.5	3585.66	2833.6	1967.3	2248.03	1209.02	2792.62	1868.59	1512.87	1564.79	2088.75	3550.67	1059.36	1521.23	1306.86
0.189687	0.543098	0.0819917	LAMC1	3448.85	2544.86	6395.13	4324.59	2896.92	4254.51	1094.93	3999.69	3160.39	2896.28	3006	3120.09	2804.03	2310.33	4055.3	3908.8	2025.04	1596.09	3711.04	2041.09	5088.85	3223.85	3939.62	4207.28	4258.07	2486.62	2905.21	2044.89	1775.12	1285.5	1833.97	2640.23	3837.25	2558.64	2794.11	1825.18	2096.28	1818.67	1763.16	2645.74	2871.57	4454.98	4772.98	3153.95	2243.13	1921.87
0.189621	0.267853	0.678323	MRFAP1	9490.7	4896.19	7835.56	7184.08	5667.81	2930.27	5682.74	4291.71	4254.59	7919.83	6331.6	11375.1	3205.17	3729.79	5789.91	3282.9	8662.78	2303.71	7795.32	5460.45	4221.11	8298.25	6668.59	7099.01	5262.84	6452.52	3444.56	4002.9	8085.38	3133.22	5113.66	8814.94	5813.75	5030.33	4560.79	4444.16	3022.43	5249.61	4482.49	3504.4	3793.55	5104.43	7715.04	2578.73	3773.28	3320.97
0.188707	0.514858	0.308559	PLEC	14530.5	7207.95	12252.8	6654.95	5396	5871.69	1084.09	6633.24	6026.38	9916.11	11427.4	6911.06	5004.25	5074.6	6333.55	5837.06	5650.51	1984.34	10685.9	3593.91	8869.98	7395.91	5730.1	5257.97	12528.9	3286.76	6240.12	4013.15	3714.1	3566.95	4757.34	9187.68	2896.64	5210.34	4889.65	5333.26	4328.1	4347.5	7201.82	6879.92	6246.96	7350.66	8320.02	6328.33	6933.13	3891.07
0.188606	0.5891	0.539211	PDXDC1	6969.5	3548.62	6968.19	5665.62	5130.05	1472.63	3368.62	5126.48	3174.11	7477.29	6239.85	12607.5	1801.36	1856.85	4418.9	2187.15	7534.36	778.05	6359.79	5344.67	3286.85	8198.93	5479.16	5747.18	3513.25	3644.85	1403.9	1880.78	4751.86	1333.03	3471.4	7103.99	4484.68	3573.86	2263.21	2979.77	1665.27	2814.28	2842.15	1960.5	2004.74	3051.21	5812.66	1139.15	2356.81	1390.97
0.188285	0.28517	0.529996	JUP	13958.7	6920.11	10204.6	9550.85	5687.23	884.346	2338.75	3051.83	3456.59	6409.62	8122.73	11080.2	2036.74	2533.17	4183.18	1624.66	4894.02	453.554	7706.98	2942.79	3109.5	6264.62	5128.65	4901.04	5566.82	2845.94	2384.42	5041.43	7655.08	2759.57	3777.91	14258.9	3275.83	5478.26	6187.88	4387.25	2838.89	3166.48	6132.28	4398.44	2873.13	5880.02	7414.45	2350.42	4113.09	3020.08
0.188064	0.635012	0.397622	MATR3	8052.19	5382.76	10270.1	7126.75	6229.54	3019.23	6624.06	4731.49	5659.63	7678	5897.81	13232.6	3031.6	3857.38	5965.19	4440.87	9333.79	2049.65	9284.97	6446.35	4934.71	8717.61	7681.23	6541.12	6731.55	6334.97	2789.19	3057.68	5921.12	2360.32	3532.25	7348.6	5918.13	4495.84	4052.73	3673.71	2178.17	3643.09	4457.3	3822.78	4199.19	5764.01	6624.06	2608.49	3589.01	2756.66
0.187876	0.515849	0.487452	TXNDC5	7320.35	3753.33	5062.91	6860.06	5728.12	1709.92	3721.55	3353.46	3605.04	5508.74	4932.3	10960.5	1652.88	2494.71	4401.72	2702.34	6189.22	1072.84	4757.37	3335.61	2831.1	7489	5538.09	4174.11	4175.17	3820.2	1460.15	1464.27	4938.31	1519.05	2514.11	4402.75	2075.13	5322.76	1608.05	2401.22	1669.45	2745.89	4151.29	2713.48	2359.48	3476.97	5597.96	1784.91	3170.22	1932.31
0.187701	0.179364	0.622281	PEBP1	11117.9	4856.62	15124.6	9125.64	8810.17	2866.57	9447.6	4409.89	4772.17	10871.3	9415.81	17663.9	3881.04	4444.77	6793.79	3548.01	13163.8	2130.23	9651.21	7524.64	4658.83	11723.3	8253.82	8648.81	5404.8	9549.13	3663.27	6155.98	11028.9	4959.7	6596.59	11253.1	9030.11	7223.24	7116.18	6012.97	6116.44	6690.72	5180.04	5222.71	4016.13	6641.43	10977.5	3097.69	3966.8	4641.91
0.18707	0.297861	0.550071	SLC25A3	8688.21	5260.91	7629.92	7651	5842.55	2690.23	7158.67	3522.17	3733.64	6325.79	5915.45	9072.45	2793.14	3874.84	4407.11	2665.11	8790.26	2152.8	6053.91	4879.21	3428.46	7996.49	5068.26	5872.25	4692.62	5426.41	3197.01	2943.65	5834.44	2409.25	3498.96	6082.03	5421.14	4728.47	3604.62	3659.75	2296.93	4063.24	4655.3	3902.19	3701.24	5207.27	5986.71	2764.9	3652.78	2554.92
0.186135	0.536129	0.389295	ACACA	5598.35	3086.31	4980.28	4930.42	3965.86	2036.08	1444.28	3428.22	1903.33	7188.3	4523.54	8824.12	1464.81	1575.01	3377.6	2003.74	2946.42	577.24	5246.7	2433.17	2739.42	5079.03	3476.9	4507.22	3391.66	2468.59	1090.56	1156.58	3101.04	1050.27	2601.72	3862.28	4114.77	4391.72	1278.95	2412.81	961.855	1597.41	2233.57	1321.51	1953.89	2529.93	4457.66	1344.87	2169.62	1462.28
0.185488	0.451908	0.396334	COPB2	5652.36	3045.31	6258.94	4569.18	4347.94	1272.9	4118.3	3292.68	3031.96	5892.51	5066.47	10875.1	1657.89	1927.03	4178.76	1979.21	6370.65	722.534	5769.01	3422.58	2774.94	7025.97	4439.47	4892.04	3273.96	3849.33	1559.98	1869.52	3886.71	1218.12	2479.12	5208.85	3188.55	5023.09	2666.89	2284.49	1764.92	3023.86	3644.02	2666.03	2577.41	3835.42	5601.19	1647.68	3164.97	1414.52
0.185195	0.338517	0.336667	ANKH	10458.4	4648.73	10534.5	3104.44	5874.79	1599.91	4285.36	2412.14	3692.21	8619.11	11109	11617.4	1565.17	2213.33	3558.22	1886.19	10339.6	568.763	9522.38	3531.64	2903.65	13166.9	6032.86	8900.16	3719.9	4856.68	1548.32	2718.41	5167.81	1790.61	4408.82	7889.25	4148.98	2444.8	3574.02	5501.04	2486.44	3931.51	571.58	454.687	829.668	1224.44	9387.88	543.942	713.712	1635.11
0.185077	0.187951	0.388529	ALDOA	20009.4	11802.8	20141.4	27580.9	16179.9	11290.7	14159.7	10720	8643.29	16315.3	15421.6	23683.4	10312.4	10809.9	13201.6	8188	15807.8	8651.91	14733.7	13550	8738.99	16115.5	13148.3	14972.5	11529.9	11584.8	11827.1	14117.3	16196.3	10411.1	11761.9	20342.9	11700.7	12966.7	15553.9	13994.5	11509.9	12293.5	20371.4	14148.7	14501.4	18078.3	16715.3	13184.3	17145.9	9140.98
0.184546	0.440934	0.521878	ARF4	5745.12	3942.87	5360.5	5132.95	5090.12	1583.59	6347.15	2780.46	2840.62	5412.08	4150.02	9413.84	1663.58	2447.12	3747.97	2070.35	9326.02	1057.18	5130.75	3953.83	2706.62	7386.23	4360.72	4382.14	3430	4450.92	1544.18	2163.95	6020.71	1332.51	3205.08	6531.94	5484.76	4222.77	3229.44	2863.27	2026.36	3717.97	6195.26	3117	3191.54	5257.93	5182.88	1877.51	3552.49	1524.6
0.184352	0.037793	0.565488	TM7SF2	4002.9	1189.5	6578.84	1973.02	3482.67	220.367	1728.56	976.586	396.149	3760.81	2507.97	3864.54	384.542	371.906	1146.2	282.286	2356.4	84.5265	1750.62	1388.8	592.222	3159.45	1674.59	950.214	845.744	1502.74	925.004	1571.07	3797.08	1031.99	1885.4	3345.53	1389.81	1416.24	3867.03	1714.31	1773.73	2674.82	437.345	346.086	195.193	546.107	4564.87	161.836	285.533	919.387
0.183448	0.1615	0.237082	PSMD3	3364.35	1627.83	2888.18	3195.28	2364.64	769.784	2296.25	1380.2	1394.81	2658.48	2713.79	4413.14	996.979	1226.35	1781.17	955.735	3111.31	560.048	2469.49	1990.51	1304.56	3380.41	2204.23	2128.98	1669.03	2103.59	1114.67	1097.46	2173.56	841.156	1458.59	2872.15	1825.27	1937.57	1439.71	1451.77	1020.49	957.77	1681.28	1103.82	1033.86	1509.14	2726.39	847.846	1199.34	944.444
0.182613	0.46709	0.198116	TMEM123	10049.8	5395.61	9348.2	9562.52	5937.8	1530.33	5560.24	3836.33	5620.13	5283.92	4138.16	9070.83	2340.92	3597.7	4439.82	3042.5	8958.84	1204.74	7412.51	4796.46	4708.14	7494.81	6613.91	4565.41	6019.34	4725.29	1752.21	2532.18	6268.24	1532.75	3464.06	5588.35	8729.58	5368.04	3621.81	2803.67	2511.52	6628.32	1917.86	2466.89	2253.91	3320.72	6033.8	1488.89	1701.03	2588.98
0.182226	0.645714	0.346358	SRRM2	19680.9	12662.8	16480	10761.5	8077.88	5288.8	2474.13	8126.84	8057.61	13571.7	17488	17186.2	5540.56	5086	9527.57	6617.12	8216.05	1531.15	15519.6	5875.92	9745.42	11346.2	11303.9	11049.2	14248.6	5310.58	4936.98	5156.46	5940.18	3620.05	5299.4	15999.3	4142.59	5787.36	7101.3	9220.39	3376.54	3425.39	9781.02	5450.8	6981.58	10455.6	11482	5396.41	6142.26	3543.27
0.181663	0.159296	0.436319	RPS18	26074.2	25871.2	40163.1	29264	36180.3	5398.81	65558.8	13774.2	15359.7	17441	22565.2	47498.2	10715.5	21041.5	14917.1	8957.68	56141	5930.23	28290	27345	11732.9	31422.8	25485.7	23935.9	19164	25565.3	11662.7	18402.6	36732.8	14325.1	14565.9	34947.1	32059.1	23039.4	15316.6	13818.4	13817.9	23689.7	10174.3	9033.87	10838.9	17326	26176.7	7037.15	8288.02	17998.8
0.181471	0.411136	0.366249	FAM38A	5944.51	2868.15	4894.02	7435.53	3267.2	1074.98	718.464	2063.95	2372.03	4105.85	4729.52	4893.86	1383.86	1504.85	2547.5	1413.35	3351.52	528.914	4951.12	1637.28	2582.33	4466.71	3395.94	3283.83	3527.1	1629.42	1705.65	1086.51	2167.14	953.754	2701.06	3579.3	1132.64	1908.56	2121.78	1932.93	1287.42	1897.03	2961.29	2187.85	2232.05	2118.49	3821.97	1477.46	2125.43	1149.7
0.18096	0.624036	0.300172	ATP11B	3415.18	2130.32	4827.65	3876.05	2300.9	656.782	1572.35	1967.53	1948.38	3475.05	2002.87	6803.93	855.948	1005.53	2265.87	1228.96	3504.3	294.291	4116.67	2006.01	1805.62	3590	2574.32	2207.87	2156.29	1348.39	735.933	700.265	2150.8	459.493	1184.69	2733.31	2829.82	1127.73	1132.86	972.856	699.924	1890.58	894.766	676.34	782.337	1448.35	2549.4	509.186	924.272	557.029
0.180497	0.415797	0.227955	SH3RF1	1885.18	878.288	2358.07	3695.07	1778.52	257.794	902.088	1192.31	934.963	1881.82	1267.96	2412.43	423.582	486.563	901.93	590.424	1685.78	144.817	1495.16	1062.21	1084.46	1589.2	1320.01	1029.1	1076.05	780.387	324.008	605.945	1324.86	251.25	798.285	1322.3	3608.98	1865.49	964.348	683.201	456.096	664.199	406.64	340.891	421.289	514.698	1826.7	270.233	325.698	422.109
0.180395	0.340654	0.260273	NPNT	1765.09	1744.07	1837.1	2935.13	1803.06	7045.38	2048.31	2878.29	3432.25	8289.42	4271.7	9710.32	4151.88	1808.8	6283.45	4049.18	4436.75	1849.32	5176.39	3356.5	2834.2	4101.36	3537.29	5862.35	1809.19	3706.1	452.624	519.87	3531.69	2594.68	1469.15	1300.82	2912.63	999.011	479.135	3373.05	1183.92	3931.51	262.564	371.319	587.144	1962.03	2576.73	175.304	485.626	1912.66
0.179789	0.0345532	0.442642	RPL8	40172	20775.9	39734.4	38118.2	34913.9	7068.17	49448.1	12200.7	14190.7	24124.6	28013.9	41260.7	12352.4	21081.5	14748.2	8181.21	46083.8	7853.56	28508.3	25443	11812.8	36580.1	25744.8	26610.2	20065.8	31347.4	12929.5	22128.3	39021.5	19083.5	18814	46766.6	28176.1	29047.2	23873.1	20471.3	14116.4	33896.9	17057.2	12715.6	16440.4	23318.5	33486.5	11325.7	14633.8	20811
0.179773	0.285581	0.597786	MAGED1	9335.66	4024.87	10932.1	8602.17	6782.55	1861.9	4421.93	4051.45	3802.51	7391.84	6670.97	13964.9	2258.78	2691.85	5846.78	2284.71	7073.41	950.446	6327.03	4090.08	3321.69	8134.11	5860.67	5248.07	3860.06	4822.84	2144.78	2926.96	7010.85	2025.32	4088.54	9257.3	3580.84	6735.65	3732.05	3807.4	2534.77	2338.07	3933.35	7045.17	3961.75	6228.05	9027.58	2387.13	5382.29	2371.6
0.179669	0.180558	0.642194	LASS4	3628.66	1339.16	2040.92	3205.89	2101.99	348.484	2061.5	942.178	769.771	2869.68	2577.14	5195.46	487.998	595.631	1512.15	450.413	2604.52	196.632	1883.5	1477.39	845.352	2946.92	1465.68	1567.79	1022.14	1728.46	346.926	541.187	3289.75	746.959	1253.56	1741.19	1288.46	1322.99	952.82	1429.22	637.306	2316.87	864.849	548.197	490.525	800.417	2464.47	471.822	661.133	748.916
0.179575	0.655886	0.313004	CAPRIN1	5558.32	3611.35	7583.3	6318.81	5205.51	1982.22	4378.26	3558.67	4441.79	6053.73	4720.05	10460.7	2348.41	2864.62	4713.84	2900.42	6298.48	1051.57	6754.01	4257.61	3591.56	6692.64	5389.79	4902.24	4947.18	4155.56	1595.15	2300.1	4411.89	1424.62	2581.05	5038.98	4057.86	4250.42	2485.8	2390.26	1601.98	3395.08	2814.99	3201.36	2717.06	4196.62	5783.23	2166.43	2709.28	1791.23
0.179292	0.213803	0.619081	PPP2R4	8781.61	3805.5	7718.57	5072.16	5596.75	2087.91	3889.41	3172.71	2885.67	6503.13	5676.59	10155.6	2047.31	2754.88	3938.91	2106.2	5928.66	1421.19	5474.54	4149.72	3031.01	6595.42	4843.84	4562.71	3519.24	4853.96	2104.28	2925.15	6295.55	3208.79	4055.71	7241.63	2449.68	3289.17	3335.08	4315.3	2391.43	3900.41	3944.77	2498.8	2553.16	3743.72	5898.85	2108.43	2757.24	3770.5
0.179113	0.122809	0.636192	GNB2	9434.15	3932	7560.45	8711.38	6760.2	1379.66	6214.38	3078.16	2711.94	7833.17	6344.03	12909.4	2252.92	2669.95	4835.83	1743.91	8134.92	985.546	5753.92	4419.88	2653.01	6799.96	5894.54	5168.59	3581.24	5438.26	2157.22	3432.15	6597.71	2757.13	4342.24	9382.61	4411.15	5922.18	4484.92	5508.02	2690.24	6830.18	3294.85	2300.15	2302.81	3011.19	7501.47	1883.6	2957.33	2860.1
0.178994	0.275586	0.451161	CDK5RAP3	3133.07	2354.2	2505.22	1874.4	1678.51	343.086	1414.68	829.38	934.963	1974.52	2607.63	3423.61	543.467	754.317	1239.01	679.11	2333.22	305.633	2241.64	1301.96	939.456	2145.58	1923.91	1786.75	1450.1	1705.74	1085.63	1003.34	1764.27	850.21	1073.1	2900.79	1072.33	1011.02	2456.04	1375.53	856.385	791.175	2163.11	930.648	1341.32	2370.35	1904.9	803.749	1034.05	856.425
0.178556	0.195889	0.548898	EIF3CL	8994.58	5619.7	10722.4	10271.2	8793.98	2417.35	4940.93	5652.81	5587.25	5980.07	4218.82	17131.7	5462.53	6541.85	5388.05	3801.45	5288.78	1824.61	11230.3	6622.33	6046.34	6323.27	9138.49	9187.06	7805.66	6497.32	3393.62	7927.68	8579.62	5620.21	6161.74	10597	8280.12	7719.32	7878.53	7433.35	3715.9	7830.78	5490.26	5037.03	4775.78	7888.57	12836.5	5169.43	4593.02	5698.68
0.178146	0.0692773	0.384534	RPS15A	9167.92	7809.05	13005	15299.5	10174	2322.67	20985.1	3927.29	4371.88	6419.7	7843.5	13230.8	3277.88	6985.98	4470.76	3239.12	18424.5	3022.54	8880.81	9200.55	3872.06	11131.5	7971.87	8335.37	5913.92	11591.7	3961.2	6091.42	12192.3	3577.22	3977.65	10983	9431.68	6236.24	5801.81	4057.86	3671.03	7268.55	3566.47	3356.96	4090.84	6042.64	7960.99	2561.35	3046.66	5322.94
0.177079	-0.0566502	0.514609	CLDN3	8454.39	2307.25	3782.97	4587.56	2286.25	316.335	1538.06	856.906	547.1	3214.68	3377.55	1089.08	573.397	538.638	789.373	310.213	2461.23	151.145	1776.38	857.253	553.766	4954.46	1630.53	1232.46	1483.05	787.055	2014.58	3294.39	2840.54	823.57	2061.26	4237.81	5548.7	3205.07	6662.2	951.917	3407.93	6237.88	1691.91	807.205	826.93	1502.55	8098.04	863.487	1964.9	519.98
0.1769	0.12539	0.492459	NACA	16434.8	12102.1	18855.4	18089.4	13527	4505.7	14778.1	6976.42	8221.77	12063.1	12013.8	22137.7	6072.15	8852	8829.25	5469.3	18138.4	3961.16	14829.8	10875.6	7250.3	14615.5	12244.9	13674.9	9931.5	13212.3	6431.37	10349.5	15949.1	7506.16	8810.98	17623.5	27707.7	11781.2	10869.2	7998.14	7417.46	13567.8	10230.6	7242.58	8128.87	13271.2	13757.7	5461.15	8002.24	9599.06
0.176702	0.667426	0.308745	GOLGA4	4132.52	2984.21	5258.13	3490.77	2518.13	1315.12	1338.18	2752.03	2486.16	4526.6	3801.33	7273.54	1426.9	1386.6	2726.71	2026.38	3707.65	708.447	5836	2254.53	2809.32	4435.11	3531.99	4318.85	3497.38	1978.38	1150.23	1190.77	1697.04	781.957	1583.48	3765.61	2578.21	1914.69	1416.44	1537.94	913.189	1796.09	2985.44	2132.18	2774.17	3799.45	3528.13	1428.07	2336.6	983.421
0.176599	0.465306	0.406489	EIF4A2	10795.8	7391.44	12730.8	8602.17	10216.5	4151.7	14926.4	5281.16	7223.89	9541.47	8748.38	15347.3	4441.1	6062.7	7065.17	5669.31	15776.2	3802.98	11870.5	11029.1	6239.82	12839	10695.9	9846.47	8475.71	10739	4588.27	4415.17	7185.56	3776.06	5531.98	8192.38	8548.3	3929.69	5783.57	4036.39	3318.74	5895.58	4196.43	4491.21	4669.38	7543.68	6877.15	3730.48	3789.1	4139.06
0.176408	0.313109	0.6502	ARF1	17194.7	8142.41	13462.9	12291.2	14189	3365.72	11458.1	6636.53	6271.32	14258.1	13212.6	26603.8	4668.02	5691.46	10220.3	4147.87	18080.5	2386.2	12747.9	9418.38	6282.8	17896.6	11461.4	10673.1	8181.02	9841.77	4208.75	6255.73	17242.1	6252.34	10526.3	16364.9	19539.6	9490.32	8349.23	8340.15	7216.32	10758.5	10476.6	7171.09	6679.2	9479.87	13650.9	4844.22	9199.39	5303.24
0.176135	0.237375	0.544521	HIST1H2BK	2089.14	873.163	1872.75	3440.58	1855.45	248.917	2341.68	757.871	654.811	2097.44	2051.15	3279.69	347.942	635.638	1288.51	330.026	2836.32	121.179	1815.4	1356.34	596.067	2580.34	1588.09	1205.16	927.503	1245.16	277.383	495.535	1856.35	574.41	1225.55	3358.26	4690.26	657.681	710.318	1168.29	634.15	3070.01	660.545	360.435	260.909	734.56	2030.61	217.447	345.415	542.252
0.175879	0.0968555	0.165597	OR51E1	474.63	268.366	768.658	3995.52	245.073	16.7944	1876.57	1123.79	471.495	539.274	1930.31	6647.58	121.674	58.3339	222.757	41.89	2409.6	13.9683	1399.46	1411.89	733.83	1292.49	1078.86	285.244	336.621	444.524	30.4252	171.145	1628.77	575.977	516.119	929.27	14361.4	457.459	133.512	831.921	363.748	326.652	2.75556	2.2264	1.17353	4.05272	372.068	3.04119	3.65133	1444.72
0.175617	0.44378	0.471602	MKNK2	8768.9	3991.45	4564.42	4789.03	4085.65	1314.76	1399.14	2306.82	2520.33	5138.01	5233.33	8971.28	1413.57	1705.54	3212.59	1153.86	4174.93	630.248	5216.15	2665.61	2306.23	4862.71	4134.26	3896.24	3270.07	2497.73	1734.63	2090.14	5176.56	1668.56	2262.38	7598.85	3826.7	2906.46	3009.16	2256.84	1650.32	4407.72	4958.41	2208.62	2489.4	4045.65	4498.86	1866.87	2915.7	1840.06
0.175473	0.399806	0.405315	SLC25A5	4919.76	3495.73	4058.99	6546.09	3951.57	1220.83	5959.7	2620.68	2144.12	3723.73	2974.1	5440.55	1415.36	2259.82	2440.31	1612.2	5530.92	1135.97	4501.32	3323.46	1809.92	4172.9	3363.47	3413.03	2590.54	3374.19	1889.92	2098.38	3682.94	1207.32	2150.57	3909.22	2134.12	3439.62	2023.01	1800.21	1134.76	2970.18	2737.05	2085.18	2114.27	2411.89	3537.8	1625.74	2128.96	1483.91
0.175114	0.476324	0.545261	YWHAQ	8148.13	6055.96	8671.85	9409.12	8486.34	2803.95	11142.7	4690.54	5081.84	9396.58	7021.63	18815.8	3095.37	4620	6563.37	3838.79	14872.2	2279.23	8434.32	8547.97	4390.99	10793.2	7480.59	7308.97	5253.56	7712.75	2554.73	2964.77	8728.2	2456.43	4271.76	6310.76	9512.25	6598.55	3290.02	4337.05	2355.39	7209.92	2550.06	3507.37	2911.86	3727.51	7698.65	2136.67	2651.59	2988.38
0.17494	0.335167	0.460955	SFRS5	7693.2	6868.85	5598.14	3232.75	3545.68	1402.81	2935.45	2246.09	2604.74	5148.9	7072.45	5554.71	1309.13	2173.55	2404.07	3107.41	10721	1250.83	7437.18	4279.83	3388.65	8253.22	4628.39	3592.4	5359.57	5616.32	3166.59	1318.08	2453.66	1317.89	1427.36	4338.45	2782.51	1498.99	4521.18	1806.66	1486.05	1472.41	4774.58	2229.89	2511.69	4689.02	3425.54	1652.46	2509.19	1317.51
0.17453	0.61529	0.396993	XRCC5	6593.36	4435.52	8015.62	6975.54	5552.06	2325.79	6080.45	3964.69	5168.83	6245.18	5185.61	11329.6	2954.99	3626.09	4976.97	3510.65	7683.45	1595.38	7445.64	5342.04	4149.17	7393.39	6547.4	6069.91	5275.72	5945.51	2352.02	2917.3	5113.89	2050.74	2990.41	6013.21	4965.54	4394.01	2985.27	3096.55	2132.33	4143.27	3792.82	3764.15	3247.87	4596.32	6064.91	2432.97	3313.94	2504.6
0.174464	0.334419	0.402294	HDAC1	3943.81	2263.99	3652.27	4389.27	2663.57	751.431	2848.99	1885.55	1916.79	3778.95	3253.89	5632.07	1138.82	1731.91	2426.16	1376.52	4898.23	600.64	3762.21	2652.45	1865.11	3943.11	3285.13	2886.04	2519.26	2922.75	1233.01	1583.54	2787.33	1188	1821.8	3707.14	3616.33	2308.65	2111.04	1676.46	1221.46	998.378	2488.65	1802.17	1804.46	2986.87	2985.79	1329.66	1948.35	1436.58
0.174273	0.512853	0.232271	PGK1	7299.9	4133.94	6767.12	10463.1	6094.59	2088.75	9482.18	3595.77	4200.21	6931.56	6238.72	11110	2478.05	3782.09	4758.04	2975.14	11517.5	2021.59	7333.01	6287.59	3324.18	8892.94	6478.85	6499.43	4439.26	6933.1	2743.01	2541.63	5293.85	1525.61	2877.91	6335.43	2887.37	3803.64	3121.92	3476.94	1430.08	2761.98	4606.49	3951.67	3954.71	4814.15	5757.17	2673.01	4215.09	1534.45
0.174045	0.346277	0.673934	KDELR2	10300.2	5573.36	10690.8	7608.23	7635.72	1780.57	7501.57	4183.7	3696.35	9335.32	6196.93	16220.5	2342.39	3089.91	6614.35	2504.54	11302.6	1146.24	7580.73	4984.46	3735.2	10183.7	6679.61	5262.47	4819	5423.94	2186.27	2714.99	10536.2	2640.82	5216.06	9397.33	6075.92	6713.53	4717.99	5211.92	3147.83	6411.02	6093.7	3402.23	3846.75	5613.05	8759.77	2146.88	4035.2	2421.08
0.173995	0.328067	0.592979	AP2M1	10188.3	4647.91	8938.74	4932.19	7554.03	3068.7	7040.56	4479.61	4580.83	8045.58	7630.34	13380.1	3494.06	4262.84	5913.96	3488.76	8963.05	2402.68	7722.07	5990.54	4522.65	9077.7	7630.75	7559.72	5499.43	7082.51	3651.22	4726.49	8022.36	4510.31	6063.94	8758.85	4002.87	3538.78	5021.48	5824.79	4073.81	4823.32	5966.94	4678.97	4981.14	6745.29	8120.32	4804.68	5412.96	4549.18
0.173867	0.359027	0.281154	GATA2	5672.05	1498.67	9854.55	2532.9	3234.67	778.182	1292.17	1244.67	1664.6	2523.87	3334.64	4354.17	622.36	1301.45	1412.56	1760.51	2483.88	411.171	2944.32	2199.27	1525.57	5093.76	2420.9	1112.78	2742.38	1388.4	1620.83	3275.68	2100.74	573.888	1353.89	3571.09	1493.08	1773.39	4576.51	742.259	1516.78	1466.67	13517.9	2890.9	4824.28	10814.2	2706.21	4730.39	9830.82	893.474
0.173236	0.28001	0.116522	WNT5A	407.28	685.573	552.959	145.272	298.557	370.437	251.752	611.264	591.116	858.888	348.117	465.282	396.091	508.913	421.647	656.844	2017.14	156.159	1302.29	410.206	557.837	924.226	1131.49	324.237	1318.93	391.675	121.701	320.57	619.367	208.94	113.418	621.768	1057.63	256.284	220.494	133.15	156.96	898.144	581.421	908.384	526.122	896.163	151.35	362.773	732.942	293.185
0.172892	-0.0895134	0.597196	GPX4	3541.62	1553.41	2817.8	4740.26	4033.26	725.759	5675.71	1455.9	1433.13	3125.21	3027.18	6183.38	1201.78	1727.44	1832.15	928.752	4690.67	893.736	2563.35	2383.17	1243.26	3832.84	2799.97	2289.75	1594.46	3025.48	1191.92	2739.72	3810.73	1673.26	2665.31	3890.13	3125.88	2356.13	2365.91	2041.01	1675.07	2852.91	2356.39	1410.82	1435.59	2283.21	3403.68	1189.11	1807.89	1926.58
0.172248	0.514978	0.484949	MIA3	6287.74	3390.55	7055.94	3030.92	4608.03	1410.49	2247.31	4298.89	2379.22	9846.79	6391.46	13156.1	1440.89	1456.11	4093.6	1825.05	6219.46	391.472	6852.29	2298.97	2418.43	6967.47	4822.62	3351.84	4172.42	2256.21	1038.6	961.508	3162.31	916.374	2229.78	5632.51	6184.94	2541.48	2068.71	2883.94	1851.96	1891.97	1535.63	1325.47	1082.36	1962.54	4696.04	842.198	1283.32	908.465
0.172175	0.407347	0.392971	BMPR1B	4038.49	1487.19	4558.02	2238.11	2200.53	332.05	2621.86	1379.61	1063.39	4127.18	2244.27	4480.77	383.078	326.983	1433.48	628.162	3074.43	44.4122	2314.16	1599.6	738.807	3153.56	2345.82	1467.61	990.695	1241.95	338.035	646.167	2340.22	486.481	1631.24	2251.57	5138.51	715.459	914.674	1502.24	843.43	1289.77	1579.32	2067.37	1211.45	1908.84	3872.03	440.976	1390.91	204.737
0.172027	0.472231	0.218843	NET1	4185.26	3357.54	4723.46	4591.45	2853.32	817.169	1948.37	1506.17	1789.14	3741.87	2997.25	5329.1	963.795	1170.25	1899.92	966.302	4542.64	712.625	4302.19	2008.64	1644.78	3332.01	2904.02	1906.73	3036.47	2707.4	1053.42	939.788	3004.05	1109.47	1185.6	4447.45	1954.12	2337.45	1596.7	1437	646.109	1282.64	1604.91	1335.61	1269.73	1317.14	2682.67	518.527	1200.8	979.352
0.171812	0.616125	0.411401	FLNB	23660.7	11729.9	36406.3	11547.1	15570.6	3481.67	5528.76	8885.84	10859.8	28166.5	25803	28716.9	4287.04	4738.17	13690.1	5217.13	11784.7	1086.4	24942.4	8901.47	11320.7	19670.2	13178.8	18420.5	13427.5	7995.1	4755.89	5194.05	14117.9	3711.26	8162.83	17998.9	9386.13	9803.41	8598.38	9833.18	4748.13	4969.68	11049.7	7167.32	7516.97	8424.55	21855.2	5138.53	10045	3985.91
0.17171	0.296704	0.618654	CCT7	6619.41	3298.91	6364.05	6342.49	5069.6	1755.38	5872.36	2933.35	2894.22	5652.3	4801.92	9006.99	2262.19	2828.86	3795.71	2078.46	6484.97	1592.15	5276.14	4369.59	2769.28	6617.3	4522.71	4849.45	3306.01	5188.34	2319.62	2741.53	6658.63	2343.61	3653.01	5834.99	3889.69	4625.88	3640.88	3435.33	2562.18	2927.59	2810.27	2332.81	2468.66	3373.91	5974.52	1738.7	2445.41	2396.02
0.171362	0.0270589	0.418118	GAS5	1785.42	1489.24	2507.05	2358.29	2004.18	252.756	3142.95	1234.5	646.525	1132.56	1639.51	1841.65	490.112	1046.66	714.826	528.154	2816.3	375.833	1609.64	1315.99	634.749	2101.81	1305.32	1374.63	924.808	1767.73	751.146	1100.88	2252.34	1022.06	962.902	1762.67	5117.72	1049.16	1215.23	688.301	735.634	886.061	555.44	459.14	600.835	1100.83	1370.13	382.975	452.277	1060.52
0.170351	0.178893	0.653105	BRP44	3725.88	1125.33	4479.42	5557.1	3016.34	507.072	4540.63	1746.42	777.798	3419.83	2394.47	4395.83	583.97	1015.37	1285.57	663.448	4945.64	359.238	2231.34	2264.76	1038.31	4407.75	1717.85	2077.99	1305.15	2013.45	1330.41	1188.56	3417.2	699.425	2206.36	3280.69	4729.27	2667.72	1662.09	1149.76	1214.98	760.669	431.047	425.496	339.534	538.002	3088.79	296.735	371.705	778.685
0.170233	0.517224	0.516315	CSNK1A1	8949.99	5614.56	8802.55	7037.75	6113.63	2560.91	6122.06	4704.9	4755.08	10170.8	5978.97	13558.6	2663.49	3473.21	4969.31	3845.21	10821.1	1918.32	9251.1	5782.95	4401.62	9764.13	6592.69	6156.89	6299.96	5441.72	2501.58	2505.03	5643.63	2705.94	4675.15	7479.51	9662.83	3993.38	3644.02	4369.53	2455.71	4652.56	4240.4	3446.27	3387.52	5174.85	6948.63	2291.12	3197.59	2982.39
0.170096	0.569093	0.354931	2019-09-02	9810.93	6518.27	10157.1	8141.96	8523.34	4842.55	10435.3	6722.7	7950.94	9583.19	7876.25	15490.6	6026.93	6202.61	7924.67	6554.1	11985.9	4190.39	13393.2	11616.2	8866.36	12099.5	12994	9505.14	10363.7	11528	3814.21	4652.48	8782.12	3923.19	5747.79	7542.37	9031.39	6472.12	4417.22	5089.24	3266.09	7029.85	5293.8	5125.99	5880.83	7949.96	8099.72	4313.09	4945.84	4355.37
0.169781	0.178184	0.672884	PRKCSH	9970.41	4255.51	8273.36	9180.78	5653.53	1359.75	2908.19	3303.76	3303.83	6922.7	6469.95	11365.3	2519.86	3091.25	4873.25	1872.98	4010.56	816.015	5572.08	3248.03	3234.6	4640.49	4764.68	5426.24	4404.22	3530.02	2464.24	4003.3	6540.29	3279.48	5453	8962.53	4838.93	6304.32	5178.47	4886.29	3257.29	4736.95	7733.65	4854.86	4521.13	6566.46	7084	3224.34	6153.7	3877.36
0.169407	0.677372	0.429105	LOC647979	11504.2	6722.26	14339.5	5694.6	6950.69	4951.96	5508.66	6392.69	8152.38	11284.8	7981.56	14827.3	4370.99	5721.41	7260.82	7364.54	12401.5	2460.1	14305.7	6735.51	8012.18	11805.8	10491.9	7359.06	10965.6	6726.15	3674.13	3874.59	6605.41	4010.07	4270.61	10103.8	5559.89	3719.55	3384.96	4356.38	2945.03	5791.98	6409.41	6389.36	7094.23	9494.06	7853.78	4572.03	6746.43	4479.79
0.169359	0.552193	0.458113	KIF5C	3582.28	2050.57	6942.6	1807.6	2548.17	625.112	1547.15	2180.56	1481.03	6566.4	3658.76	10446.1	835.777	1070.35	3527.28	1146.32	4310.32	106.016	5702.75	2329.67	2208.95	5278.95	4213.82	4542.31	2489.61	2774.57	628.655	744.107	2695.94	1299.26	2585.42	2921.47	4080.88	1448.08	1419.59	2658.44	988.929	442.931	318.463	736.949	398.601	621.59	3895.15	338.443	315.718	897.543
0.169055	0.422227	0.456465	CCNG2	4246.26	1512.81	6033.19	4541.61	2719.98	1049.41	2693.08	1664.74	1855.68	3406.13	2551.16	6762.81	910.441	1141.65	2007.76	1624.28	3852	461.314	3195.72	2648.95	1764.22	3513.83	2212.8	1504.21	2273.99	1729.2	798.364	1254.32	3886.71	883.466	1635.83	1778.98	2606.66	1834.22	1768.15	1159.96	1017.33	1800.05	284.609	648.139	749.088	790.792	2068.44	489.852	534.31	1271.89
0.168859	0.153556	0.399861	GAPDH	35493.7	22309.6	31133.9	73534.3	29443.9	16324.2	26217.7	16928.7	16075.9	24815.9	24081.6	33138.3	15700.2	19983.5	21369.3	13470.9	27110.4	14280.1	22265.9	20646.9	13792.8	23840.1	20165.7	25108.7	17827.7	23039.5	15805.3	20564.9	26561	18176.2	20922.1	27509.3	45586.3	30660.4	18596.8	22990.2	19669.8	23499.3	24148.8	20883.4	18435.8	25951.7	27496.8	17512.4	19086	18196.7
0.168124	0.0829567	0.410364	RPS7	6811.93	4999.52	7393.19	6657.78	7083.3	1156.06	12808	2933.05	3159.61	4646.7	4753.64	7976.88	2115.63	4114.88	3010.17	2113.75	11343.7	1745.21	6250.47	5332.98	2317.54	6589.53	4756.52	4272.36	4381.16	6650.58	2449.62	4048.75	7380.58	2886.68	3046.66	6716.92	9137.86	5572.27	4130.49	2746.22	2617.99	7958.3	2583.92	2276.16	2774.17	3760.95	5176.15	1740.22	1886.52	3810.11
0.167244	0.243279	0.563506	PRDX1	5888.08	3628.78	5234.37	4998.28	4536.96	1728.39	6041.76	2328.07	2618.47	5473.75	4484.3	8469.21	1808.36	2796.9	3446.84	2044.88	7600.74	1478.5	5279.46	4132.18	2329.98	6675.38	4366.02	4326.35	3246.71	4934.71	2101.11	3046.42	6723.05	2110.46	3228.04	6123.8	3288.94	2507.35	3335.08	3230.24	2300.91	2910.75	4731.67	2956.21	3368.74	5331.38	5020.6	2396.04	4055.16	2092.55
0.166864	0.512191	0.389321	ZCCHC6	2590.45	1471.4	2641.41	2459.02	2063.15	359.761	1225.94	1367.64	1374.35	2912.4	2199.94	4051.2	510.933	564.118	1389.58	729.114	2019.24	147.563	2569.98	1497.85	1181.5	2612.75	2003.47	1905.23	1711.55	1061.67	334.677	408.254	1570.3	381.489	1341.73	1692.66	2145.63	1056.98	789.755	917.287	522.866	1197.06	601.497	331.491	476.052	663.13	2644.41	239.604	393.613	587.868
0.166518	0.588804	0.103541	PRKDC	4375.24	2688.78	4946.47	4429.57	2735.37	1894.77	1002.91	3100	3122.07	3899.86	3417.93	5034.78	1955.41	1628.21	3230.57	2624.36	2145.15	544.766	4551.38	1588.78	3119.91	2862.32	3038.26	3545.61	4003.81	1594.11	1126.72	1206.66	1912.72	616.198	1526.78	2757.58	1610.74	2146	1251.7	1789.74	763.04	1792.13	1828.9	2293.72	1977.36	2609.97	4223.49	1465	1973.66	985.134
0.166278	0.0203025	0.420746	RPS2	14963.2	10005.1	16880.3	21382.2	12125.1	2034.52	11417.9	4627.41	4651.25	7229.82	7530.39	11888.5	3240.95	5420.8	5600.16	2725.5	10763.1	1977.18	9632.44	5859.55	3422.58	8677.45	7924.13	7934.05	6990.87	8334.83	4497.19	9487.97	16368.9	7861.7	8135.53	16615.5	16239.8	14083.8	10372	7223.67	6918.18	11634.7	4236.85	3569.46	3585.06	5919.54	11492.1	3304.06	4733.33	8253.71
0.166186	0.278853	0.602517	FKBP4	6611.15	2774.89	5708.73	4747.33	4649.06	1187.01	4267.19	2416.03	1712.76	6088.39	3786.09	8534.13	1439.76	1611	3092.67	1163.49	4745.98	551.571	5217.99	3095.99	2011.02	5728.85	4435.8	3880.04	2550.71	2920.77	1802.2	2901.42	6867.65	1908.66	3931.04	11258.3	5059.86	3334.74	4119.8	3948.34	1989.48	2512.78	4974.55	2661.33	2973.66	4014.75	5989.66	1771.72	3524.72	1655.45
0.166038	0.398599	0.602562	COPG	10842.2	4644.22	9247.66	8240.22	7019.93	1527.57	4700.65	4388.35	3603.66	9574.73	9021.68	18372.7	2250.32	2580.55	6312.04	2019.78	7434.79	624.756	7691.15	4146.51	3663.04	8697.23	6032.86	7176.1	4047.23	4404	1981.19	2959.94	8232.43	2572.4	4945.83	10138	5294.53	7416.02	4627.44	5022.4	3260.11	4228.45	6855.81	4138.19	3488.05	5253.88	9507.69	2329.79	4547.6	2502.03
0.165865	0.314122	0.502642	CAMKK2	3624.22	1919.77	2274.9	6118.05	2924.02	1167.81	1266.67	1619.56	1437.01	6480.96	3143.5	9293.19	865.22	1048.67	1983.6	1198.02	4078.52	460.837	2725.68	2729.35	1574.88	3875.77	2218.1	2682.97	2255.72	2445.13	723.289	673.317	5246.94	1521.43	1556.16	1563.77	5253.29	1702.27	715.349	1634.31	587.145	1650.49	787.693	669.661	907.511	876.912	1978.9	835.247	816.923	1917.8
0.164437	-0.0143201	0.414726	RPL38	4879.1	3862.5	7293.57	4992.98	4826.36	1142.14	8461.98	2118.63	2505.06	3811.59	3772.54	6423.59	1756.14	2992.01	2241.12	1572.58	6787.88	1410.45	4610.28	3641.57	1874.84	4620.71	3621.76	4111	2841.21	4321.52	2503.75	4014.96	5712.95	2439.37	2558.32	6412.6	5041.63	3734.61	3865.78	2450.66	2569.15	3918.24	2616.2	1893.95	2073.19	3531.46	4637.6	1368.98	1943.72	3266.58
0.163549	0.44446	0.569957	WDR6	8107.29	4565.02	7973.15	5538.2	4087.23	1526.83	1786.98	2886.97	2784.55	5431.71	7341.37	7479.25	1717.73	1931.13	3737.54	2420.74	4615.09	856.584	6206.05	3068.07	2813.22	6142.97	4637.17	5075.59	4309.04	3347.71	2226.93	2550.01	4722.19	2026.05	2993.87	7220.96	2216.16	3009.59	4024.64	3993.83	1729.7	2290.51	4232.41	2314.95	2825.69	4297.91	5696.43	2183.27	2551.3	2020.92
0.163199	0.428288	0.432293	PLEKHH1	1657.81	1467.4	3268.45	2027.57	1377.02	188.355	575.291	626.247	808.54	3492.43	3109.59	4457.25	181.224	295.46	1036.65	443.916	1754.74	22.8437	2964.74	1108.23	770.008	3605.56	1406.91	1716.93	912.134	1184.55	283.456	249.459	860.556	211.915	886.914	1653.66	1033.65	473.715	794.209	530.939	503.445	266.395	739.389	357.266	651.777	1200.48	1601.19	218.746	627.602	354.175
0.162936	0.464412	0.531378	KIAA1522	12876	6673.27	9712.88	5685.76	5286.47	911.937	2189.57	3257.98	3142	9316.78	8134.3	10588.9	1112.8	2087.28	3076.17	1614.84	7374.74	329.51	8168.93	3780.16	3096.38	8530.15	4691.64	3258.26	5636.3	3505.82	1661.33	2207.18	4928.32	1200.71	2986.97	7887.66	4516.02	2882.05	3053.8	2696.56	1637.69	1834.12	5397.73	3021.02	3089.45	4860.31	4955.44	1952.46	4064.65	1931.51
0.162789	0.0816724	0.423252	RPL27	9836.34	5193.87	9617.83	12338.2	7593.96	2707.26	21476.9	3305.25	5746.23	7863	8849.73	9621.05	2959.87	5552.67	3307.76	2487.36	20529.6	2821.01	6490.09	10305.5	4525.81	8903.88	8912.81	8657.81	7015.72	7682.12	5221.87	5308.7	7884.41	5697.61	3204.85	12368.5	5601.46	5242.76	6430.59	3391.04	3470.55	5924.7	4779.7	3889.33	3531.08	5376.98	6589.17	2226.38	3144.52	4900.62
0.162229	0.721634	0.291599	SNRNP200	8455.66	4606.09	8309	5928.24	4738.44	2894.64	2008.16	4531.37	4975.42	6587.77	7103.5	9918.07	3247.3	2884.96	5637.28	3597.26	3941.03	1114.48	7531.77	3431.93	4396.65	5623.22	5614.62	6252.88	6136.74	3643.62	2291.17	2638.16	3940.28	1903.96	2964.93	5930.86	2807.44	2993.22	3029.49	3733.04	1830.2	2564.88	3266.51	3513.31	3378.13	4748.3	6625.75	2946.28	3418.86	2374.39
0.162218	-0.0111692	0.432504	RPL37	11587.5	10172.9	17353.8	12803	11234.5	2373.89	17075.8	4868.57	5251.95	7926.28	9394.92	15658.4	3949.85	6321.74	4971.66	3435.17	15253.6	2580.8	10196	7626.98	4138.76	11213.2	8224.45	9915.76	6830.04	11275.6	5119.33	9338.55	13667.7	7137.73	6453.55	17356.2	15327.6	9350.16	9961.02	5904.79	6832.64	12864.8	7050.66	4986.71	5497.48	9304.09	10357.4	3441.57	4856.5	9684.09
0.162023	0.0318822	0.274081	VSTM2L	906.69	393.63	454.249	3490.07	722.031	150.19	240.615	182.811	209.985	593.282	518.364	1014.96	160.877	134.995	327.653	52.2683	783.885	53.1275	339.743	216.652	303.35	418.343	268.49	287.644	287.505	235.104	48.4037	127.303	1115.49	412.133	499.818	455.884	2488.36	596.089	156.148	339.318	181.542	1603.35	2443.38	2227.92	1085.49	1949.37	544.438	879.345	1951.27	373.494
0.161694	0.496088	0.391744	NFIX	12973.2	5481.71	11427.5	6736.6	7363.18	4234.11	2874.2	5817.63	6012.66	10915.7	9654.1	19196.7	3982.71	4455.5	7781.47	4811.51	5988.19	1592.75	8665.85	5501.09	5994.83	7337.83	7038.27	5167.99	6633.28	4122.96	3373.44	3964.48	5475.92	2840.88	4133.31	6069.7	4068.73	3431.61	3280.79	4344.3	3181.21	2276.66	1849.37	2004.28	2174.51	2380.99	8816.53	2523.55	1679.85	4176.54
0.161626	0.644459	0.276576	NUCKS1	9235.91	6298.91	13269.2	7048.71	6114	5340.99	4408.45	6565.32	7699.27	10756.1	7575.85	14619	5017.27	5155.73	7682.17	6681.09	9870.74	2689.81	11222.6	7011.81	7080.19	9490.57	9121.32	7584.32	8989.33	6232.73	3442.78	4499.64	6614.87	3877.22	4127.57	7987.91	9825.25	4959.97	4593.07	5044.68	2670.64	5943.72	4506.9	5199.95	5776.78	7086.73	8612.63	3958.57	4560.02	4358.79
0.161584	0.305008	0.44692	NEDD4L	9368.07	4231.94	10443.2	2498.61	5948.05	1144.06	2536.87	3068.88	2287.56	8645.31	5119.55	10686.3	988.358	1056.49	3064.09	1113.67	5283.32	226.478	6381.87	2857.7	3186.87	6222.11	4053.06	4752.27	4416.2	2193.73	1380.2	3784.09	7534.99	1919.11	4665.04	7484.29	24714.2	2443.85	3987.97	3814.11	1853.62	1956.74	2972.06	2141.58	2026.25	3055.26	6368.45	1077.68	2642.58	1867.69
0.16158	0.441011	0.288325	FSTL1	14098.5	7784.86	18824.4	13966.3	14604.7	6391.6	10966.6	10835.2	11319	14292.4	11720.5	22171.2	5891.76	7403.26	13906.1	8751.06	17138	3694.33	15493.5	12373.4	13177.3	22722.7	17538.8	13583.7	12636.1	11393.4	5509.92	5126.7	14181.7	4989.3	9724.52	10042.6	12591.8	4983.42	7906.35	8329.14	6255.46	4750.02	1165.2	2559.41	3247.87	2803.99	12620.4	3971.61	1881.41	6716.05
0.161357	0.0211391	0.421688	RPS17	9758.19	8246.56	17972.5	10696.4	11689.9	2849.41	18004	4338.09	4236.46	7389.42	8114.54	13816.2	3462.02	6619.67	4498.45	3262.14	16703.9	2760.48	10493.4	8694.45	4389.63	14579.3	9202.52	8262.18	6664.43	14892.1	4762.33	7879.49	11986.8	5509.56	5078.54	13983.6	9113.88	6752.62	7004.05	5051.39	6150.49	10657.1	4512.41	3908.62	4716.71	9002.66	13154	3211.74	4513.52	7549.34
0.161261	0.374121	0.601515	RAB3D	4084.23	1753.91	3731.79	3627.56	2671.26	601.24	913.811	1484.03	1160.74	3809.18	2600.57	5674.81	565.752	773.762	1946.47	666.845	2814.72	243.312	2532.43	1501.36	1329.22	3590.84	1709.28	1649.38	1400.09	1351.6	643.868	907.61	3653.88	874.064	1962.77	2415.86	3468.62	2615.09	1315.21	1624.11	875.818	3708.66	876.265	686.483	717.012	958.474	3156.9	497.89	712.495	996.699
0.161091	0.025849	0.453865	RPS13	8221.2	6173.64	9925.84	10162	7859.92	1899.45	14094	3533.24	3782.57	5910.65	6678.31	10855.1	2719.61	5164	4085.94	2800.97	13066.3	2461.89	7523.31	6583.48	3206.55	9840.73	6245.86	6365.05	5064.88	8045.89	3449.3	5605.34	9688.59	3888.19	4483.44	9259.29	9996.3	6435.7	5104.48	3682.84	3126.24	6259.28	4042.78	3327.28	3446.19	5699.17	6895.23	2484.89	3932.72	4690.95
0.160723	0.281668	0.699571	KDELR1	7101.66	3332.74	6472.82	5083.11	5126.38	1190.36	4811.43	2436.68	2350.22	5504.78	4320.26	9854.23	1694.98	2205.96	3867.01	1474.45	5170.06	641.828	4798.74	3257.68	2276.59	5446.45	4444.77	3892.94	3017.01	3068.21	1342.26	2896.79	7356.07	2187.25	4376.45	7609.59	5175.59	3673.78	3773.34	3500.03	2440.43	3211.45	5256.01	3199.63	3043.29	4467.64	5609.6	2085.62	3998.69	2504.38
0.160501	0.243296	0.397804	SQSTM1	13414.9	8337.73	10597.7	8146.19	7736.88	4272.96	6397.05	5253.68	5398.61	8743.89	9729.63	11946.8	4020.86	5541.35	6468.95	4577.37	10800.3	2815.01	10502.7	6205.74	4665.12	11760.9	8735.8	8725.11	7707.6	6498.24	5064.84	7209.34	8840.19	4080.87	5726.63	18272	8730.23	5925.77	7651.33	6371.49	4972.93	6433.19	11680	7115.8	6855.16	13563.5	10508.9	6524.47	9511.96	3901.22
0.160076	0.40766	0.547871	ATP5B	13934.6	8969.65	14004	17610.1	11189.5	5828.39	13571.5	7394.7	6485.19	11801.1	10573.1	20036.3	5164.32	6238.37	9096.5	5234.75	15782	3852.88	11833.6	9759	5974.7	14372.6	10155.3	11560.3	7862.37	10936.5	5563.85	5604.74	10696.6	3907.69	6361.03	11315.1	9384.04	8718.61	5923.79	6844.89	3632.83	4896.21	10535.6	8503.24	9136.52	10518.4	11166.7	5937.1	8653.15	4232.44
0.159841	0.249053	0.192031	SLC36A1	655.078	589.011	4545.23	319.528	853.542	141.673	217.169	351.559	261.769	1369.14	1230.97	942.466	174.215	220.596	488.238	266.436	849.736	36.0551	1451.73	422.194	360.807	2414.1	715.293	458.61	726.549	226.461	452.426	461.347	370.43	97.331	351.503	2208.61	585.723	329.889	918.656	347.372	561.567	300.9	1146.7	538.054	532.38	591.701	1195.24	296.084	482.705	107.722
0.159716	0.538811	0.576387	SURF4	10726.5	5155.12	7386.8	9008.64	7160.96	1963.27	6389.35	3956.01	3738.82	7946.43	7237.33	13924.9	2268.05	3263.34	5788.73	2565.29	9847.03	1044.4	7724.65	4885.64	3700.14	10264.5	6932.59	6154.2	4751.02	5495.06	1954.52	2906.24	9598.96	2586.5	5734.48	9399.32	3646.7	5276.51	4062.79	4842.54	2639.25	4717.54	7106.56	4030.34	4514.08	5698.66	9366.85	3121.15	5556.83	2603.32
0.159651	0.68901	0.392222	CLTC	12045.6	6947.37	14036	12222	9693.38	4690.08	8603.25	8404.5	8194.06	15429	10492.6	22430.9	4633.21	4934.46	10691.2	6178.03	11413.8	1930.5	14489.3	7405.35	8108.55	14229.1	9872.11	10132	9331.04	7434.42	3345.19	3661.61	9021.26	2508.84	5064.99	9758.14	6837.49	6862.46	4676.28	6097.53	2843.54	3660.13	7268.74	6876.21	6145.65	8935.79	12914.3	4185.58	6617.66	3012.37
0.159537	0.689195	0.249501	RANBP2	4269.13	2827.99	6955.4	3422.56	3365.81	2124.37	1432.56	3272.34	3165.31	5037.66	3895.92	6960.29	1675.78	1758.06	3353.73	2651.72	3454.79	672.989	5982.5	2352.47	3411.72	4430.9	4006.95	4949.63	4659.38	2214.47	1469.89	1372.38	2371.73	984.802	1990.78	3627.58	7290.21	1540.37	2360.46	1989.47	1182.26	1874.53	5289.47	2653.66	2980.31	4396.21	4526.19	1992.65	3141.84	1223.07
0.159473	0.0239897	0.44617	RPL35A	9387.76	8181.36	14109.1	10470.9	10723.9	2079.51	18607.4	4182.2	4877.55	7540.16	7008.64	16394.1	3425.58	6081.03	5518.24	3623.68	19228.9	2618.29	9237.85	8200.33	4540.97	10388.3	9243.73	8111.31	6892.04	11720.6	4546.39	7969.99	11414.7	5383.33	5042.49	12071	10608.6	7816.28	6750.43	5483.05	4924.21	10597.9	4285.67	3653.33	4487.09	6745.29	9676.28	2807.91	4052.48	6950.12
0.159298	0.663093	0.272682	CCNI	7620.13	5203.92	7724.97	7192.21	6972.31	4212.64	7460.25	5054.97	5764.61	7077.87	5355.58	12716.3	4588.15	5595.36	6434.32	4289.96	7887.85	2319.94	7613.49	6700.14	5523.63	7472.09	6943.2	5617.9	6821.06	4543.04	2776.79	3273.07	4428	2005.12	3688.14	5558.91	4136.83	5005.16	2926.58	3705.12	1833.02	2990.78	3327.13	3808.68	3572.54	4827.83	6026.65	2684.74	2708.31	2847.9
0.159233	0.0607985	0.527886	C19orf48	4813.02	1954.62	3500.55	8535.71	4503.99	372.836	3269.56	1361.06	670.087	3043.79	2807.24	5046.68	915.321	534.615	2471.54	334.932	3333.62	141.713	1774.91	1688.78	954.612	3022.25	2217.69	2419.03	1161.4	2834.58	461.909	991.272	4565.6	2083.3	2046.57	3298.19	5736.06	3765.5	1735.45	1925.85	1173.79	5397.58	322.006	249.113	243.307	405.274	5549.48	202.241	239.527	2901.22
0.159128	0.264029	0.337602	IRS2	4430.52	2315.24	1403.88	464.447	1037.07	754.19	378.361	1320.96	803.949	3782.17	3582.53	721.728	719.308	444.097	1332.12	516.833	2198.88	217.883	2737.45	544.408	1267.01	4104.3	1615.43	2100.49	1188.35	812.739	887.664	304.28	2017.06	844.29	720.913	2304.88	4740.46	334.847	2003.1	1100.64	1409.81	850.206	2417.01	692.173	1185.63	1233.55	3467.59	541.553	420.146	365.356
0.158414	0.16922	0.652184	PRDX2	5843.61	2640.81	5277.33	6315.98	5482.82	1474.55	7248.94	2613.2	2457.68	4876.44	4891.71	9664.33	2014.94	2601.78	3478.37	1705.23	7742.98	1425.13	4234.83	4540.92	2287.9	6454.43	4304.82	4286.16	2531.84	5036.46	2135.29	2643.39	5524.23	2280.23	3317.81	5233.51	4477.01	3801.54	3303.64	2962.59	2695.72	2904.41	4871.02	2701.4	2950.58	4091.24	5505.34	2344.99	3578.3	2420.86
0.158356	0.531533	0.249278	ZMIZ1	4373.97	2012.44	4905.34	2978.96	2570.88	1607.83	791.305	1980.1	3047.5	3550.42	3538.48	3961.93	1653.5	1703.75	3193.73	2426.79	2459.65	556.944	4280.47	1941.39	3388.2	3607.68	4098.76	2438.52	4628.83	1586.95	1158.13	1323.91	1754.46	1071.69	1437.92	2081.71	2464.39	1051.07	976.085	1384.12	994.742	1211.92	4307.71	2685.08	3356.23	3713.83	3178.76	2382.57	3738.71	1346.85
0.158328	0.173499	0.659333	HINT1	6466.28	3166.06	7391.37	5574.78	5485.75	1179.45	9634.58	2181.16	2091.3	4815.18	4563.63	8735.39	1357.93	2429.68	2701.96	1429.92	10846.9	1275.06	5828.27	4364.91	1801.55	6921.17	4241.16	4262.47	2875.05	5694.6	1771.18	2664.71	6462.56	1560.95	2984.21	6712.15	3277.75	3778.28	3783.82	2603.95	2000.94	2413.34	2028.08	2034.96	1892.08	2872.89	5283.36	1173.91	1940.56	1973.48
0.157944	0.0869576	0.411092	SLC25A6	18216.4	11132.8	12368	25187.6	14470.7	3673.18	12294	6381.91	6142.38	10151.1	11479.4	17062.3	4625.73	7841.77	7029.81	4634.51	13744.9	3499.49	11025.3	10355.2	6043.69	12424.4	9777.85	9655.71	9079.47	10698	6199.82	6279.06	13085.8	5807.3	7506.91	12621.1	15659.5	14680.8	6626.77	5484.4	5444.59	8714.62	10645.9	6629.57	8330.72	8909.96	12270.7	6517.32	10420.4	8577.95
0.157928	0.538228	0.35311	TRAM1	6852.59	3430.12	6174.86	4218.9	3975.38	1233.43	6582.78	3019.22	5407.56	6449.12	3970.73	10868.7	1546.14	2889.43	4813.14	2318.29	11651.9	822.939	6942.1	4394.15	4135.6	8829.39	5494.66	3624.49	5036.43	3259.85	1305.12	1363.53	5281.95	1067.51	2768.86	4056.01	3297.57	2258.5	2042.09	2624.08	1449.84	4438.82	6390.51	4531.53	4408.08	6451.46	4804.09	2130.8	4308.07	1454.79
0.157848	0.427524	0.0865594	STAT1	3216.94	2607.8	3047.21	2413.78	2396.51	1216.16	3760.16	2492.33	4294.72	3310.21	5393.98	6040.55	2216.16	2205.29	3915.04	2858.53	7046.01	751.904	5438.47	3228.73	1960.35	5961.59	3472.42	2969.12	3463.54	2807.67	1264.22	1203.44	2387.84	790.662	1258.84	7105.18	1230.59	2307.89	1340.36	1564.78	818.017	1333.94	937.28	1479.83	966.969	2351.1	2884.05	802.228	946.91	1289.88
0.157786	0.295811	0.290949	PTK7	5487.79	2091.78	3422.86	5071.45	2365.37	576.769	1305.95	1843.37	1953.82	2044.24	3081.1	4335.78	1115.4	1389.51	2279.72	1324.07	2116.17	297.395	3364.31	1664.8	1923.02	2582.44	2998.27	2440.02	2723.51	1805.76	1002.25	1524.82	1873.86	903.49	1229.91	3847.96	1381.18	1891.43	1878.39	1081.85	1139.08	505.726	445.612	705.779	726.791	1303.46	2909.69	796.363	584.455	1287.53
0.157775	0.368833	0.333034	PKM2	20118.7	11829.8	23048.8	27486.8	14071.4	6858.12	13985.6	9771.54	10912.5	15201.2	15953.8	21743.3	7365.35	9714.94	11453.1	7040.74	15473.3	5094.39	17996.1	12040.7	8974.71	16687.8	13316	13360.9	12389.7	11338.3	9233.64	11775.6	14535.7	6861.75	7949.1	23661.4	5993.75	11124.5	13577.4	9959.96	8368.19	9451.32	12557.4	13752.2	8654.99	12910	17026.8	7539.16	9558.19	8089.24
0.157714	0.0347257	0.471425	RPL31	15577.7	11885.2	24552.3	17664.5	14800.7	3345.33	29017.2	5662.94	6630.18	9194.66	12137.5	18197.9	5265.33	9743.77	5746.89	4234.86	23707.3	3583.66	11849.8	10615.7	5498.97	14078.9	11903.7	12945.5	9382.25	13377	7493.88	8585.19	19357.2	5058.25	7592.78	15747.9	12556	7057.34	10255.1	7986.33	4959.76	12714.1	5199.33	5100.51	6051.38	10438.3	12316.9	4640.24	5418.32	7780.21
0.157692	-0.0477763	0.514697	PPDPF	10239.2	2970.27	6926.15	5647.94	4797.79	1152.34	5836.61	3372.57	2477.87	7269.31	7456.98	10527.8	2820.14	3059.51	4058.24	1626.35	7433.21	1093.11	5133.69	3857.34	2499.64	6855.1	4189.34	3604.99	3827.71	4273.36	2893.75	5158.47	5563.8	4192.55	5388.02	9921.23	6042.99	5242	4560.37	3651.97	3782.31	4873.63	3912.88	2154.44	1854.92	2562.85	7604.89	2300.24	2612.4	5601.99
0.157546	0.505443	0.527229	SEPN1	7184.9	3424.79	8409.54	6251.3	5017.95	1734.74	1960.97	3466.52	3175.92	6344.33	5192.11	10039.8	1840.73	2313.24	4502.28	2021.1	4478.89	780.796	5946.06	3396.26	3333.23	5940.13	4625.13	3932.23	4058.61	2873.85	1855.34	2402.26	5031.26	2220.85	3280.39	6206.94	3722.48	4309.15	3059.04	3194	2467.84	2414.13	3464.51	2063.16	2746.79	3205.21	6063.65	1957.67	3207.08	2412.08
0.157344	0.0847478	0.482729	NME2	6843.84	3883.31	4373.67	7844.91	4724.77	1025.34	6416.68	2316.69	2317.95	3517.65	3541.3	5192.66	1846.38	3127.23	2500.36	1637.31	6694.5	1514.01	3703.67	3599.34	2055.2	5148.27	3758.46	3261.72	3308.07	3278.59	2256.7	2883.52	5859.21	2696.37	3244.39	6098.87	6030.89	5771.38	2448.27	2540.07	2582.99	2677.94	3726.1	2495.67	3075.24	4775.37	4694.25	1753.89	2751.11	3374.75
0.157248	0.377297	0.471455	RAB11A	4347.92	2745.57	5370.55	5518.58	3618.58	1247.35	4052.36	2489.63	2240.96	4207.38	3526.91	7501.85	1475.7	1849.25	2997.5	1780.33	6320.08	847.892	4520.09	3138.97	2342.65	5533.57	3351.23	3480.22	3163.75	3205.76	1384.94	1855.64	4021.51	1277.84	2578.99	4402.9	9316.58	3325.4	2590.81	2019.54	1799.14	2288.15	3068.11	2276.65	2262.13	3360.74	3918.69	1431.54	2305.2	1466.57
0.15721	0.217198	0.44213	RPL7A	21180.4	15236.6	27795.1	31471.8	21405.6	3567.5	28220.9	7872.82	8372.46	13807.9	15228.2	28726.3	6101.6	10144.3	10659.9	5042.85	25383	4033.87	15145.3	13335.7	7083.59	17933.6	14273.2	14849.8	10555	16788	6964.4	12687	26343.2	10724	12431.2	24262.5	26164.1	20863.3	15019.4	10837	10104.2	20904.5	11377.7	7151.05	9896.56	14603	17552.3	6409.57	9202.31	11948.2
0.156833	0.471922	0.466997	LRIG1	9557.88	4339.55	5441.45	5316.63	4983.09	1535.33	1931.95	3639.57	2447.92	7126.63	5874.98	12980.2	1573.93	1523.39	3547.9	2037.69	3425.26	651.381	6216.38	3319.41	2821.66	4548.83	4455.07	6100.53	4014.88	3575.86	959.71	698.906	4606.96	1420.38	3381.1	4210.22	6154.61	1659.93	1292.07	2701.29	1303.41	5111.01	232.131	410.054	468.557	495.722	5051.39	437.222	307.607	1581.77
0.155816	0.248489	0.023289	F5	284.016	713.25	718.389	2966.24	524.214	23.1523	187.276	560.101	240.537	113.256	397.807	265.643	214.068	291.222	412.513	66.9864	227.053	35.6969	872.732	240.042	509.654	234.002	168.112	111.578	1123.97	238.808	143.433	642.346	644.576	12.8846	60.1527	2382.05	3253.13	2533.47	302.446	21.4758	95.0062	378.948	13.3841	1.97906	8.60569	16.211	133.272	9.77534	3.40788	52.2549
0.155349	0.190894	0.485665	UBC	23185.1	29377.5	37582	26558	23540.9	12672.7	27773.9	16856.3	17166.2	26636	21807.7	34556.4	12436.3	16848.4	13880.1	15051.7	30223.8	9460.4	34245.6	21237.8	17798.8	31504.5	24764.3	18849.5	22037	25304.1	17111.6	20405.9	15417.3	12721.5	14214.6	90264.5	35552	13973.6	30213.9	51529.4	10573.9	15697.7	27457.4	19171.6	21909	27314.5	21548	16101	17597.7	12872.5
0.154895	0.147783	0.368746	NCRNA00188	9179.36	6299.93	13568.1	16125.9	9708.4	1568.36	15419	3572.74	3789.82	6588.17	5544.74	13916.8	2647.39	5134.95	4446.59	2796.26	15386.4	1947.45	8387.57	7741.3	3715.75	9150.51	7812.33	7288.27	5033.14	8650.45	2827.56	5158.27	10866.1	3351.22	4186.58	10428	16504.8	6557.17	5115.59	3538.95	3637.31	4246.87	3187.38	2499.05	2923.59	4771.09	8835.45	1868.39	2739.22	4372.71
0.154862	0.198955	0.490558	TPI1	6347.46	4006.83	6226.04	9578.07	4822.33	2073.63	5670.43	3221.48	2997.27	4611.23	4726.26	7647.39	2203.96	3180.2	3576.49	2193.38	6482.86	1864.6	4945.6	4010.84	2471.36	5816.81	4567.19	4735.77	3294.03	4975.46	2418.01	3513.19	5815.19	2400.72	2896.74	6625.03	3587.24	4136.01	3396.49	3327.68	2494.91	2566.66	5374.5	3542.25	3765	4796.93	5413.69	2608.71	3983.84	2401.59
0.154323	0.207379	0.586213	TUBB2C	10502.9	6873.36	9105.08	7206.35	8124.4	2062.72	5332.52	4534.36	2452.76	10138.6	7956.43	14603.9	3174.1	2840.03	5078.03	2012.42	8058.53	1548.94	7361.35	4215.8	2971.74	9768.34	5645.64	5503.92	4330.55	7182.53	3133.59	3385.29	12809.6	4981.82	6209.96	13618.4	5314.03	4349.96	8726.71	6050.28	5951.18	5532.28	4369.12	2868.39	2867.66	3988.91	10137.5	2473.16	2508.95	3170.21
0.154021	0.146433	0.495527	RPL22	8492.51	6205.01	12355.2	8163.52	6589.86	2732.09	7526.48	3889.89	4608.01	6680.87	6002.97	11568.2	3308.79	4510.04	5281.64	3153.27	9343.41	2197.93	8501.31	5669.8	4150.98	7459.04	7096.62	7047.12	5795.92	6962.98	3704.16	5217.8	8726.45	4325.22	4592.26	10644	7858.35	5977.1	5594.31	5179.71	3635.32	5209	4039.24	3420.05	3924.99	5356.71	7333.31	2564.61	3074.66	4828.66
0.154013	0.341412	0.158579	MYO6	2586	1529.83	5010.45	4266.27	1942.63	377.995	950.445	1387.39	1362.96	2542	1553.11	3319.19	667.255	730.626	1463.83	836.292	2222.06	185.409	2576.6	1098.17	1290.76	2940.6	1931.66	1568.09	1997.26	969.557	599.02	757.984	1407.84	302.788	902.749	2058.24	7855.15	3206.41	1339.1	633.269	655.576	753.934	3368.07	2612.59	2120.13	3433.69	3048.85	1091.58	2099.75	508.415
0.153127	0.471024	0.451128	TOMM20	7041.94	4113.03	9563.9	6119.81	5859.4	1933.04	6901.65	2914.5	3730.01	5888.48	4764.37	11280.4	2092.7	3017.49	4251.24	2560.58	9837.55	1075.8	7079.4	5145.27	3491.35	6882.45	5269.42	5163.19	4610.56	4612.19	2019.72	2710.16	5943.33	1715.74	2925.44	5567.27	5625.12	3537.06	2850.71	3041.25	1779.54	6014.64	3094.09	2625.46	2792.55	4119.11	5414.95	1781.06	2645.75	2241.82
0.153044	0.0197855	0.0666613	TM4SF1	4203.69	6243.55	4114.74	3932.6	2964.69	501.673	2789.5	1897.82	1575.01	1700.04	2121.17	2989.16	1046.59	1869.81	1073.71	991.398	7816.2	664.751	2507.4	1901.04	2251.94	2669.99	2116.5	1368.93	3471.02	1710.43	1486.09	1518.78	2854.9	875.457	946.83	3620.81	1110.38	4647.43	2779.44	1790.55	1444.86	5476.62	164.939	204.584	267.168	411.353	2316.91	211.364	234.902	1435.73
0.152794	0.443603	0.548937	TMEM87A	5794.05	2983.19	6993.78	6432.98	4823.8	764.506	3959.46	2419.62	2167.68	5397.98	4206.2	9160.64	1164.36	1571.66	2841.62	1488.8	5810.66	454.39	4993.45	3348.61	2059.2	5448.13	3331.23	3738.77	2757.95	3234.16	1038.21	1379.41	4190.27	870.408	2035.09	3998.73	1801.61	1844.52	2582.21	2037.52	1481.73	1668.32	1491.15	1133.75	1265.82	2087.67	4821.32	874.783	1530.88	995.842
0.152413	0.0437616	0.560684	NME4	4751.38	2277.32	3893.56	4670.27	4397.03	1398.62	5740.19	1746.42	1478.18	3881.72	4043.01	7606.81	1901.73	2060.91	3175.17	1425.58	5317.57	1076.16	3560.49	3316.74	1692.97	4882.91	4377.45	4047.11	1774.45	3938.49	1371.11	2302.11	4198.67	3005.94	3186.71	5616.2	6424.41	2675.15	2457.5	3087.42	2404.89	3341.99	2626.04	1204.25	2040.34	2317.66	4621.63	1827.12	1982.67	2570.34
0.152197	0.190284	0.616064	EIF3I	4958.52	2878.44	4507.8	5217.11	4472.14	1040.34	5756.61	2123.42	2021.43	3726.99	3480.35	6341.97	1546.81	2154.15	2664.83	1405.97	5688.46	1005.13	3707.02	3126.76	1852.67	5046.36	3347.97	3248.97	2596.33	3781.99	1665.17	2510.07	4944.79	1984.58	2810.87	5020.74	4836.69	3811.87	3183.54	2665.42	2268.2	2088.68	2815.01	1964.44	1928.2	3079.15	4283.62	1448.49	2096.65	2130.47
0.151879	-0.0108588	0.45786	RPS16	15333	9935.48	14461.9	15156.7	14531.8	2915.15	21636.9	5333.82	6410.1	8693.27	9986.69	15896.4	4611.58	8387.34	6520.65	4056.92	21137.5	3882.01	11179.1	10522.4	4935.71	12344.5	10418.5	9706.4	8266.97	12004.6	6379.01	8493.08	17497	6465.81	7793.44	15339.7	14318.2	11017.3	8961.67	6254.04	6162.95	15940.6	6527.5	4765.06	5506.12	7470.73	11972.2	4133.88	5623.52	7992.44
0.151235	0.0549505	0.599903	EIF1	11204.3	11610.7	10866.3	8087.17	8584.88	4314.13	11879.5	5589.93	5694.19	8337.38	9510.68	12743.8	4673.06	6428.12	6210.68	4429.97	16656	3856.46	10201.1	7981.34	6227.38	12139.9	9089.49	10166.2	8176.52	9738.05	5639.92	7138	9395.19	5811.48	6371.82	15535.4	8695.05	5660.36	9767.98	6585.03	5647.72	5449.09	8442.61	5871.84	6517.65	9025.46	8477.68	4198.61	5985.01	5040.46
0.15088	-0.0539059	0.52664	ATP5E	2746.12	1876.1	2966.78	2190.04	2507.88	874.63	4470.29	1404.44	1348.2	2660.5	2227.04	4062.02	1187.79	1699.95	1530.13	1078.95	4506.81	1082.13	2746.29	2285.23	1220.18	3320.65	2311.95	2666.78	1651.36	3203.54	1355.9	1927.44	3083.53	2048.83	1718.02	3791.47	2075.61	1684.15	1808.18	2043.7	1653.64	2292.51	2115.87	1459.3	1725.05	2379.47	2924.83	1025.97	1474.89	2175.22
0.15066	0.0470864	0.643604	CIRBP	13170.2	7888.4	14896.1	6101.79	6624.29	2138.17	4338.99	3611.93	4375.76	8526.01	8851.15	12208.8	2398.67	3335.31	4681.14	3512.35	11411.6	1540.94	8992.71	5704.3	4033.12	7648.43	6125.08	7003.03	6369.14	6922.97	4895.69	4897.23	7202.37	3603.51	4518.8	9167.79	6118.12	4687.67	7103.18	5400.64	3562.07	4742.5	7391.17	5495.58	5279.99	7498.59	7055.41	3390.3	5238.19	4488.57
0.150543	0.513528	0.13566	MYC	1329.22	6273.69	1138.82	2401.06	1097.15	513.669	524.313	2410.95	811.975	652.932	1581.07	598.374	822.439	1358.67	463.488	362.104	1874.9	331.301	2074.53	715.742	1421.29	939.798	875.653	1166.47	1413.87	538.615	1665.09	464.162	1096.58	323.16	379.054	4123.24	361.281	596.661	1664.82	1866.25	303.455	1277.69	469.624	488.578	527.295	535.975	826.957	222.008	496.093	184.606
0.15029	0.317234	0.580757	SKP1	6778.89	4180.89	7091.58	4657.19	5767.82	2464.22	10347.3	3670.87	4098.72	6742.13	5702	11561.7	2773.78	3968.49	5211.81	3078.35	11568.6	2357.19	7095.96	6960.06	3612.37	9262.88	5986.35	6469.13	4415.9	7683.85	2711.79	3075.78	5426.55	2535.83	3266.84	5924.5	5602.42	3497.78	3471.74	3589.42	2038.32	3076.55	3553.48	3340.39	3429.77	4600.88	5735.31	2486.62	3139.41	2421.08
0.150255	0.0344816	0.427493	RPS3	28812.7	19999.1	34693.8	29764.5	26357.6	4743.95	45184.1	10540.5	13556.1	16897.2	18759.6	33201.6	8604.54	16303.5	13038.6	7600.03	34258.1	6331.97	22807.7	20634.6	10387.2	25138.9	20110.6	17874.1	17155.1	21802.2	10515.3	15898.8	31777.1	13974.8	14038.8	33007.4	26250.4	21842.9	17477.3	13011.4	11362.5	20516.7	9559	8484.19	9471.75	13164.3	20724.8	6220.8	8337.92	16111.7
0.149937	0.244819	0.707169	UBB	17873.3	9873.56	18245.8	16458.9	17105.3	5511.09	25978	9710.5	10344.9	18311.5	14119.8	34005.1	6276.79	11199.7	13419.9	7088.1	30425.1	4556.31	17619.2	16716.4	9000.05	22877.6	15814.8	13743.3	10622.7	19217.3	7086.1	7649.83	15908.2	6621.12	11376.9	30412.9	16499	11161.9	8816.83	12843.9	6194.17	7934.93	10848.6	9552.88	9099.77	13883.2	15451.5	6785.59	10233.2	8398.55
0.149857	0.387152	0.189522	MCL1	5554.51	13086.8	5668.51	5763.88	3484.87	2581.06	3314.4	6432.18	5407.04	5791.75	7892.91	6959.21	4347.57	4013.64	4488.14	3206.85	9865.47	1974.43	9135.89	4285.68	8106.06	6207.8	6118.14	6496.43	7825.53	5212.54	3538.6	2669.74	4222.48	2315.05	3083.4	10512.4	12095.2	3305.57	5973.67	6093.5	2266.86	3422.02	3207.85	3567.73	3883.52	3950.41	4673.34	1531.47	2364.84	2601.18
0.149467	0.156655	0.645963	SRP14	5935.1	3545.95	6519.43	4573.07	5076.2	1380.86	8292.59	2620.09	2757.76	4985.66	5246.6	9211.49	2107.34	2732.31	3623.93	2101.49	8630.64	1434.32	5648.65	4570.45	2568.63	7028.07	4872.4	5816.76	3240.72	6270.02	2074.44	2916.9	5942.63	2654.93	3378.19	6095.15	7325.38	3311.86	3846.07	3458.69	3010.8	2777.83	3298	2528.73	2521.86	3948.89	4959.64	1725.45	2614.1	2627.52
0.148989	0.364916	0.737268	ATP6AP1	8763.82	3522.38	8568.57	6723.17	6616.24	1152.58	4198.31	3155.65	2400.45	8319.65	6740.42	14648.3	1674.16	2073.42	4787.21	1396.34	6251.59	451.286	5378.84	3346.27	2779.46	7193.47	4424.78	5392.04	3231.14	4392.89	1557.81	2891.76	7858.85	2039.6	5008.74	8024.5	5174.31	3585.88	4176.6	4724.96	2731.6	1806.19	4604.13	2897.33	2712.75	4094.79	7002.86	1758.91	3609.7	2112.04
0.148795	-0.0106313	0.452995	RPS29	4971.23	4287.5	7491.9	4775.25	5036.63	1086.84	10830.6	2191.33	2726.44	3875.27	4283.28	6550.19	1567.94	3184.22	2111.48	1631.83	10515	1479.81	4871.99	4096.22	1879.82	5876.58	3797.22	4389.34	3197.6	5756.34	2374.55	3493.89	5019.01	2143.72	2019.48	6693.05	3002.47	3253.13	3112.28	2225.7	2032.17	3368.34	2254.04	1877.38	2240.22	3288.8	4515.26	1395.48	2056.91	2708.91
0.148741	0.373168	0.470691	PDLIM5	16480.5	12617.3	10804.2	29337.6	14545.8	4049.74	3816.73	6395.38	3811.31	11628.2	4764.09	11592	1897.01	2127.29	4894.17	2947.4	9487.75	1217.4	7204.55	4738.57	3161.98	11186.2	4529.65	6028.22	6482.94	3547.06	2675.64	2449.12	19526.3	3132.88	5678	5142.81	79375.7	4193.41	4096.33	7542.32	4366.8	19699.8	1831.65	2348.64	2225.36	2512.19	14475.7	1570.79	1462.96	1592.71
0.148607	0.0821461	0.435203	RPSAP58	10269.7	6293.99	11861.6	12054.4	9858.23	1662.65	15787.1	3271.74	4353.23	6118.22	6592.76	11621.8	2622.99	5445.61	4337.28	2223.38	14786.4	2190.76	7182.46	6589.33	3844.24	9732.57	7387.96	5886.05	5293.99	8881.1	2885.65	5556.27	12090.8	4514.49	4915.76	10517.5	8356.47	7565.9	5777.7	4600.93	3425.04	8217.8	5340.25	3579.85	4287.6	5992.99	7530.9	2951.5	4765.71	5930.08
0.147915	0.379575	0.501789	EEF2	102823	49449	88434	127616	82525.1	27664.7	30898.7	38347.7	40253.4	65737.4	58978.3	99986.3	28302.2	38838.5	50695.4	28552.4	49801	15450.6	63234.6	46100.4	37981.8	58442.1	55187.3	50008.9	53995.3	39741.7	29397	30541.2	60286.9	28102.7	41955.3	60074.8	67163.5	73502.2	32797.5	38370.6	26445.8	48763.7	36274.4	34742	31858.3	43413.5	78756	31517.2	41446.4	38861.3
0.146793	0.60391	0.432276	COPB1	4900.22	2909.7	5850.39	4121.35	4568.47	1209.07	4955.72	2967.38	3015.39	5184.99	4510.26	9597.55	1433.58	1884.2	3472.07	1966.76	8150.32	793.875	5777.11	3915.97	2590.88	7386.18	4356.33	4325.32	3418.02	3789.45	1290.3	1303.8	3144.37	841.442	1685.42	3976.24	2524.09	2381.49	1677	1755.41	1105.86	1731.82	2293.2	2062.42	1747.4	2763.8	4357.61	1142.41	2028.52	983.363
0.146642	0.715798	0.150599	KIAA1244	2708.63	1403.13	4066.3	3311.92	2038.24	353.403	567.688	1991.47	1338.62	4058.66	3018.42	5373.46	354.937	549.367	1405.78	813.837	2861.08	46.6806	4102.32	1071.27	1155.94	3366.52	1708.87	1410.02	2284.17	766.064	234.906	270.493	892.112	85.6652	621.96	1584.06	1349.53	1319.18	576.177	614.746	299.303	397.569	159.822	216.706	199.105	240.632	2683.09	102.315	183.296	175.825
0.146584	0.667916	0.33929	YWHAB	7705.91	4569.19	6987.39	5259.84	5116.49	2619.09	5644.94	4319.54	5186.7	7213.69	5297.42	11271.2	2750.03	3737.39	5639.05	3338.37	7832.53	1665.1	7575.58	4848.8	4501.16	8398.42	6499.66	5732.78	5862.41	4939.41	2292.95	3013.23	6071.83	1956.37	3197.27	6805.24	3627.2	4548.08	2623.5	3298.96	1899.79	4020.26	5559.12	4729.93	4137.78	6010.22	6132.6	3015.36	4202.67	2534.15
0.146405	-0.0665611	0.417879	RPL35	8719.34	6348.93	8996.32	10326.3	9109.46	1659.89	16751.1	3736.7	4083.96	6336.27	6392.87	11315.5	3420.86	5746	4225.61	2653.04	13792.3	2568.63	7590.67	7100.69	2976.49	8957.33	7303.91	6562.12	5443.73	9221.41	3742.49	6908.54	14013.3	4914.96	5398.59	10680.2	9311.46	8101.35	7229.99	4614.09	3875.32	8943.61	4609.25	3390.11	4218.75	6216.4	7295.05	3024.05	4563.67	6631.03
0.146357	0.5271	0.242779	ACTN4	12147.8	6488.61	10667.7	10452.9	8298.29	4559.96	4097.79	7520.22	7897.63	9585.66	11284.2	12766.7	6764.11	6638.78	8971.39	6562.08	7615.17	3811.44	10949.2	6137.25	8865.67	10627.5	11060.5	11423.5	9386.55	7451.11	6129.42	7038.43	7372.14	5484.62	6056.07	11939.7	5004.67	7267.54	6568.09	6938.65	6410.14	5910.5	6882.59	7359.79	5846.99	7246.23	9774.51	5372.01	5802.08	7466.57
0.145866	0.0323081	0.384883	RPL14	10066.4	7423.21	12780.2	11296.9	8828.49	2074.23	12511.1	4038.89	4298.6	6747.77	6990.29	12061.6	3185.97	5530.1	4335.51	2722.48	13410.9	2230.16	8550.27	6887.55	3269.21	9400.5	7838.44	7128.7	5795.32	7802.14	3464.91	7521.52	10979.1	4971.54	5117.57	12473.9	13105.2	8471.67	7722.12	5202.26	4968.23	11240.7	6003.16	4011.54	4462.45	6767.07	7168.92	2755.55	4339.96	5963.7
0.145709	0.0886558	0.496962	RPLP0	31729.7	22365.6	36992.5	40301.6	30696	4344.72	40283.9	9380.49	11254.5	16004.9	17460.9	31973.5	7330.86	14647.2	10995.2	6578.25	37332	5173.31	22774.6	17075.8	8289.97	27970.5	21147.5	18072.1	15115.9	22569.7	8710.49	16500.5	36364.8	12641.7	15920.5	30464.2	31348	25085.9	16224.6	11202.1	10074.1	18971.8	10601.8	9670.63	11907.6	16264.2	25544.9	8019.89	12127.7	16244
0.145267	0.406003	0.461032	CMPK1	7693.2	4094.17	7947.07	10139.4	5352.41	1696.6	5456.78	3205.62	3575.44	5487.45	3825.33	10027.9	1988.26	2625.25	4376.17	2642.85	8004.27	1391.7	6391.81	4288.6	3263.78	6837.42	4947.48	3993.12	4027.17	3662.63	1747.08	2401.25	7006.65	1721.66	2976.64	5247.83	4741.1	5615.55	3415.15	2585.96	2176.17	2632.23	1538.78	1257.93	1357.35	2057.27	6315.48	897.375	1160.63	2296.86
0.145167	0.514453	0.481624	HSPA8	23293.1	16844.3	21311.3	25229.3	21265.7	7641.7	26104	12565.5	11039.1	27981.4	18842.6	37838.2	8261.31	10578.5	15743	7781.74	31205.8	4503.19	24128	18228	9414.92	32900.5	19550.4	22435.6	14334.8	15416.6	7879.52	8130.08	20725.5	4074.5	10580.2	47445.7	15361.5	18404.2	13093.6	17217.2	3383.19	9569.77	13032.2	8232.85	12904.6	14715	28320	7001.52	11279.2	4085.74
0.144592	0.168977	-0.0670903	TGM2	14226.8	3892.64	2977.75	16512.6	5728.99	3630.23	1727.1	5805.06	13936.9	6139.98	7024.73	2623.43	5152.6	8047.84	6791.14	4993.41	5115.8	3211.65	8591.12	3804.72	13175.5	8657.25	7589.94	6157.79	13245	3383.57	2639.28	1915.78	2410.59	2273.96	785.658	4578.33	3372.7	7893.89	2860.56	2196.71	2323.67	7161.19	670.386	3642.19	1376.52	2383.52	8297.32	1741.09	1238.04	4412.12
0.14422	0.49633	0.600276	HDLBP	27754.7	14156.8	27140.7	28475.5	17281.5	5490.46	10327.4	12043.4	11771.3	23667.6	22187.2	42931.4	7266.12	8706.72	17598.4	7816.27	19176.2	2783.64	23622.3	11905.6	11854.6	26006.7	19806.2	18872.9	14726.8	12830	7108.62	9593.76	18678	6007.88	12787.5	29367.1	14410.6	15757.1	11468.8	12238.3	6355.45	11000.4	14713.1	11318.4	10243.5	14256.5	25940.5	7427.07	13181	8129.93
0.144026	-0.0646555	0.452501	EEF1D	13563.5	6985.71	10850.8	11892.5	9376.51	2481.38	10018.8	4259.4	4717.79	7199.18	7590.25	11134.3	4005.32	6180.49	5142.86	3093.64	10244.8	2704.49	8170.77	6579.68	3813.7	8380.32	7707.87	7679.1	6128.35	8045.15	4332.23	7836.46	13479.7	6265.75	6667.76	13316.5	7714.79	7803.31	8004.44	6523.83	4776.72	9648.02	7489.98	4758.63	5427.46	7676.4	10286.3	4405.41	6525.64	7991.37
0.143609	0.485263	0.416046	EIF4B	14337.9	7304.51	15854.4	11924.3	9980.9	4309.03	7863.94	6352.48	7360.48	9892.5	9197.93	15207	3770.38	5527.11	6813.42	4754.82	12074.2	2141.65	11739.6	7481.26	5943.43	10482.9	9436.23	8208.95	9145.89	7443.69	3230.3	4994.07	8558.62	2903.46	4738.41	9989.31	7956.06	7082.59	4520.63	4731.54	2941.36	6365.57	5036.73	5869.34	5615.92	7967.62	9326.45	3852.74	4899.81	4210.27
0.143464	0.00431589	0.459592	DPP7	4220.84	1601.99	3545.33	2587.33	3197.67	616.355	2249.94	1385.89	1387.82	2400.13	2694.87	3955.98	1209.42	1520.26	1590.83	885.164	3149.24	523.276	2265.57	1684.39	1397.99	3007.1	2486.59	2127.78	1713.05	2401.91	1044.53	2100.39	4045.32	2166.53	2335.39	3500.68	3252.49	1782.55	2427.32	2387.04	1979.19	2243.78	4340.38	1635.93	2233.96	3206.73	3572.69	1562.75	3432	2526.66
0.143281	0.192368	0.307388	RAP1GAP	3433.6	968.7	1903.82	5083.11	2107.48	172.383	829.405	796.767	680.962	1721.81	1581.91	3469.05	322.078	401.856	977.95	328.894	1303.84	66.7377	1705.34	906.957	863.675	1714.19	1827.61	1077.99	1226.99	731.49	198.949	427.359	1339.92	402.383	486.043	2402.34	2133.8	3429.13	761.669	873.262	484	1168.74	27.9492	49.4763	5.08516	327.766	1762.38	6.7341	9.49346	596.006
0.142971	0.362989	0.59767	PMEPA1	24058.3	6892.31	16626.7	6922.57	13099	3434.35	6364.44	6467.02	6206.97	37452	19669.8	39553.1	2956.06	3711.46	10324.4	4142.4	20168.1	585.477	19881.4	9043.3	9637.82	26354	12091.3	11315.3	8270.97	14478.1	1897.42	2117.29	15783.9	4551.4	11895.9	13712.9	17317.9	5058.36	4476.42	10348.1	3235.27	14832.1	1028.75	468.293	511.648	799.91	13594.2	410.138	368.297	5317.41
0.142831	0.25093	0.429345	MEAF6	2903.69	1534.75	4656.73	1569.36	2710.82	716.522	3241.13	1339.81	1405.42	4064.3	3122.61	7169.12	957.777	991.899	1513.04	846.293	3913.11	547.631	3755.58	3044.24	1652.02	4564.31	3100.69	3158.38	1428.24	2765.68	1192.71	1359.71	2831.79	1028.68	2692.63	3367.01	2539.52	1307.54	2550.36	1842.36	1277.77	1386.64	1340.77	1116.93	1134	2001.55	2792.82	729.891	965.897	1141.26
0.142749	0.419885	0.195164	SCD	11180.2	5630.97	10803.3	21630	11007.8	2087.07	5156.09	6615.59	2395.53	31746.6	17423.3	42700.4	1775.17	1977.76	10529.1	2280.56	8614.31	570.554	13125.2	8241.26	5745.54	18771.5	5087.03	16049.3	3895.69	8112.57	1655.01	1888.63	5926.17	1025.89	5929.86	7259.93	837.022	15768.9	3535.03	9901.17	3104.98	2243.38	423.174	254.061	417.377	891.604	14391.2	162.488	419.415	880.41
0.14251	0.369849	0.622589	SND1	8406.1	3809.4	8055.83	10084.2	6305.59	1597.15	4371.23	3747.17	3283.37	7412.8	6388.92	12929.4	2130.11	2394.82	4735.94	1995.63	5676.32	676.093	6773.52	3663.79	3169.22	6927.48	5049.9	5328.46	4187.39	4085.92	2092.22	2437.45	7170.86	1956.2	3965.48	6751.53	5158.97	4622.83	3278.49	3969.27	2378.48	4856.99	6292.89	4500.86	4056.81	6199.18	7530.48	2802.26	5549.28	2417.22
0.141969	0.0363591	0.592024	ATF4	8666.61	6225.31	6059.7	8449.82	5537.04	2007.17	7608.84	2824.44	2981.21	5331.88	6737.03	10207	2393.95	2416.72	4270.98	1962.04	10263.2	2532.09	5937.23	5091.76	2838.5	7767.54	6083.05	7201.29	4011.59	7208.21	3423.42	3980.97	5814.49	3453.77	3889.72	8646.67	10113.6	3595.6	5410.91	5012.46	3007.98	4295.8	8940.58	2999.75	4938.11	7020.37	6442.87	3066.41	5337.5	2785.57
0.141608	0.137466	0.650725	NAPA	6419.46	2762.36	7781.3	4714.26	4794.47	1221.31	4905.19	2518.56	2111.55	5190.18	5401.68	10213.2	1758.12	2092.04	4018.24	1440.35	5820.74	766.652	4627.45	3802.88	2361.99	6149.24	4574.96	4476.35	2844.11	4089.59	2090.65	3916.9	5265	2409.55	3802.37	7852.97	3560.62	2414.61	4942.88	3552.77	2994.94	3887.76	4426.81	2664.99	2359.53	3566.05	5928.44	2013.93	3118.05	2565.04
0.14139	0.419192	0.642895	ERGIC1	19911.6	8176.44	21471.2	20265.3	15003.3	2541.84	9460.49	6797.8	5197.06	20162.7	16249.1	31295.1	3239.82	3750.8	9031.09	2872.87	15359	1060.28	13515.7	8639.19	5937.37	16688.7	10783.3	10730.1	7089.7	7876.73	2926.15	4935.04	19363.9	3837.7	9256.39	17954.5	8429.36	13536.1	8700.51	9394.88	5314.54	12033.4	5007.62	3765.89	2761.26	4768.05	17454	2265.49	3078.07	3602.81
0.141331	0.419034	0.550789	PCBP1	9109.47	5179.11	7857.5	6899.55	5359.73	3085.38	4728.78	3832.14	4238.79	7085.12	6687.34	10907.6	2988.66	3319	5369.44	3201.19	7515.4	1803.11	7582.57	4638.29	3876.36	7907.69	5847.61	5609.8	5425.16	4411.66	3297.57	3877.2	7015.76	3056.96	4445.56	8836.42	8201.72	4537.79	5274.05	4470.74	3543.13	4322.15	7432.11	4439.26	3929.29	6596.35	6574.04	2894.36	4510.11	3039.78
0.141139	-0.0649255	0.499786	RPLP1	32356.2	21562.3	38063.7	24791.4	28198.8	5218.27	40822	11746.6	13318.6	20128.9	22164.9	31182	9554.5	18313.7	11622.8	7809.67	39162.7	6931.05	25672.2	17487.1	8794.65	29760	22870.2	21498.6	17264.4	21975.1	13477	26262	32341.9	14704.5	17381.4	47627.1	28957.8	21750	20984.3	14605.7	15217.5	22580.6	16362.8	11231.4	12648.8	18371.6	26869.2	8821.03	14328	18054.9
0.140766	0.399754	0.322857	ACSL1	8776.53	3689.26	6881.37	3721.58	6027.91	1214.48	4049.72	2683.52	2926.32	12461.7	9737.67	16802.1	1566.96	1912.5	4080.34	1690.89	10528.2	591.686	7408.1	4247.96	3498.13	13340.7	4288.09	6456.24	3577.94	4506.49	1390.47	1449.8	4272.2	1376.39	3722.81	4733.47	2558.7	3388.9	2746.75	4492.48	1798.81	3192.43	801.077	1186.44	952.495	1346.02	7004.54	680.362	991.212	1064.8
0.140687	0.561964	0.450796	SERBP1	6989.2	4276.22	7629.92	4766.77	4567.73	2401.84	3760.16	3844.11	4247.59	5804.65	4218.62	9074.62	2528.48	3220.21	5023.82	3075.33	6631.42	1583.92	7119.52	3933.07	3669.83	6187.18	5501.19	4800.86	5369.46	3943.43	2218.27	2956.32	6074.98	2294.51	3315.28	6255.47	4856.52	5031.67	3145.61	3018.7	2052.27	3193.82	3231.87	3260.98	3123.09	4428.13	5841.67	2111.25	2837.81	2599.47
0.140481	0.445311	0.516193	GDI2	5249.52	3593.52	5812.01	7019.37	4771.41	1698.28	6243.69	2647.31	3341.63	5013.47	3745.71	9192.56	1789.49	2591.5	3007.22	2463.59	7535.94	1359.59	5730.73	4627.76	2637.4	6810.9	5217.6	4065.1	3659.1	4720.85	1523.43	2169.17	4314.56	1266.7	2142.77	4504.73	3362.47	2772.98	2077.93	2159.4	1329.76	2869.35	3031.1	2760.53	2661.12	3752.84	4755.32	1894.02	3246.76	1936.43
0.14041	0.250306	0.509969	HIST2H2BE	5909.69	1515.68	4273.78	5547.91	3581.95	482.6	4155.23	1701.84	1372.02	8260	4373.34	9551.8	638.463	885.066	3254.14	747.983	7747.19	143.982	4797.26	3596.84	1441.19	6812.17	3361.43	3762.16	1652.56	2826.43	577.09	1084.18	3387.09	1297.86	2981.46	8143.05	9710.47	1690.44	2491.46	2402.07	1084.1	1532.04	359.796	246.392	198.714	430.097	3482.3	129.034	234.902	1006.76
0.140095	-0.0279135	0.446428	RPL23	15184.4	7750.62	21016.1	15533.5	10315.4	2323.15	19426.8	4315.65	4839.23	7947.24	11852.9	14169.4	4779.29	5888.37	6912.54	4599.79	14259.5	2546.54	13888.2	7541.31	4328.33	10796.5	11845	12761.3	8945.6	10166.3	5762.41	10613.6	18048.8	5653.56	7885.97	13144.6	14200.9	10584.3	9884.93	7248.1	5547.57	8990.75	7472.26	4164.91	5027.3	7609.03	10288.4	3370.1	5763.49	7755.15
0.139617	0.515288	0.413748	ATP2C1	9165.75	5576.11	9902.12	7363.6	7170.91	1357.04	7292.33	4180.92	3563.74	10714	7720.36	18136.7	1675.34	2213.74	4955.49	2143.43	12813.8	485.851	10342.8	5121.9	3315.55	12488.1	6094.88	7273.81	4190.76	4711.93	1904.13	2062.5	7098.94	1149.88	4330.68	6513.7	8218.17	4063.21	4144.34	4106.48	2199.98	5464.31	1301.96	1224.99	1030.01	1756.57	8962.05	700.002	970.254	1261.79
0.138459	0.315114	0.622153	YWHAE	13615.6	7795.11	13588.2	13704	10469.6	2671.15	13446.3	5817.03	5769.27	12244.1	9308.81	22826.4	3581.41	5051.8	7337.13	3822.75	17612.7	2137.76	11576.3	9685.61	5437.22	14507.7	9526.5	9517.14	7162.17	9638.28	3481.11	5428.16	11904.9	4249.48	6228.09	13240.1	13956.6	9310.88	6960.66	5895.93	4624.74	5576.86	7800.17	5786	5279.99	8880.57	11025.8	3170.9	5798.54	4719.01
0.137965	0.37356	0.572425	AHCY	6152.4	3417.82	7278.95	7575.72	7070.85	1093.92	8124.65	2730.79	2308.54	5225.47	4268.03	9049.73	1766.88	2911.11	3625.99	1612.58	6393.3	867.949	5244.49	4674.25	2427.02	7076.05	4594.93	4643.39	3040.07	4842.6	1777.7	2372.9	5958.74	1943.14	4230.89	5800.38	3462.86	4364.64	3172.01	2921.79	2244.94	3690.83	1564.76	1517.44	1491.13	2166.7	6353.32	1312.07	1357.56	2454.91
0.137961	0.633529	0.353655	MLLT4	5434.42	3028.49	3406.41	3780.97	2295.77	824.006	1423.18	2134.19	2644.62	5598.69	5710.75	10633.3	1136.87	1023.86	3561.46	1337.46	3474.8	243.909	6036.24	2243.71	2567.5	4750.34	3678.88	3952.33	3654.01	2275.72	726.648	782.721	2705.05	943.711	1314.86	2961.65	3296.61	1895.43	1141.25	1958.87	596.613	1635.24	1754.89	1890.98	1696.89	2928.61	3123.27	991.435	1744.36	935.449
0.137661	0.13464	0.719944	C19orf63	6459.53	2222.54	4060.53	4899.44	4215.63	978.007	3109.21	2098.16	1901.16	4663.7	3770.84	7208.98	1308.41	1701.48	2515.67	1332.3	4580.35	719.403	2890.18	2728.94	1874.8	4437.36	2939.45	2580.54	2500.49	3744.23	1324.86	1843.37	4827.72	1635.8	2931.83	4367.57	4208.74	3693.93	2403.81	2102.19	2031.28	1917.11	3702.27	2358.33	2124.63	3301.78	3990.8	1765.98	3172.83	2067.15
0.137319	-0.0170662	0.540218	NPDC1	8414.36	2535.02	8639.87	6630.92	6647.74	800.134	4348.95	2214.67	1617.22	6428.56	6159.66	8609.87	1297.75	2254.46	3103.86	1024.8	6384.35	571.509	4797.63	3081.08	1964.19	7412.75	4772.84	3285.56	2856.48	3688.07	2243.76	3882.03	5373.68	2528.87	5331.09	11445.6	5286.86	4421.09	5219.34	2469.72	3946.41	3849.11	3584.97	1240.62	1778.64	2024.85	8227.11	1536.03	2583.19	3349.89
0.137081	0.466092	0.558653	TNKS1BP1	10233.5	4713.11	6791.8	4339.79	4576.89	1528.05	1315.33	3604.75	3333.09	7010.96	6681.13	8745.67	2114.33	2240.38	4374.4	2153	3936.81	778.05	7055.1	2704.5	3805.1	5300.83	5008.28	5124.8	5053.8	3140.07	2247.12	2582.46	4367.78	1851.38	3861.02	8723.05	1702.82	2627.86	2513.68	3621.37	1950.62	2661.35	4845.83	4706.92	3423.9	4859.24	6003.95	2572.86	3534.48	2313.35
0.136862	0.0136909	0.39954	RPS21	6618.14	5262.76	8468.04	7493.01	7440.11	1150.9	14145.6	2549.47	2680.87	4447.6	4867.42	8142.97	2085.86	4425.1	2785.35	1913.73	11492.2	1818.16	5822.38	5235.32	2199	6690.96	5091.93	4897.44	4143.97	6890.87	3419.27	5141.58	8560.85	3560.51	3556.12	9201.61	5048.35	4898.57	4959.02	3289.03	2943.7	6822.25	2761.85	2214.06	2719.79	3985.37	5766	1872.52	2551.06	4184.04
0.13682	-0.00868103	0.43134	RPL32	18006.1	13946	23183.1	19334.6	17246.7	3452.09	30219.9	7077.55	8698.44	12039.3	13579.9	22729.5	5725.51	10976.2	8940.92	5169.46	26327.1	4302.37	15691.9	12888.6	6094.82	17500.1	13970	12878	10367.6	17947.2	7182.71	13651.4	22667.3	10434.4	10046.4	22072.2	20606.1	14805	13684.7	9472.19	8426.99	18782.4	7541.15	5650.44	6769.56	10472.8	15047.1	4735.38	6097.71	13235.3
0.136577	0.0900271	0.50607	EEF1G	28319.6	18468	30558.1	26001.3	26207	4535.21	30265.4	11277.1	9656.45	15749.8	16798.8	35399.8	6333.23	14242.6	12413.1	6419.37	30403.9	5127.34	19393.7	14886.7	7885.05	19779.9	16801.4	19508.5	14356.1	16943	8817.96	16174.5	27153.1	11081.6	12046.1	34256.9	18514.9	16435.3	15098.4	15778.6	8266.21	13968	9421.22	8555.43	9118.14	12821.9	22546.9	5904.29	7500.06	14143.3
0.136464	0.123711	0.427084	RPL12	12158	10386.5	19020.9	15109.7	12380.4	2297.6	17169.3	4927.81	5776.26	8643.7	9906.79	20056.3	4302.19	6852.78	5639.05	3671.04	16855.1	2577.22	11554.2	7676.39	4532.15	12156.8	11074.6	11329.4	7653.03	13708.1	4930.26	9243.22	19690.2	6869.06	7792.06	16233.6	19543.1	12240.2	9014.48	6375.64	5455.22	11182.2	5419.38	4580.02	5056.64	8029.5	10420.4	3601.23	5869.38	12040.1
0.136426	0.22017	0.71875	SYNGR2	14587.1	5730.81	8426.91	8456.19	11747.7	1366.35	10121.7	3685.83	3363.9	8862.95	6565.94	15872.6	2150.77	3036.71	5776.95	1441.43	13548.4	680.51	6314.51	5416.6	2660.47	10480	6977.48	5311.06	4175.11	6111.72	1387.51	3118.01	12847	3325.8	5941.57	10696.6	7150.49	6676.92	5055.44	5484.4	3159.95	4968.12	3107.47	1429.12	1662.08	2315.13	10774.4	1210.62	2560.31	2624.1
0.136327	0.523657	0.499761	SLC39A6	13209.6	6237.81	19021.8	9636.74	9713.53	1529.25	5518.91	6046.51	3977.28	17406.3	9470.87	23999.9	2121.16	2666.15	6588.42	2742.48	12456.8	522.679	11502.7	5893.17	4374.48	13767.8	6595.14	8165.6	6231.97	5687.69	2615.77	2883.32	9227.48	1244.93	4827.82	9108.92	10691.7	5410.75	5647.33	4751.26	2932.74	5008.93	5085.56	8619.01	4262.56	7388.15	13109.4	2900.88	4037.63	1148.32
0.135801	0.181829	0.339371	AMACR	1585.91	664.251	804.303	5830.68	2382.23	505.272	1091.12	994.538	512.922	2154.68	461.332	1423.98	260.753	394.48	710.995	384.747	1235.36	151.025	984.998	632.999	278.014	1545.43	523.923	334.135	1106.3	411.679	175.439	192.664	1858.1	248.464	1701.03	1069.7	5347.92	1192.75	224.057	269.522	211.771	11777.3	309.015	319.369	408.38	547.12	1019.51	232.001	445.218	141.56
0.135482	0.182703	0.638236	CORO1B	7450.49	2460.4	5090.88	6557.75	5211	836.122	3997.26	2512.37	1869.67	6793.72	5841.47	10324.9	1498.97	1711.35	3856.41	1161.98	5665.78	501.07	4808.67	3257.09	1888.64	5962.01	4451.71	4365.05	2697.16	3501.12	1385.14	1980.53	5394.34	1881.33	3503.78	6514.44	2540.8	4333.18	2602.54	2653.88	2196.27	3547.41	2262.7	1351.94	1276.38	2011.17	6064.91	1202.36	1709.79	1743.9
0.135238	0.614886	0.427349	COPA	8267.1	4182.02	9960.26	7778.84	5882.12	2152.95	4421.25	4537.89	4565.29	7317.68	6583.42	13065.2	2448.06	2882.72	5363.2	3237.54	6606.13	1016.83	7667.09	4396.67	4239.12	7698.94	5925.55	5815.92	5268.23	4392.4	2136.34	2551.48	5680.04	1757.7	3235.62	6809.89	5939.08	6305.61	3543.42	3500.2	2660.48	3939.83	5243.42	4109.67	3359.6	5388.96	7849.02	2372.25	4255.89	2314.64
0.135123	0.122487	0.508755	GNB2L1	34282	20897.9	39275.6	40355.3	30156.8	5412.36	36513.5	11167.3	13275.6	20131.3	21415.5	42603	8731.09	14437.5	15756.5	7056.4	31560.3	4680.83	22574.3	18367.2	10980.5	24335.8	20913.3	20960.8	16449.2	21151.2	8694.09	19233.2	36030.1	14252.8	17082	34421.6	32228.2	27804.9	19751.6	16204.1	12955.6	27417.2	12898.4	10033	10214.2	16685.7	25119.4	7730.33	10823.7	19968.2
0.134639	0.351696	0.404575	SREBF1	4893.71	1786.1	3681.52	6848.65	2978.97	769.665	1415.26	1788.01	1154.79	5624.49	4612.76	8469.75	1102.39	915.015	2626.53	1009.32	2342.17	306.826	4026.12	1922.39	1864.89	3956.58	2099.77	2872.24	1822.66	2021.35	1419.31	1770.57	1560.5	622.814	1001.47	4019.02	1088.96	4614.63	2305.13	1900.08	1030.12	2845.18	7547.45	2661.33	2946.67	5813.66	4263.85	1498.45	6239.87	755.127
0.13422	0.738337	0.377104	DYNC1H1	12649.8	6402.44	14083.5	10543.7	7133.49	6174.83	2412.31	7627.48	6603.51	11454.5	10652.1	11629.9	5400.83	4758.35	8855.18	6303.13	4622.71	1901.13	11890.6	3817	7655.67	7344.14	7519.35	9812.88	9785.06	4305.96	4179.11	3778.86	6411.09	3425.91	5222.72	8338.37	4228.91	6332.16	4537.95	6631.47	3510.08	4248.85	4876.14	5678.88	5411.03	7377.01	10855.1	4724.09	4911.52	3621.87
0.133967	0.132601	-0.192483	LUM	1277.12	1402.92	780.54	2457.61	2358.05	2164.92	9084.77	3990.72	13279	2106.31	4164.41	4994.2	4418.49	8443.66	8099.1	9158.26	8223.95	2521.35	4258.02	8237.75	10939.4	6091.64	8515.79	4657.19	4680.64	9887.7	2157.62	1172.47	775.872	1449	826.984	889.49	2716.64	2383.02	510.784	571.795	1381.24	2496.14	276.736	781.23	664.204	711.763	945.935	427.29	414.79	3774.78
0.133579	0.0407524	0.510357	HIST2H2AA3	3485.7	905.76	1640.6	5801.7	2884.46	142.153	5130.59	769.241	728.862	3234.84	3567.84	3811.52	341.924	684.585	1537.79	297.948	6783.14	92.4061	2123.49	2282.89	525.489	5126.59	2347.04	1459.21	1219.2	1679.07	421.408	791.368	2312.56	1108.77	1954.96	6680.72	6060.25	800.887	1087.8	1287.48	737.793	1306.01	302.323	113.301	202.625	324.726	2407.72	156.84	224.921	1010.62
0.133574	0.218883	0.497787	PRDX6	7740.22	4169.82	7225.94	4643.06	6418.05	2345.94	9767.34	3512.3	3583.98	9534.83	8202.06	16721.5	3216.55	3021.52	5781.66	2328.11	12705.5	1622.72	8848.05	6056.32	3612.82	11942.1	6775.5	6698.29	3327.57	8612.41	2052.51	3106.15	7339.97	2916.97	5234.89	9694.49	6892.16	3641.56	3998.45	4916.09	3186.86	5168.99	4835.59	3735.46	3684.03	5677.39	7927.77	2177.29	4496	2863.74
0.133515	0.0437798	0.593502	ATP5G2	7126.44	4184.99	7500.13	6806.59	5929.74	1417.45	7373.79	2459.72	2564.35	5040.88	5027.51	8779.22	1856.67	2672.18	2879.63	1477.47	8032.19	1202.71	4871.99	3968.45	2014.41	6013.36	4271.77	4571.11	3186.51	4856.92	1847.04	3850.66	6980.04	3302.81	3800.41	7804.92	6254	4537.6	4638.76	3326.07	3142.68	4419.61	3564.5	2148.01	2404.12	3502.08	5499.45	1568.18	2262.85	3279.43
0.133386	0.648916	0.467558	TTC3	9158.39	5069.43	10412.1	5611.89	6020.59	3404.47	3477.93	4813.21	5568.87	7916.2	7312.71	13499.7	3000.05	3723.31	5658.5	5375.89	8781.83	1828.66	9097.61	5468.64	5737.18	9407.66	7073.37	6319.76	6295.76	6087.76	2250.67	2510.66	4564.55	2227.64	3175.46	5824.65	4012.46	4378.75	3552.85	3781.36	2109.07	2895.69	4364.4	3193.94	4225.01	5447.39	6640.88	2747.52	3214.14	3116.02
0.132896	0.319608	0.5926	XRCC6	8324.77	4717.41	8133.52	7303.91	6427.21	2385.65	8121.14	4224.39	4706.66	6864.66	6449.34	11151.1	2928.15	3971.62	5016.16	3082.13	9648.43	2059.44	7517.42	5704.3	3812.34	8752.79	6339.71	6790.67	5275.42	6508.08	3080.84	3435.77	6001.1	2523.47	3376.58	7622.72	4483.4	4722.37	3776.07	3884.71	2451.06	3229.68	4269.53	3486.84	3345.27	4470.18	6821.66	2596.54	3482.15	2712.55
0.13233	-0.0149196	0.417621	RPL18A	3037.12	1560.99	2672.48	3649.83	2693.24	491.957	3616.85	915.848	1077.11	1532.78	1652.5	2973.47	771.524	1311.73	1305.31	658.165	3315.71	498.086	1974.41	1723.57	818.207	2096.34	1911.67	1471.81	1425.55	1977.64	1049.67	1716.47	3616.77	961.645	1445.04	2627.5	2156.5	2445.18	1484.14	1269.49	746.264	2589.45	1263.62	758.718	939.978	1288.77	2147.48	755.089	1249.73	1640.89
0.1317	0.31387	0.356179	ECE1	11575.4	4077.97	11018	7102.79	6191.3	1371.74	2319.7	4733.93	4522.83	7250.77	7687.09	9911.58	2367.28	3380.24	5581	2955.89	5600.46	766.469	7987.83	3674.9	5321.62	7559.21	7112.95	5798.17	6543.74	3731.78	2277.74	2889.75	6320.06	2402.11	4785.58	9941.52	4065.85	4792.55	4493.51	4348.32	3207.79	3057.73	1586.8	2035.95	1403.51	3024.36	9642.65	934.955	1397.97	3004.66
0.131534	-0.103167	0.428769	RPS20	19433.8	12787.2	23444.5	14217.6	15516.2	3773.71	31412.2	6647.9	7151.91	11024.9	12164.6	23832.2	5820.67	9654.37	9172.22	5390.04	24725.1	4480.14	15496.4	12674.9	6495.66	16956.8	14233.6	14484.8	9911.44	17880.5	7808.8	13781.1	23559	12278.5	12149.2	24038.9	15406.2	11074	15506.3	10022	8125.86	22255.9	8763.04	6837.62	7750.61	11447	15424.2	5281.72	7534.87	15050.1
0.131078	0.580373	0.486436	ACLY	10270.9	4412.97	7788.03	11021.6	8221.85	1604.35	4279.5	4941.57	3817.53	14405.6	9989.8	19258.3	2130.76	2058.22	6383.64	2471.89	6896.4	563.629	8463.03	5147.9	4345.3	8022.16	5609.73	7859.06	3988.23	4495.62	1468.9	1237.03	5486.07	1277.32	3561.86	4847.64	5429.77	5669.71	2011.91	4201.21	1565.94	2050.44	1448.63	1184.96	1172.72	1770.04	8468.43	971.233	1163.55	1338.71
0.13034	-0.0262764	0.513524	RPL19	23838.9	16666.4	28062	25234.6	22279.7	4568.8	31343.9	9211.74	10869	15406	17609.1	27852	7302.23	12617.6	11087.2	6410.31	28827.3	5079.23	19287	14920.3	8120.54	20762.3	16655.4	17823.1	13430.7	19266.7	9177.53	16112.3	26020.1	11032.5	12902.1	28737	28513.4	18320.5	17632	11467.6	11163.7	14758.4	19886	11649.4	13691.7	21107.7	19796.5	8922.26	15354.3	13966.9
0.130308	0.233826	0.417714	IMPDH2	5271.13	3250.12	6304.64	7630.86	4361.49	813.57	3005.49	1726.38	1794.84	2747.56	2648.57	4220.54	937.931	1675.14	1944.11	1098.77	3003.31	650.663	3185.42	1995.48	1376.27	3036.14	2609.41	2767.56	2560.59	2517.74	1411.81	1784.25	4143	1402.68	1974.02	3963.32	4649.02	3016.86	2174.76	2071.35	1310.82	5163.24	1026.64	1187.92	1037.38	1616.03	3701.34	969.278	997.055	1691.65
0.129879	0.594018	0.486954	DDB1	9868.11	5231.39	9709.22	6751.8	5919.48	2753.93	4344.56	4879.94	4712.1	7904.92	7260.48	13072.2	3105.29	3338.66	6106.07	3096.09	5625.22	1229.57	9019.58	4400.58	4569.25	7824.35	6575.97	7016.23	7025.91	4748.26	3101.79	3831.35	6324.26	2173.15	3812.35	9033.73	3292.14	4665.93	3880.24	4403.35	2476.64	3403.6	7592.72	6439.83	6907.65	8130.82	7916.84	4219.68	8218.4	2595.62
0.129732	0.206503	0.656914	PPP2R1A	10845.3	4761.29	9234.87	9884.17	7645.62	3100.49	5643.18	4398.82	4314.4	7888.79	7507.8	12263.4	3698.7	4046.05	6066	3511.22	7794.08	2311.11	7253.5	5675.94	4061.17	8266.69	7041.54	7156.3	5024.15	6121.6	3200.17	4785.62	8356.37	4648.04	5672.03	9664.65	5563.73	6383.83	5696.59	6117.4	3968.67	4252.22	4352.19	3385.41	3503.31	4984.87	8688.72	3284.29	3601.18	4356.22
0.129503	0.0729321	0.660963	SSR2	7276.39	3692.54	5261.79	5041.76	5461.94	1226.35	9546.95	2599.14	2595.42	5048.54	4736.7	11863.1	1633.49	2712.19	4086.23	1281.99	8590.6	920.718	4790.27	4169.9	2315.05	6277.66	4704.29	4486.82	2969.69	5716.58	1377.83	2432.63	7262.24	2471.06	3707.42	5483.73	9082.87	4643.24	3403.62	3113.73	2163.22	4439.02	3914.06	2312.03	2798.42	3868.85	5076.1	1957.02	2814.44	2800.35
0.129094	0.0212399	0.49903	HIST1H1C	4594.44	1119.18	2461.35	6202.52	2976.41	159.427	2926.66	761.761	458.808	3074.83	1857.47	2661.84	270.513	580.433	1137.36	285.117	4719.64	77.3632	1752.09	1734.97	502.416	3052.98	1710.91	1205.46	1119.17	1094.02	420.618	697.852	1994.65	747.482	1507.26	3998.73	3437.93	551.659	1080.25	2604.75	767.192	2882.82	1540.35	382.699	340.708	1530.42	2542.67	265.02	813.028	670.106
0.129073	0.482982	0.599764	APLP2	24104.5	12824.4	30187	32883.8	21924.3	9684.99	15610.7	14337	12508.2	36394.5	23734.3	47221.8	8866.92	9576.59	21021.4	10135.3	27882.2	3558.95	27238.7	15831.1	14265.1	33602.1	19503.9	23391.2	17750.7	17428.3	6928.44	9227.33	25227.7	8009.53	17112.3	23443.4	16886.5	13647.1	12286.3	15361.9	8831.76	13702.9	5505.59	8129.69	7210.8	21046.4	21925.5	7727.72	5620.6	7185.49
0.128936	0.253922	0.467348	MCCC2	5604.7	3092.05	4050.77	12974.8	4049.01	1041.37	3048.28	4047.56	1948.9	11217.5	4190.39	16252.9	1313.36	1125.11	4657.27	1043.67	4862.41	276.024	4549.17	3093.95	2830.36	5763.36	3416.52	3784.66	2238.95	2717.77	632.804	966.334	7611.66	1279.23	3771.25	4079.88	14610.5	2858.02	1558.97	2641.26	1320.79	1867.4	2197.75	1361.59	1502.48	2058.79	4724.63	903.674	1838.81	1327.36
0.128332	0.186854	0.514755	TARP	2772.81	2705.8	12229.1	3561.47	5722.03	1159.42	2201.88	1631.23	277.045	4550.37	848.411	5106.2	448.47	380.176	722.192	517.776	6316.92	41.6663	2753.65	1932.33	804.86	4468.35	1215.14	973.31	1693.29	1572.13	1040.98	2009.49	9044.72	1574.36	2140.93	2479.12	17018.3	1401.55	3299.03	3100.58	2171.19	2773.08	78.73	17.8115	4.30287	9.62524	7918.52	6.51687	9.98031	257.42
0.128301	0.0431741	0.237869	PTP4A3	1083.33	578.965	411.292	1654.19	431.533	607.958	324.435	375.495	454.924	727.093	556.479	475.561	424.721	426.217	539.803	335.687	849.209	656.752	682.799	632.999	469.841	838.369	643.07	466.109	796.928	338.332	243.401	233.489	692.542	364.948	304.666	410.136	921.427	947.335	241.454	328.849	371.72	6471.24	175.961	98.4578	104.442	170.215	1294.46	91.6708	72.2962	309.032
0.12818	0.10793	0.493259	RPL4	34627.7	23342.5	37540.9	37613.8	29615.7	8841.9	31256.8	15076	17252.1	22537.5	21808.5	40556.9	12068.3	19616.7	18363.6	12071.5	33742.9	8728.08	29167.9	23233.8	14953.3	26882.1	25932.1	25019.6	21554.8	27117.2	14394.9	20393	31849.9	15853.1	17329.7	33649.5	41564.6	24879.4	19399.3	16442.2	13212.5	22107.2	17484.7	14228.6	14434.1	21197.4	26865.4	11320.5	14631.6	21066.7
0.127909	0.639736	0.500502	THRAP3	6223.56	3582.24	6673.89	3745.97	4193.35	1685.32	2170.52	3170.01	3522.36	6537.79	5526.11	9329.98	1702.3	1992.29	3735.01	2522.27	5641.55	872.127	6547.51	3213.53	3179.85	5701.08	4616.97	5200.38	4189.79	3504.58	1672.2	1771.58	3343.67	1397.81	2076.64	4650.33	2774.83	2136.46	2281.03	2730.12	1322.95	1750.93	2422.13	1968.17	1811.89	2732.56	4945.77	1388.75	2054.96	1468.49
0.12789	0.209857	-0.0014101	IGFBP5	7790.41	5582.99	10542.8	13151.6	8935.82	12398.2	3751.67	7415.65	18171.6	17528	26796	24136.2	10576.9	12217	18058	12480.4	21179.1	4254.38	26569.2	11644.5	25863.2	23636.4	20459.9	13322.2	23872.2	9492.57	4339.73	3310.67	5147.5	8464.14	5224.79	7212.98	3457.43	3142.72	1820.33	9067.91	4420.95	7891.35	2230.81	3812.64	6712.84	11836	10158.1	4092.82	4027.9	5194.44
0.127275	0.238634	0.441205	BTF3	9554.87	7002.93	10827	9200.22	8441.64	2476.94	12130.4	4080.78	5183.33	6938.82	6211.61	12499.8	3490.65	5574.35	5279.28	3318.94	12531.1	2556.33	8740.94	7282.85	4200.52	8957.33	7254.94	7698.89	6576.38	7980.2	3568.44	5780.11	8334.67	3082.56	4326.63	9940.73	9917.65	7773.37	5518.01	4004.71	3410.92	4873.83	6334.61	4664.37	4294.64	7356.24	6384.85	3188.71	4265.96	4552.39
0.127127	-0.020346	0.484547	RPL37A	16499	12761.2	24605.3	16135.5	16754.7	3550.22	24881.9	6781.05	7209.39	12648.3	14095.8	24311	5626.61	8459.53	8019.54	4875.29	21949.3	4158.51	14387.4	11658.9	5683.56	15156.3	12461.9	13791.9	9355.3	13857.1	8332.74	13295.4	23559.7	10226.4	9679.75	23939.9	16431.9	14649.9	12440.3	8663.9	9401.8	14245.9	8279.64	4890.23	6533.3	9691.63	15638.6	4457.55	6163.68	11606.6
0.126879	0.128317	0.550854	MYL12B	7142.96	4646.89	7414.22	4943.14	6395.34	1472.75	9540.8	3151.76	3993.59	6089.2	5194.37	10706.3	2148.17	3729.79	4064.43	2210.55	12335.1	1726.23	6612.3	5641.73	3392.95	9291.5	6130.79	6053.12	4269.45	6507.34	2147.34	3820.09	6429.65	2681.57	3762.3	8390.88	5230.27	3354.19	4585.32	3628.88	2921.61	4483.39	4330.94	3853.21	3310.46	5743.75	5524.26	2073.45	3288.62	3057.56
0.126713	-0.0200509	0.384169	PRAC	1083.96	656.256	1498.02	2345.92	1160.16	104.005	2195.43	166.355	274.974	825.436	941.864	1505.13	151.605	205.174	299.366	116.047	2041.37	39.2786	1006.71	512.246	282.764	1037.86	707.133	753.153	405.203	766.558	316.501	705.494	972.29	454.27	664.664	875.965	2993.84	483.965	761.879	438.376	433.175	422.924	4.72378	0	0	0.506632	1297.82	0.651669	1.46055	426.82
0.126501	0.00327851	0.517778	UBA52	8184.35	6361.44	11100.3	10159.2	8598.43	1904.73	9553.69	3513.19	4111.4	5713.56	7322.03	12365.1	2866.34	4864.06	3995.19	2858.9	11380.6	2124.62	8123.29	5830.9	3604.91	8387.05	6592.69	6442.14	4568.93	9061.14	3674.33	6151.36	9758.27	4380.77	4804.18	11960	5659.01	6654.61	5601.22	5258.9	3643.95	7217.05	5845.7	3985.07	3894.08	5812.14	7201.72	3433.31	5040.29	5509.47
0.126499	-0.0445488	0.0517106	APOD	1390.22	1141.53	573.98	2196.05	1841.16	370.077	918.207	1309	1248	1990.23	2320.5	1531.64	747.775	1296.53	1165.35	1265.57	3393.68	462.15	2522.86	1443.47	1354.78	2623.69	3309.2	2436.42	3617.77	1288.87	695.432	603.129	669.434	974.878	963.131	2966.43	7727.9	1567.83	488.986	736.353	1135.92	3140.53	212.177	362.908	715.838	608.418	1191.46	493.545	796.719	1159.03
0.126389	0.400391	0.322144	CCND1	7455.54	4758.52	7759.17	3407.02	5173.45	3134.7	2531.73	4355.96	5059.21	5108.48	5156.58	7648.91	3698.79	4255.99	5179	3908.37	4673.04	1710.32	6462.09	3792.97	4322.18	5634.38	4809.64	4513.83	5495.46	4035.36	3256.71	4482.13	5549.85	2761.79	2745.03	8501.22	2290.1	3100.66	3604.68	3386.72	2616.02	3055.49	2000.76	2788.75	2706.44	4105.02	4530.8	2965.92	1929.73	3985.69
0.126222	-0.00738856	0.52205	RPS10	7561.04	5296.17	9177.29	8141.25	7900.21	1288.73	14258.4	2912.4	3476.27	5117.06	5880.44	10393.6	2376.22	4535.29	3151.01	2102.81	12790.8	1999.98	5920.66	5769.79	2565.46	6847.52	5601.57	5577.71	4177.51	7674.47	3231.19	4617.09	8551.74	3841.7	3766.66	8699.18	4480.21	5106.42	4566.24	3631.3	2749.04	4583.43	2744.53	2579.69	2793.73	4208.77	6209.54	1890.76	2590.01	4264.56
0.126217	0.0984968	0.654297	HPN	1042.03	891.819	2144.2	2493.66	2035.31	144.672	497.35	659.435	257.367	1334.48	1068.63	656.263	208.863	79.343	508.275	152.465	1675.24	9.78981	204.656	772.171	62.4344	926.33	330.92	901.923	355.189	680.122	47.811	104.175	3224.28	370.171	925.019	151.961	3091.03	2758.86	624.594	646.423	312.59	1346.03	1072.7	140.76	157.25	322.193	1912.05	144.675	507.777	697.732
0.125554	-0.00584449	-0.120781	CD74	63099.8	13450.5	6503.89	17522.8	13486.7	6239.01	15634.7	12191.5	37006.8	10227.3	18834.2	14669.4	12968	18605.2	22172.3	14342.6	32023.4	4647.29	26107.2	16851.2	13279.3	23425.5	29482.5	21529.8	25777.2	12300.5	4441.68	11978.9	12897.1	10058.7	7973.67	39607.4	7687.94	9655.26	9032.93	8579.33	8545.41	12076	13504.6	22013.5	9866.05	16090.9	14791.1	7296.95	8193.33	20643.5
0.125154	0.130026	0.482138	RPL15	26482.7	16396.1	33140	20561.9	23557.4	6878.16	32932.4	10206	12268.7	18542.9	16108.8	31034.3	8391.12	13649	12846.5	8469.34	34585.3	6156.11	21828.2	18322.8	10030.2	25578.2	19483.1	16631.4	15699.6	21166	8972.66	14179.1	25389.1	10781.5	12729.4	26372.8	28449.5	16486.6	15648.4	11440.5	10321.1	24525.2	13895.1	10857.3	11843	19196.8	19315.6	7830.69	12388.5	13844.8
0.124671	0.0241416	0.480395	RPS8	22588.5	19235.4	32672.1	28224.9	26620.6	4885.38	42441.8	9724.27	11871.3	16121.4	16429.3	35039	7788.6	14753.3	11242.2	7006.96	35247.4	5639.4	21812.4	18854.6	9724.6	24989.4	17293.1	17872	13801.1	25089	9189.19	15745.9	30163.4	13411.3	12893.3	26493.4	33055.3	18704.1	15209.1	11232.4	11211.9	15238.7	8424.11	7207.95	8733.23	13691.7	21151.9	6185.17	8718.14	16708.3
0.124574	-0.0433239	0.458159	RPL28	17720.8	7838.17	17002.8	17821.1	17629.9	2038.48	15161.1	5320.36	6896.35	10039	12468.1	19718.7	4732.93	8686.61	7053.38	4075.41	16679.2	2641.57	12302.5	9662.8	5434.96	11814.6	10386.6	11240	8441.27	9869.68	5914.73	11028.1	15483.8	8721.84	9689.17	22913.1	20034.8	13246.9	13510.3	8574.23	7978.36	12006.9	9966.43	5658.35	5653.56	10115.1	15819.8	5217.63	7516.61	13497.6
0.124191	0.275816	0.176922	NAMPT	2090.41	5113.1	2229.2	2100.97	1840.79	763.786	2935.45	1779.34	1573.2	2872.5	2427.5	5194.38	1156.07	1653.02	2248.2	910.071	6619.83	477.193	4272.37	2270.61	3247.27	4582.41	2784.87	3790.36	2265.3	1962.33	914.731	653.407	2506.18	663.209	1743.28	3546.42	4882.73	969.645	1197.42	2163.96	914.186	5493.85	1189.22	571.203	857.05	1051.18	2168.5	319.327	647.258	847.644
0.124131	-0.0855059	0.537824	UQCRQ	2335.66	1509.94	3853.35	2457.96	3178.99	484.759	4767.76	1057.97	802.395	2007.16	1877.23	3528.03	663.026	1021.4	1150.62	630.238	4385.12	517.785	1859.57	1781.75	737.902	3590.84	1793.33	1880.33	1039.21	2694.06	1445.99	1743.42	2942.08	1116.09	1567.41	3442.2	2168.65	2452.05	2748.84	1419.55	1978.69	1302.84	2705.16	1299	1391.39	2257.88	3327.59	836.116	1794.99	1014.69
0.123929	0.292196	0.443084	UAP1	2576.47	1412.35	1667.1	3645.94	1921.02	377.035	1571.18	1085.19	691.577	2152.66	1291.39	3917.56	449.934	530.816	893.385	424.561	3447.41	228.269	1844.85	1208.69	774.096	2443.98	1424.87	1285.25	1446.21	1077.23	396.12	540.383	1928.12	408.651	665.582	2901.19	4962.02	1931.09	919.494	1020.91	488.485	1892.96	2746.5	1037.02	1931.2	2238.63	1394.1	789.629	1922.06	416.541
0.123898	-0.0770871	0.393285	RPS19	17626.8	12473.8	18235.8	16717.3	15718.7	2269.77	23097	5377.5	6758.87	8621.53	10500	17091	4748.38	8890.89	7013.9	3884.27	19881.1	2971.08	11859.4	10353.4	4816.95	12616.8	10613.9	11911.9	8001.03	13936.1	6758.53	11336.4	21076.7	9437.63	9675.39	21013.6	17378.3	13661	11975.6	6714.16	7326.44	17221.2	7326.61	5819.15	4933.81	7780.76	12476.7	3924.25	5172.71	14036.9
0.123501	0.17753	0.349035	BASP1	3197.88	2995.28	5917.11	1749.28	2428.75	410.744	2230.6	1267.11	1106.37	3365.83	3821.1	2766.8	555.504	845.282	1618.23	551.741	4965.66	122.731	2930.7	1428.27	914.347	5402.68	2388.26	2706.37	1660.04	1678.08	2568.75	6063.07	4084.88	1268.79	1411.29	6818.76	4328.02	1291.72	8546.88	1872.69	4141.08	484.134	4089.63	1883.31	1355.79	1645.92	5352.31	625.838	1336.38	557.672
0.12347	0.112107	-0.113649	HLA-DRA	19993.6	4922.23	8138.09	6191.57	5067.04	2284.04	13694.9	4546.33	14839.3	3806.35	7838.13	5543.88	3996.05	7396.78	7830.67	7039.23	26599.9	1870.92	13137	10056.6	5006.96	12378.6	11940.1	8869.26	9748.22	12283.7	1447.76	2884.92	3685.39	1978.83	1903.76	13361.4	1361.36	2565.89	2098.89	2248.79	1582.22	2917.48	1768.28	5667.75	2289.51	3287.28	5190.45	1775.42	1576.15	4163.91
0.123314	0.0523829	0.460965	RPS24	19796	16505.2	25521.1	22501.6	19380.2	3961.8	29303.5	7886.59	7987.96	14029.2	14356.9	26904.6	6506.96	11834.4	10349.7	5943.11	27602.5	4877.47	18500.4	15144.9	8044.98	18696.6	15359.8	16827.9	11123.5	20549.4	7751.7	15048.5	23933.7	10162.5	11062.8	23250.9	22457.3	11479.6	13180.6	10165.1	8570.49	10791	7189.62	6223.37	7769.78	10626.3	17074.7	4708.23	5471.14	14375
0.123256	0.0471051	0.151482	DNAH8	120.723	75.8559	1009.95	274.992	496.74	1.79938	42.7891	463.758	21.4904	80.2059	84.7	31.3795	4.39197	29.2787	5.89304	11.5104	97.4589	5.49184	100.856	16.0808	9.72709	170.872	177.089	61.7879	68.8814	4.9392	63.0236	26.3454	60.9213	2.95999	16.7601	35.4046	384.94	293.087	196.391	3.7583	98.6603	7.13129	0	1.48427	1.17353	8.10552	43.3028	0.434475	1.70394	3.2124
0.123156	-0.091953	0.515496	MIF	6765.16	1379.92	3479.23	9550.82	2975.69	786.639	7431.88	2290.67	2425.87	7702.47	6719.39	6576.41	1899.17	2773.32	1987.07	1354.37	9332.65	1188.52	3287.73	3302.49	2311.01	7790.41	2765.97	3197.63	3003.13	4933.34	2252.14	2990.58	5077.81	1413.11	4386.94	3124.93	4204.7	4761.77	1864.64	1587.76	2618.73	3796.4	6973.21	3072.88	3176.08	4188.36	6601.77	3279.1	5858.31	3099.41
0.123022	0.208305	0.663668	ST14	9466.55	3184.72	4930.02	7412.42	4535.86	434.736	2006.69	2246.69	2041.85	5251.27	4806.72	6543.16	966.723	1543.28	2994.84	867.804	3199.81	148.041	4665.86	2126.17	1614.92	4031.07	3597.68	3141.59	3405.14	2497.98	978.939	2009.89	6957.64	1622.42	3073.3	6964.75	2857.64	4872.63	2722.43	2133.09	1604.97	4661.28	4474.22	3708.74	2589.14	3639.87	5286.72	1941.38	3708.53	1695.72
0.122961	-0.00971257	0.271302	NPC2	3541.62	2328.78	3905.44	3578.43	2409.33	728.638	6027.69	1305.41	3128.8	3121.18	3046.09	5098.08	1255.46	2323.3	2660.41	1417.66	5643.13	584.642	4191.03	2444.87	3020.15	4687.21	3851.49	3425.33	3043.66	4044.68	777.62	2595.93	3596.46	1556.6	1834.2	4392.95	2417.71	1913.17	2199.7	2021.95	1463.13	3771.45	6377.92	12577.1	4877.48	15248.4	3121.58	2022.19	7104.74	2353.19
0.122706	0.0990347	0.622602	ECH1	5062.72	2481.72	4603.72	4411.28	4549.42	967.959	3647.04	2138.67	2007.93	4679.35	4559.4	8482.1	1656.55	2281.73	3173.4	1128.96	5453.33	645.768	4057.78	3034.3	1825.07	5411.94	3677.86	3456.04	2154.19	3583.61	1224.91	2234.53	5050.27	2444.59	4088.54	6232.05	2988.4	2905.88	3296.3	3335.92	1161.67	1968.23	2862.62	1970.14	1946.45	3011.7	4262.17	1803.22	2438.6	2048.01
0.122706	-0.0645312	0.451674	RPL36	10338.3	5665	15095.3	11499.1	9342.08	1541.61	16045.3	3511.7	3732.34	7301.56	7209.94	13381.2	2837.22	4774.88	4160.78	2262.63	13542	1906.62	7575.21	5722.13	2707.07	8667.35	6558.01	7008.73	4982.22	7755.72	3762.45	8100.51	13290.3	4908.34	5534.04	13143.8	7677.71	8715.75	8200.21	5695.93	4492.7	9461.42	4430.53	3331.73	3820.93	5790.36	9226.86	2464.03	4634.02	7540.13
0.122083	0.053958	0.617339	RHOC	5902.7	3613.61	5595.39	6066.44	6529.05	1898.13	10014.7	3062.6	2988.2	6255.66	5854.46	9635.12	2547.67	3769.35	4380	2062.61	10614.1	2037.59	5561.41	5680.91	2932.15	9379.04	5928.41	5529.42	3906.18	7509.99	2477.08	3603.69	7074.93	3436.71	3986.15	7880.1	3872.42	3838.73	3775.65	4811.66	3012.46	2762.38	3355.47	6674.35	3549.85	5548.71	5874.04	3250.84	3649.62	3688.47
0.122006	0.313142	0.550705	FURIN	9509.12	5006.9	6029.53	2866.56	4943.22	1139.74	2225.62	2583.28	2394.5	6786.06	9892.67	7862.72	1499.45	2034.09	3190.79	1281.61	6434.39	432.064	6212.19	2525.85	2332.69	9155.98	5045.41	5239.97	3499.48	2619.73	1468.31	2920.12	5538.24	1869.84	4015.53	7586.12	2718.56	2357.28	4216.85	3619.49	2679.77	2698.2	2208.38	1827.41	1538.47	2546.64	8057.26	1257.98	1992.16	1296.95
0.121737	-0.00142891	0.610901	PFN1	10295.7	6382.14	7902.28	9478.75	8384.5	4119.91	9602.05	5393.96	6450.49	8072.18	8210.25	11268.5	4922.43	5554.9	6287.58	4494.31	11317.9	5339.85	7922.68	6952.46	4914.44	9123.99	7909.44	7299.97	6111.58	7606.8	5325	6371.77	8993.95	6203.77	5913.1	9750.97	8176.15	6867.03	6249.29	6789.59	5921.45	5775.54	5456.77	4666.11	4852.84	5634.33	8832.93	4820.54	4660.31	5811.21
0.121713	0.0972085	0.195411	COL9A2	2394.75	570.764	956.024	2177.67	878.453	81.333	418.806	391.053	193.155	1816.52	924.641	1658.78	176.818	227.077	497.962	141.143	546.296	30.2051	1053.46	487.394	259.238	999.14	863.82	548.293	817.293	512.685	146.792	459.738	1108.14	222.521	1758.43	1947.65	17726.1	1271.88	732.116	438.107	529.676	71.1147	1514.37	1386.82	1015.86	2879.47	1260.83	600.422	1989.24	402.834
0.121605	0.0449381	0.666344	CAPNS1	9500.23	5985.03	13902.6	8758.04	8667.3	2452.95	7617.34	4317.14	4031.91	7985.12	6943.14	12807.1	3323.26	4466.45	5672.05	2616.24	7891.01	1959.75	7016.82	5023.06	3694.71	8514.16	6400.1	6091.21	5203.54	5380.97	3827.25	8020.47	9565	4939.51	5891.06	14213.1	7303.64	7369.88	9571.38	6963.87	6101.66	5886.27	6112.6	4305.92	4561.42	5911.43	8173.3	3629.69	5182.2	4942.59
0.121253	-0.0568576	0.517772	FAU	7892.08	5449.12	8447.02	6696.66	8023.66	1683.04	13114.9	3310.94	3829.18	5488.66	6392.31	10428.3	3015.01	5175.62	3710.55	2348.3	12734.4	2438.73	6522.48	6201.63	2916.77	8146.32	6597.59	6039.62	4852.25	8242.22	3478.94	5651.6	9693.49	4788.9	4333.52	9594.64	7293.09	4729.62	6272.56	3956.39	4238.41	5792.77	5528.81	3539.04	4252	6029.98	6931.81	3027.96	4727.73	5296.38
0.120662	0.157459	0.286509	ODC1	18309.2	7396.56	4072.7	3376.25	5280.61	988.712	3103.38	3144.58	1932.58	3816.83	7423.95	9262.89	995.515	1556.69	2874.63	1160.28	8287.69	923.703	4613.22	3597.71	2370.02	7381.18	3747.84	4452.63	3096.67	3228.24	1859.69	1295.95	5575.35	1399.55	3062.27	3755.67	6897.91	4447.59	5972.63	1813.9	4417.96	6339.7	2059.97	1591.65	1385.13	2574.51	10583.5	867.831	1651.86	1893.39
0.120177	0.0645502	0.460297	RPS23	14207.1	10185.2	20496.9	13733	9582.39	3757.51	20027.3	7394.7	7533.3	11273.2	10878.9	18554.5	4884.04	7062.65	8192.8	4994.54	19999.6	3922.24	12830.7	10430.9	6075.81	13524.6	13090.3	11884	10553.2	12776.4	5930.93	10748.1	15448.5	7761.24	8422.75	18237.3	11040.2	9856.44	9252.37	5246.01	6655.59	9726.27	6015.36	5190.06	7049.64	8049.26	10698.7	4372.39	5158.35	10078.6
0.11985	0.479979	0.45883	PPM1H	3275.39	1617.37	2852.54	2999.46	2031.65	432.336	1541.29	1474.15	1287.35	4345.23	3118.65	6261.83	440.174	744.26	2342.48	803.082	4098.01	78.6765	3538.04	1535.57	1226.07	3598.84	2056.93	2592.69	1378.83	1704.75	196.183	308.302	2253.39	508.942	1457.44	2470.76	3190.47	1452.08	530.066	1401.03	519.212	1413.38	1465.95	1249.03	1018.99	1661.12	2731.44	604.115	1267.5	501.776
0.119651	-0.087751	0.460134	RPS15	7410.46	2738.19	7529.38	7666.56	4530	1093.32	10227.5	2544.69	2528.1	4541.51	5458.63	7187.52	2277.48	3756.61	2670.14	1371.43	8775.51	1306.34	4018.76	4135.69	2167.33	6383.3	3857.61	3156.58	3552.19	4823.09	2899.48	5149.42	6941.18	3181.28	4200.35	7494.63	6626.15	6511.59	3632.29	2484.76	3031.73	6800.86	3150.77	2024.82	2073.98	2645.93	6841	1827.77	2316.4	5426.38
0.119206	0.351512	0.550689	SUN2	8708.54	3906.78	8198.41	4380.79	5236.28	2390.57	1551.54	3765.72	4189.6	5752.66	5924.48	9498.78	2938.4	2513.27	4487.55	3057.41	3928.38	1030.55	6053.91	3217.62	4922.36	4905.64	4836.49	4975.43	5137.66	3172.92	2904.62	2420.36	4577.15	2407.86	3860.56	5607.05	1000.08	3425.51	3046.68	3650.89	2274	4161.89	2310.33	2593.79	2514.04	2774.61	5980.83	2404.51	2718.78	2612.53
0.119188	0.624674	0.320823	EIF4G2	22960.8	15628.8	23094.5	16805.3	16798.3	8233.23	17269.2	13751.5	15280.5	20548	19536.9	35133.1	9780.77	11753.5	16464	11235.2	27379.1	5837.7	25077.3	16966.7	13089.3	25891.4	21305.8	21399.6	18055.6	17186.1	7467.01	9868.88	14384.1	6007.36	9134.71	23306.5	15585.9	13081.5	10813.2	10298.7	6514.41	9395.85	13055	11584.1	10973.1	16461.2	19363.9	8836.24	11493.6	7434.55
0.119174	0.233812	0.165309	FAM84A	4204.32	1668.62	1152.53	690.662	1536.38	196.495	427.891	479.317	698.05	1007.61	1603.65	1530.56	267.097	276.248	335.314	275.682	3332.57	46.3224	1378.85	430.381	562.135	1428.85	1312.26	483.205	663.658	330.677	137.111	283.565	1487.67	228.615	233.952	1093.96	1293.9	206.514	441.827	942.79	203.798	1135.46	59.4411	160.303	46.1579	117.023	763.054	44.0976	27.5066	164.046
0.119112	0.23218	-0.134444	A2M	7761.77	7372.25	4035.03	10336.6	8071.55	12338.9	7986.36	19709.1	70217.2	11456	13485.1	16829.7	17845.2	21432.6	21692.8	14396.7	7416.19	5324.31	13828.9	7716.04	53473	11130.6	9178.82	40731.1	17772	19769.4	4453.01	3814.67	4793.45	10339.9	4442.53	4084.87	3785.66	10236.5	2225.17	5287.74	4939.7	8789.25	2716.94	4525.83	4018.73	4197.05	6747.61	4857.65	3756.18	11954.7
0.119006	0.365571	0.480464	NDRG3	4427.34	3111.12	7897.71	2719.17	4076.12	643.226	4240.52	2745.75	2770.97	6678.85	5022.99	17469.7	786.815	1971.73	5292.83	1084.05	5273.31	372.49	5835.27	3907.63	2548.5	6924.96	3342.66	2595.09	2059.55	2887.93	849.336	1308.82	6095.63	1195.83	2806.51	3483.17	3109.58	1083.68	2380.37	1909.47	1377.59	1049.09	684.163	637.502	572.671	935.677	4891.53	401.223	550.863	820.232
0.118965	-0.0515713	0.450035	RPL24	10314.8	6923.59	13781	12408.6	10098.9	2083.71	17470	4030.51	4510.14	7240.7	6678.31	13278.9	3388.66	6140.93	5198.84	3111.38	17133.3	2880.23	9030.62	7764.1	3652.64	9376.94	8193.43	7841.97	5982.2	10156.4	4214.28	7588.29	13538.5	5632.14	6237.28	11160.8	14873.3	9472.01	8150.95	5107.49	4729.38	11639.4	5258.37	4255.95	4803.94	7732.13	8382.24	2961.27	4011.59	6946.7
0.118835	0.648656	0.300904	KIAA0100	7745.52	4343.25	6810.68	2723.92	5068.74	2327.87	1160.41	2851.31	2881.16	6646.87	4545.6	3742.69	1410.78	2322.77	1979.87	2860.88	5249.42	1060.49	5555.2	3015.41	3315.25	6962.07	3222.87	2680.8	4065.32	3122.07	1486.57	1182.64	2686.88	1073.47	1847.94	1909.66	2102.33	2476.43	1489.06	1781.02	996.283	1546.12	3243.42	2717.61	2472.45	3499.32	3755.06	1880.29	2711.61	1269.46
0.118671	0.174254	0.693573	SPINT2	18770.4	6180.2	11455.8	11122	8792.59	1020.26	10112.6	4433.53	4430.65	12100.2	11052.5	21192	2393.14	3715.71	6443.45	1671.07	13229.1	520.889	9080.68	5940.54	4155.28	12173.6	7978.81	7722.29	6054.38	9167.58	2773.83	5448.68	14692.5	3014.65	7191	13340	7692.09	6398.13	6803.88	6351.75	3707.4	8832.28	8735.48	5913.65	5558.11	8439.33	10636.1	3463.94	8227.89	3867.08
0.118473	0.157046	0.43789	RPS3A	6740.76	5618.66	9582.18	7196.1	6995.02	1572.68	15786.5	3422.84	4224.81	5017.5	4268.88	10045.8	2624.78	5136.06	4301.92	2472.65	13605.3	2386.68	6774.25	7011.81	2974	7631.6	5504.45	5709.08	4743.23	8274.57	2828.35	4049.35	7331.57	2736.41	3131.84	7689.16	5536.87	4945.67	3910.84	3441.24	2115.05	4008.77	2578.01	2185.12	2772.99	4002.08	5267.38	1624.88	2222.93	3571.54
0.117989	0.0982405	-0.0276203	ALDH1A1	554.053	821.704	1267.69	494.845	2022.86	760.907	1150.03	1034.03	1661.75	950.379	1216.86	781.781	898.892	1326.26	1676.86	2165.26	1951.81	684.211	1622.89	1919.17	1038.54	1484.4	1950.84	1122.98	1840.63	1749.94	1001.26	1227.78	492.973	652.762	524.155	833.002	13727.4	835.973	652.68	495.555	681.653	586.745	10773.4	8192.28	5477.14	11472.8	698.73	3842.79	6979.38	674.175
0.117765	0.50812	0.559077	RAB5B	7771.99	3791.15	7740.51	5746.91	5435.93	3034.75	4356.87	3899.76	3904.27	7427.71	5958.92	11175.4	2847.3	2869.31	4770.42	3090.81	6654.07	1756.19	6762.11	4744.42	3877.94	7648.01	5863.53	5886.35	4517.12	4795.18	2211.95	3545.57	5983.59	2891.9	3683.78	6635.77	6116.52	4000.81	3639.41	4127.39	2824.77	2809.92	3965.63	3244.9	3824.06	5002.61	5401.92	2764.03	3626.49	2692.63
0.117441	0.296438	0.692001	C17orf28	6557.14	2355.43	4025.17	6253.07	4148.29	540.541	1869.53	2148.55	1199.84	5361.7	4542.74	7850.82	985.918	990.111	3046.7	693.639	3032.29	130.491	3290.69	1796.66	1777.34	4276.86	3079.07	2847.94	2000.26	1671.66	891.418	1278.05	4109.74	1439.77	3045.97	5564.88	3300.77	3302.51	2716.15	3040.98	1605.47	2013.99	3977.44	1792.52	2084.93	2942.8	5354.83	1218.44	2870.91	1500.4
0.117428	0.0492916	0.471239	RPS6	39605.9	28271.1	51297.2	39290.7	42956.6	7170.38	72834.1	16531.6	19290.1	27567.9	25848.2	58538.9	12781.1	25057.2	19291.8	11501.3	59792.3	9807.22	36390.8	33433.1	15512	41016.9	32967.1	30121.9	25775.4	38844.8	14425.5	26720.1	50137.5	17669.7	21785.4	46882	55640.8	27879.8	25618	17635.2	16889.7	32678.9	16650.2	13147.1	15207.9	22755.6	35497.8	9901.75	13889.6	27833.3
0.11719	0.536593	0.57233	TMED2	10556.2	5941.15	11540.8	9286.46	9672.14	2244.1	13089.4	5104.93	4917.16	11275.2	7510.35	24076.2	2699.28	4365.43	7073.12	3058.73	18445	1365.68	10506.3	7757.08	4999.5	14436.6	8585.56	7224.69	6096.31	7815.73	2212.15	2923.34	11716.2	2374.6	5539.78	8896.49	8172.63	6310.23	4472.34	4268.33	3279.38	4013.52	7215.6	4655.22	4755.83	7113.58	9605.65	2704.72	5153.48	2763.3
0.117131	-0.0125688	0.575816	CD63	13927.6	8037.85	10455	8710.32	11577	3332.37	16221.8	5851.14	6615.68	10428.4	10164.3	15674	4617.11	6903.07	6825.03	4701.69	19227.3	4166.27	10913	8401.78	5353.52	13817.5	10161	10043.5	7997.13	10409.5	5063.42	6583.54	12840.4	4814.32	7257.81	13332.4	12491.4	7282.54	8129.78	7171.32	6883.3	7164.55	12530.7	6806.2	8581.85	13393.3	11528.2	5583.66	9536.04	5200.01
0.11712	0.15634	0.573215	CTSD	21000	9406.13	13880.6	13345.3	12436.4	3662.38	9699.94	7336.36	7225.18	13113.5	12840.2	18213.1	4214.18	7883.12	10671.7	4752.07	13425.1	1535.8	15447.8	7310.62	7561.12	16436.2	11288	11312.6	10147.7	6831.35	5422.79	9187.52	12614.6	4514.14	10732.7	25169.5	3293.73	8954.68	7557.38	7691.04	5145.62	6109.72	15222.8	16461.7	10326.8	15698.8	15030.7	10343.2	13259.7	6157.73
0.116846	-0.0742	0.422766	RPL27A	14256.1	10576.8	19138.8	15732.9	15008.4	2662.88	24104	5752.1	6634.07	9676.3	10503.4	17767.3	4954.15	9203.79	6614.64	4014.09	22088.4	3748.06	12369.5	10611.9	5451.24	14150.8	11573.6	11453.9	8996.81	13595.3	5358.19	11245.3	16367.9	7668.61	7921.09	19183.7	14820.5	11267.5	11361.1	7059.38	6321.07	9697.94	6457.83	5440.66	6436.29	9065.99	13095.9	4243.79	6082.13	9622.41
0.116253	0.150412	0.493101	PPAP2A	8603.57	4880.87	9574.08	7706.93	7902.01	1628.88	9709.68	5134.73	3944.19	10039.1	10008.7	18189.4	2686.83	3337.02	9298.4	2516.3	11802.8	938.349	9129.94	6635.47	4188.34	14298	6739.27	11143.5	3622.28	9453.39	2114.63	2866.69	11566.9	2745.34	11998.9	10392.8	28684.9	1766.28	5193.9	4828.47	3073.29	3711.8	634.355	676.741	866.305	799.596	11265.7	566.463	671.661	2360.65
0.116071	0.539458	0.501315	MLEC	12855.7	6199.27	9992.56	8247.64	6860.21	3136.36	2306.51	4985.25	4453.95	10432.4	7428.19	14703.4	2137.92	3298.43	5515.89	3775.96	7622.86	1198.77	10368.2	4478.36	5630.4	10839.9	6138.14	7430.15	6429.33	5370.6	2803.46	3051.44	7788.83	2646.74	5961.77	6107.09	6064.41	5171.25	4506.72	4240.41	2846.7	4512.31	9834.55	6592.71	7587.5	8871.46	8767.34	4825.97	7435.07	2925.85
0.116029	-0.0196946	0.452508	RPL11	18062	14255.6	24612.6	22381.1	17401.6	3685.3	27103.1	6989.29	7050.41	12056.3	14161	22489.9	5792.04	10942.2	8558.46	5304.38	23786.3	3808.23	16965.8	12288.4	7047.84	17410.5	14749.8	15079.8	10650.3	17053.4	7652.13	14879.7	22264.3	10390.7	9879.96	28128.7	17732.8	16136.7	13598.3	11420.9	8415.53	10879.4	7399.44	6330.49	7355.92	10747.9	16588.7	4918.29	6328.23	13494.4
0.115973	-0.0408279	0.400138	RPL34	11056.3	6727.39	11254.8	8445.94	9649.42	1898.61	15371.8	3404.59	3615.83	5365.33	6726.59	12635.1	3525.78	5625.75	4860.29	2770.59	13302.9	2349.79	8068.44	6327.65	3428.01	8670.3	7953.91	6345.26	5519.8	7274.4	4723.61	8321.33	9245.34	5645.37	4212.06	10806.7	14969.8	7939.65	7814.34	4054.1	4013.18	8653.41	3932.56	3519.74	4271.95	6969.2	7297.15	2609.58	3759.16	6779.65
0.115972	0.697061	0.339992	CTNND1	10822.5	7790.19	11559.1	9182.9	6039.64	2244.93	3075.54	5855.01	6147.96	9224.48	8686.96	15127.1	3370.27	3466.61	6618.47	3615.72	6861.63	869.381	11498.6	4758.45	5612.53	8767.52	7498.95	8556.13	8537.1	4265.86	2699.74	4024.62	5901.32	1812.38	3749.21	10062.9	5343.77	4891.7	4096.75	4015.56	2495.57	3913.88	5675.25	5658.72	4909.56	7073.56	7857.56	3658.36	4529.59	2524.51
0.115627	0.0989702	0.532781	RPL41	20349.4	15765.5	34943.3	17253.1	23887.8	4007.15	42656.9	9203.36	9536.05	16908.1	18776.6	31612.6	6054.91	11252.4	7568.43	5811.4	37394.2	4764.17	19951.7	16449.5	7068.2	25280.7	15978.4	17647.3	11916.2	23955.7	7919.83	15590.3	23405	8291.07	8515.5	32156.5	8301.8	10528	14030.5	10061.2	8085.83	9572.94	10379.8	7701.47	10030	14389.3	20001.7	6591.83	9242.23	9215.72
0.11553	0.227511	0.77655	CALR	32651.6	12937.7	19635.1	36894.9	23343.8	4531.86	21961.1	15605.3	10475.7	28479.5	21257.7	51403.3	7243.02	9363.37	16658.4	6211.05	22926	2733.62	20254.3	13897.9	12043.5	26553.4	17225.4	18110.2	13477.4	16225.9	6607.79	7437.66	25438.9	7655.72	16827.6	26896.7	35791.5	15592.3	13269.9	13831	10303.2	12139	15405.5	10243.8	9319.98	13772.7	25296.4	6479.95	9562.81	8869.42
0.115485	0.244076	0.592463	RPN1	10167.4	4380.98	6960.88	9027.02	7407.87	1704.63	9673.27	4408.7	3461.51	9330.49	6864.93	15636.7	2411.68	3437.9	5769.88	2365.47	10921.2	1111.14	8132.86	5329.47	3861.43	10995.2	6901.99	6817.37	4381.76	6456.22	2066.74	3155.42	10233.7	2893.64	6517.61	9328.11	7003.42	7432.04	4106.6	5382.92	3183.87	5940.35	10244.7	5835.97	6372.14	8564.46	9067.52	3350.98	8056.28	3228.24
0.115238	0.132814	0.692371	CLIC1	8708.54	5119.86	8180.13	8354.39	7603.85	1408.57	11284.9	3234.04	3340.08	7562.33	7084.02	13689.6	2290.01	3550.1	4385.9	2081.48	14168.4	1493.54	6921.49	5825.34	2838.5	10275.9	6548.22	5719.28	4606.97	7724.11	2287.42	3825.11	9388.89	2807.97	4280.94	9252.13	6319.22	4210.57	4894.26	4895.15	3129.06	4910.87	2883.09	1921.91	2084.15	3209.77	6637.1	1559.92	1827.61	2728.18
0.115151	0.0370875	0.440618	RPSA	8017.25	5644.29	8927.77	11424.9	7584.44	1384.1	14080.5	2704.46	3513.3	4913.52	4183.9	9134.67	1978.34	4168.3	3912.1	2486.61	11467	1702.59	6141.15	6379.4	2200.81	7068.05	4418.66	5801.16	4453.63	7098.07	2849.69	4177.06	9302.76	3831.95	3696.86	7781.84	6527.36	5533.37	4326.68	3834.51	2588.59	6772.93	4674.2	2654.65	3010.04	4566.43	6936.85	2226.82	2677.88	4491.57
0.114407	-0.00677677	0.472644	RPS11	28137.9	19629.4	34191.1	32738.9	28973.6	5383.69	51451	10981.2	13260.6	18496.9	21593.4	39088.5	9781.42	16635.4	13760.3	7971.76	41292.5	6817.16	23331.1	21909.9	10367	24800.1	21938.2	22203.2	15522.6	28995.1	9765.29	19061	33788.2	17183.7	14079.2	34760.1	35524.2	21832	19799.8	16761.4	13461.2	23797.1	13714	9715.9	11445.6	17962.8	24251.7	8400.91	10395.1	21219.8
0.11436	-0.0509652	0.0171881	IFITM3	6360.81	4921.41	2255.71	3731.83	4232.18	1478.03	6207.06	3502.42	4398.55	3170.75	5941.42	3482.58	3503.99	4693.53	4715.02	3044.77	7659.21	2138	4223.79	3849.16	3356.75	7585.72	6896.68	4098.1	5816.59	4919.16	2760.39	3272.67	3388.84	2716.74	1870.47	5482.14	4199.49	2653.03	3475.09	3842.57	4206.68	4894.83	2234.75	5013.92	2759.69	5457.02	4632.98	2805.73	2592.93	3431.05
0.114189	0.00759711	0.447683	CD99	6869.75	3747.89	5141.14	2249.07	3406.11	2142.01	2579.65	2651.8	3474.46	4920.77	3817.43	4933.61	1314.5	1414.09	4404.46	1052.16	6333.77	1456.17	4863.89	3179.03	2267.77	4966.66	4749.99	3199.77	3431.19	2473.78	2836.26	2180.44	5310.66	1516.38	3312.53	3928.71	3584.36	2329.06	3046.26	4458.66	2421.33	2609.45	2692.57	1364.8	2018.82	3219.4	3302.78	1635.52	4313.19	1456.29
0.114103	0.528425	0.250875	AMOTL1	4257.69	3450.62	11753.8	1426.57	4132.54	4049.62	1293.05	2677.53	3094.88	5161.79	4212.69	6492.3	2470.73	2324.19	3909.15	2780.97	4056.92	1480.89	5368.16	3112.36	2947.76	6596.26	4199.95	3526.41	3376.99	2834.09	2090.64	1880.58	2774.37	1355.15	1590.83	2395.18	1670.53	1263.3	1422.1	2151.88	1105.36	982.135	768.011	1520.16	1738.74	1818.67	4974.78	1579.47	1257.52	1454.79
0.113559	0.07668	0.282978	ORMDL3	3818.01	1623.32	4494.05	1687.07	2373.43	531.664	1303.9	1183.93	1257.32	2621.81	2779.01	4261.66	772.988	880.596	1678.93	757.984	3208.24	278.89	2537.95	1300.79	1088.08	3184.71	2216.06	1913.33	1559.12	1863.55	1052.24	1582.74	2890.26	992.463	1597.49	4168.99	1371.59	1556.2	2068.71	1630.82	1444.86	1163.78	2520.15	1573.1	1627.65	2569.44	2991.68	1063.77	1678.39	969.287
0.11333	0.665322	0.26528	HIPK2	4633.84	2489.51	4916.31	2576.02	2656.6	979.955	651.801	2425.31	2204.19	6068.64	3716.92	8252.26	973.067	1234.4	3354.91	1492.38	3383.14	173.709	5189.64	1701.93	2443.99	3772.24	3265.13	3301.75	3322.18	1505.7	515.055	574.974	2513.53	818.521	2730.06	2522.48	5521.21	1559.06	647.23	1948.93	709.225	2073.22	2057.61	1794.01	1565.85	2302.46	3664.34	927.787	1577.86	885.122
0.112742	0.646192	0.36066	CSDE1	18429.9	12262.8	19721.9	14142.3	14423.4	12570.9	13365.7	12020.9	13125.2	17007.7	13083.3	24927.7	10167.8	12384.2	14267.1	12325.5	19580.3	9184.85	19798.2	15895.1	11837.6	18364.6	17309	16228	14350.7	14314.9	7498.42	8249.74	13792	7091.59	8476.01	14993.2	9681.38	10563.9	7307.75	10733.4	5400.57	9512.92	7437.23	8950.5	8541.16	11755	15409.5	7157.06	7542.9	7903.78
0.112363	0.263189	0.546366	QARS	6970.14	3817.4	5976.52	5762.11	4828.19	1019.06	3102.8	1913.68	2183.74	3872.05	4059.39	5851.19	1250.09	1676.71	2305.95	1374.64	4153.33	691.613	4175.57	2693.97	1781.19	4524.75	3319.81	3367.44	3096.67	2760.99	1579.74	2119.1	4381.08	1633.73	2279.6	5056.09	2920.62	3011.14	2844.21	2204.23	1756.62	3733.22	3235.01	2002.55	2240.22	3617.07	4146.98	1584.04	2617.76	1976.69
0.11211	0.162161	0.199031	CYBASC3	2225.11	1051.73	1374.63	4435.22	1346.99	354.482	793.943	727.951	853.662	1210.34	1148.25	1682.05	347.454	572.611	841.232	573.441	1537.74	249.878	1407.93	780.942	601.27	1672.95	1223.3	978.408	1047.6	845.337	418.445	645.966	1619.32	462.801	698.643	1738.4	863.558	1028.38	703.821	498.508	416.4	907.257	1392.34	856.681	959.536	1245.21	2047.84	635.83	1208.34	516.981
0.11209	0.410371	-0.0624758	LRP1	5783.24	3925.03	5897.92	5430.57	2863.95	4641.98	696.642	4778.81	5827.53	4271.47	5932.95	3227.76	4664.77	3457.12	7008.59	7678.9	2133.03	1066.01	7171.42	2014.78	8246.77	3066.44	4599.01	5533.02	10510.4	1973.94	2906.39	2501.41	1409.59	1965.6	2574.17	3559.15	2741.9	3908.52	1959.09	2985.68	1774.89	2563.3	1670.26	2878.78	3234.18	3250.81	4443.79	4083.04	2446.39	2750.45
0.111548	0.208693	0.542769	EIF3D	7245.26	3982.64	7066.9	5264.79	4981.68	1448.28	4597.19	2445.95	2931.5	4317.01	4274.81	7004.11	1893.92	2767.84	2953.59	1857.13	5289.12	1171.31	4934.19	3549.47	2355.77	4786.11	4360.72	4292.76	3914.86	3982.94	1956.1	3314.7	5309.26	2317.84	2898.35	6006.44	3537.04	3953.33	3362.75	2849.31	2025.03	3473.13	2100.52	2047.82	2270.34	3163.17	4519.47	1750.87	2045.23	2739.96
0.111371	-0.00127411	0.432585	RPL29	13451.7	10307.4	16390.4	17675.1	13580.5	2405.2	18235.5	4827.28	5086.24	8002.86	8821.22	17193.8	3859.9	6530.04	6878.36	3038.35	15754.6	2703.3	9771.21	8728.36	4111.39	11643.7	9021.35	9011.74	6545.53	10582.2	4098.31	9570.63	17721.5	7464.02	8359.38	17534	17409	13410.9	11317.3	7451.31	7274.62	14926.2	6222.42	4183.71	5214.28	8031.52	11421	3453.95	4598.96	9081.44
0.111131	-0.00293887	0.477778	RPS14	19577.4	14969	20729.1	18275.3	18412.7	3793.38	36039.6	7423.73	8213.48	11929.7	13989	22527.7	5794	11295.1	8837.2	5287.77	26866	4983.12	15715.8	15409.2	6354.51	14863.4	14139	14405.6	11504.1	18722.1	6929.43	12546.3	22678.5	9660.67	9549.58	24367.1	16101.6	14969.5	12583.3	7159.78	7594.52	12059.8	8469.77	6525.67	7133.74	11110.6	14193.6	4295.71	7317.49	10772.4
0.11096	0.0520606	0.00607696	CRISP3	60.9967	243.969	1906.56	8156.45	750.971	1.19959	2.93078	1067.84	2.58922	158.8	190.575	19.4769	18.7066	39.3362	1.76795	0.754763	999.348	0.596935	249.562	7.89421	3.39317	626.672	30.6029	4.19923	1005.37	6.42087	30.6227	331.228	42.0147	1.04468	135.688	665.526	9.59156	7527.96	1046.93	1.34226	0.99656	65163.6	10624.2	13970.1	933.328	5667.76	1045.99	550.459	1492.66	2.35577
0.110513	0.527331	0.555181	STEAP2	21101.7	9313.46	26171.9	11288.1	12283	2347.26	11694.9	8973.88	6280.38	26744	11729.5	41097.9	2659.91	3272.06	14169.2	3863.13	21808.7	395.531	20687.9	9218.39	8627.03	23434.3	9655.03	9398.06	6264.92	9150.78	2785.68	2660.89	18076.8	3263.99	10928.5	15120.9	17116.7	3742.24	8433.9	10136.6	4680.22	3237.4	363.732	186.278	556.633	463.026	14887.7	217.229	485.626	2955.19
0.109958	0.127105	0.687593	BCAP31	8486.16	4182.32	7135.45	5846.94	6157.23	1389.86	6299.08	2885.77	2633.74	6502.32	5866.88	10489.4	2111.4	2838.69	3867.31	1773.91	7392.65	1196.86	5809.5	3992.72	2512.3	7472.51	5120.9	5347.05	3629.45	4869.76	2278.92	3872.98	8775.82	3297.42	5488.58	8367.01	3939.24	3756.35	4935.97	4799.58	3312.6	2902.03	5744.93	3999.17	4067.37	6006.67	6734.63	3081.83	4588.01	3201.47
0.109551	0.35269	0.231976	NDRG1	45952.1	20869	44794.6	21952.4	29710.2	5703.03	22759.7	12980.4	12829.8	45430.4	41373.7	65548.5	6787.72	13950.5	39783	11840.9	38986.7	1842.75	43039.9	21334.5	13969	42585.1	29627.3	38113.5	21308.6	23657.1	6905.33	8050.84	17572	4970.5	36167.4	43375.4	14621	15036.3	10411.4	21602.3	7737.03	7074.62	3940.83	3724.33	3342.54	4924.59	49765	2534.2	4050.05	5195.09
0.109508	0.120804	0.714159	MLF2	7513.39	3382.76	5819.32	5198.34	4841.38	1465.91	4829.89	2642.82	2352.04	5926.37	5130.56	10603.6	1972.32	2208.64	4016.7	1689	5700.55	1046.67	4489.18	3810.86	2319.12	5572.71	4304.41	4490.72	2677.99	4866.8	1800.81	2892.16	6708	2673.9	4099.33	6549.45	6125.8	3368.87	4133.43	3895.99	2654.36	2512.19	3749.91	2313.51	2118.57	3236.12	5536.45	1660.72	2729	2833.55
0.108999	0.154077	0.0878748	ERG	162.022	148.841	108.764	3632.16	223.093	143.952	116.351	301.892	384.497	243.036	268.781	190.441	174.215	258.368	301.724	145.483	400.898	131.207	302.935	232.441	329.816	369.101	448.843	275.646	424.07	243.501	112.02	48.8697	172.61	111.957	713.107	88.7103	4465.18	1242.14	30.1817	150.868	51.9877	82.0097	83.4538	85.8413	133.388	134.247	175.313	108.615	120.737	131.066
0.108488	0.475554	0.642413	GTF3C1	9502.13	3791.36	9458.79	6185.56	6158.69	1659.41	2082.89	3762.13	2814.73	11047.1	8691.35	14009.3	1908.4	1775.05	5032.66	1968.64	5048.37	468.239	7054.73	3430.76	3696.97	7887.48	4660.22	4887.54	3635.14	3775	1663.11	1944.13	7122.19	2200.13	4256.6	6627.42	2635.75	3024.68	3955.06	5064.54	2063.89	1713.29	2029.27	1288.61	1520.47	2653.53	7309.76	1116.34	2000.68	2168.37
0.108462	0.141908	0.532562	SPON2	14749.8	1091.3	4660.39	1255.14	7018.1	1005.51	9641.03	5413.41	889.393	30960.7	5899.35	34631	806.497	813.098	7003.88	968.755	5225.9	396.248	15630.8	5432.97	3662.82	35964.8	10899.6	3464.62	5530.28	5835.37	675.676	514.641	14665.9	1337.39	4705.91	27148.1	515.385	674.843	272.893	4343.76	815.858	469.476	310.59	111.816	126.739	86.1208	3489.03	135.334	129.013	2388.31
0.108408	0.655062	0.38475	EIF3A	7381.86	5151.23	8689.22	7155.45	5025.64	3159.87	2463.89	4560.39	4935.81	7374.91	6341.2	10363.3	3201.59	3293.96	5681.78	3777.28	5328.63	1642.42	8677.26	4155.28	4715.15	6310.49	6015.32	7365.96	6513.49	4152.1	2621.11	2705.13	4802.63	1615.28	3425.95	6411.81	4031.96	3994.52	2599.61	3583.78	1711.77	4056.51	3760.14	3733.23	3666.42	4608.48	7609.94	2624.57	3261.36	2316.57
0.108309	0.153072	0.391228	CENPN	1484.16	869.364	1631.75	1453.8	979.196	240.767	579.171	636.456	203.745	473.63	532.483	717.345	164.903	195.995	998.29	235.36	1207.7	59.5888	484.471	423.995	482.138	1245.41	565.123	1862.48	364.092	271.288	627.503	593.371	1103.89	311.068	529.205	1356.6	2680.81	326.354	1610.58	368.582	829.463	456.669	197.148	77.0741	96.8299	133.462	2889.59	70.6365	113.215	222.726
0.108294	0.243789	0.372761	EEF1B2	4053.1	3861.27	3573.67	3215.08	3983.44	1013.9	7179.48	1931.33	2706.24	2494.85	2660.71	4646.32	1491.81	2879.59	2287.09	1462.38	6897.45	1324.01	3801.22	3818.75	1790.92	4308.84	3263.09	3328.45	3038.87	3944.66	1741.35	2122.32	3533.09	1355.67	1760.5	4117.27	2332.34	2536.14	1688.71	1718.07	1185.58	2239.42	2163.11	1560.48	1922.98	2703.69	2668.8	1307.07	1872.89	1890.17
0.108169	-0.132068	0.386759	RPLP2	13017.7	8035.39	11422.9	13543.5	9240.6	2427.63	15016.6	5105.83	6296.95	8240.65	8833.92	10756.1	3686.17	5920.55	4593.04	2947.4	13859.2	2150.17	9538.21	6640.2	2729.92	8722.49	8446.42	6024.32	6507.5	9563.2	5456.18	10304.5	14254.2	7855.43	7043.83	16201.8	10969.8	7777.95	8518.16	5398.22	6396.98	13824.6	6951.86	4977.06	6177.72	7948.98	12021.4	3600.14	5204.6	8263.99
0.108143	0.256362	-0.0336477	SDC4	6278.21	4013.6	5404.37	4398.11	2429.12	1162.53	3044.77	2109.05	2467	3211.86	3184.15	5081.85	1733.69	1954.07	2075.82	1543.71	4341.92	991.634	4863.52	2484.92	2645.32	3659.45	3312.06	2596.89	4258.37	2865.21	2247.31	2734.9	3347.87	1586.03	1614.25	7166.04	657.66	2331.34	3459.16	2886.09	1693.5	2537.74	1512.01	2132.67	1383.56	3830.86	2316.07	944.079	1136.29	1756.75
0.108014	-0.00278775	-0.108742	LOC96610	4427.3	1840.7	452.192	935.136	356.132	227.381	707.204	468.872	9764.34	677.405	6531.15	657.681	1190.91	1806.01	927.756	585.204	8271.37	761.903	1425.91	1010.29	725.048	4321.37	6833.32	854.59	5177.18	910.092	281.701	289.693	620.729	697.418	228.83	785.242	308.109	379.994	448.892	255.109	1159.36	1459.43	241.406	1711.74	194.059	1120.38	432.258	179.084	223.787	489.184
0.107242	-0.123971	0.570576	EDF1	6538.71	3020.7	5741.63	5554.63	4747.6	1005.75	5713.52	2284.98	2115.9	4453.24	4695.77	8381.56	1782.49	2396.61	2755.59	1325.95	5761.66	1088.82	4173.36	3517.6	1801.1	5278.52	4145.27	4373.44	2776.52	5018.93	2103.49	3606.91	6717.1	4053.95	3468.88	7291.75	7119.8	3566.62	4543.4	3660.29	3150.49	3248.3	5398.51	2779.33	2933.37	4551.74	5276.21	2037.39	3299.82	4622.21
0.107057	0.302823	0.514875	EZR	9052.28	9156.21	10510.8	6402.93	5165.21	2028.65	3916.37	4563.38	4686.98	7130.26	7419.72	10601.9	3525.95	3664.31	4990.52	3238.74	11200.9	1210.59	9861.39	4631.27	4727.14	8176.62	5834.97	7437.94	9613.15	4620.58	3991.62	5192.46	7354.67	2076.51	3428.24	16373.6	5569.81	5253.25	5639.58	4135.18	3112.45	4774.19	11270.2	7875.63	6641.26	8817.76	8159.84	3390.08	8883.67	2281.87
0.106597	0.478842	0.212986	ADAM9	4886.09	2299.87	3270.23	7096.42	3041.25	1232.95	2477.37	2672.45	2682.68	4669.68	3351.01	7761.55	1143.22	1576.13	3067.62	1838.26	4952.49	750.591	4587.82	2747.18	2780.59	5266.32	2829.35	3483.22	3029.58	2426.61	874.822	720.779	2753.71	549.337	1568.33	2469.97	3263.68	2304.46	924.106	1739.54	534.825	949.648	1813.94	1994.14	1640.56	2722.94	3107.29	1156.53	1433.75	655.971
0.106358	0.0455115	-0.0124379	C4A	11564.2	2508.67	463.288	24229.3	3406.45	1821.46	258.303	4077.91	9091.14	2063.53	2976.99	910.015	2057.32	2812.3	3801.02	2159.91	1412.71	848.265	5726.78	1398.27	13459.1	1325.77	5311.04	3768.69	8566.91	347.788	496.309	1443.16	1606.71	1439.11	703.005	844.908	607.784	4438.6	672.87	589.896	1234.42	11262.4	858.55	2734.47	614.526	2218.49	3954.85	184.771	483.051	2795.86
0.10586	-0.0978457	0.533867	FAM128B	1870.56	876.238	2079.31	2149.04	1667.16	401.147	1986.76	671.103	606.91	1565.02	1523.75	1983.94	636.186	808.181	782.89	417.957	2256.83	448.301	1243.03	1081.8	463.055	1956.19	1255.54	1083.99	806.811	1348.88	881.935	1312.44	2126.64	1101.46	1154.15	2368.13	868.993	1084.25	1252.96	870.04	1209.83	1066.52	949.877	652.344	977.139	1118.56	2033.55	738.797	1376.31	1203.36
0.105323	0.0961308	0.457944	RPL17	8297.16	7107.06	8965.31	10128.7	7768.84	1666.53	10904.4	3000.85	2994.84	4972.73	6543.14	10189.2	2362.97	4419.14	3726.49	2697.35	11941.2	1946.62	7096.93	5706.02	2919.22	7016.48	6003.33	7176.53	5198.92	7164.32	3852.04	4606.57	9875.64	3036.23	2226.28	7440.32	5383.25	5674.11	4539.79	3305.89	2852.74	5192.95	3332.02	2948.92	3493.28	4591.82	6016.17	2333.19	3439.49	4151.94
0.105299	0.0538393	0.133512	CLDN4	17866.9	32240.6	8540.24	13499	4850.9	659.181	3308.83	4366.51	3384.61	5705.9	12925.5	5098.08	2224.46	3700.96	2338.06	1812.78	14969.2	670.72	12115.5	3775.19	5016.24	14733.3	5195.98	3405.83	12078.5	2875.83	5252.29	5066.77	6770.32	1024.33	1765.32	26724.1	2319.55	3362.96	32582	4953.67	4135.76	9095.54	2440.63	2067.61	2186.63	3388.09	8124.53	1984.82	2881.62	1004.84
0.105099	0.329334	0.673322	SEC61A1	17334.9	7802.21	11508.9	14387.7	10596.7	2998.41	6669.4	6403.7	5064.72	13957.1	9719.78	20274.8	3133.8	4173.62	8674.84	3214.97	9446.64	1077.53	11190.5	5615.14	5381.35	11519.7	9086.6	8377.86	6620.7	6620.84	2685.9	3516.96	14321.1	3741.87	7749.8	12976.9	5899.42	9714.88	5421.96	7623.06	3726.1	5819.09	13918.4	7632.55	8007.36	10501.3	13386.9	5350.77	9790.38	4830.08
0.104937	0.512802	0.526548	TM9SF3	15054.1	8814.86	15924.3	11369.4	10396.4	2938.54	7096.25	6722.4	6803.66	15925.9	10974.3	23019.5	3530.99	4177.02	8952.41	5015.3	20575.4	1328.79	16141.3	6847.5	5971.53	17228.6	11470.8	9665.61	8500.27	7161.29	2434.8	3126.86	11501.2	2936.99	6255.19	10584.8	8183.5	4303.24	5182.03	5754.72	3780.65	3613.18	7022.71	4868.46	5643	7144.99	12089.5	3018.62	5324.6	2896.3
0.104763	0.0246496	0.501595	RPS27A	10933	8945.25	12707.1	11760	9421.2	2114.3	17519.2	3722.33	4684.91	7698.56	8226.06	13854	3279.67	6184.96	5631.98	3465.18	16934.7	2907.81	9868.38	8032.21	4154.6	10584.8	8014.71	9028.83	6467.97	10810.3	4711.36	7263.7	11888.8	5121.63	5826.08	12261.9	7215.07	8122.33	6908.68	5587.21	3485.17	6438.35	5258.37	4030.58	4769.91	7612.07	8610.53	3228.03	4764.49	6048.51
0.104428	0.104498	0.0541055	ETV1	132.159	233.718	254.087	137.143	789.435	294.022	127.195	161.567	421.005	246.663	156.977	549.14	180.234	151.534	266.955	237.566	232.848	135.147	303.303	292.378	219.425	193.178	239.927	120.876	249.171	193.121	220.484	106.186	149.152	113.002	51.1986	84.3345	220.286	166.661	79.0174	212.879	66.9362	116.874	50.7808	90.2942	163.508	255.829	198.436	293.042	85.9278	203.88
0.104038	0.290385	-0.175603	BHLHE40	6037.4	19270.9	3275.71	6681.81	2298.7	1977.9	1952.47	4185.2	3662.18	1321.99	5121.52	3173.65	3109.52	3789.91	2183.67	2936.83	5143.72	1114.72	4850.64	2740.75	5752.56	5475.49	3022.35	3158.08	6293.07	2232.5	2392.72	4453.38	2209.62	1946.45	792.546	6899.91	3018.78	1608.26	7485.28	7195.22	1795.98	3363.58	2259.16	674.856	1374.18	2054.23	1302.87	762.692	696.916	835.223
0.103858	0.223065	0.514134	PNKD	7223.65	2835.98	3439.31	2820.61	4485.31	746.872	3591.35	1796.99	1324.12	6245.98	4416.26	7588.96	942.974	1109.46	2428.52	855.539	5475.61	412.962	4418.87	2361.83	1343.24	5378.69	2908.1	3272.06	2027.51	2910.65	858.819	1297.96	4428.35	1915.8	2952.53	5173.84	3735.9	1194.28	2619.52	3284.73	1872.55	1432.2	2657.53	1193.86	1313.15	1957.98	6463.89	674.28	1986.08	1190.51
0.103715	0.690444	0.366334	CTNNB1	12985.9	7516.05	11614.8	9106.18	9466.62	4755.93	10776.1	7069.15	8250.49	11895.4	8107.18	22256.1	4604.9	6461.85	9395.56	5709.3	13245.4	3100.14	12982.4	9022.76	7549.78	13886.9	12071	8956.24	9717.94	9101.62	3564.28	3737.83	7809.48	3206.53	4586.52	9814.6	3388.37	4653.72	4209.29	6116.32	2252.24	3635.16	3229.11	3882.14	3684.41	5782.71	10485.1	3180.01	3431.74	4021.7
0.103696	0.462319	0.390182	HSP90AA1	20430.1	15649.3	23754.4	18531.9	19463.7	7708.04	26370.4	12588.5	12294.1	31643	18154	40054.3	10902.7	10988.9	14818.3	9507.54	29626.4	5112.54	33187.4	19091.1	11880.4	27779.4	21871.7	24785.6	16096.4	18099.6	8825.47	12607.6	22591	7208.24	15175.9	88187.6	64178.9	17478.8	17107	34977.5	7135.6	10681.5	13461.6	13117.1	12995.8	16342.7	22873.1	7300.43	11861.4	6966.83
0.103424	0.18103	0.685274	ERGIC3	6806.84	3514.38	5580.77	5181.73	5460.84	1051.33	6514.79	2299.64	2336.76	4654.36	4104.84	8755.95	1591.85	2545.01	3175.47	1483.7	5862.81	829.386	4251.39	3474.33	1992.92	5721.7	4246.06	4322.15	2990.35	4636.88	1505.85	2615.44	6356.12	2255.5	3561.4	6561.78	2816.08	3284.02	3664.14	3569.82	2072.37	3076.75	3305.87	2508.2	2665.03	4164.7	4841.92	1913.57	2945.4	2351.47
0.10329	0.448928	0.560794	NKX3-1	34351.3	11564.9	45097.7	23813.7	24992.7	2931.35	23658	9936.1	11475.6	40134	35941.6	81382.6	3791.09	5696.16	17195.9	4768.11	46546.4	585.119	30032.5	20258.3	12289.6	40465.6	20109.8	15172.2	8136.09	17605.4	3017.82	6238.03	30369.6	7370.17	20391.5	21966.7	13531.7	10417.1	19591.9	12671.8	7056.37	11339.9	138.958	54.4239	53.9812	74.9758	30523.8	50.6144	66.4541	9260.69
0.103271	0.0980817	0.538	DUS1L	2775.98	1332.6	1644.25	2913.22	1909.66	309.857	1176.41	856.008	646.784	2297.35	1875.82	3405.75	506.541	643.461	1049.85	426.637	1981.84	202.72	1524.61	1093.79	653.977	1940.2	1448.95	1466.71	1004.47	1368.89	480.876	731.84	2440	1015.45	1652.36	2081.71	2218.2	1382.48	1170.38	1342.51	712.879	4420.8	2085.95	811.411	918.855	1510.15	1929.29	568.489	1340.28	1050.24
0.102847	0.256273	0.695943	SPINT1	9514.84	3334.79	6602.6	5738.08	4678	475.402	2421.98	2117.13	1928.7	5140.43	5265.23	8193.29	1050.82	1516.46	3036.98	827.423	4959.34	167.859	4753.46	2254.53	1855.39	5238.96	3502.61	3072.9	3195.5	2375.24	1411.81	2623.08	5328.16	1228.57	3405.74	7358.58	2039.8	2222.65	4084.38	3176.01	1819.07	2427.8	3897.92	2192.29	2071.63	3584.15	5421.68	1400.48	2864.83	1444.29
0.102708	-0.011233	0.460506	RPS4Y1	6111.74	3812.68	8369.33	6505.79	6421.35	1380.98	9072.46	2455.53	2744.82	5028.39	4485.99	6747.67	1859.76	3327.04	3298.63	2096.2	8268.73	1430.62	4896.28	5131.53	2557.32	5536.52	4918.92	4652.69	3367.1	6076.65	2348.86	3753.12	6476.22	2632.12	3080.41	6285.31	7003.74	5524.21	3604.2	3414.39	1996.13	3047.63	1852.91	1805.88	2232.4	2483.32	4786.85	1642.47	1813.98	3436.62
0.102436	0.0655802	-0.117274	VIM	4892.89	5352.99	4365.07	4618.31	5978.99	6919.31	6813.88	7933.06	16023	9709.58	14090.4	18697.9	8191.13	12354.9	13576.5	8608.42	18916.4	5475.21	14873	8368.71	11124.2	20278.1	13364	12014.1	15633.9	12713.8	8126.68	3747.32	3986.78	4544.44	6167.47	4583.53	4024.93	5062.21	2655.32	5900.43	5458.98	5075.49	3243.62	6418.32	5279.23	8831.28	6003.32	4657.56	4018.09	8465.4
0.102205	0.435875	0.660869	CANT1	12785.8	4448.43	11586.5	8721.28	8738.74	1213.28	6384.95	3409.97	2616.91	10067.3	7356.76	17890.1	1137.52	2207.75	4590.97	1321.99	10584	365.207	7248.35	4523.67	2587.41	10467.8	6325.02	4342.85	4030.46	4557.61	1114.27	1801.75	8992.9	1400.24	3724.64	6659.24	2955.79	3665.01	3643.39	3728.74	1604.97	2409.78	3520.8	2202.19	2393.95	2790.82	8137.56	1671.36	4129.4	1423.73
0.10217	0.0963083	0.491108	RPL5	26871.6	19758.6	33640	25905.1	26148.4	7154.43	43031.8	11268.4	13419.1	19625.1	17406.7	38325.7	9415.58	16532.8	14738.5	9612.07	40660.9	8108.1	24308.8	23400.2	11513.9	25747.4	20843.9	20956.6	16899.3	26793.5	10495.3	16550.4	28163.2	11970.2	14357.9	27282.6	26477.8	19171.5	15776.2	13198.8	10103.7	18287.2	10606.5	9246.87	11364.2	15769.7	20674.3	7238.74	9849.57	16085.7
0.102062	0.553624	0.499565	GANAB	15286.6	7409.68	12501.4	17159.4	9173.2	2928.35	4751.05	7139.19	6578.14	11812	10557.9	18025.3	3877.47	4512.49	8923.83	3890.3	7094.48	1132.99	10589.8	5010.48	6219.23	9689.22	8217.51	9030.03	7766.83	5929.46	3031.45	3973.33	9981.99	2747.56	6648.02	10756.2	7749.64	8864.29	5856.3	6815.36	3752.75	5190.97	9769.21	7214.88	7287.47	9432.25	11634.6	4910.25	7824.3	3233.6
0.101951	0.397624	0.31158	TPM4	8512.84	8495.04	11175.2	8816.72	7436.81	3340.89	8550.79	6608.41	7541.58	9062.46	9312.2	16281.6	3878.28	5819.98	7974.46	5414.95	14706.3	3878.43	11038.5	8435.69	9446.82	13022.5	9808.45	8636.21	10796.4	9980.56	4999.41	4831.07	6241.28	3038.85	4868.69	10959.9	5850.2	5123.2	6148.48	4344.83	4601.66	4071.76	4600.59	4712.61	3739.57	5209.8	8906.5	4003.97	3799.81	4149.34
0.101667	0.276426	0.263839	CDK19	2459.08	1152.75	16053.6	2813.7	2439.48	332.043	1014.3	1661.06	812.133	2512.98	1841.17	2904.6	359.233	634.963	1055.97	1003.54	1997.3	174.362	2176.27	1152.5	848.576	3519.42	1543.4	1165.08	1971.96	888.614	1782.07	2243.29	2035.4	262.703	876.617	2923.52	1815.89	2150.42	4914.65	418.556	2253.51	471.352	213.992	268.926	310.776	432.068	3049.3	255.592	222.526	462.591
0.101641	0.194652	0.500371	PHB2	5368.34	2671.77	4723.46	5403.35	4520.48	1125.83	5947.1	1851.14	2053.24	3410.97	3417.08	5652.63	1413.08	2311.45	2522.81	1273.87	5550.41	909.496	3371.67	3161.19	1835.25	4376.6	3100.69	3089.1	2443.19	3711.04	1556.23	2122.52	4193.77	1687.01	2397.38	3454.13	2670.28	3273.91	2350.19	2351.87	1522.43	1821.45	2177.67	1730.18	1966.01	2505.61	4508.95	1486.07	1939.34	2034.73
0.101036	0.122555	0.599729	RPL10	23093.3	13971.1	25021.9	22835.2	20022.7	3830.76	27798.2	8287.02	10202.9	15729.9	16649.8	31723.4	6709.91	11140.3	10764.5	5521.91	26714.9	4218.79	17929.6	14381.8	7262.06	21102	16138.4	16765.8	12057.1	19333.5	7596.5	11211.9	24355.4	8066.69	10570.5	22652.4	12538.5	12549.6	11853.9	10651.3	7550.9	8297.43	11732.6	7459.34	8551.92	13037.6	17769.9	6420.01	9631.69	11984.5
0.101004	0.225907	0.666926	CTDSP1	7396.48	3407.57	6063.35	3574.9	4224.12	1414.93	3159.36	2303.83	2560.21	5268.2	4861.78	8394.01	1584.37	2204.62	3171.63	1682.02	4891.91	911.883	4648.56	3121.14	2247.64	5358.49	4465.99	3660.48	3292.83	3386.29	1541.21	2630.32	5274.25	2788.65	3274.88	7131.43	2446.8	2061.52	2991.76	3379.49	2135.81	3437.27	2966.55	2238.06	2452.63	3321.73	4710.75	1851.88	2883.81	2920.92
0.100862	0.224619	0.38904	ERBB2	14029.9	5564.13	12596.5	3034.46	6064.91	1191.32	1931.96	3034.78	3515.63	7002.1	7597.87	8803.56	1878.14	2588.82	3686.69	2124.88	5125.81	626.547	7538.03	3144.53	3535.46	7931.25	5650.12	3995.82	5939.68	3176.62	2324.36	3546.38	7497.87	1870.88	2929.11	8510.62	2485.81	2590.68	5484.48	3768.21	2504.54	2040.14	5841.37	5233.6	4723.75	6789.36	6458.84	3023.18	6811.66	2403.73
0.100782	0.253348	0.766808	SLC39A7	10974.3	3904.12	8625.24	8438.87	5855.01	1198.04	3356.31	3897.37	2783.4	7977.46	7121.57	14527.6	1742.64	2100.47	5270.44	1744.85	7140.31	574.494	7011.3	3307.38	3014.04	7771.75	5983.08	6727.38	3773.8	4422.28	1838.35	2392	7878.11	1701.99	4560.81	10259.8	2284.06	3922.44	3455.81	4611.67	2212.22	2207.33	6674.33	3622.9	3996.18	5285.28	8571.43	2179.68	4779.83	1792.09
0.100735	0.570492	0.453949	SREBF2	8925.84	3955.37	8140.83	6349.56	5528.61	3043.99	1575.87	3607.74	2984.58	9305.09	6712.19	10211.8	1995.91	2035.65	3461.28	2496.23	4953.54	1165.46	6036.98	2626.14	3164.25	7089.52	3597.28	5231.28	4377.56	3609.54	2360.52	1912.16	5680.74	1386.66	3208.06	4739.44	2054.83	3967.06	2926.16	2993.47	1710.11	1696.25	3586.15	2498.06	2648.99	3242.19	5603.72	1901.84	3539.11	1142.97
0.100609	0.278091	0.545029	GRN	11790.8	5107.97	8192.01	7988.91	6840.43	2025.05	4903.16	3898.56	4371.88	7477.69	8004.15	13990.4	2424.21	4102.82	6522.42	2586.62	6455.99	979.815	7693	4086.28	3636.12	6820.16	6399.28	6806.87	5406.29	5194.51	2281.69	4228.54	7656.13	2185.16	4976.14	12378.5	2761.08	5153.9	3670.85	5113.4	2463.52	2944.82	8014.71	5417.4	5030.82	7171.84	7561.59	3877.33	7010.54	2799.5
0.100603	-0.00265466	-0.248303	CTGF	1764.45	7518.96	8749.54	6711.15	2342.3	6102.73	4920.45	13712.9	5896.4	12483.1	10397.2	1369.88	3946.11	4135.45	5042.09	4596.96	3047.57	9070.12	13012.2	6898.08	15441	4632.91	9140.9	2329.64	19965.1	6075.66	12332.3	2035.44	2232.73	5162.55	3399.31	1728.06	1043.24	1539.04	1286.71	3193.19	1552.99	3735.8	458.602	5297.67	3275.65	1936.7	2399.31	2290.47	3332.2	4274.2
0.100107	0.113487	0.409852	ACSM1	101.026	118.704	42.0431	1230.04	267.419	3.83873	61.839	255.815	45.829	504.209	613.228	190.441	11.3866	10.281	19.1524	18.1146	1190.58	4.53674	52.6363	227.47	37.7773	897.29	223.606	328.136	255.46	213.125	87.7193	21.921	897.014	15.3223	362.982	75.185	13.7479	24.98	203.727	179.86	23.4194	1253.72	10.2349	36.8598	37.5522	15.7044	57.5969	5.21353	11.1974	89.9471
0.0991027	0.02275	0.0291878	SCUBE2	14689.4	3833.8	2740.12	1793.1	2525.09	199.734	1499.96	2199.11	1457.98	1097.89	3644.07	3193.67	1097.34	1335.42	1172.13	1267.08	1487.7	137.176	2459.18	2181.14	2268.22	2425.46	3075.8	3954.13	9055.51	791.007	1275.29	2636.35	2228.88	640.748	640.098	4495.98	6204.77	5888.04	2119.01	1879.14	527.849	839.708	734.157	661.992	557.806	672.249	1852.35	240.907	566.442	2831.83
0.098856	0.156525	-0.0109749	CRISPLD1	1740.95	425.818	2376.35	611.133	2972.01	111.203	982.391	403.619	638.24	844.379	1071.17	1775.1	225.943	350.897	980.013	309.081	1258.54	67.5734	830.034	825.091	678.182	1017.24	450.884	588.485	473.185	856.697	422.001	298.246	522.383	182.822	350.125	407.749	543.52	409.978	1025.97	250.731	522.368	302.287	10.6285	36.1177	19.1673	111.957	5129.91	48.8766	17.2829	198.098
0.0987407	0.0887265	0.623893	PRSS8	7181.08	2670.54	5212.44	8569.65	4918.31	437.855	3727.34	1954.07	1356.49	5955.39	4647.2	13394.2	1069.37	1172.49	3150.71	479.849	4626.93	110.195	3460.74	2907.7	1758.34	4767.59	3378.57	3300.25	1714.55	3695.73	692.666	1762.33	7318.61	1663.16	3545.33	5780.89	1937.81	4704.07	3746.93	4591.81	1693.5	3117.16	1106.94	679.804	465.491	700.618	5052.97	279.357	712.738	2351.04
0.0977437	0.0506205	0.746772	PARK7	5726.7	2800.31	5488.46	4255.31	5036.63	1277.1	7955.84	2405.86	2372.75	5252.88	4550.93	9518.26	1834.55	2695.43	3618.92	1727.49	8776.57	1436	4975.05	4296.79	2328.39	7186.74	4345.62	4836.55	2768.73	5877.35	2085.51	2687.23	6911.07	2366.42	3731.99	5997.69	5747.25	3296.6	3264.24	3258.42	2754.18	3201.15	3672.75	2510.92	2542.6	3839.97	5773.98	1868.17	2844.62	2572.49
0.0971856	0.118606	0.739813	SGSM3	5265.41	2167.22	3361.62	3109.74	2692.5	461.007	1359.87	1477.44	1021.18	3378.32	3558.81	5159.22	639.114	832.766	1487.11	752.7	2994.36	310.647	2572.92	1632.05	1077.45	3477.63	2562.08	2246.56	1882.56	1949.49	1043.94	1288.51	3126.59	1056.19	1767.62	3766.41	1471.34	1342.25	2402.17	1616.86	973.316	1014.23	2450.47	1095.4	1186.41	1847.04	3016.06	853.06	1535.26	1002.7
0.0971716	0.0286945	0.565271	SNRPN	7058.46	3086.42	9462.92	6311.51	6146.1	1467.93	9177.46	2858.79	2501.72	7997.83	6626.57	12194.7	2061.96	2569.4	4979.57	2096.63	8973.6	1099.63	5692.74	5508.37	3082.56	8867.07	4033.54	5457.26	3134.13	6797.15	2388.65	4068.98	6528.2	2775.69	4477.14	8223.63	6932.1	4752.58	5877.46	4339.54	3394.25	2089.33	5328.91	4359.78	2813.64	5212.59	7511.49	2393.3	4540.02	2495.76
0.096857	0.332731	0.316338	MON1B	2183.17	1265.15	876.508	1000.65	1517.33	445.052	547.173	954.744	855.733	2201.03	1222.5	1852.47	337.532	466.895	1112.61	467.961	1209.54	152.936	1333.21	852.282	778.394	1199.47	958.485	1345.24	1023.04	537.381	231.942	299.453	1490.12	418.924	613.465	672.687	307.888	349.339	407.244	884.537	324.051	897.352	651.097	503.421	463.535	633.748	1448.33	388.406	540.396	268.342
0.0968489	0.122344	0.780975	TMED9	7361.53	2997.54	5349.53	5117.4	4831.86	871.871	4376.8	2502.8	1910.06	5026.37	4522.13	9320.24	1272.86	1884.79	3280.07	1255.95	5910.22	601.595	4389.79	2715.9	2026.85	5314.72	3662.56	4077.4	2673.5	3707.58	1564.92	2225.89	6917.72	1906.23	3518.01	6666	3299.17	3247.02	3257.32	3299.5	2003.93	3332.68	5389.07	3211.5	3074.58	3837.44	4962.58	1828.85	3448.55	1772.17
0.0964206	0.309702	0.59247	TMPRSS2	48109.8	16573.3	39778.3	17279.6	36257.6	3451.01	19368.8	18176	7383.64	58859.4	57007	88689.7	4351.96	5096.5	24717.8	4449.4	31236.4	947.819	47273.6	23147	14319.9	20101.9	21435.5	35838.8	17269.2	31627.2	2218.47	3678.71	30846.1	7100.47	27112.1	47814.5	17224.8	8174.77	10494.6	16875.2	7335.41	19912.9	1373.84	1089.22	780.772	1160.6	32268.1	435.11	1233.42	5458.29
0.0962932	0.590855	0.1845	FAT1	10467.9	3101.07	9835.35	5389.92	5579.53	1865.5	1614.56	4072.1	4784.08	5718.4	6313.54	6843.43	2061.3	2121.7	4397.39	3065.15	3079.7	510.144	6693.27	2666.78	3684.31	4737.71	4455.79	4374.04	6603.33	2464.89	1529.16	1253.72	2826.89	747.482	2201.77	2717	2588.44	3339.89	1937.5	2814.14	1169.31	2051.43	979.007	3255.29	1757.52	2265.99	6835.11	1605.11	1392.61	1253.69
0.096098	0.278311	0.637516	CALM2	11781.9	6727.6	10270.4	7210.59	8954.14	4485.55	15297.4	5261.71	5960.87	10389.7	7454.44	15726	4373.6	5669.56	6197.71	5317.02	19243.6	5317.53	9431.83	9625.09	5033.43	12363.8	9102.55	9476.05	6754.27	10329.5	5194.01	5226.25	9445.26	4937.94	4687.54	8793.46	9457.26	6283.34	6430.38	5585.33	4134.93	5546.75	4556.89	4878.36	4214.06	7390.18	7425.8	3729.83	3567.34	4265.2
0.0957945	0.423693	0.241454	GUCY1A3	3645.18	1394.93	1820.65	4179.32	2233.13	2511.01	1638.29	2265.83	1556.11	6215.76	2326.99	6493.38	1046.75	1063.42	1846	1203.11	2781	1420.12	3811.16	2358.61	1397.08	3692.27	1941.45	1955.02	2226.37	1644	590.525	458.933	2362.98	1135.94	1529.07	1648.9	8313.31	2336.11	1478.69	1617.94	940.595	2733.46	105.892	169.456	500.696	530.909	3119.9	611.066	258.514	965.86
0.0956326	0.187793	0.680195	PVRL2	5558.32	2944.23	4902.6	6577.54	3772.44	716.282	2159.09	1941.2	1564.14	4399.23	3890.55	6671.92	1177.21	1453.88	3246.18	774.023	4107.5	279.487	3491.29	1940.51	1810.6	4127.87	3101.51	3101.99	2496.5	1985.54	1035.25	1950.77	4853.75	1648.01	2930.95	6472.27	3361.19	3186.2	3177.25	3505.93	1786.68	2335.29	2009.98	1146.36	964.622	1671.25	4713.7	785.067	1243.88	1265.26
0.0956226	0.798962	0.280767	HUWE1	9453.21	5422.26	10241.2	5920.46	5048.72	3779.83	1611.04	5293.43	5365.61	8046.79	7268.67	8731.06	3395.98	3366.16	5487.6	4220.9	3819.86	1122.96	9201.04	3070.26	5297.19	5711.18	6180.98	6040.52	7631.46	2786.18	2199.11	2561.54	3441.7	1780.69	3263.63	5997.29	2592.59	3375.55	2959.9	4023.77	1825.38	2060.54	3876.66	4393	4131.13	5310.11	7506.94	3131.36	3864.8	2139.88
0.0951904	0.226939	0.643738	EIF4A1	9130.03	7453.19	10147.8	18224.6	8433.58	1773.37	10291.9	4398.24	4175.64	8088	7052.96	12741.6	2758.91	4163.18	5594.29	2603.86	13209.6	1594.43	8209.77	5593.49	3907.18	9505.63	6459.39	8155.48	5543.57	7328.41	3031.42	4080.66	9040.83	2893.08	4356.38	10215.2	8924.98	7603.45	5234.06	4687.17	3187.36	5782.42	5527.01	3169.36	3569.09	5017.53	9001.11	2575.39	3300.22	2794.15
0.0949442	-0.0129575	0.478598	RPL23A	4576.02	3341.55	7437.98	5089.12	4770.31	966.159	6321.06	1946.89	2364.21	3444.82	3847.92	6459.84	1573.63	2456.06	2140.65	1303.31	6289.52	982.68	4363.66	3172.3	1750.88	4883.33	3898.82	3497.32	2841.21	3859.71	1798.05	3304.04	5203.52	2078.78	2236.67	6035.09	3622.72	2904.55	3222.11	2080.47	1913.25	3083.09	2483.54	1658.2	2088.84	3176.84	4537.12	1442.4	2094.89	2480.83
0.0949426	0.355998	0.58781	PDIA4	9664.79	3619.55	5653.89	13875.1	7081.47	1203.56	4426.03	5850.24	3055.01	8558.65	5204.25	12731.9	1596.89	2571.83	5748.37	1653.53	6030.33	636.217	6154.03	3415.85	3547.9	8311.72	4999.3	4269.96	4220.63	4003.44	2371.38	1848.6	7098.38	1338.95	4696.73	6394.7	8982.16	6140.51	4095.91	3316.95	2509.19	2457.32	3063.38	3249.85	2245.7	3805.53	8808.12	1815.6	2700.28	1627.83
0.0946779	0.623072	0.432534	PTPRF	29997	15138.4	36258.6	18016.9	17558.1	3524.67	4553.52	10235.6	8571.05	26889.1	22018.6	36210.3	3477.8	6391.47	10401.2	5259.66	15886.8	1163.67	22106.5	9162.55	8757.32	19838	12846.3	13963.2	13436.7	8848.51	5810.42	6189.57	13520.3	2485.86	9171.44	18421.5	3291.5	11504.7	9214.23	8060.96	4754.46	4909.29	11781.9	8695.7	7443.15	10978.9	19284.9	5906.9	9749.03	3749.94
0.0943534	0.076515	0.546535	RPS4X	32426.1	23453.6	40230.7	32278.7	29729.3	6185.39	43286.7	13800	15559.8	22948.2	22739.7	47231.5	10096.2	17895.8	19086.7	8551.99	41905.2	6518.21	30019.2	23260.1	12292.1	29403.1	26573.6	25534	19460.2	30357.8	11809.5	22942.8	39079.3	13713.4	18401.4	42255.2	35001.4	22047.8	22240.2	17088.3	13159	27501.8	17852.4	14214	15455.5	27255.2	27594.4	9081.06	13992.6	20693.6
0.0940106	0.398349	-0.107794	HSPG2	8404.82	5849.51	6332.78	6895.52	6099.75	13089.6	1178.41	11508.6	6327.1	6987.38	8730.17	4031.02	10865.1	5526.81	11807.4	12001.1	2561.64	3169.47	7666.03	3561.81	14456.2	4631.78	7189.91	10662.6	11663.4	3981.69	8559.07	4125.43	2217.82	6385.99	6996.57	2947.96	2307.61	4104.76	2405.82	7640.14	4572.67	3548.21	3246.68	6317.01	7562.36	7072.68	9633.78	10156.7	4869.79	7219.26
0.0938589	0.0571853	0.0802855	GP2	932.74	1142.55	358.281	3017.14	4429.99	28.9104	1185.49	1755.4	329.347	2265.11	314.519	3431.72	94.1836	1813.49	842.116	300.401	1411.84	182.066	1617.74	407.283	894.44	2101.39	931.146	1243.26	1048.5	868.798	73.8897	130.52	1218.78	75.2182	1595.88	9419.6	808.886	348.386	493.387	78.6553	163.437	73.0956	1.18095	1.48427	0.391176	0	860.17	0.217238	0	393.625
0.0928409	-0.0269688	0.723835	COPE	4676.4	1601.37	2677.91	4312.49	3196.94	584.086	4365.06	1612.38	1394.71	3234.03	3462.1	6135.73	1083.35	1572.78	2194.2	900.636	5535.64	698.418	2600.16	2411.81	1269.27	4399.72	2883.6	2595.98	1691.49	3001.28	1138.18	1575.49	3806.18	1532.99	2578.76	3984.9	3667.16	2768.59	1966.84	2025.71	1624.23	1942.88	3053.12	1792.51	1685.15	2366.28	3711.01	1208.01	2292.85	1866.19
0.0928302	0.0677002	0.0172555	ISG15	278.933	352.012	150.807	362.297	154.59	95.1284	462.181	219.612	186.423	174.115	657.836	197.474	153.882	279.377	314.983	115.292	522.063	97.4204	329.437	291.793	83.472	683.91	257.065	194.962	278.521	523.057	235.894	238.718	240.534	154.093	204.106	758.612	413.715	275.162	257.802	158.921	266.582	176.103	144.863	111.074	82.1454	416.419	245.943	91.0191	101.75	203.452
0.0925208	0.0775553	0.620473	MLPH	9393.48	4053.78	7079.7	4305.5	5400.03	484.879	3791.82	2501.6	1579.16	5636.58	5068.73	10002.5	927.846	1127.79	2510.14	807.988	5103.68	179.559	5549.63	2697.19	1611.08	7257.02	3937.17	4410.34	2250.33	3196.87	1157.74	2120.91	4797.03	1657.59	3582.76	9311.8	5887.29	3557.65	4829.7	3858.41	2389.44	4124.25	2100.52	1008.82	950.931	1853.62	5747.92	632.138	1343.44	2308.21
0.0924832	0.759403	0.236535	SON	8169.1	5642.86	9008.2	5797.81	5042.49	3128.44	2419.05	5056.16	6198.56	7355.16	7270.36	10882.7	3195.25	3076.27	5353.24	4347.89	6424.91	1106.25	9483.37	3921.38	5550.32	7113.51	6207.51	6118.2	7941.73	3675.97	2072.47	2115.28	3089.13	1546.15	2034.4	5761	2147.55	3059.58	2593.32	3294.4	1276.27	1972.19	3685.74	3290.67	3843.23	5176.37	5972.84	2703.85	3191.26	1732.98
0.0924682	0.0884821	0.468941	SEC11C	5066.53	3360.83	3948.4	1563	3796.98	625.112	8890.46	1953.47	1248.52	6018.26	6445.1	12341.3	654.73	1903.11	3490.74	816.29	10842.2	320.914	7671.28	3464.1	1809.01	7676.63	4785.08	3850.95	2433.91	5670.65	871.859	978.803	5316.26	781.957	2856.56	5801.58	3545.03	2110.72	1727.48	1825.45	1118.15	866.252	2004.07	1016.98	1617.87	2142.38	4751.11	694.265	1660.13	608.856
0.0917453	0.0881667	0.475083	RPS12	18358.7	13853.7	18582.2	19639.7	18037.6	3149.07	28338.1	7012.03	8007.64	11322.7	12236.6	20540	5259.96	11108.9	8934.73	5120.4	22900.7	4122.46	15144.9	12502.4	6497.47	15547.7	13484.9	14466.8	10197.4	16942.6	6830.05	9238.19	17073	3691.27	6674.42	17455.2	8486.91	10992.9	8507.47	8910.06	3740.29	9917.82	7985.19	5684.57	6244.61	9789.91	15547.4	5044.07	6684.84	5796.02
0.0909372	0.323695	0.348146	NUDT4	3781.16	2042.57	4439.21	3800.05	3322.59	829.285	2412.02	1386.79	1445.81	2968.02	2236.36	5836.58	680.269	1147.46	1301.18	1250.66	4033.74	407.112	3277.8	2562.4	2052.87	3971.31	2610.23	1707.27	2316.51	1836.63	650.782	782.52	4332.07	691.416	1845.22	3925.13	2089.68	1305.45	1183.58	2229.73	837.616	1336.72	1053.41	1032.57	786.249	1066.88	2531.74	388.841	891.897	911.249
0.090514	0.030775	0.0190914	COL2A1	7.62453	2.25517	59.4088	352.047	136.64	3.71875	8.4992	1.49599	4.14272	5.64262	46.0203	47.0692	0.487977	1.34101	18.2685	3.77387	5.26805	0.716332	12.5149	10.818	3.39317	27.7773	11.4251	5.39896	56.3031	12.3479	0.987848	3.21776	16.4557	24.5504	97.3463	42.9628	2614.01	49.0066	3.35351	7.24811	157.624	0.198062	0.393672	18.0589	4.30287	3.54617	99.6384	0.651669	3.16449	12.2071
0.0904169	0.0116147	-0.0431515	SPOCK2	400.926	405.726	265.055	320.589	356.436	114.082	126.609	303.388	2212.74	247.066	444.957	250.305	288.081	340.393	503.855	327.95	767.028	54.0826	470.782	242.381	1046.45	328.277	682.242	496.403	602.263	243.254	579.461	114.633	240.534	208.243	167.371	435.993	1302.85	220.053	174.063	136.64	222.235	659.841	323.974	387.646	341.881	1247.74	301.858	319.979	392.882	349.723
0.0902344	0.43145	0.533076	ST13	7661.43	4440.03	8759.6	6509.68	6015.46	2853.73	7663.64	3880.31	4233.61	7419.25	5694.66	12508.5	3064.3	3922.67	5838.24	3420.83	8994.66	1903.76	7963.54	5859.55	3929.97	7147.6	6542.1	6695.59	5076.86	5831.67	2383.24	3681.52	6969.54	2611.57	4421.45	7696.32	5602.42	4805.51	3912.72	4345.91	2314.2	4038.08	3019.29	3087.81	3437.59	4008.67	6280.59	2265.27	2963.41	3070.84
0.0901848	0.482712	0.477395	SYT7	12763.5	4364.17	10000.8	3215.08	7209.69	1135.42	2658.49	3076.66	2536.39	14072.7	9841.57	17452.9	1133.13	1868.47	4918.33	1356.52	7306.78	130.252	7859	4254.1	3405.16	8655.99	4931.97	6268.77	2747.17	4123.95	958.59	1190.97	6873.26	1582.54	4917.59	6186.65	2934.69	2186.61	2586.41	4865.62	1870.06	2404.63	59.8348	125.67	64.1516	228.98	6885.98	76.0303	53.5527	1556.94
0.0895635	0.41277	0.308889	ABHD2	16465.3	8908.35	11789.4	7505.73	9233.64	3179.18	2232.07	6869.61	7058.18	19478.7	11699.9	24440.8	2780.61	3453.32	9283.9	4063.71	9612.08	569.838	15647.7	5982.64	7923.28	12790.2	6148.34	10083.1	9671.55	4410.92	1488.66	1155.98	9991.45	1421.66	7005.95	7163.26	5549.98	3646.71	1646.16	7431.45	1549.5	5273.58	898.309	1771.25	1237.27	2598.82	10908.5	1073.11	1012.63	1952.71
0.0894237	0.32096	0.483423	ELL2	2998.37	2675.25	5232.54	2119.35	3731.04	491.117	2669.04	2347.52	1139.77	4784.54	2096.61	6311.06	647.898	837.236	1617.64	907.052	6045.08	230.657	3868.21	2002.79	1450.02	3637.98	2444.56	4278.06	2201.81	1855.4	1035.25	1151.76	2845.8	656.245	2206.13	4680.17	5250.41	1246.14	2705.25	1672.43	1510.47	889.428	4048.69	3420.05	3550.25	4962.58	3570.59	1491.06	3821.47	841.648
0.0885555	0.0740222	0.524766	ECHS1	4616.05	2356.66	6536.79	6707.26	5031.14	1019.06	4585.17	1811.35	1616.44	3580.25	3299.91	5991.85	1225.52	1880.32	2697.54	1279.35	5367.09	766.827	3126.15	2899.81	1526.93	5306.3	2989.71	2927.13	2038.89	3489.52	1415.96	2200.75	4387.74	1604.83	2566.36	4057.2	2926.38	3914.05	2937.69	2315.1	2211.55	1949.41	7664.36	5185.61	5231.1	6910.43	6599.68	3199.79	7391.98	1593.35
0.0884277	0.66247	0.302786	UTRN	5513.84	3698.9	6757.06	7278.81	3776.1	1862.5	1223.59	4327.91	5165.21	8019.78	6526.13	12093	2329.86	2501.43	5828.51	2928.34	5966.06	526.858	8869.03	2878.46	4726.69	7574.36	5303.7	5716.28	6034.31	2640.72	892.603	1019.83	2992.5	1107.55	1889.76	3590.58	5943.56	1725.34	1385.42	2863.54	1124.13	1267.39	1035.69	1304.94	1342.49	1793.85	5765.58	878.91	1119.5	1404.67
0.0884013	-0.0385098	0.584344	AES	15577.7	8098.95	11941.2	8743.2	8615.28	3789.9	10196.4	5980.39	6150.4	11625	11946.4	15690.3	5180.91	6609.83	6771.4	4327.51	13816.5	4030.77	10554.1	8564.34	5042.48	12661	9830.49	8398.96	8740.15	8340.27	6711.32	9537.85	10610.5	7020.37	7648.57	16702.2	9404.82	6942.36	9616.65	8038.95	6987.61	7105.52	10350.2	6933.6	7159.56	10749.9	11294	6823.39	7905.84	7366.45
0.0879735	0.322264	0.534591	ALDH1A3	13053.9	7803.07	6104.69	4060.98	8984.36	3233.4	6764.96	6082.18	5740.11	17601.3	10338.6	23562.5	3694.07	4146.53	9133.88	5186.23	11094.9	762.637	10402	7811.73	9949.72	12711.8	8160.27	11011.6	6656.73	6365.5	1049.96	1669.04	12252	2791.74	6486.32	6338.16	17728.3	2092.19	1631.38	7319	1791.91	6416.48	508.97	680.848	898.315	825.625	7679.56	973.159	688.082	3620.17
0.0875531	0.502274	0.518598	ERBB3	9381.41	4198.31	8960.67	5976.31	5038.46	565.132	1985.59	2356.79	2253.39	6722.79	5988.85	8890.67	857.9	1208.7	2565.83	1201.04	4727.55	194.124	6710.94	2350.14	2131.82	5462.02	3925.75	2895.93	3891.2	2017.15	920.262	1524.41	4326.81	882.596	1667.97	5109.79	1211.73	2587.25	2447.65	2401.54	1467.45	2532.59	1421.86	1237.15	1364.4	2031.44	5139.58	685.359	1406.25	731.141
0.0873314	0.218124	0.720104	ENTPD6	10117.2	2754.8	4579.96	3584.8	4528.17	558.775	2521.04	1580.67	1237.64	4579.39	4032.28	6099.52	662.701	898.699	1960.91	922.714	4246.57	302.409	3227.01	2225	1468.56	3974.68	2524.54	2730.67	2002.35	2574.04	991.781	1186.55	4681.84	1426.01	2328.5	4350.78	1886.02	2060.57	3006.43	2550.26	1744.33	2006.86	1276.21	582.088	560.544	1002.04	4185.66	461.395	708.843	1580.71
0.0871075	0.477231	0.247058	SLC12A2	12757.8	2687.96	3391.78	3541.67	5060.08	797.615	1366.91	2378.03	2213	4443.97	5509.17	8434.04	996.654	632.286	2042.23	1184.62	5923.39	326.287	6299.05	2286.98	1665.82	3929.64	2935.03	2164.68	3097.87	1283.69	466.651	597.297	3569.15	613.934	2059.65	2729.73	4842.45	2214.83	2015.05	1602.64	827.817	977.183	158.641	158.571	165.855	292.811	4539.22	107.529	124.145	755.769
0.0870088	0.541692	0.533032	GFPT1	6418.63	2798.26	6782.66	8635.39	4098.1	1381.34	3831.38	3624.2	3120.51	7262.87	4601.75	13086.9	1425.12	1744.88	4251.53	2048.27	6843.72	459.762	7009.83	3032.84	2357.12	7745.23	4838.53	4249.87	3977.45	2754.32	1129.09	1477.15	4147.55	1093.28	2678.86	6879.62	4126.6	3857.03	2120.06	2627.3	1556.47	1731.91	4500.6	2985.89	3189.2	4868.36	5462.88	1550.15	3352.16	1189.01
0.0864536	-0.0555028	0.47924	RPL18	22106.8	13973.5	26250.5	25720.6	21115.5	3150.15	27787.1	6741.85	7451.74	13799	15235.8	29325.2	6094.76	9780.65	9665.77	4417.7	23018.2	3407.21	14756.6	12674.9	6152.5	17328.8	14026.8	13982.4	9757.2	15594.2	7362.69	14384	28092.4	12524.2	13280.4	26263.4	22669.6	16768.9	17955	11482.1	10707.5	19906.2	10739.2	6952.9	8039.3	11772.2	19136.9	5863.46	9880.48	14490.9
0.0863739	0.198071	0.0771443	CD24	5441.41	3606.84	11118.6	14266.7	6653.6	941.687	4496.37	2557.85	2616.39	4853.87	5525.26	18982.4	979.737	1872.05	4011.98	1775.61	6665.66	204.392	4034.22	4539.17	1859.01	8843.7	3289.61	3342.85	3694.14	3052.15	1293.46	2641.78	6570.05	554.386	3186.94	5079.56	2834.62	9962.65	2109.58	2051.75	2175.34	6797.69	38381.6	18224.6	31671.4	28375.3	7184.06	14346	21877.3	1447.51
0.0860491	0.0895231	0.473481	RPS5	17018.1	11728.8	21508.7	20218.6	18751.6	3196.82	31740.1	7111.06	7406.17	11048.7	13166.3	22614.9	5527.71	10253.4	8174.83	4074.09	26254.4	4322.07	14150.3	13322.5	5410.53	16251.8	14152	12195	9441.85	17752.1	5412.12	8573.53	22188.3	6807.78	8176.63	17359.4	11794.1	11944.8	9673.24	8378.8	4941.65	10020.8	5415.44	4313.09	5040.6	6483.88	14889.4	4544.44	5254.01	9069.02
0.0858981	0.00763722	-0.0417592	CST1	82.5996	185.129	58.4948	274.639	1268.59	67.5376	17.2915	54.4542	192.896	47.9624	83.2883	100.631	24.5626	4.02302	488.533	36.2293	288.689	31.8765	9.2022	23.3902	295.658	319.439	137.101	9.8981	65.8866	5.18609	4.54401	1.40776	93.4827	1890.9	8.954	7.1605	2.23805	1201.52	25.361	23.355	30.5614	3.16946	9.44757	15.8324	7.82339	25.3296	575.969	0	32.375	4.28317
0.0858864	-0.114519	0.414934	NUPR1	5685.4	3117.47	3407.32	4711.27	3854.13	858.435	5899.33	1626.74	1171.62	2721.36	3719.18	5961.56	1373.55	1507.29	2406.42	1132.73	4672.23	950.446	3296.21	2784.32	1393.46	4715.82	3663.38	3421.13	1946.95	3990.35	1404.89	2918.71	4828.89	2647.96	2635.24	4838.49	7816.78	2109.77	2761.21	2980.58	2203.08	3337.24	10777	5497.8	6976.88	12085.8	4877.24	3935.11	10113.2	2656.22
0.0853929	0.0399166	0.50615	RPL26	12362	11133.4	18314.4	14997.3	11885.1	2841.5	22751.8	3980.54	5134.14	8733.58	9763.08	12646.5	3918.13	7296.65	4147.23	2872.11	18906.5	3042	11142.7	7236.94	4775.55	10297	7576.48	7599.01	5823.48	12883.8	4143.35	8990.02	14953	5350.07	5912.87	15838.2	19373	10064.1	8006.96	6288.4	4009.86	9086.43	5620.93	4709.76	6049.03	8862.34	8583.62	2902.18	3921.28	7242.67
0.0849671	0.010514	0.648592	PTOV1	5022.69	2054.05	3743.67	3913.51	3240.53	684.373	3490.54	1589.64	1294.86	4065.11	3648.03	6617.28	1274.65	1331.4	2386.39	980.265	3622.31	542.14	3204.56	2358.61	1362.25	4042.01	3383.87	2896.83	1773.85	2879.04	1176.9	2238.96	4118.14	2590.85	2778.04	5404.96	3758.28	1395.07	3704.81	3169.3	2098.94	1488.85	2261.12	1590.17	1716.45	2606.42	4070.88	1320.97	2162.07	2359.83
0.0845058	0.0253391	0.513817	RPL13A	31172.5	17841.1	29715.4	37980	30050.9	4136.23	39151.7	9376	11033.9	16813	19383.9	34162	7404.71	13773.7	12561	7400.96	35828	6147.99	20551.3	20231.4	8825.87	27943.9	23983.3	18095.5	14317.5	22429	7955.39	17672.2	37078	12713.8	16313.3	33289.4	26329.7	19874.8	19979	13963.3	10903.1	22166.2	10767.1	10658.7	10448.5	14159.8	25427.1	8356.81	13009.9	16724.4
0.0844341	0.615696	0.319029	DSP	14894	10030.4	22050.7	11739.8	8328.82	1412.89	3319.38	6198.8	5780.92	12505.7	10869.8	24228.7	3142.54	3897.19	8406.42	3095.71	6667.77	291.903	13568.4	4643.84	6600.4	8174.1	7946.98	9845.57	9012.09	5003.12	2589.89	3899.73	9339.87	1521.25	6041.21	12045.1	2759.17	7729.51	4769.76	6519.53	2833.41	5429.28	2539.44	4339.81	2202.67	3820.22	12721.3	1458.04	2229.25	2653.01
0.0842779	0.106042	0.565971	RPL10A	18537.3	14104.9	22776.4	18475	18646.1	3954.01	28522.7	7555.67	7991.07	12512.9	14693.7	25198.2	5358.7	8808.19	9424.15	5278.34	26191.1	4316.82	16470	13380.1	5628.82	15671.9	13783.6	15259.5	10509.2	18254.4	7406.55	9807.54	20992.3	7413.35	8924.4	18560.7	10812.5	12313.6	10166.6	9179.58	6052.33	9274.62	5866.56	5623.22	6245.79	8586.24	14517.4	5317.78	6616.44	9174.81
0.0841255	0.554619	0.492742	CANX	25688.5	11639	23406.1	30675.1	20417.6	7323.45	17501.9	13606.7	13305.2	26568.7	16256.2	40486	7120.21	9663.08	17426	8835.22	24335.2	3786.86	23038.5	14203.1	11842.4	25417	17631.4	16506.7	15976.6	12608.7	5692.47	6639.05	20665.3	5303.24	11924	17394.4	22545.9	16257.6	9542.03	10780.3	5983.9	12417.5	18138.6	17349.6	14118.8	20881.8	22477.1	8386.36	14832.4	6300.58
0.0839316	0.326514	0.641999	LAMP1	10270.3	5059.18	10825.2	6667.32	6872.3	2604.94	3908.46	4479.61	4634.94	8735.99	7422.54	12859.6	2980.04	3639.72	6337.67	2911.36	6644.59	1141.11	8266.11	3752.67	4853.37	7557.52	6500.89	7060.62	6014.55	4650.96	3249.37	4305.97	8163.46	3205.13	5512.23	9963.4	3326.98	5506.86	4811.47	5100.78	3624.02	5242.08	4461.23	5187.83	3372.26	4612.53	8498.28	2863.08	4107.74	3216.04
0.0837233	0.430658	0.535087	DDAH1	3321.14	1411.74	3027.11	3909.63	2531.69	641.307	1667.9	1620.46	1358.3	4307.34	2302.71	8580.66	793.159	593.843	2536.66	763.267	3145.55	344.314	2938.8	1776.2	1438.03	3145.99	2590.24	1769.65	1520.78	1782.3	404.022	652.401	3194.87	919.16	1716.88	2214.97	3060.34	2482.18	846.974	1982.22	724.007	2757.43	1328.57	1446.69	770.993	1544.1	2733.96	454.661	665.514	1010.83
0.0833839	0.131027	-0.105633	LYZ	1920.12	551.288	220.27	2652.72	817.642	711.004	2760.78	1016.98	4642.97	410.3	1262.59	426.328	709.223	1599.15	2043.12	1239.34	11371.1	196.154	3175.11	1296.11	1648.63	2990.27	3699.29	2858.44	3252.1	513.92	192.429	219.411	172.61	190.135	142.116	665.924	362.56	626.027	595.041	59.5955	210.774	343.292	55.111	48.9815	78.6249	162.616	864.794	45.6182	92.5002	1112.13
0.0831906	0.000442759	0.688679	KRT18	19651.5	8665.12	11834.4	11722.5	10105.4	1145.35	9004.85	5576.67	3645.16	13213.2	10194.8	22529.6	2594.81	3092.74	6140.76	1710.06	12683.6	442.451	8439.19	5585.17	4115.66	11823.2	6628.1	7249.09	6581.86	6365.23	3624.19	5138.7	15355.6	4865.63	8528.33	20803.4	14441.6	7531.36	10658.6	7655.37	5958.92	8942.35	9207.79	6130.29	4124.79	8575.36	12151.6	2970.81	5579.17	4783.2
0.0830682	0.364076	0.654598	DDOST	7939.73	3674.91	5451.9	8449.12	6538.94	1372.7	5216.75	3504.52	3256.45	5528.56	5072.96	10540.3	1759.23	2635.31	4321.37	2034.88	6757.32	923.464	5393.19	3653.26	2802.76	5913.19	4715.71	4925.34	4229.62	4552.67	1814.25	2197.93	6132.75	1804.89	3689.97	5116.16	5049.94	4823.25	2914.21	2737.1	2287.46	2457.32	7131.75	4099.36	4797.68	5931.7	5090.39	3135.27	6009.1	2037.3
0.0828068	0.470947	0.616757	HSPA5	21107.4	9726.98	16282.6	23827.5	16370.4	4203.76	13192.8	14681.4	8151.34	22815.2	14864.3	32958.2	4285.59	6780.59	12844.5	5261.54	17511	2272.78	17072.2	9329.49	9135.55	24024.4	12468.5	13091.8	11042	11160	7164.53	5481.86	15761.8	3196.25	10041.4	35405.4	26871	11123.4	12079.4	10157.3	6707.74	6884.45	16118.8	10725.5	11058.3	15603.6	21072.5	6624.63	11005.3	4260.06
0.0825115	0.00286986	0.101686	SPINK1	3.17685	4.9204	0.913964	12.0176	123.086	0.599795	13.7746	2.99198	0	0	2.54096	0	0	3.57602	1.17861	0.943454	84.2888	0	4.04897	0	4.29803	13.0469	11.0171	8.09845	38.334	0.246973	1.58055	0	21.7076	5.91994	0.229561	41.3717	2.87748	4.00441	0.419167	0.536917	11.2944	9.50839	0	0	2.73817	0.506632	7.56751	21.0713	0	1.28495
0.0823942	0.686625	0.456344	GOLGB1	8869.29	5496.89	10841.6	6089.42	5577.7	2162.52	2404.69	5423.28	4912.24	9256.32	7029.81	14879.3	2702.04	2725.15	6029.46	3587.45	5644.71	918.45	9798.81	4042.42	5508.48	7759.12	6337.67	7030.92	6269.11	4145.44	1900.78	2571.39	4943.03	1746.56	3197.04	7848.28	3178.64	4694.34	3197.59	4390.2	1698.65	2581.72	4078.21	3849.01	4309.5	5609	7603.63	2547.88	3979.7	2252.32
0.082117	0.338143	0.536953	ARFGAP3	4864.48	2662.95	3887.16	4466.68	3153.71	819.688	3895.86	2130.3	2180.11	4242.85	3866.27	8664.52	1124.02	1315.75	2775.92	1413.7	5932.87	388.726	4255.44	2448.67	2307.58	6277.66	3242.28	3597.8	2383	3491	1064.09	1404.75	3167.21	903.142	1963.46	3062.69	4152.18	1796.08	2283.75	2243.96	1536.71	1723.99	2603.6	1355.65	1475.1	2510.17	3588.67	962.326	1840.51	1082.79
0.0819863	0.0925172	0.423404	SMS	3491.42	2173.78	6576.1	3412.31	2590.3	886.626	6581.9	2416.63	1221.33	6439.85	3671.18	16477.5	795.436	1099.85	3305.41	1014.04	7288.87	480.894	4795.05	5562.49	1859.01	6642.14	3998.38	4007.52	2076.33	3639.42	1169.79	1298.37	9588.11	1273.49	3176.84	8040.81	2576.93	1233.18	2005.83	3345.4	1511.63	6202.03	813.674	789.641	529.251	1110.96	4676.7	481.163	627.541	1717.56
0.0815775	-0.00780116	0.0589297	PLA2G2A	4952.16	8826.96	6316.52	82127.6	3819.33	301.82	4118.89	3579.62	1775.94	1201.48	5773.71	5574.18	2511.07	10308.3	1179.79	1044.04	7130.83	429.199	37684.6	3378.14	1652.7	4672.9	4825.48	4790.06	1784.93	2440.19	6919.16	31338	13591.8	2716.91	1155.3	33289.4	21985.7	4656.2	22112.7	858.497	1820.4	318.728	79.1237	109.59	5.08516	43.0604	3642.48	4.12734	41.1383	886.193
0.0814509	0.0459257	0.634624	BSG	12646.6	5658.23	9707.4	17115.3	11600.8	3523.35	9011.21	5490.3	5401.6	11843.1	9751.79	19330.8	4380.43	5559.6	8201.93	3758.03	10554.5	2411.75	8369.91	6880.53	4946.34	10988.9	8452.95	8811.68	6614.11	8820.85	3754.54	5328.01	16114	7399.25	9626.72	10943.2	11855.5	7749.53	6673.72	8331.56	6958.87	8555.55	11625.7	7107.51	5923.07	9087.26	10090.4	5163.54	8291.42	6777.51
0.0812918	-0.050805	0.598704	CD151	10891.7	5384.33	9084.97	6612.18	8001.32	3755.11	8650.43	3444.68	3468.5	10887	7478.44	13531.6	3103.83	4368.34	2650.4	2592.47	7770.37	3382.85	9006.33	4652.61	4039.68	8325.61	8911.58	6840.16	4578.52	8030.58	4060.38	4795.27	11949.3	6387.11	5012.87	9026.97	4810.48	4849.18	7716.04	8886.71	6518.06	3960.63	3768.8	3663.72	4665.47	5639.39	8631.55	3924.9	4495.27	4322.38
0.0804049	0.437063	0.468043	DHCR24	36326.7	14835.8	19752	15020.3	25190.5	3294.83	14899.1	11264.2	6978.95	41482.6	25967.3	42177.2	3704.06	5554.68	16231.5	4264.3	27185.2	905.078	24722.5	10817.4	8534.28	41764	11709.9	19036.1	12015.9	13931.6	3859.45	5116.64	22866.9	3482.15	17842.8	26277.3	9019.56	15313.5	9033.56	16130	6694.45	6548.49	2011.16	1106.54	591.447	801.43	25185.4	1080.28	693.264	3193.98
0.0802875	0.391176	0.483647	ABCC4	6231.82	2494.63	6743.35	12299.4	6995.02	611.917	5466.75	4190.58	1951.49	12737.4	7183.97	21146.5	1218.04	867.633	4357.02	1296.89	8511.06	255.251	5036.15	5540.27	2609.35	10544.8	4989.1	5682.99	3261.69	3710.79	608.503	531.132	4134.25	515.21	2038.53	4631.63	5896.56	7669.64	1499.86	2214.16	1545.84	6435.58	162.971	399.521	118.133	244.684	5395.19	207.889	124.388	1041.24
0.0798489	-0.0302505	0.471393	APRT	2891.62	1177.61	2066.51	3865.44	2131.66	320.414	2404.4	926.619	852.367	1557.77	1905.75	2973.47	616.341	912.333	1173.89	470.792	2155.68	276.024	1571.73	1291.73	652.168	2184.3	1469.35	1476.61	1075.15	1618.32	590.92	1265.38	2619.62	1134.37	1553.18	2634.66	1245.3	1959.5	1418.12	1113.25	1076.79	1227.17	1523.42	564.772	874.653	1227.98	2313.97	658.64	1133.86	1159.67
0.0793988	0.346862	0.536822	AP1B1	7512.12	3078.72	6659.27	5967.47	4735.51	1186.65	3350.44	3510.5	2752.59	7036.76	7410.96	11438.9	1731.9	2254.91	4963.41	1689.19	5516.7	582.493	7646.25	3358.25	2831.04	7632.02	5720.31	5208.48	3904.68	3744.13	1502.09	2359.83	4324.71	2167.05	4349.36	9364.71	1020.86	2474.93	2969.55	4115.31	2093.79	1582.15	3727.08	2403.8	2284.42	2805.01	7426.22	1626.18	2876.51	2061.5
0.0792793	0.146844	0.638532	BAIAP2	5793.41	2392.12	4658.56	3147.92	3770.24	611.317	1950.42	1253.64	1117.76	4739.4	3666.66	6880.76	885.553	1048.45	1900.8	759.116	3343.63	274.114	3320.87	1785.85	1231.27	4078.21	2983.99	2660.18	2191.03	2253	887.036	1472.52	3491.42	1524.21	2547.99	5903.02	1252.65	1996.69	2114.19	2635.89	1250.69	1940.1	1286.84	1287.87	915.334	1321.19	4059.95	639.741	1330.3	1398.68
0.0792095	0.064182	0.598112	HMG20B	4298.99	1857.85	2796.78	4663.56	3101.69	619.954	2686.04	1645	1112.06	3110.7	3159.87	6363	1113.61	1072.81	2056.67	921.959	2858.44	509.666	2663.47	2186.4	1295.06	3275.61	2509.04	2513.81	1400.69	2975.1	886.874	1197.61	3829.64	1759.1	2137.71	3482.78	2093.83	2333.25	1732.51	2064.1	1256.51	2385.81	1063.25	715.921	772.167	1036.49	3156.9	687.965	889.219	1718.2
0.0787077	-0.0823322	0.498205	RPS9	21405.4	15962.3	22951	19892.4	21524.3	3380.36	28650.2	8435.62	9527.77	13360.1	14676.8	24770.3	6330.79	11967.8	10458.1	5109.64	29142.3	4641.44	16159.7	17357.9	7054.18	20568.2	14529.9	15055.3	12339.4	17618.5	7900.47	14618.1	22989.4	10043.6	11367.5	22974	12544.1	16860.6	11828.7	9630.04	8897.04	14053.2	9545.22	7057.29	7490.49	11708.9	17211.8	5220.89	8230.57	14455.8
0.0781685	0.110857	0.0713117	TPM3	3946.99	2804.82	3380.82	4274.4	2710.45	5786.16	2978.82	2124.31	3264.99	3297.31	2893.92	5345.87	1546.14	2013.08	4978.44	1483.13	5852.27	3604.2	3983.43	3438.95	2016.9	4185.11	3625.02	2976.32	3279.35	2508.85	1282.8	1680.48	6551.49	1047.66	1759.58	4420.4	3587.55	2878.24	1841.08	1881.02	1157.02	2812.3	2524.87	2093.59	1791.16	2792.34	3046.33	1170	1924.98	1463.78
0.0780853	-0.0401665	0.646737	PTMS	9741.67	5774.07	10821.5	6688.18	7998.75	2999.84	7599.75	4506.24	4121.76	11673	8807.1	19580.8	3513.09	3846.24	5762.8	3150.43	8023.76	2817.67	6468.01	6678.21	4321.32	6684.22	7079.08	7337.76	4330.84	7603.84	3284.14	6222.95	8791.58	5495.29	6412.91	8696.4	11753.8	5229.22	9333.28	7305.55	5887.56	3776.01	3883.36	2318.46	2809.37	3815.15	9047.34	2790.53	2196.15	5404.11
0.0773974	-0.0234136	0.590248	SLC9A3R2	4481.35	1979.84	3076.46	3624.74	3946.08	522.187	2128.61	1418.8	1237.12	4191.26	3571.23	5794.92	1102.55	1375.43	2173.06	728.736	3051.25	266.354	2809.97	2207.16	1186.03	3706.16	3560.15	2150.88	1902.62	1881.08	794.413	1446.79	2757.22	2040.64	3008.55	5673.48	2102.15	2020.33	1865.82	1492.03	1451.5	1756.08	930.195	440.586	679.851	772.554	3472.63	826.992	975.877	1612.41
0.0773139	0.244057	0.489739	EEF1A1	111628	81267.5	147118	96625.8	113902	31809.1	184401	55522.7	69810.7	86009.7	77953.9	156158	40788.6	67934.2	56175.2	42773.5	171356	36158.7	113223	96005.3	50470	123564	91236.8	83315.9	79228.3	96115.3	47422.2	68172.3	96555	39510.7	46244.6	126144	91086.7	66904.6	57835.1	51295.9	39464.1	34594.6	59971	54934.4	61546	89368.1	98880	39826	52346.6	52737.2
0.0772392	0.115124	0.567062	RPL3	74943.3	43559.1	81775.7	78926.6	61810.4	12888	72318.6	26949.8	28146.5	43259.2	46587.5	93479.4	21460	35395	38467.7	18374.3	71197.1	13471.9	52459.6	42900.1	28066.3	53165.7	50901.7	47539.2	36944.1	51846.6	22141.8	38758.1	74697.9	32175.7	36400.8	69258.9	56412.6	48845.7	39577.5	37675.1	27349.2	42673.7	31615.2	24063.5	29624.4	38038.5	58419.7	21716.6	29511.9	40615.4
0.0771683	0.0847304	0.668426	EIF5A	6885.63	4290.57	5783.67	7133.54	5579.9	1525.77	6808.45	2780.16	2658.08	5583.38	5249.14	8669.93	1881.07	2687.83	3480.72	1698.43	8338.26	1151.02	4931.98	3728.11	2484.25	7678.73	4662.67	4652.39	3426.4	4625.77	2069.9	3270.86	7605.71	3192.77	4300	7699.9	7266.87	4941.47	4251.85	3731.97	3555.92	4413.47	5274.51	2863.69	2590.32	4104.92	6817.46	1899.24	3091.21	2614.68
0.0762399	0.69545	0.421594	SETD7	5627.58	2748.44	6263.51	3629.68	4261.12	2300.6	3103.38	3460.54	3445.98	6686.11	4480.91	12059.5	1813.24	2220.26	4823.75	2618.88	6714.13	915.823	6269.24	3713.49	3577.76	6810.9	4641.45	4108.3	3329.97	3292.2	1112.89	1043.36	3243.54	1108.6	2491.74	3458.11	1794.58	2151.91	1290.06	2478.58	915.515	1563.14	1082.54	731.754	1131.65	1449.87	4651.48	1064.42	904.554	1272.32
0.0762131	0.384517	0.34236	DDR1	15462	6810.83	10836.2	7046.23	6778.52	736.915	2617.75	4081.37	3218.9	5885.26	8077.27	11349.1	1979.48	3055.94	3950.99	1867.32	6447.56	471.94	8631.25	3740.39	2966.31	7076.89	6695.52	6191.09	6216.4	3512.73	3004.19	4806.93	5710.15	1379.7	3075.59	13756.9	4253.21	4410.22	6077.21	3389.96	2677.78	2515.16	4466.35	5302.87	3360.53	5999.07	7616.24	2689.52	4190.26	2303.5
0.0760066	0.321644	0.563676	HIST1H2AC	5635.84	1585.8	3934.69	2199.58	4479.45	468.205	7542.6	1081.9	1328	5162.6	4060.23	8038.01	654.73	1414.54	3436.53	655.523	7194.04	163.203	4700.09	3422.87	1268.14	7520.49	4229.33	2817.65	1651.66	3405.06	413.901	892.728	4348.87	886.601	2908.22	5173.84	4433.85	1253.58	1465.07	2764.75	856.053	1891.97	807.77	409.416	294.159	1367.8	3674.85	204.847	523.6	684.026
0.0756148	0.516004	0.493406	SCARB2	13284.6	7382.42	16230.5	14797.3	10035.2	3479.68	7359.14	7930.87	8093.09	14367.3	9452.52	29782.4	4205.4	4995.7	9975.44	5356.83	13920.8	1529.71	13291.2	8053.55	8007.43	13608.8	10456.8	10851	8588.32	8769.48	2444.68	3331.39	13168.1	2624.63	6932.71	8939.45	9352.71	10086.4	4544.65	5764.39	3513.07	6666.16	4092.38	3573.92	3937.89	5605.96	8763.14	2451.87	3482.15	3585.03
0.0746892	0.0519921	0.619777	TRPM4	10595	3245.61	3492.32	13763	6127.19	671.897	1269.31	2153.34	1027.14	6774.38	4823.38	6389.51	925.569	881.043	2228.45	764.588	3823.02	209.287	3654.36	2183.77	1470.37	3962.89	2719.99	2703.67	2335.98	1898.37	757.27	1069.91	9867.85	1727.76	2876.08	4783.59	3454.55	3520.66	2254.62	2398.85	1085.1	5343.7	1062.07	311.7	515.56	529.896	5324.56	334.099	610.988	1351.13
0.072991	0.343986	0.456785	CD164	12593.9	6094.92	12687	7979.01	10241.8	2377.61	10841.5	5374.51	5832.97	10526.7	7659.7	21479.8	3180.93	4079.35	6822.96	3815.39	17281.8	1557.05	11659.9	7886.9	4980.95	13637.4	9689.72	6899.55	8702.42	6752.08	2185.28	3605.7	11617.8	2937.87	5626.34	10000.8	9182.62	6205.35	5508.58	4672.61	3389	4950.69	7764.74	4610.94	4821.15	9552.82	7082.74	2634.78	4808.06	3194.19
0.0728785	0.511631	0.429743	PPP1CB	13040.4	7408.59	13803.5	11663.5	12029.5	7481	16199.8	8776.16	9346.98	14733.8	7698.93	22649.3	6470.97	6761.14	12099.9	8566.9	22595.7	5976.65	18063.5	11762.6	10203.9	16353.7	12806.7	10752.9	8714.2	9310.19	4406.51	4154.3	11252.9	5654.84	8897.31	9890.09	20263	7053.91	5399.71	7064.21	4420.75	9509.05	3752.27	6411.9	5172.65	7154.84	9955.24	3213.62	3040.33	6525.29
0.072235	0.661166	0.294066	PRKAR1A	7068.62	4818.49	8245.03	4482.58	4711.33	3582.61	3962.97	4750.38	5836.33	6394.71	5477.26	9005.36	3329.12	3576.25	5995.58	4711.5	8163.37	1873.91	8013.6	4645.01	5167.57	7273.44	6529.86	6507.53	6469.76	4644.54	2644.82	2480.29	4815.59	2094.45	2868.04	5559.31	6227.47	3259.99	3422.69	3607.67	1714.6	2770.1	4864.73	4459.05	4312.24	6468.69	5785.34	2787.7	3345.83	2221.91
0.0721302	0.204194	0.614951	TACSTD2	17670	13663.5	18699.1	9184.67	9417.17	1105.91	8543.17	3734.3	3615.05	13562.9	10903.7	11385.3	2094.32	4680.57	3159.55	2336.98	16063.3	547.751	13503.6	4780.09	3047.29	16838.5	6735.51	5894.75	9777.87	5228.35	4857.16	6844.18	10039.8	1765.89	5410.06	21471.1	3867.31	8520.48	12552.7	4568.18	5182.82	9079.1	2204.83	4625.54	2614.96	5497.04	13914.1	2891.32	4001.61	1784.59
0.071934	0.194646	0.731846	CREB3L4	6726.15	2847.67	6602.6	5713.58	6804.16	464.606	7153.4	2124.31	1533.33	7210.07	5395.11	13894.1	1031.46	1157.07	2928.25	710.433	8764.45	173.47	4575.68	3718.46	1709.93	6326.49	4443.96	4585.5	1742.1	5229.34	702.033	904.996	6435.25	1534.49	2868.27	4735.46	3874.02	2092.22	2732.7	3489.56	1514.45	3057.93	364.126	226.106	224.531	366.267	4630.03	151.626	269.468	1230.35
0.0719329	0.474727	0.402471	GALNT7	9857.31	2961.86	6595.29	10412.2	6900.51	481.64	1798.02	3169.12	1687.65	5256.51	2518.98	8311.23	638.789	835.672	2092.03	1101.41	4502.07	263.727	3422.09	2101.32	1610.17	4923.31	2741.62	1969.71	2719.02	1664.5	740.872	726.008	3722.15	404.995	1827.31	3442.2	5393.64	5828.74	1821.77	1203.72	1986	2407.6	90.5394	209.285	158.814	574.983	4753.22	109.484	74.9738	690.213
0.071431	0.0845189	0.0513405	IFI6	756.74	1498.05	663.55	894.608	554.986	315.495	2041.57	681.875	907.776	677.518	3656.21	1225.96	709.548	929.095	1466.78	553.251	1424.48	248.565	938.619	1041.16	505.583	3501.62	1080.9	550.992	1040.41	2140.39	648.609	1043.96	1504.83	329.428	1303.15	2250.38	1119.65	453.455	1257.99	532.333	807.387	301.494	396.012	364.145	233.528	1698.1	687.379	205.282	338.843	717.007
0.0712998	0.12533	0.0307049	PI15	4849.23	3803.04	2717.27	755.698	3383.4	575.929	3669.9	2811.87	3797.07	2576.66	1512.74	11005	814.305	2396.61	5531.8	1966.76	7433.74	202.959	3491.66	2572.05	3325.31	5560.08	2133.64	1162.57	3904.38	2665.42	1103.41	571.153	1916.92	471.159	1784.15	1954.01	710.733	755.503	1540.32	1010.71	516.887	340.122	177.536	380.967	366.134	273.054	2906.33	382.106	164.796	1051.1
0.0712842	-0.0884595	-0.0404905	PSCA	9810.29	2197.77	36890.1	4717.64	1183.97	238.841	167.933	205.55	1220.03	276.086	1325.84	1381.78	74.3383	1864	520.356	1903.36	885.559	221.464	4005.88	2253.36	127.357	1492.4	2816.29	1766.05	619.933	1887.01	5250.32	7818.36	3451.51	340.049	223.391	2100.01	153.784	10739.5	40818.7	945.474	16192.6	4031.15	212.571	199.884	479.573	224.927	18849.3	374.938	459.58	361.501
0.0710402	0.139923	0.741592	SPDEF	16089.1	4678.26	13760	10383.3	14076.5	1149.94	10204.3	5180.93	2432.82	16293.5	11167.1	27592.8	2195.5	2405.32	7730.49	1372.94	9524.63	244.387	9509.87	7252.44	3409.23	12493.5	9812.94	8977.24	3692.04	8538.82	1303.15	2330.67	11868.1	4036.02	9828.07	15108.2	7052.98	7859.18	5893.4	8259.08	4044.41	4777.76	71.2506	22.7591	2.73817	4.05272	13597.9	9.12363	34.5658	6475.33
0.0704944	0.117188	0.143534	RNF157	76.8812	258.904	109.678	313.873	683.556	68.1374	38.0149	52.9582	78.9708	136.632	87.2212	106.041	48.4744	44.4768	69.8119	38.6823	157.989	10.0286	89.7282	113.414	50.4452	101.008	79.5677	86.6651	132.672	22.7201	55.2948	75.9875	137.598	62.856	102.627	77.5718	2776.75	163.983	37.2409	92.3462	42.6764	160.256	157.255	84.686	81.1636	87.2911	252.22	33.1036	94.2042	46.2585
0.0702761	0.257745	0.312223	STK39	2029.41	1350.85	1113.23	3242.65	1773.02	433.776	1516.38	1034.33	748.281	2097.04	1775.88	3754.17	494.504	495.503	1361.59	641.371	2116.7	313.273	2558.93	1442.59	918.192	2694.4	1442.42	1752.26	1175.18	1396.79	527.896	633.095	2182.66	435.639	1406.01	2153.31	2987.12	1614.36	872.964	753.265	583.989	602.791	257.841	332.233	437.326	579.542	1919.2	278.705	306.224	376.064
0.0702058	0.324762	0.212944	TMC5	3773.53	1318.05	1258.55	2748.51	1621.36	140.713	548.931	652.553	716.693	1573.49	1286.59	2075.91	334.604	449.908	481.167	428.713	1679.98	81.5418	2305.32	735.039	1024.74	2164.52	1228.61	1344.94	1413.57	510.462	297.534	427.962	913.12	170.808	515.201	1408.23	837.022	721.18	1050.49	593.002	505.094	1760.04	13.3841	64.8139	1.5647	5.57253	2377.45	5.21353	2.43424	270.484
0.0701364	0.268061	0.5072	TRPM8	18579.8	1990.7	26233.1	8859.48	6512.93	548.338	4597.19	4507.43	982.863	7765.87	4902.43	15583.1	475.96	483.881	4364.98	1330.86	3812.49	177.53	4613.96	5832.07	2593.51	7550.79	3620.13	1781.35	5612.04	1473.35	3395.37	2645.2	12864.6	947.541	2766.1	7765.53	2140.51	5966.42	10775.9	2556.97	3500.45	1779.45	44.4824	3.46333	0.782352	5.57253	12926.5	3.69291	2.19079	1590.14
0.0698401	-0.0114569	0.68616	KRT8	21417.7	11189.6	11149.5	15758.7	11372.4	1857.86	10873	7228.74	4659.72	16424.3	14487	29927.1	3036.2	4059.53	8475.75	2377.8	14096.5	771.842	12990.8	6713.43	4416.36	16505	9022.66	11007.1	7693.36	9525.77	5432.43	5825.23	17016.7	5139.27	11702	25798.9	12428.4	9394.62	12052.3	10369	6603.83	10012.6	6356.73	4367.08	2687.41	5806.3	14620.5	1998.09	4214.9	5485.11
0.0696625	0.233554	0.533197	GOLM1	26344.2	7644.84	25951.6	40866.4	21282.1	2078.31	5731.69	6111.74	3057.6	19537.6	11465	33273.6	1468.06	1420.8	4429.5	2475.09	9307.06	400.992	7028.23	6260.11	2525.6	7832.35	5150.68	6510.23	5877.68	5333.25	1848.23	3165.67	23078.7	3056.26	8883.54	7674.44	21752.1	7495.16	7436.57	5649.49	5294.27	3132.41	1212.84	798.794	241.742	557.759	20737.4	229.611	273.119	3527.85
0.0693121	0.431109	0.496028	DAZAP2	11403.2	6007.78	9769.55	6108.5	6499.01	2426.19	8658.93	4227.98	5191.1	8531.25	8758.54	14471.3	2974.02	4276.7	6275.5	3133.64	12684.4	1694.95	9350.85	6247.83	4524.68	10448.9	7917.6	8341.97	6359.85	6321.88	2505.14	4612.06	7972.64	2796.31	4235.25	10814.7	4416.26	4389.24	4900.97	4893.27	2598.22	3606.25	5027.7	4434.06	4233.23	5497.55	7893.72	2886.11	4013.78	2694.99
0.0691516	-0.0223379	-0.134456	ADAM6	19798.1	4447.3	274.112	1971.29	380.083	308.583	338.702	696.446	22252.7	1223.78	21716.9	259.092	2466.74	3011.23	2770.63	5236.76	13693.5	3043.71	3595.26	1573.7	1422.52	12190.7	23790.8	3317.91	13590	1665.06	109.292	424.399	1086.64	2145.1	223.18	1669.43	179.937	663.697	366.333	257.767	2758.49	3715.64	17.6867	3229.78	25.6841	1677.81	373.114	98.9871	36.6617	714.771
0.0690375	0.206525	0.232587	TSC22D1	26740	16049.9	10292.3	9030.21	11393.1	4403.38	13408.5	9133.95	9087.86	15158.9	21322.4	15524.7	5883.46	8094.1	8216.67	4426.95	27244.8	3507.49	19015.7	10200.5	6875.7	31849.6	18597.6	15428.7	9599.08	12777.6	5161.02	5031.98	13764	6290.13	5672.49	22918.7	12467.7	5249.24	19548.1	6873.88	8154.76	11422.3	1550.98	2316.23	3230.66	7471.74	16096.9	2068.02	1366.33	3561.9
0.069027	0.229287	0.256804	IGF1	345.648	677.372	688.228	172.489	634.845	1229.95	975.357	2085.72	2873.24	573.13	750.442	1837.32	2079.36	1269.71	3211.41	4243.73	1007.25	461.195	985.734	2272.95	2677.89	1511.76	1337.55	1199.17	1182.66	2747.41	379.524	215.389	367.629	816.954	600.608	331.371	727.358	231.113	264.509	472.469	631.493	468.287	254.691	764.903	1563.89	817.134	582.696	889.554	850.758	1498.48
0.0689593	0.165868	0.159364	COL12A1	1205.95	1263.51	1481.56	1954.28	1455.78	2499.01	362.242	763.257	924.865	1799.19	1467.85	1663.11	589.501	579.539	1593.48	1476.72	849.736	751.307	1367.44	564.29	1524.44	1439.37	2123.85	1132.58	2667.51	406.246	947.329	1032.1	1072.78	647.887	1276.52	46.9409	1001.04	1109.99	774.035	1488.28	823.83	1366.63	508.989	1324.97	1980.88	1479.76	1845.2	2094.74	974.416	733.069
0.0688822	0.0420941	0.57169	IGFBP2	4861.94	2358.5	7719.49	2913.22	6212.18	1050.25	2645.3	1823.62	1695.15	4882.08	3952.66	4097.18	1288.96	1379	2196.93	1595.03	6445.46	690.539	3951.77	2547.2	1431.92	5527.68	3998.38	2312.55	3891.8	3793.52	1994.82	3157.43	8880.86	2159.57	2831.54	5238.68	7237.45	4257.86	4395.21	2788.64	3592.46	1550.06	1582.47	1474.15	1845.92	1685.94	4570.34	1698.95	1728.78	1676.44
0.0685928	0.0810182	0.447022	CREB3L1	8518.56	3855.32	3983.13	3845.3	4699.98	592.003	1030.75	1837.38	1871.74	2878.14	4189.54	5818.73	1049.68	1103.2	1644.45	1041.59	3086.55	558.376	3303.57	1294.65	2525.65	3204.49	3378.57	2696.77	3651.31	902.632	1326.46	3027.11	5422	1784	2164.12	5727.58	6373.9	3672.64	5878.94	2715.62	3526.86	5637.07	6513.72	665.703	2617.31	3074.51	5690.32	940.603	2054.48	2564.35
0.0667334	-0.0505027	0.593552	FKBP8	10220.7	4036.35	8169.16	6100.37	6298.26	2464.34	5098.94	3521.27	3522.1	7064.57	7238.18	11668.3	3252.83	3667.66	4932.48	2671.53	6707.8	2215.6	6056.49	4951.13	3420.54	6784.81	6290.34	6138.9	4509.34	6013.18	3314.76	5206.94	7907.87	5714.32	5578.12	10051.3	4701.45	4486.49	5405.25	6017	4084.6	4091.17	5766.58	3711.71	4063.07	5675.87	7375.35	3465.46	5366.47	5722.57
0.0666443	0.39251	0.446023	ELOVL5	5855.04	3332.74	9757.66	5769.53	7546.71	1521.57	7385.81	4198.96	3690.4	12708	6438.04	23900.9	2078.38	1977.99	6258.11	2038.46	12067	489.728	8146.85	6107.19	4424.47	12007.4	4560.25	7295.17	3427.6	6753.56	1450.73	1610.69	8079.08	1189.56	5514.07	5381.89	3581.16	4529.59	3032.21	5041.46	2523.64	3593.77	12163	6758.21	7653.99	11257.5	7768.44	4226.85	9603.22	1905.59
0.065633	0.260693	0.52049	EIF3L	13691.8	8532.76	14769	11512.9	10719.8	3497.92	10471.9	5505.26	6303.43	9241.01	8350.29	17662.8	4311.46	6657.88	7679.52	4451.86	11251.5	2380.83	10464.3	7836.32	5507.8	10631.1	9586.89	8934.65	7776.71	8616.86	4143.55	6706.62	10951.1	4807.53	6097.69	11500.5	9418.57	8057.3	6349.48	6908.24	3458.92	6215.7	4487.61	3899.22	4480.05	5696.64	9801.56	3831.27	4679.29	6156.88
0.0651511	0.572667	0.547924	ARCN1	6877.37	3683.52	6716.85	5328.06	4915.01	2097.38	4079.03	3916.22	3931.97	6917.86	5505.78	12167.1	2255.36	2587.92	5155.23	2637.19	7500.12	1085.47	6605.3	4187.73	3868.22	7807.52	5652.98	5678.19	4466.51	4306.21	1670.82	2384.16	5314.16	1780.69	3370.84	6267.01	4536.48	3664.82	2706.71	3230.24	2124.35	4208.44	4226.22	2912.17	3304.98	4328.84	6245.27	1927.91	3179.82	2048.01
0.0651046	0.0981102	0.194446	F3	4043.57	3709.76	2474.15	1159.7	5514.69	239.321	1157.94	2766.69	1287.09	2597.62	5403.29	972.763	1277.74	939.153	1241.07	810.629	3180.85	310.647	4639.72	1258.1	2353.5	3809.27	3064.78	3675.78	3692.94	4587.49	1582.7	701.07	2547.84	658.682	2693.09	4682.55	27034.4	787.539	8460.1	1621.16	3556.59	862.686	842.411	3702.56	2406.47	1849.06	5846.3	985.135	1790.61	1599.56
0.0650307	0.441245	0.409857	IDH1	18006.7	5591.4	14653.9	16530.3	14820.5	1360.95	13787.2	8159.76	4065.31	16101.6	11536.1	21642.1	2046.5	3187.8	9213.47	2740.21	12420.5	773.274	11301.3	9217.22	4539.39	18489.1	8197.51	8181.5	4868.72	8107.38	2550.97	3650.15	9338.12	1832.92	5676.16	10065.6	4311.4	6835.19	5848.55	5063.74	3753.24	2803.58	6116.53	3667.92	3396.91	6617.62	18269.6	2442.31	4293.96	2550
0.0644523	0.0652492	0.289533	TSPAN8	4969.96	1925.1	11190.8	7709.68	4369.18	103.526	3508.41	1132.17	1058.21	2738.69	3764.07	3968.42	579.416	463.542	615.823	575.894	5616.26	143.982	3802.33	1682.93	482.735	3427.55	2079.78	2602.89	1437.23	2208.05	1772.76	2571.19	3281.7	550.208	1966.21	2451.67	2396.29	2624.05	5624.49	1756.46	2264.37	1136.25	24.7999	15.3377	34.814	22.2901	4999.16	44.532	37.7303	356.576
0.0641609	-0.0606561	0.351925	SERHL	491.785	665.891	274.194	169.308	198.916	43.1857	172.622	97.8381	61.8821	328.078	700.469	222.361	54.4931	59.8984	90.7528	47.3622	479.919	21.4898	302.567	112.566	103.831	494.099	288.484	256.45	229.405	176.328	254.663	202.92	276.247	102.032	113.647	801.973	1160.26	97.6319	705.917	209.658	266.748	200.864	869.966	97.963	183.067	288.251	311.948	114.697	142.158	68.3169
0.0640644	-0.0485468	0.712785	CIB1	4994.74	1896.81	4464.8	2798.7	3282.29	544.019	4034.48	1400.55	1325.67	3897.04	3679.93	7372.55	1081.89	1399.12	2033.98	816.668	5270.15	428.482	3016.83	2544.57	1238.51	5182.99	2884.43	2932.53	1628	3574.96	934.29	1851.62	4479.82	1597.69	2446.97	4828.94	2974.98	1965.61	2709.65	2198.86	1766.09	2621.54	2140.67	1214.89	1206.75	1737.11	4305.05	754.438	1544.02	1352.42
0.0639761	0.435564	0.552222	HYOU1	8085.87	3096.15	4689.64	9926.93	5164.48	1226.23	2304.46	5683.58	2428.94	8322.87	5176.86	12180.6	1542.72	2076.55	4841.43	1623.33	4358.26	516.352	6139.3	2725.84	3302.01	7392.96	4636.55	4077.4	3948.4	2782.97	1987.71	1524.82	5250.44	1165.88	4004.51	6073.28	7144.74	4432.53	2696.02	2732.27	1714.43	2284.39	5680.76	3806.7	3628.48	4429.65	7545.19	2448.83	4138.9	1541.09
0.0639718	0.207215	0.746801	P4HB	53692.9	19058.3	31287.4	59381.3	37547.8	6101.29	24199	17792.5	10923.3	39437.1	29132.8	66961.6	7635.05	12004.7	27146	6593.16	30459.3	2733.38	27552.3	17063.2	13032.9	32460.7	23154.6	23559.2	16902.6	21628.1	8129.45	10372.5	46144.8	10145.8	28966	35040.2	24683.5	27882.3	17088.1	22243.1	11791.9	16080.4	29840.2	14984.6	17009.2	22335.7	44137.7	10567.8	21843.2	13335.7
0.0628233	0.72406	0.239321	NOTCH2	8534.45	6954.55	7735.94	4725.06	4206.9	2971.53	1242.94	4461.66	4609.57	5927.58	5619.56	8034.76	2380.45	2650.73	4109.22	3531.6	3972.11	643.261	9902.62	2545.74	4224.05	5127.85	4608.4	5371.65	8680.86	2148.78	1730.48	2109.65	3438.55	999.254	2030.5	7543.96	1879.3	2526.99	1783.66	2454.96	1132.27	3037.33	1287.63	2343.44	2374	3088.19	4926.43	1659.2	1658.92	1357.99
0.0627569	0.542366	0.306916	IGF1R	6726.15	3866.19	7296.31	1632.99	3337.97	1165.65	1239.71	2413.04	2068	5643.03	4376.16	6113.58	772.663	1653.46	2204.29	1714.66	3209.29	333.808	6912.29	2184.06	2312.56	5055.04	3551.58	3840.75	4075.38	1866.01	1051.25	1280.47	2609.81	698.381	3411.48	4901.34	3768.52	933.987	1391.08	2199.13	1015.01	892.202	3159.43	2260.82	2662.29	2812.1	3687.04	1345.95	2643.8	688.737
0.062299	0.417598	0.604172	SRPR	8783.52	4561.19	5833.03	4744.85	6294.6	1596.55	3358.65	3644.84	3303.05	6574.06	6189.03	11235.5	2080.82	2494.72	4534.69	2103.94	6452.3	781.751	6183.48	3503.27	3118.55	7957.77	5207.81	5260.67	4000.81	3503.84	2058.64	2880.3	6422.65	1845.81	3985.23	7103.99	3712.56	3147.68	4257.72	3717.74	2696.05	4578.67	10441.2	4612.92	4906.82	6940.32	6595.48	3213.04	6264.45	1595.28
0.0618408	0.339871	0.706037	CYB561	12856.9	4583.13	6562.39	5963.23	7393.95	1024.1	4460.91	3494.94	2404.6	9546.52	8769.27	17857.6	1503.52	2185.84	5455.19	1311.23	8777.09	330.226	7490.18	4186.27	2766.57	10680.8	6007.16	6649.7	3539.91	5229.58	1810.89	2201.75	9649.38	2460.26	6090.11	9145.52	2395.01	2501.82	3248.73	5830.69	2551.05	2378.28	7130.97	3479.17	3349.97	4749.82	9077.19	2033.7	5186.58	2077.78
0.0618118	0.229719	0.16344	2019-09-09	7923.21	5041.13	6524.91	8639.63	5036.27	3040.15	2398.83	3915.92	5155.11	4520.95	5347.39	6640.54	3075.69	3984.36	4889.46	3600.85	5131.08	2307.76	6206.66	4269.6	4232.87	5283.15	5436.31	4631.39	5630.31	4571.19	4058.6	4433.07	4070.52	2821.21	3529.49	7335.91	4266.32	4389.24	3812.12	3940.01	2950.51	2756.04	4407.7	4227.25	3545.16	4671.8	6047.25	3561.69	3809.55	3966.67
0.0617317	0.163041	0.37539	MIPEP	1554.78	415.977	369.248	352.753	841.82	216.528	722.432	490.986	270.054	1118.05	453.145	2237.14	223.015	191.094	347.1	277.569	642.175	114.373	393.484	393.249	239.558	591.74	406.815	574.687	467.196	342.037	169.907	130.52	1852.85	333.085	320.508	322.221	557.268	247.131	148.393	425.222	120.087	213.344	222.806	270.635	204.581	276.093	836.206	170.96	260.948	214.802
0.0614578	-0.0832873	0.641236	SERF2	14813.7	6481.9	11390.5	11174.8	11816.4	2530.01	19588.7	5383.1	4539.79	11939.1	11675	21286.6	3861.34	5088.34	6847.37	3262.68	19057	2621.13	11105.4	9008.59	4082.53	16261.4	10686.3	10247.7	6240.38	12361.1	3772.44	7256.89	15075.7	8205.16	9025.15	17419.5	14428.8	4642.41	9515.86	8070.76	6620.03	7478.52	7391.84	5147.93	4954.79	8285.58	11700.1	3385.06	6211.36	6674.33
0.0609436	0.0277344	0.623365	ACADVL	7514.65	5277.27	5524.91	5780.82	4976.55	1152.55	4298.53	3150.24	2653.92	5437.86	7047.27	9806.05	2086.17	2167.05	4003.72	1735.19	6360.6	954.622	6131.48	3539.49	2773.09	7735.93	5418.33	6036	4032.81	5228.06	2949.65	2696.28	5919.52	2505.88	3979.02	7980.71	2900.16	2332.86	4591.6	3894.08	2805.98	1882.06	6588.88	3529.63	5098.82	7096.3	5408.2	3013.17	5211.39	2258.29
0.0609111	-0.0300098	-0.0430705	DEFA5	0	0	0	0.353487	1.46531	0.119943	0	0	0	0	0	0	0	0	0	0	0	0	0	0	0	0	0	0	0	0.246973	0	0	0	0	0	0	0	0.190689	0	0	0	0	1.18095	0	0	0.506632	0	0	0.243394	0.214182
0.0603824	-0.0365072	0.680686	PPIB	12687	6250.43	8806.63	17042.7	11450.1	1728.31	12455.8	5426.55	4520.8	10283.7	8211.14	18084.2	2967.17	4634.52	6854.81	2641.84	12902.6	1803.51	8489.29	6601.11	4396.73	11739.1	8036.83	7483.27	6027.66	9268.84	3293.64	4396.32	13924.3	4859.16	8615.42	12725.4	28066.6	10303.1	7160.47	5559.1	5861.62	5955.34	13838.7	8541.79	7963.99	13384.1	11358.3	5271.49	9564.94	6026.37
0.0601525	0.639502	0.469717	G3BP2	7409.82	4747.96	7229.59	5189.86	5349.84	2474.06	6064.91	3825.86	3828.66	9031.83	6092.19	14844.1	2215.83	2474.83	5655.26	2706.82	9425.59	1068.4	7452.64	4581.27	3651.73	8539.83	5672.97	6769.38	4162.53	4404.99	1546.15	1675.25	5145.75	1566.35	3311.15	5334.95	2267.76	2999.51	2343.48	3314.53	1336.9	2268.93	2090.28	1752.7	1843.19	2535.5	6479.44	1261.45	1467.1	1384.54
0.0599726	-0.0134331	-0.0523572	LIPF	0	0	0	0.353487	89.3838	0.119943	0.586124	0.299198	0	0.403077	0	0	0	0.670503	0	0	0	0	0.368088	0	0	0	0	0	0	0.246973	0	0	0	0	0	0	0	0	0.209613	0	0.66436	0	0	0.247397	0	0	0	0	0	0
0.0595904	0.583789	0.139226	ATP2A2	9653.99	7892.5	8174.65	6678.99	6317.31	8890.13	2394.14	5723.08	5509.83	6912.22	6551.54	7673.36	4734.55	3747.23	7947.65	5074.17	5203.78	2677.15	8644.13	4177.21	6920.26	6238.1	6633.09	8284.08	7063.64	4050.61	3767.78	3234.25	6104.04	2938.21	4862.49	6547.86	3064.5	4021.79	3563.33	4394.23	3152.31	4007.78	3149.2	3556.6	3202.11	4055.78	7650.3	3156.34	2624.08	3310.69
0.0595443	-0.109591	0.291733	JUND	6447.22	6296.86	2536.3	4743.08	1210.35	1328.56	1935.77	2919.28	1732.96	2964.39	6968.55	1878.98	1609.9	2434.38	1213.67	1710.13	3105.51	1324.85	3815.95	2130.85	2755.03	3063.08	1850.87	1873.43	3402.14	2558.98	2935.63	2628.91	2722.9	2218.07	2557.18	7989.1	4821.03	1165.29	8875.52	4017.33	2527.3	2029.05	4459.66	1489.24	2325.89	2864.28	2467.42	1684.18	1886.27	1417.09
0.0591165	-0.133317	0.580979	NDUFA13	3656.8	1823.38	3358.84	2876.64	3542.24	751.014	5851.46	1493.6	1376	2945	2868.41	5421.71	1243.44	1771.46	1844.23	967.993	5778.25	1030.38	2603.59	2803.94	1214.6	3989.49	2678.13	2786.75	1645.95	4182.67	1462.55	1776.18	4800.53	2121.68	2290.9	4039.58	2995.96	2018.59	2389.11	2261.64	1848.18	2062.42	2333.89	1510.02	1628.25	2473.17	3273.83	1155.38	1922.84	2000.98
0.0589354	0.252758	0.280191	EFNB2	2286.1	1832.43	2614.9	2824.5	1627.59	431.377	615.167	910.762	1022.22	1771.78	1326.12	1997.46	507.843	697.101	671.512	679.298	1563.56	277.218	1710.13	1203.14	1344.15	1747.86	1495.46	715.06	2476.74	754.704	768.927	727.616	2255.84	455.663	647.674	1735.62	1502.35	387.477	984.05	786.821	852.399	1792.92	515.681	805.473	1081.58	1334.87	1013.62	1026.41	880.212	463.227
0.0588839	0.0122337	0.343427	GDF15	4713.26	5062.25	1853.55	6019.78	3379.73	532.863	1583.49	1571.09	1177.57	3410.16	3046.38	3040.02	598.122	708.947	392.182	1347.46	2299.5	163.322	1528.66	2083.49	2152.63	3034.04	612.467	448.112	2633.37	701.855	271.653	1438.74	10805.8	1470.93	1868.41	2196.67	8469.65	1118.76	4515.1	2219.8	1143.56	627.948	603.465	207.058	150.991	427.564	2650.3	190.727	123.658	826.442
0.0586331	0.198882	0.436879	C2orf72	1040.76	674.502	408.55	187.334	677.705	70.2967	131.298	246.839	161.308	617.868	407.407	869.968	79.869	65.0389	255.758	60.7594	615.835	35.5775	347.105	258.462	266.251	548.812	272.162	173.066	756.498	185.712	31.0179	61.5397	931.676	109.693	207.55	519.93	565.261	247.894	61.8306	286.166	55.974	24.1671	11.4159	16.3272	22.6878	12.6648	454.889	15.6405	13.875	112.648
0.0585152	0.0331319	0.012238	SLC6A19	6.98919	7.9956	44.7851	2.47423	9.15815	1.79938	2.63772	1.19679	1.29461	4.4335	7.62299	7.03341	0.162674	1.56451	2.06258	0.566072	8.95568	0.358166	4.04897	1.46193	2.94074	16.8347	2.44822	3.2994	25.4562	0.493945	42.4767	284.169	29.4103	0.522342	6.6581	56.0904	0.639433	5.72061	251.305	5.36899	37.8696	14.6587	0	0	0	7.09234	88.2872	0	0	0
0.0584201	0.16314	0.160069	CYP2U1	1092.86	454.311	739.411	215.257	922.412	483.08	1133.03	649.262	505.154	2001.52	910.239	3645.43	382.59	324.524	771.694	393.616	953.516	165.471	943.032	755.213	491.557	1512.17	825.872	848.234	631.61	629.99	165.363	224.64	823.138	512.076	686.016	421.271	328.99	328.173	163.484	594.613	156.129	282.28	202.336	382.451	343.837	317.634	937.106	270.885	244.639	239.645
0.0581941	0.0321464	0.0105276	BBOX1	17.7907	42.4383	17.3657	102.15	4.39593	7.91735	14.0676	6.88156	15.0174	4.03043	5.6467	6.49224	5.36797	4.69352	7.36628	3.39649	10.0093	2.8653	36.0724	4.67803	6.56016	10.5217	14.2813	7.79844	23.6593	2.9635	11.0637	24.1332	23.4582	2.78585	3.90301	30.2332	0.959184	10.2971	4.1919	1.87912	4.48458	4.35801	35.4285	249.608	51.6342	125.635	10.09	25.4158	13.3882	4.28317
0.0577949	-0.133075	0.511604	PFDN5	5257.78	3779.26	6499.32	3150.39	5023.44	1348.83	12320.9	2463.31	2912.34	3961.93	4198.86	7448.29	2274.72	4077.56	2799.49	1856.75	10838	1884.54	4968.79	4942.94	2132.04	5941.39	4869.95	4650.29	3310.8	6861.73	2288.01	4227.94	6291.35	3910.31	3010.16	7241.23	4160.17	2890.82	4549.47	3331.71	2760.5	3192.04	3372.4	2584.64	3013.56	4813.65	4261.75	1907.71	2519.41	4161.34
0.0576191	0.245052	0.584267	SLC44A4	42425.7	8164.35	10328	15394.3	12102.7	991.831	7333.93	5181.83	4444.12	14614	12511.6	17753.2	2245.44	2858.14	6937.29	2241.68	12653.8	467.045	14038.1	5676.23	3974.54	14495.5	9903.53	14002.5	7986.35	4845.32	1547.93	2910.67	15996.4	2943.61	5371.49	15204.1	13859.1	4686.9	5893.4	7694.8	3825.5	3898.23	2066.27	1038.26	537.857	1225.45	17070.5	629.748	1484.38	2802.28
0.0572016	0.37241	0.640473	IVD	4600.16	1991.52	6019.48	6112.04	3996.63	985.473	2703.04	2140.77	2137.65	4138.46	3741.76	8771.64	1281.32	1533.89	3385.85	1273.31	3763.49	526.5	3801.96	2798.64	2211.67	4471.72	3618.49	3704.87	2187.43	2856.32	1273.31	1621.55	4195.87	1197.05	2488.99	4282.36	1486.37	2064.95	2098.89	1977.93	1402.67	1169.53	2857.9	2581.92	2598.14	3160.63	3850.16	1654.85	2683.97	1480.49
0.057108	0.545611	0.290588	DSG2	4437.49	2862.41	8494.51	4849.47	4598.13	346.443	4000.48	2244.29	2182.96	5149.29	4045.82	9800.11	878.383	1453.43	3020.18	1187.07	5948.64	109.235	5246.3	3509.7	1827.11	5212.84	2932.16	3777.76	3463.22	2601.94	885.283	1134.04	3182.61	407.955	1863.81	3892.85	858.762	2005.65	1661.04	1730.94	1234.41	1732.89	311.771	543.497	406.424	1065.35	4354.2	272.188	338.11	624.481
0.0569606	0.163732	0.49685	GPT2	4450.21	1677.23	2783.07	1872.99	2665.4	549.897	1122.77	1158.2	802.136	2926.91	2852.98	5025.58	788.929	450.579	2373.13	385.313	2137.25	148.996	2038.83	1165.13	821.6	3183.44	1845.15	3431.33	853.531	1806.74	694.84	1108.32	4442.35	1240.58	1423.69	2561.46	901.924	1463.72	2576.35	2499.25	1561.79	2002.3	2782.32	1154.78	1622.57	1995.47	4031.36	791.367	1703.22	900.327
0.0569366	0.361091	0.525093	SORD	11083.6	8414.67	13745.4	8299.6	14840.3	824.606	18712	7650.22	5638.78	23799.8	13017.5	33709.7	2398.67	5409.85	13635.3	3049.86	29481	375.594	17187	12157.4	4117.5	17762.7	12562.3	16559.8	7187.63	12676.6	1942.27	1058.84	5107.94	2690.45	9516.75	22195.1	3846.21	3932.93	3585.34	7984.72	2538.59	11180.5	5948.44	2040.4	3378.52	5595.83	17524.6	1595.12	5169.06	2092.34
0.0568837	0.319767	0.657918	PDIA3P	5145.96	2204.74	3968.51	7275.98	4061.84	913.137	2780.12	2862.74	1977.12	5654.72	3764.07	9943.5	1271.88	1503.72	4214.41	1147.07	4670.65	424.662	4036.8	2710.35	2382.46	5544.93	3050.1	3448.13	2502.49	3109.94	1108.74	1108.92	4591.86	901.749	3337.09	4513.88	6597.38	2228.37	2089.04	2005.31	1849.8	1963.68	3392.87	2341.96	2364.22	3167.22	4716.64	1146.54	2517.47	1264.18
0.0567313	0.280178	-0.272945	COL6A3	3243.62	3031.57	2708.13	3822.67	3074.22	7727.59	1430.8	6962.36	8374.01	2235.69	3979.77	1858.96	6766.57	4326.32	9582.97	11301.8	2041.89	3445.41	3968.33	3248.03	14028.1	2655.26	4142.42	9106.22	6563.5	5277.99	4412.24	1880.98	1576.6	3864.16	3901.2	428.833	2737.42	2468.07	1897.47	3221.91	3349.63	5429.08	1599.79	3773.55	4240.66	3796.91	4990.33	5349.06	2643.56	5234.7
0.05663	0.46416	0.628219	CLSTN1	18234.2	8048.92	15458.2	12942.7	10539.6	2560.67	3881.49	6731.68	5778.33	13411.3	12924.6	26855.9	4012.15	4282.51	9067.62	3829.73	7816.6	950.804	12168.9	5613.37	6396.58	9148.4	9637.49	9335.07	8070.51	5505.93	3746.83	5855.72	11690.6	3666.36	7669.23	15641.3	4364.47	7595.84	6477.54	7041.13	3849.08	3707.07	4589.96	4327.69	3479.44	4695.1	11851.1	2921.95	3976.53	5212.43
0.0559869	0.310219	0.561282	ATP5A1	13393.2	7424.65	12442.9	14125.7	10296	4602.87	13037.8	6205.69	6390.16	10311.5	9208.58	17117	4565.38	5921.67	7836.27	4980.96	14442.4	3632.61	10661.6	9424.52	5556.88	12778.8	9331.05	9843.47	7486.51	10334.2	4841.75	5417.1	10932.9	4398.01	6077.48	10042.2	6267.75	8052.35	5973.26	6389.6	3802.41	6518.38	9000.8	7180.49	8448.85	10149.6	9570.34	5462.23	8353.5	4889.69
0.0559407	0.479901	0.455	DNAJC10	3225.83	1976.35	2815.06	7308.5	3025.5	827.245	2031.02	2125.81	1900.74	3083.29	2293.11	6902.94	1012.92	1186.35	2403.18	1373.31	3615.99	458.926	3340.75	1888.47	1902.66	3288.24	2586.15	2495.51	2367.72	1972.95	700.964	640.536	2214.53	567.445	1518.28	1853.37	2078.81	2758.29	1004.59	1144.93	763.206	1427.84	3187.78	3603.11	3023.34	4272.1	2872.7	1365.07	2948.08	788.536
0.0556346	0.142545	0.46724	TRPV6	5385.5	2603.29	4868.78	2201	3470.58	389.391	1506.41	1095.37	1049.92	3443.61	5212.44	5995.64	643.343	766.61	2016.89	411.919	4357.2	72.9459	3196.09	1925.89	1168.83	5426.25	2328.27	2536.3	1567.5	1928.25	513.079	1093.84	5233.98	1120.61	1724.68	5176.63	468.387	1088.44	2585.15	3302.99	1087.26	2569.04	107.466	308.979	72.3662	238.099	4535.02	69.5134	104.428	920.672
0.0546094	0.499377	0.639459	TMBIM6	36326.7	18284.1	36167.2	24179.9	28942.4	6001.97	31358.3	13872.1	14005.5	36436	27060.8	64082.3	7909.79	11493.6	21207.9	8088.56	40170.4	3352.29	29143.9	21095.4	12384.9	39705.1	22960	23782	17787.6	21233.2	6014.3	10078.4	36149.1	6923.04	18422.1	31506.5	14448.7	15706.7	14449.1	17531.3	8925.77	11096.9	36447.3	17243	17720.7	27544	26657.3	11985.6	23551.8	7240.31
0.0545596	0.521757	0.402257	SEL1L	4619.86	2564.13	6188.57	4962.94	5892.01	2279.96	2812.36	4305.77	3579.84	7068.6	3833.52	11920.9	1835.68	1920.77	4169.62	2617	5122.65	703.074	5085.47	3436.03	3675.94	5571.03	3676.84	3842.55	3591.12	2810.14	992.967	976.189	4612.16	977.663	2154.47	2529.24	4643.9	2506.78	1330.72	2284.76	1061.01	1594.04	1713.16	1586.46	1885.43	2235.09	4599.34	1329.23	1647.23	1304.87
0.0542349	0.347739	0.465392	SLC4A4	12749.6	2799.29	20887.2	2986.74	9861.89	292.463	2479.72	6208.38	2129.62	9668.24	3247.96	8882.55	625.288	769.292	1621.76	2918.15	4384.6	286.53	5337.25	2625.26	4230.61	5982.64	3591.16	1267.85	5270.03	1307.4	1688.99	1088.81	7091.03	335.348	2063.1	5498.85	753.255	1818.78	5157.72	954.333	3889.77	2038.16	279.491	96.9735	145.515	162.11	14060.4	84.285	114.652	1023.47
0.0540695	0.0908106	0.510615	DBI	4999.18	2598.99	7580.56	4309.74	5375.85	793.776	10985.7	2424.71	1556.63	8163.27	6954.43	15574.5	1367.53	1523.16	4107.74	998.38	13100.6	382.757	6188.63	4861.08	1789.56	9128.62	4374.59	6180.89	2065.84	7777.94	1461.99	2425.79	6443.66	1556.95	3343.75	8171.69	1607.86	1874.65	4185.2	4269.13	2433.62	6055.05	5457.17	2913.66	3498.61	5932.71	6481.12	1771.72	3813.44	1571.72
0.0537247	0.300467	0.532613	ASAH1	7438.41	3719.6	9458.78	4535.6	6685.47	1691.8	5573.13	3607.44	3509.93	7261.25	5145.8	9189.85	1795.51	2656.54	3693.46	2827.58	7426.89	771.125	6078.57	4700.86	3617.35	10324.7	5353.07	4838.95	5149.64	3859.71	2257.39	2478.68	8371.43	1285.15	2890.31	6414.59	9313.7	2794.9	4991.3	2935.21	2541.08	3576.73	6535.77	6095.97	4355.27	6585.71	6579.08	2709.07	5749.13	1957.63
0.0534573	-0.0702926	-0.181184	MMP7	17517.5	1662.47	246.775	7550.62	208.074	347.045	2011.09	742.313	6360.13	1028.97	998.895	760.681	301.095	3720.4	3398.52	1201.6	1457.14	83.9296	3298.79	1340.85	3518.27	1082.05	7256.58	3912.13	2021.22	647.771	97.9927	222.428	494.373	271.796	246.58	1490.97	264.407	1147.75	615.791	41.0726	320.563	1659.8	372.393	1535.25	112.657	400.715	1617.76	22.3746	91.7699	1567.65
0.0523673	0.576546	0.395394	KIF5B	6393.85	4234.4	8079.59	5192.69	5472.2	3835.13	3922.82	4427.85	4698.89	7256.01	5155.97	10825.9	3266.33	3451.09	5289.59	4168.06	8610.62	2422.26	7359.51	5075.68	4720.35	7174.11	6752.65	5849.16	5667.44	4454.38	2564.01	2057.76	4635.27	2868.57	3272.12	4408.86	4871.22	2429.17	3612.37	3697.34	1910.09	3406.97	2729.96	2505.97	3128.96	3672.8	6204.07	2005.9	2176.19	2263.45
0.0521349	0.423588	0.449233	CCNG1	3914.59	2545.68	5630.12	5394.16	4122.65	1589.95	4317.89	2190.44	2530.69	3836.58	2432.02	6971.65	1506.29	1977.54	2704.61	1731.83	5191.13	974.562	4151.64	3342.47	2234.52	4151.86	3564.63	2957.72	2494.41	3023.75	935.475	1279.06	3687.49	1122.35	1849.58	2935.79	4846.92	3088.94	1549.75	1699.01	1080.45	2515.56	1226.22	1890.74	1320.58	2144.41	3114.44	879.127	1228.55	1446.01
0.0514256	0.154907	0.286023	ACAD8	3134.34	1177.2	1696.35	1277.41	2523.26	468.205	1962.14	921.832	704.264	3047.42	1820.48	4448.85	451.398	486.563	1673.03	654.768	3286.21	211.436	1437.38	2236.4	813.456	2611.06	1336.74	1251.95	902.047	1449.4	321.242	253.6	1581.85	292.864	782.903	1141.7	338.901	695.437	388.799	1479.95	347.636	819.106	454.666	419.559	495.611	671.742	1884.3	359.949	411.869	295.969
0.0505206	0.182247	0.577376	DHRS7	12589.5	8209.66	10107.7	11400.9	13210.5	2143.45	21247.4	4965.51	4108.3	17266.4	12076.5	50772	3153.93	4390.24	11218.3	2139.79	24939.5	670.243	12391.2	13826.6	4521.97	22056	6432.34	16415.8	5600.06	14463.3	1630.91	3004.38	26996.5	2270.65	11083	10389.1	7994.87	1899.06	5314.5	9508.7	4881.53	6189.75	7217.18	3055.41	4483.96	5515.78	14075.5	2098	6365.72	3224.82
0.0501528	0.391334	0.634347	PDIA6	9514.38	4323.34	6968.58	12106	7365.99	1634.09	7364.73	5117.87	3799.86	8974.35	6414.54	15895.6	2063.43	3527.56	6350.7	2343.71	10675	1183.81	7786.81	5311.39	3834.67	10069.7	6000.49	6089.37	5343.61	6121.27	2442.52	2268.95	7758.72	1606.65	4381.74	7064.2	5112.09	5803.94	3587.62	3630.73	2211.46	3398.1	8031.01	6251.72	5653.75	8200.45	7542.15	3413.35	6882.48	1960.46
0.0498268	0.326466	0.689434	HSP90B1	26358.8	12890.2	19583	34174	20322	4760.5	16375.6	19403.1	12537.2	31985.6	21267.3	52117	6909.4	9069.24	19221.9	7883.45	25252.4	3035.91	25291.2	14542.9	13046.3	29395.9	17169.1	20247.8	15943.7	18809.6	7761.38	6754.89	18504.3	4810.84	14202.9	21853	34621.9	15228.3	11661.9	10629.2	7856.95	7573.02	31351.1	19604	24537.2	30423.9	24054.5	11751.5	23692	5936.08
0.0487274	0.260877	0.597469	GAA	5714.62	2421.24	4186.03	5693.19	4192.25	947.326	1590.52	2945.61	1839.11	5028.79	4479.22	7833.5	1320.85	1481.14	3425.92	1598.05	3001.21	411.41	3790.92	2139.33	2157.38	3196.49	3258.2	3305.95	2512.08	2586.64	1275.49	1487.81	4614.97	1163.97	3747.37	4754.95	1505.87	3536.68	2585.57	3238.83	1692.67	2112.84	2155.23	1651.52	1324.11	2130.22	4994.11	1183.68	2012.37	1545.59
0.0486291	0.640737	0.346908	IGF2R	6426.25	3092.87	4768.24	4722.94	3164.33	1957.75	1036.32	3980.84	2918.81	6707.87	5562.53	8236.03	1562.24	1499.92	4689.09	2233.76	2581.87	403.172	6623.34	1759.82	3579.12	4073.58	3486.7	4959.83	4188.59	1684.01	1071.4	940.391	2818.84	762.63	2042.89	3343.15	1048.04	2023.96	951.143	2365.83	864.357	1274.32	1062.46	1632.47	1400.38	1947.34	4559.83	1356.16	1310.34	980.637
0.0485247	0.534128	0.299289	STAT3	8632.3	4684.2	6613.57	6014.13	5235.55	2432.55	3921.06	4550.82	6590.31	8344.23	7724.07	12856.4	3032.25	3637.04	6704.51	3714.25	7808.3	1411.4	9496.25	4718.69	5624.07	7935.46	8219.14	7344.36	6873.77	4447.71	2042.83	2353.59	4491.37	1723.75	3331.81	6467.9	3334.66	3007.71	2410.97	3810.08	1776.72	2822.99	2155.23	2540.85	2097.45	2906.83	7522.49	1718.72	2006.28	2384.45
0.0471732	-0.0749566	0.624682	TMEM141	4116	1530.85	4931.84	3003.71	5161.55	358.681	7933.57	1291.64	854.697	3445.23	3039.6	7916.82	739.154	1146.34	1907.28	431.354	7056.55	213.943	2811.44	2726.43	1054.82	5737.27	3037.04	2677.88	1369.84	3965.9	1090.76	2462.79	4275.7	1440.81	2552.13	6388.73	2305.81	1649.83	3572.97	2631.6	2121.86	1362.07	895.16	557.103	641.516	937.197	4356.76	373.635	855.14	1618.83
0.0465963	0.5048	0.528012	LAMP2	8658.98	4394.72	8850.08	4754.75	6387.65	1890.81	9286.99	4201.65	4305.33	11634.3	8831.66	18324	2401.11	3346.04	6561.31	2677.95	13560.5	725.758	11575.9	5831.48	4213.19	12207.7	6153.64	8695	4954.67	6028.24	1615.1	2245.6	7225.13	1350.1	4592.03	6239.96	2593.55	3746.05	2872.08	4074.77	1805.95	3627.05	6674.73	3056.4	4819.2	7697.17	6710.25	2100.61	7396.12	1531.24
0.0463163	0.620053	0.446036	NBR1	8247.89	4429.37	8955.19	4128.06	5087.55	2180.16	3201.56	3740.29	4053.15	6678.05	5764.96	11300.4	2182.16	2575.18	4626.63	2951.55	6297.42	1083.44	7135.71	4157.62	3941.73	7299.11	5326.14	5532.72	4957.97	3881.93	1898.41	2471.64	4885.26	1420.79	2790.44	6126.58	3766.92	2985.21	3072.25	3159.9	2044.3	1829.77	2961.82	2844.14	2853.18	4071.49	6310.01	1839.72	2704.41	1777.74
0.0461627	0.0745831	-0.0390452	AGT	248.434	252.58	42.0431	859.262	151.659	125.358	155.916	263.594	462.173	127.765	459.356	985.207	108.498	1069.68	289.054	266.436	1094.7	90.854	216.066	162.562	306.743	240.316	215.853	499.102	165.016	632.706	47.6134	15.4855	371.48	35.3456	243.595	70.0136	10714.1	126.998	9.85097	195.699	138.025	389.051	7.87302	18.801	11.735	29.889	98.7977	11.7304	8.27631	123.142
0.0460196	0.0174312	0.532889	BCAM	14382.5	5187.11	15960.9	32580.9	12230.2	1841.03	9223.69	6658.08	5938.35	18071.3	12825.8	27826.5	4194.66	4694.2	9487.21	2048.84	11881	713.342	10264.1	6608.04	5343.79	14426.1	9870.07	9050.13	7211.59	8624.27	2304.41	5154.45	15341	6293.26	15372.7	17561.5	25014.7	13394.8	5772.67	11037	4503.66	7782	3661.34	2666.03	2898.95	3651.52	12491.8	2511.61	4364.79	7171.56
0.0457588	0.132134	0.0296549	GPR116	204.593	256.885	193.764	6685.35	525.313	286.345	180.828	775.225	723.683	525.973	395.831	457.707	556.48	479.411	771.988	368.897	429.346	132.282	589.674	432.427	580.685	632.985	949.916	883.627	710.377	452.674	135.333	83.0585	178.212	199.711	228.901	162.702	1431.38	978.798	60.9922	268.717	70.092	125.986	184.622	379.236	461.579	404.768	301.858	301.08	317.178	287.402
0.0456285	0.305086	0.312528	STEAP4	10077.2	4489.64	15693.1	14677.1	12448.2	587.445	4249.89	3629.28	3258	12090.9	8490.04	17872.2	1141.91	2401.97	3145.41	2474.16	14990.8	346.224	9935.74	5434.43	2041.33	12092.8	4790.79	6701.59	5754.89	5094.74	1187.96	1024.86	4568.4	754.794	6301.79	6851.38	12219.6	4334.71	3848.8	3395.33	3093.52	6037.02	213.752	636.017	214.36	489.875	9882.7	234.825	336.895	1116.2
0.0450915	-0.247183	-0.0843619	TIMP1	3630.57	3171.8	3089.26	2731.9	3140.16	1469.75	8390.18	2632.35	4780.71	3712.85	5760.16	6222.33	2892.36	4993.02	4681.73	2553.6	9310.75	1235.07	4168.2	4270.18	3255.18	7299.95	4715.71	8057.32	3434.49	6142.83	1993.05	2668.13	3034.86	2857.77	3792.6	7947.73	2380.94	2589.53	2991.55	4173.56	3810.71	3792.25	3879.81	1937.49	3113.7	5614.57	3650.47	1857.53	3803.95	3211.32
0.0449559	0.202471	0.753156	PDIA3	18943.1	8894.77	14829.2	24432.5	15466.6	2754.94	12994.2	10349.6	7058.78	21176.9	14154.2	34839.1	4528.35	5417.56	13337.6	4043.49	15655.1	1481.33	15162.8	8825.59	7620.77	17171.5	11223	12930.7	9022.88	12848.2	4276.79	5115.41	17245.6	4904.5	13429.2	17477.7	27199.7	7992.26	8723.75	8369.92	7462.42	6752.52	12117.6	8066.91	7471.18	11571.5	18470.4	3974.35	7988.05	5474.76
0.0446949	0.654495	0.398427	PRPF8	11468.6	6409.41	12457.6	9659.37	7031.28	4121.59	2735.28	6380.12	6792.53	9631.96	9307.11	13220.5	4594.5	4020.57	7351.27	4853.78	5529.87	1302.76	10414.3	4315.79	6377.35	8037.73	7547.92	8406.45	8651.81	4097.77	3273.08	3981.38	5695.79	2736.59	4032.29	8670.14	4200.13	5517.35	4583.43	5175.95	2990.87	2671.45	5508.74	5490.38	5274.13	6572.03	9298.75	4156.9	5261.07	3066.98
0.0429702	0.448543	0.596317	PSAP	42163.3	18879.5	40388.8	36031.4	32992.5	14716.5	29156.1	23570.6	27350.3	42050.1	37303.8	67642.2	15080.4	23745.7	37586.4	21553.6	41817.2	7901.68	40369.1	27209	24955.9	40715.6	31844.6	34149.5	28485.2	33066.7	11935.4	13921.2	30061.9	9425.62	20465.4	35797.6	9837.4	22679	15084.8	19733.9	10137.1	10810	24477.1	22789.5	20101.8	29193.4	34597.2	16659.1	31316.7	11444.5
0.0428841	0.0404545	0.676959	FAAH	4177.63	1787.94	3485.92	2617.37	3866.58	151.51	1761.09	783.004	743.361	3689.47	3730.19	7353.07	348.105	342.851	1230.47	330.026	2587.66	65.6632	1856.63	1540.83	588.15	3034.04	2212.39	1332.04	828.374	2086.05	494.508	1074.93	4067.37	1406.34	1563.28	4184.5	900.006	1734.3	2076.46	2893.07	963.018	377.363	750.297	284.983	276.556	513.685	2261.41	247.424	479.297	1238.06
0.0427349	0.462041	0.58882	C1orf116	11219.6	4198.93	10093.1	5144.97	7331.31	880.508	4889.39	4696.23	3311.86	11879.3	7944.57	22823.7	1546.46	1700.18	5664.39	1424.26	8463.64	176.694	8977.98	5115.16	4155.5	8940.5	5859.04	5342.85	4049.33	4323.99	650.19	1321.29	7887.21	1711.56	3803.85	9689.71	7067.04	3178.76	2369.47	4437.18	1481.9	1725.17	132.66	171.683	89.1864	258.869	7699.07	120.78	205.691	2485.75
0.0411871	0.140397	0.347632	TMEFF2	230.008	109.888	139.839	1600.47	1577.4	622.473	3467.38	1181.24	922.535	17050.8	6602.64	23549.2	670.346	501.537	4656.68	416.825	9327.6	263.131	4616.17	7286.65	2933.96	20967.6	1548.92	1263.65	1495.63	7570.99	124.269	215.992	1883.66	788.573	945.912	438.38	12512.5	217.956	125.338	753.802	244.325	302.287	113.765	88.0677	205.363	164.136	456.151	184.211	117.573	568.808
0.0411719	0.0925337	0.669247	CHPF	5869.66	1460.53	2990.54	3555.81	3161.4	1049.65	1420.25	2308.62	1849.21	3715.66	3642.09	4753.41	1400.88	1770.58	3194.62	1693.91	2614	450.45	2587.64	2029.4	2104.67	3864.41	2879.94	2001.81	2454.57	2590.34	1288.32	1637.04	3710.95	1155.44	2580.14	3570.69	2112.06	2289.96	2214.37	1579.28	1869.56	2498.13	4514.77	2279.12	1970.32	2668.15	4518.62	1778.46	3399.63	1946.07
0.0411089	0.257459	0.652029	REEP5	7261.76	3721.9	7517.23	3181.33	5492.47	1612.2	6327.75	2843.52	3037.76	7112.95	6029.33	12386.7	1909.92	2358.95	4448.52	2118.66	10123.8	882.859	6898.24	4211.25	3113.12	9261.48	5424.37	5961.5	3775.61	4628.23	1794.93	2604.12	7332.1	2321.04	4618.12	6821.67	5002.77	2425.78	3468.49	4247.86	2568.07	3701.46	4322.84	3652.96	3786.12	5254.11	5935.82	2124.25	3961.49	2205.78
0.040623	0.530735	0.428759	ENTPD5	2394.47	961.09	2881.73	2115.98	2165.14	201.161	638.891	1644.93	786.402	2632.92	1368.3	4081.41	226.187	409.157	745.832	712.499	1838.78	68.5166	1972.42	659.514	375.712	2653.32	1335.84	1756.58	1697.2	530.394	148.757	308.66	1155.65	92.6264	295.74	1460.5	391.073	945.636	288.158	352.553	316.193	232.6	88.2957	71.7158	68.1454	105.544	2160.51	52.5391	61.0744	125.38
0.039394	0.491175	0.37943	SEC62	6137.79	3845.28	6823.78	3519.41	4935.16	2262.45	5151.4	3495.24	3952.68	6747.77	4067.86	10408.8	2388.75	3061.3	4066.49	3311.01	9653.17	1805.14	6868.48	4669.86	3356.07	7592.03	5034.8	4362.65	4442.55	3813.53	1528.17	2228.5	5114.59	2181.5	2924.52	5018.3	5030.12	4120.37	3110.81	3152.65	2297.92	4114.55	6742.43	4692.08	4818.81	6999.09	4978.56	2238.98	3873.32	2479.97
0.0393566	0.490833	0.544657	STT3A	6133.97	2722.41	4250.93	6064.67	3906.15	1055.89	2935.74	3012.04	2514.64	5544.69	4495.03	9426.82	1370.62	1621.95	3361.69	1549.56	5004.12	538.08	5071.12	2561.52	2570.44	5122.8	3750.7	4077.1	3385.67	2908.67	1100.44	1477.36	4248.04	952.416	2415.52	3677.3	2571.81	2910.65	1997.65	2106.24	1292.38	2447.02	7033.34	4589.17	4823.89	6267.57	4615.74	2644.12	6026.39	1229.28
0.0381473	0.458973	0.557972	SSR3	4603.98	2841.11	4740.82	4448.65	5132.61	1483.67	6693.27	2707.15	2693.03	6043.66	3956.05	12016.2	1607.63	2067.16	3672.25	1646.17	8913.54	797.271	5878.33	4452.92	2683.32	6716.21	4128.14	3970.02	3298.82	3939.97	1115.06	1098.06	4698.99	1042.78	2668.07	3157.37	2513.94	3219.37	1758.29	2431.87	1305.84	3187.88	7427.78	5802.58	5949.67	7947.94	4622.05	2831.8	6380.57	1354.56
0.0381297	0.601849	0.26942	CPD	6231.19	3066.83	5458.3	5243.23	3591.84	967.599	1716.25	3139.79	2903.28	4352.08	3124.86	7518.63	1255.78	1721.63	3286.55	1712.59	3968.42	307.662	5731.83	2204.24	2649.84	5263.79	4110.18	3316.15	4077.78	1824.03	785.325	1354.07	2807.28	608.363	2006.16	3975.65	2697.78	2043.22	1467.38	1614.18	970.824	2725.93	1286.05	1407.1	1351.1	2094.76	4367.27	903.457	1349.77	847.216
0.0372659	0.550201	0.360427	LMAN1	7287.83	3881.98	6496.58	3721.94	4129.97	1469.03	3613.63	3456.65	4068.16	6685.71	4444.49	13347.6	1618.04	2350.79	5606.05	2552.09	7375.27	547.035	7695.57	3512.34	3884.5	7091.2	5884.75	4783.76	4397.03	3451.24	1197.05	1373.78	4418.2	1217.42	2855.41	5095.47	3751.57	3041.08	2093.44	2497.64	1311.65	2243.97	5278.45	3533.35	4437.81	6559.87	5008.83	2036.53	4746.96	1370.41
0.036486	-0.0429602	0.20481	SERHL2	187.291	177.562	152.388	32.7764	63.5615	30.5335	330.32	78.9765	47.0019	75.3492	162.35	206.125	53.9872	46.124	48.0194	36.65	153.906	19.8733	79.7054	115.065	35.807	153.448	83.9786	201.669	80.738	167.055	75.5216	140.512	98.2794	41.5877	38.5826	158.867	353.16	70.8613	679.644	56.1996	52.7999	497.616	879.807	79.1769	94.1386	44.6258	111.431	95.8069	15.9466	31.8991
0.0363069	0.15721	-0.023422	ACSL5	2335.66	962.139	1323.44	1300.38	1712.95	138.074	506.142	522.401	1009.79	512.673	1033.62	628.671	391.699	541.767	573.098	384.936	1364.42	129.058	1444.74	592.65	710.983	1520.17	1213.92	673.368	2130.53	448.476	265.331	590.862	705.847	160.884	296.631	2186.33	501.957	4044.1	620.402	249.12	306.777	310.805	1252.59	1990.43	1211.06	2038.02	1067.86	669.718	1277.72	256.349
0.0362379	0.0324643	0.068938	PLAT	1554.14	5843.77	1208.28	9208.7	1104.48	578.328	719.502	1722.19	1000.47	1386.88	1802.98	769.338	957.126	1865.57	811.766	898.561	2248.93	622.01	4656.29	941.75	889.463	2965.86	1530.96	1086.99	3391.06	767.299	1789.95	1275.44	2345.47	356.764	376.069	8336.38	1243.7	852.373	1430.07	570.452	1074.14	1454.38	540.481	1332.15	669.289	1116.53	852.602	673.846	599.06	828.798
0.035912	0.398749	0.491214	REPS2	2183.17	1051.94	915.809	1889.6	1471.17	871.151	653.853	1108.83	835.019	1950.33	990.989	4712.87	576.325	417.724	1866.03	768.739	1229.04	238.059	1262.17	981.806	1269.5	1311.85	898.911	1012.9	1150.92	990.796	301.683	313.732	2571.65	735.467	905.274	556.528	2433.37	852.182	444.132	911.381	306.279	512.263	1895.82	1175.06	1405.47	1870.85	1101.49	696.655	1706.14	792.391
0.0356793	0.280083	0.580831	RRBP1	13435.8	4294.88	7061.42	8330.71	6064.18	1776.85	1298.91	4753.97	3795	7938.37	8207.14	10680.4	3062.67	2761.58	5941.07	3138.92	3794.57	721.46	7719.13	2481.41	4487.81	5949.39	5683.99	5808.66	6243.35	3231.2	2459.89	3898.12	7161.06	2787.43	4541.52	10443.2	4349.76	5305.3	4909.14	5007.9	3933.29	5793.57	19171.9	10751.2	9936.07	14732.7	8665.6	6011.61	11825.4	3283.5
0.0347705	0.38123	0.618254	SCP2	5953.53	3393.83	5562.49	2437.82	3773.9	1258.62	4521.58	3161.64	2622.87	5729.68	4224.55	13652.8	1514.42	1926.81	4042.04	2005.44	6728.35	734.473	5586.07	3555.32	2393.77	6048.29	4146.09	4921.44	3237.73	3656.95	1291.49	1608.48	6226.93	1578.02	3337.78	5935.24	4340.17	2911.61	2477.42	2829.44	1872.72	2148.89	2180.82	2079.73	1714.88	2656.57	4393.76	1052.69	1615.35	1727.2
0.0344984	0.396289	0.608789	GLUD1	8268.22	4194.62	11142.3	3347.62	8130.63	2063.67	11612	4592.7	4181.31	13076.8	8036.9	21213.6	2696.02	3070.24	6482.64	2893.43	15334.2	1356.13	9524.96	7565.28	3901.47	12158.9	7802.94	7566.62	4849.55	7478.38	1748.26	2460.98	7911.72	2575.36	4467.14	9019.81	8278.78	2862.03	3215.19	4857.03	2632.6	2947.4	1621.05	1569.63	1431.68	1941.26	7182.38	1021.2	1282.59	2673.36
0.034172	0.251223	0.560017	CNDP2	10779.3	4712.29	12170.6	8147.26	8637.63	1176.21	7507.73	3102.39	3189.64	13691.8	8854.82	14283.1	1572.82	2898.14	6731.62	1913.55	9046.29	436.123	10016.7	5650.79	3445.43	10931.6	6572.29	7459.84	4509.34	4971.02	2134.11	2864.81	7581.9	2043.6	6665.46	11951.2	2043.32	6990.22	4642.74	4683.88	3100.99	2720.98	4773.4	6199.38	3579.19	6427.14	13749.3	2900.45	4609.43	1874.11
0.0331668	0.460326	0.404694	DMXL1	8082.06	3921.54	15208.6	2766.89	5877.35	1173.21	3116.28	4325.52	2866.25	5593.45	3956.9	7960.64	1164.2	969.326	3176.35	2808.52	4843.97	317.929	5157.25	3605.02	2195.61	4850.92	3175.36	3436.73	3341.95	2225.34	1720.8	1419.23	4071.22	672.96	1276.98	3038.83	1310.52	1587.28	3627.67	2184.9	2234.14	614.676	655.033	580.109	753.391	1066.88	8443.62	450.099	608.067	766.263
0.0331369	0.286811	0.419962	SPOCK1	4890.53	2005.26	12973.1	16691.8	5589.05	1398.5	3955.65	2492.63	3339.82	11880.5	10149.3	20470.8	1266.19	1726.1	4568.87	2203.76	9071.58	368.669	12362.5	5180.94	2410.51	10403	4078.36	7793.07	4356.9	5116.72	883.515	1649.51	11249.4	1995.9	5197	13990.4	28695.3	2409.14	1918.01	4408.99	3145.17	753.538	260.99	539.786	614.917	655.531	5513.75	365.814	457.632	1578.14
0.0331339	-0.00217027	0.295698	RPL9	249.705	1958.72	3791.19	226.568	2596.16	54.4619	5083.11	85.8701	96.0596	165.651	1673.11	3388.44	87.8396	179.919	146.442	73.2133	4756.52	930.269	2555.25	2395.16	1098.94	2733.96	192.595	185.664	1691.19	232.388	1129.29	1717.88	3603.46	1519.51	1557.77	2992.28	2722.72	2067.05	230.764	2905.41	1142.23	129.155	123.606	1826.42	122.436	1796.89	2171.45	67.1239	102.967	1770.46
0.0330984	-0.096274	0.479263	GLTSCR2	15392.8	6260.77	11238.3	10395.3	7063.15	2286.92	6360.63	4271.07	5229.16	7252.39	8972.27	12273.2	4281.2	5823.55	5301.08	3129.68	8567.42	2278.51	8604.38	6045.5	4569.7	7485.98	8033.07	7136.2	7927.65	6475.98	5315.51	8938.54	10935.7	5608.81	6945.79	12840.3	7300.76	6686.45	5912.68	4639.59	4588.2	8324.38	5662.65	4303.69	4287.99	5846.08	9535.86	4126.71	5540.27	8955.09
0.0330983	0.213923	-0.200134	THBS1	3195.97	11325.9	3392.7	5130.12	1715.51	3092.69	1543.34	11297.5	5346.2	2695.56	6192.41	2164.64	3986.78	7675.26	3923	6110.67	4963.55	2113.88	4572.73	3233.7	20489.8	3211.64	3831.9	3776.26	13444.5	3654.73	3621.58	829.981	1233.83	948.586	759.944	3474.82	2630.96	2697.65	2841.27	4271.55	857.215	2744.75	240.126	1081.06	477.617	888.057	3713.95	257.851	550.62	1416.45
0.0326027	0.227246	0.273319	TNFSF10	13657.5	5843.98	7904.11	3285.06	5939.26	481.4	5617.09	1842.77	2219.21	3761.62	4679.39	3991.14	815.119	2410.24	1681.87	1196.7	6900.61	427.886	7141.6	2623.8	1099.16	5731.38	4414.99	3712.37	4473.1	1980.6	1248.62	2605.58	3784.12	795.886	1924.43	8283.87	1550.63	2446.9	2695.19	1682.1	1045.4	1117.83	1142.77	1094.17	995.915	1315.62	3870.34	606.722	1056.21	854.925
0.0324803	0.014671	0.640188	TMED3	5797.86	2337.8	3972.16	4935.37	4967.03	563.933	3157.6	1528.01	1378.49	3656.82	3216.06	7395.27	937.118	1300.11	2386.98	714.395	5205.36	365.207	2440.41	2195.76	1293.7	4670.37	2598.4	2632.58	1779.24	3954.54	880.749	1689.93	7174.71	1553.81	2820.75	4848.44	1854.68	2009.46	2266.14	2754.55	1499.34	4823.71	3512.54	1937.99	2773.78	3886.58	4331.96	1535.38	3723.38	1625.26
0.0317923	0.446779	0.404889	TBX3	13211.5	4002.93	8129.86	1997.05	5167.78	2754.65	3550.91	4885.92	5144.76	11867.2	11247.6	10514.8	3508.7	3214.62	7325.34	3608.58	7088.68	746.89	10330.3	4373.98	4957.65	13090.3	7426.73	9030.93	6001.07	4669.73	3259.25	2814.13	7217.08	2082.08	3182.81	7175.99	6587.47	2252.21	5509.63	3084.74	3728.16	2421.86	10488	3566.99	5145.82	10099.9	10022.3	3556.48	5880.09	2062.57
0.0315484	0.0852632	-0.132061	FN1	4448.94	3847.74	3361.62	14838.6	6066.01	14202.2	2574.97	10827.1	11247	5144.06	5742.38	2824.69	7823.25	4841.71	8777.1	12088.1	4263.43	5960.43	6477.94	2987.52	17712.6	6101.32	6331.14	11617	12766.7	4492.17	12596.2	9348	3210.62	2916.62	6490.06	1490.17	4405.39	6688.55	1624.78	8110.89	5420.34	9956.05	179570	132485	67532.3	106341	12731.9	34214.7	121135	3555.05
0.0309618	0.0471638	0.00932087	ETV5	279.568	166.063	447.851	120.177	301.487	148.391	591.72	423.965	614.419	353.067	317.625	1346.07	287.756	396.492	692.138	386.823	438.302	135.983	519.369	662.236	524.811	584.165	669.593	410.32	494.149	923.87	152.126	200.708	385.485	221.476	120.305	569.655	61.7056	166.851	124.08	199.725	134.537	80.623	65.7395	120.227	91.1423	383.491	346.422	109.484	73.2699	443.311
0.0309318	0.118461	0.0767305	HLA-DMB	1136.06	425.408	150.807	3443.41	476.592	199.614	1011.41	423.965	1000.99	234.975	462.179	372.766	258.801	638.32	469.675	566.271	1937.59	132.52	789.912	654.342	388.179	824.901	755.689	567.189	708.58	549.975	82.9777	169.938	176.462	105.166	532.879	542.605	964.269	382.71	118.421	131.808	65.6074	144.21	126.362	235.012	176.026	279.639	298.915	127.731	107.105	232.577
0.0306119	0.217917	0.752109	ADI1	6912.95	3168.32	6352.17	3884.88	5780.64	1483.91	9357.62	2690.1	2407.45	7840.43	5798.28	13304.9	1518.97	2115.66	4992.58	1455.02	11663.5	900.661	6440.77	5640.27	2802.08	7476.72	4967.88	5811.96	2794.79	4818.64	1524.02	2697.69	7352.92	1838.15	3769.18	7483.09	2905.28	2822.17	3274.51	3772.23	1876.37	2840.03	2795.7	2164.09	1706.67	2747.25	5360.72	1186.94	2260.9	1780.1
0.0299076	0.413216	0.533447	ARL6IP5	7951.8	3535.7	8370.24	3448.36	5392.34	2197.67	8819.83	2945.02	3657	6678.05	4469.9	14424.3	2201.52	3078.51	5195.01	2921.74	9940.28	1611.61	7088.23	6185.55	3404.03	7103.83	6032.86	5069.91	3457.25	5007.57	1696.1	2069.83	8302.11	1963.86	3373.83	4433.53	1757.49	2220.94	3187.32	3479.62	1834.35	3590.4	3066.93	1967.42	2039.94	3501.06	5736.15	1587.95	2430.08	1909.23
0.0278861	0.414755	0.570514	PLXNB2	19836	7397.38	12912.7	17498.4	11020.6	3885.39	2950.4	7481.17	6819.97	12007.1	12923.2	16198.8	4264.94	4805.5	8473.9	4365.25	7462.72	1539.27	12826.7	5500.22	7019.12	9664.81	9360.43	7709.09	9914.13	5270.82	4136.24	4775.76	9017.41	3882.79	6327.05	13670.5	3514.02	6772.45	5287.46	7190.92	3553.1	4161.89	6075.2	6843.31	5302.29	7639.93	10812.7	6008.13	7440.67	4746.63
0.0276485	-0.149716	0.414547	GADD45G	660.797	1297.14	563.926	273.225	509.195	106.045	532.226	1688.98	1093.68	1692.79	2572.06	625.966	477.099	338.828	250.16	113.782	1131.58	328.794	2083.73	442.66	414.646	1980.18	2191.58	1061.79	725.651	1167.86	625.494	508.205	577.702	326.468	623.797	1794.89	1825.27	301.286	3172.85	662.262	876.15	833.765	244.457	245.402	382.172	125.635	1940.64	127.079	179.158	416.541
0.027452	0.736954	0.206828	MACF1	7340.56	4390.41	7067.82	4802.47	4356	4479.31	1178.75	5703.33	5628.16	6565.2	6324.83	6410.61	3988.57	3364.81	4777.49	5764.04	4123.3	1917.37	8005.13	3217.91	6117.66	5627.84	5748.05	6399.25	7618.59	3565.58	2659.24	1850.41	2771.22	1721.49	2355.6	3329.22	2047.15	2539	2084.42	3886.59	1732.04	2157.41	2302.85	3031.41	4310.29	5470.19	6380.64	3353.8	2625.3	2309.07
0.0273456	-0.0628445	0.504692	RAMP1	2276.57	987.356	454.249	686.774	2090.63	595.842	4426.03	881.141	797.994	2339.27	1915.35	3157.96	1366.88	1098.73	1947.36	600.802	2735.7	834.043	1014.08	1630.59	1161.6	2824.86	1830.47	1861.74	993.09	4030.11	634.582	678.143	3477.77	1646.1	1594.27	656.775	2953.55	976.129	507.221	1856.59	1161	1049.88	379.478	423.517	526.904	297.37	2178.59	480.946	297.948	1514.75
0.0261266	0.551234	0.456303	CHD3	12149.8	7230.5	11483.3	5295.9	5141.04	2285	1660.28	5324.84	5191.1	11081.7	11607.3	9568.57	2624.13	3644.64	4991.99	4571.3	5735.85	1590.48	10705	4347.37	6282.12	7700.2	6715.11	7262.78	8355.92	5246.13	2732.14	2858.78	4413.29	2715	4782.82	7521.28	3666.84	3449.73	4040.79	4119.07	2435.95	1560.76	4250.24	2935.18	3680.11	4502.6	7964.77	2255.71	4156.91	3802.4
0.0257471	0.547128	0.502903	NFE2L1	12062.1	5733.06	10589.4	6885.76	8281.56	6857.52	3843.98	5917.86	6815.57	9866.13	10189.7	11653.1	4917.39	6260.95	8995.73	5432.69	8654.35	3653.26	10692.2	6996.61	6791.55	10022.5	9636.67	10561.8	8078.29	6686.39	3830.01	4691.5	8411.69	3882.97	6012.74	9883.84	2423.46	4670.7	4418.69	7460.71	3680.5	3574.35	5349.31	5795.9	6293.9	7544.69	10047.5	4829.01	5704.83	4173.33
0.0254904	0.338953	0.313143	ACSL3	7224.93	3162.78	9212.93	5724.29	7414.83	1484.75	5196.82	4968.8	2135.32	9630.35	6297.72	16987.6	1684.73	1603.62	5365.02	2211.12	6012.95	631.68	6536.1	4942.94	2656.18	7754.49	3982.06	7366.56	3282.65	4828.28	1598.7	1577.91	6935.93	1145.86	4842.98	6712.15	8971.92	6494.62	3535.03	4232.08	2311.04	2121.55	1671.44	1142.16	1479.01	2105.91	8619.78	845.457	1455.42	1149.39
0.0241151	0.188487	0.266649	VEGFA	12071	12495.5	1327.1	1543.21	5139.2	1761.98	1101.09	5395.75	2848.9	16075	17074.7	2029.93	3205.17	2149.86	5561.26	583.442	11215.1	399.829	12152	2857.7	1470.37	19994.2	8524.76	12459	2925.66	5434.06	3203.93	958.089	9411.64	2669.55	3258.34	10918.9	12450.8	609.055	10548.5	2709.45	6586.82	519.593	2135.55	543.249	1360.09	2628.71	15412	592.385	1018.23	310.746
0.0239734	-0.133616	0.385677	RPL13	28956.2	15291.5	33596.1	25749.6	23023.3	4453.52	34518.8	9053.46	11029.5	17368	19558.1	26643.3	8929.05	14589.5	10468.4	6252	31074.1	5575.76	20179.6	16056.8	8512.11	22879.6	17307.8	15170.1	15017.6	19460	12341.7	21614.1	30795.7	17713.7	15426.6	32401.5	14150.4	16270.6	18664.9	14532.7	12867.5	17996.6	14620.2	8566.81	9966.58	15283.4	23308.2	7807.44	12614.1	24716.6
0.0237027	0.387175	0.507035	RTN4	6900.88	4466.27	9276	4471.27	6275.55	3866.44	5802.61	4721.96	4170.18	7292.29	8196.13	9923.48	3421.68	3774.72	5565.68	4887.55	11046.6	2848.83	7253.5	5694.65	3736.33	10453.9	6535.16	7240.28	4707.6	6082.82	4000.12	4389.83	6389.04	2893.29	4577.11	8814.94	4214.84	3115.26	5106.58	3874.78	3184.87	2880.64	3627.88	3852.96	3063.63	4301.99	7907.17	2117.99	2602.66	2586.83
0.0235399	0.0750407	0.146867	HPGD	638.559	1562.22	846.347	188.394	789.069	261.273	591.134	480.214	256.849	767.8	560.996	1538.13	270.025	265.52	335.903	153.22	1415	150.548	1050.15	473.945	133.917	935.168	370.908	352.131	1127.56	354.138	467.639	873.421	1086.08	127.801	172.881	1356.11	286.467	227.109	313.764	301.467	236.851	200.864	25.9809	232.044	58.2841	34.4483	246.363	26.7192	36.5132	130.423
0.0234258	0.0348247	0.331866	AGR2	8695.2	4024.05	17385.8	13115.5	18606.1	102.206	4430.72	3713.06	1733.47	4485.08	3863.73	2564.46	312.644	1078.84	649.118	1590.69	12158.1	374.877	3433.14	1788.48	595.615	12051.1	4152.21	1363.83	3852.87	724.822	3749.41	5064.56	4170.31	339.179	1442.75	19731.5	3513.38	9914.6	9400.98	206.437	6404.78	4066.61	17115.5	6985.06	6718.32	12571.1	15362.4	2756.86	11844.4	985.991
0.0232524	0.632065	0.0981618	SPTBN1	9928.47	6198.24	12634.9	8225.73	8867.32	6237.33	2517.82	8099.92	10417.7	10498.9	10310.8	11058.6	7000.33	7434.1	10540.9	8154.79	7735.6	3167.36	10809.2	8278.39	10262.8	9413.97	10041	7764.28	11597.5	5823.27	4078.75	3510.78	5771.07	3138.1	3905.56	3921.55	3303.01	4576.12	3500.03	5869.35	2949.51	2857.46	12820	12515.5	12350.4	14212.5	9528.71	8178.25	13984.1	4494.57
0.0227059	0.0469677	0.182884	HMGCS2	5102.11	2636.91	4430.07	1267.51	5653.16	337.448	858.127	2237.11	892.241	1575.1	2847.05	6016.2	589.664	1132.26	451.407	349.084	3945.77	51.5755	1343.88	631.244	328.911	7012.92	1550.14	586.385	296.49	800.391	673.7	1370.36	3271.9	402.383	997.34	1881.61	711.053	400.443	979.439	1947.59	1949.79	41.7972	0.393672	2.4738	2.73817	9.1187	3901.45	28.6743	0.486849	165.76
0.0226833	0.469467	0.350784	AIM1	4879.1	2045.65	10283.2	11155.2	3263.24	699.128	1772.52	2425.01	2688.89	7396.27	7284.2	9805	1024.63	1373.86	3504	1410.3	5861.76	117.119	7466.99	2445.74	2015.77	6986.41	3719.69	4133.79	3799.86	2320.42	731.784	1183.94	3772.57	995.075	1929.02	5926.09	2099.59	3243.78	2308.69	2931.99	1398.02	1060.58	248.787	1448.66	441.238	843.984	6674.93	492.894	380.468	712.938
0.022596	0.0223366	-0.0502609	IGF2	189.242	455.955	344.571	118.059	195.985	1122.09	327.515	1032.02	1851.04	255.127	426.337	349.075	1536.02	1635.28	1646.69	1029.04	799.331	265.81	693.842	1232.05	1814.52	615.73	660.938	400.122	1835.51	987.338	898.967	404.03	247.201	480.039	202.269	611.019	488.849	636.884	791.013	427.101	524.361	261.678	274.047	733.134	588.153	477.175	183.486	1047.19	437.881	673.427
0.0224026	0.0751754	-0.0869723	ELF3	8878.82	16552	3868.88	5645.82	1487.65	126.918	1602.83	2140.47	1787.07	766.994	4195.47	993.863	1277.9	1918.98	671.807	1025.93	3617.04	342.643	4774.81	1692.87	2650.29	4448.15	2513.12	993.106	7183.73	814.467	1778.49	3719.33	4178.01	396.115	325.789	16293.3	6740.61	1693.69	11606.3	2097.92	1926.7	4401.38	862.093	1133.5	627.826	1118.56	1484.07	394.706	1090.29	567.523
0.0223458	-0.0372073	0.105262	CHGA	2534.54	377.639	1396.56	18.3799	526.046	94.5286	79.4236	522.701	414.014	409.493	485.613	95.2204	10.8986	1212.5	10.6075	224.168	590.548	178.723	1683.26	160.808	105.188	425.497	693.259	679.367	2076.33	165.215	535.799	408.857	366.228	803.025	530.813	4403.29	16619.9	8784.4	661.902	166.438	368.398	156.888	3.54284	3.95813	3.9117	4.05272	383.839	11.2959	3.40788	35.1222
0.0221887	0.0403183	0.282398	NPY	5788.33	1763.96	5946.36	7041.99	1898.31	1743.14	9198.78	542.747	2235	17432.1	10063.8	15415.4	45.3838	66.3799	4597.16	216.055	8219.73	133.475	4172.62	4842.07	1073.83	23450.3	3840.47	2107.69	1601.64	6164.07	1535.88	202.92	11388.4	1773.2	11101.1	9738.24	313977	376.989	693.76	5842.24	2752.36	167.189	148.8	17.8115	7.43222	20.7703	6849.83	12.5993	4.13818	1675.59
0.0217901	0.0363505	0.683335	SERPINB6	6243.9	2935.21	5249.91	4075.04	5295.99	1220.35	7440.61	2512.97	1924.04	6144.01	4504.63	9387.33	1587.94	2346.09	3581.2	1560.69	7101.33	938.268	4682.05	4214.63	2049.7	6619.41	3333.28	4431.33	2517.77	5152.53	1407.06	2219.65	5540.34	2336.99	3239.29	4906.52	3087.2	2615.47	2837.29	4004.98	1808.94	1459.93	2261.12	1599.07	1632.74	2480.79	4512.74	1113.08	1774.54	2567.35
0.0210804	0.176288	0.721974	HM13	6697.61	2604.21	3313.74	4618.14	4461.59	775.024	4117.01	2580.91	1684.02	5303.62	4392.14	8817.16	1229.39	1633.5	3099.86	934.79	4502.64	442.045	3816.43	2401.07	1838.76	4961.18	3404.93	3355.39	2404.25	2694.64	1094.77	1581.13	6669.62	1506.81	3703.28	5114.15	3043.09	2488.92	2396.32	3113.01	1561.7	2257.09	9211.93	4878.2	5032.65	6912.8	6006.06	3082.07	7027.16	1653.12
0.0210644	0.0821105	0.196043	HSD17B6	2127.89	633.909	3115.76	546.45	781.376	539.101	903.553	582.84	418.934	738.378	546.597	352.748	473.846	507.125	517.998	771.381	465.169	569.718	471.15	624.812	607.378	706.637	699.38	893.225	706.184	1011.79	629.643	619.821	2295.4	301.047	472.038	169.465	239.788	488.35	1293.41	461.194	564.224	581.001	228.317	265.687	826.148	594.74	2091.57	867.397	238.797	390.841
0.0210488	0.58224	0.327549	SERINC1	6691.84	4624.13	7916.91	5164.06	5356.44	3184.7	6832.48	4564.58	5875.43	8736.8	6773.74	14412.9	3383.29	4121.37	6924.91	4469.59	10049.3	1917.25	9286.81	6502.78	5727.67	9460.69	7618.91	8027.03	6707.85	5971.94	2573.49	2328.45	5547.69	1762.23	4172.8	5780.89	4052.42	3535.34	2835.82	3960.95	2082.83	3105.67	4793.47	3880.67	4616.18	6418.53	5599.51	3004.93	4153.99	2285.94
0.0206804	0.0821032	0.398444	KLK11	11696.1	2496.27	3447.54	2738.26	5400.4	90.33	3636.49	2470.79	1201.91	2129.29	6155.43	16093.3	656.031	969.996	905.76	372.105	5411.34	168.814	5489.63	3967.57	1716.27	4619.45	5106.61	1803.85	1780.73	2953.12	495.693	1989.18	3184.01	888.168	2162.97	6570.53	664.054	1662.79	3585.34	1165.87	1115.99	3310.3	59.8348	78.4199	36.3787	102.332	3174.56	31.4983	18.0132	1349.42
0.0199251	0.476773	0.585862	SSR1	6213.4	3266.72	5442.76	5012.07	3592.57	1401.37	3800.32	3023.41	3078.31	6124.67	3341.7	10516.4	1572	2018.66	3901.78	2066.77	6540.28	675.734	5897.1	3343.64	2844.61	5738.53	4219.94	3277.76	3577.34	2839.52	925.794	1502.09	5484.32	1426.71	3005.8	4609.75	2583.96	2936.78	2225.27	2659.52	1529.07	2036.97	4533.27	2841.42	2880.57	4238.66	5101.74	1612.06	3066.87	1466.35
0.0199195	0.209021	0.45156	HEXB	3693.11	1700.51	4855.45	3124.48	2813.74	657.516	3776.16	1598.47	1689.19	4057.62	3414.61	6182.07	907.129	1559.04	2251.23	1148.23	4896.75	480.311	3764.34	2264.24	1545.59	5755.37	2923.53	3183.69	2299.84	3120.96	1949.05	2654.69	2674.24	635.873	1751.09	3734.09	1717.53	2000.75	2146.1	1571.6	1044.46	836.938	737.318	1001.46	876.573	1626.2	3910.87	641.285	833.429	683.812
0.0195672	0.0987236	0.438199	NUCB2	1766.57	1314.87	1274.17	2979.46	1551.44	522.281	1802.57	1212.72	1220.31	1799.2	1545.36	2883.94	538.984	1124.62	1239.29	955.907	2651.43	533.058	2307.27	1349.99	894.366	3110.59	1925.59	1767.14	1900.91	1381.75	919.577	887.71	1708.17	623.427	1140.99	1822.08	4277.04	1007.62	344.35	724.386	398.847	1345.31	9980.13	5946.11	7287.14	12046.6	1492.92	2909.62	8472.76	799.053
0.0189062	0.507844	0.437613	CDH1	22463.3	9297.06	23573.4	25174.9	12050.7	1651.61	7330.12	8163.05	7054.55	21230.8	16262.1	35359.8	3131.81	4294.58	12038.9	3347.81	14392.3	448.898	16975	7662.65	6733.86	15809.9	10072.9	11601.7	9701.5	7668.79	3214.4	4549.71	16899.4	2398.28	8709.28	17715	4257.36	10644.6	7091.24	7777.48	4383.08	3162.52	7013.66	6598.65	4812.94	8204.27	14820.1	3293.41	5191.21	3443.69
0.0188506	0.343663	0.115741	SLC26A2	3951.44	1543.15	6752.49	2876.11	1984.76	304.339	1041.3	2246.98	967.069	2862.02	1511.05	3811.52	362.582	723.251	1011.25	1206.89	1776.91	214.54	3982.32	1124.78	1572.4	1790.37	1613.39	1715.66	1965.22	815.949	992.967	969.552	886.16	230.704	739.51	1770.23	1591.24	2431.45	2156.74	584.68	1435.06	3098.14	7794.66	3479.17	5767.39	5836.46	4435.38	1920.31	3449.28	389.985
0.0179784	0.240885	0.228016	CSGALNACT1	4196.7	1822.8	4025.17	4849.83	3517.47	550.017	1496.15	1571.99	1453.06	3190.9	2198.25	4369.32	478.075	882.607	1432.01	869.313	3639.69	276.024	2608.99	1603.4	1418.35	2936.39	1744.78	2291.85	1622.61	1353.58	791.252	793.581	2234.48	427.456	2157.23	2108.36	2045.56	1243.09	2008.97	991.916	1065.17	728.777	477.497	126.907	355.572	579.542	3046.33	253.289	315.718	490.854
0.0178017	0.593189	0.471552	RBM47	7372.97	3115.83	5794.64	4600.64	3925.93	720.121	4035.95	2781.05	2719.96	9340.96	6301.11	11593.1	893.524	1447.62	3120.95	1550.69	8102.78	179.201	7352.88	3453.28	2695.08	8370.64	4656.96	3411.53	3490.79	2961.03	615.813	1154.57	4405.59	1103.55	2510.57	5210.04	2606.66	1981.43	1740.06	3196.41	1160.01	1514.41	2803.18	2055.24	1883.48	3580.6	6222.15	929.959	2265.28	1144.04
0.017703	0.277835	0.466531	EEF1A1P9	13348.7	7140.91	13211.6	12854.6	13202.4	3007.64	16158.5	5378.4	6481.3	8242.67	8302.85	16810.2	4151.23	6918.04	6723.37	4148.44	17085.9	3625.92	10470.2	10040.6	5545.57	11424	9672.17	8718.99	7610.2	10384.1	3897.19	6596.01	12687.7	3595.15	5959.93	11155.2	9646.53	8399.02	5690.51	4980.79	3906.38	4128.02	6248.01	5442.14	6399.52	8940.86	10723.1	4701.71	5322.17	5406.67
0.0175925	0.536401	0.433349	CASC4	5679.68	3264.06	6098.08	3606	4781.3	1664.57	6197.68	3024.9	3778.17	7972.22	4834.39	13912.5	1988.92	2348.33	5080.69	2418.11	10566.6	813.269	7972	4579.52	3428.23	9434.17	5515.06	4780.46	4347.02	4062.95	1134.82	1533.06	5415.35	1506.63	3342.83	5460.26	6948.75	1752.04	2475.74	2930.65	1596.5	2631.64	4871.02	3127.64	3460.28	5431.69	4896.16	1859.92	3615.54	1438.72
0.0173659	0.407196	0.538906	UBE2J1	4072.8	2752.75	4471.2	4087.42	3125.14	1057.33	4287.99	2419.32	2272.29	6084.77	3599.75	11818.7	1069.2	1506.18	3400.28	1427.28	5897.58	458.449	4641.56	3110.32	2054.45	5560.93	4001.64	2848.24	2486.92	2909.41	729.414	832.395	4129.7	1039.47	2309.45	3937.07	1954.12	2253.16	1325.27	2127.45	956.872	1139.42	1844.25	1046.42	1201.67	1864.26	3497.86	719.247	1268.23	1203.15
0.0166403	0.534752	0.399871	IQGAP2	2561.22	1235.63	2572.86	4219.61	1785.48	413.503	1751.13	1920.56	1439.86	4753.51	2309.2	9691.92	684.173	880.596	2196.04	835.348	2059.81	147.205	3215.6	1789.35	1252.53	3501.62	2215.65	2900.43	1775.64	1530.15	181.366	347.317	2467.66	278.412	1018.46	1403.45	1644.31	1213.34	299.092	1372.58	223.564	572.285	4182.53	3575.4	2834.41	3682.93	1781.3	1237.12	2998.22	405.19
0.0163329	0.531028	0.142244	ITGB1	9114.55	6998.42	9377.45	10677.7	9280.17	9058.07	10453.4	9564.49	10097.7	9821.39	8428.78	13478.6	7873.35	7794.84	11712.7	10271.6	11999.6	6694.07	11654.7	10513.9	11324.1	12626.9	11931.1	11721.7	10709.6	11973	5549.04	4504.67	7036.41	4340.55	5171.06	4180.13	7003.1	7332.31	4008.72	6308.26	3713.38	6312.56	9236.99	10672.8	9886	12146.6	8893.47	9067.81	8613.71	5292.53
0.0161856	0.390572	0.270967	ATP1A1	32422.8	17164.7	18872.7	18413.8	15855.3	3639.59	9240.92	13354.1	10995.3	21697.5	18379.6	29562.1	6461.4	7566.41	12441.9	6380.49	14970.2	1853.25	26912.6	9684.12	10557.7	20077.9	16685.9	24335.1	16701.6	11237.3	6841.49	9355.63	15222.8	3614.47	15023.2	29229	21661.5	11393.2	10217.7	10512.7	6301.11	13760.1	31937.6	29666.4	27045.4	33527.8	20064.3	14277	38921.1	5698.57
0.0160196	0.336143	0.521828	ENDOD1	7015.88	2679.15	11868	1440.35	5794.2	1694.44	4741.38	3239.43	1772.05	9291.79	5144.39	12523.1	1147.61	1325.14	3450.67	1456.15	6235.79	582.97	5481.54	4247.08	1821.23	5789.46	3888.21	3350.34	2656.73	3473.71	1323.89	1387.46	10012.5	1202.1	2573.02	5857.67	1150.98	1261.02	2405.73	3788.07	1531.89	1724.78	912.087	1261.64	1203.23	1488.88	7380.39	812.872	831.771	840.791
0.0157579	0.17877	0.487623	PCA3	8021.06	171.188	323.549	10002.9	1784.01	86.9711	65.9421	1343.7	10.8746	2483.96	46.8673	489.087	11.3866	9.38704	8.25026	109.443	304.493	17.55	126.622	118.706	2.26214	1571.1	78.7516	11.0978	362.676	77.2978	14.8175	6.63665	1984.49	222.172	1306.6	127.695	24.6183	608.102	259.689	71.4072	698.097	6.53699	53.93	1.48427	0.782352	3.54617	2788.19	2.60676	2.19079	17.9894
0.0145593	0.324138	0.395909	CNTNAP2	1803.85	753.638	3745.5	1334.67	1923.58	573.53	1368.96	1135.16	653.775	1442.5	1509.92	9603.2	527.363	164.05	2150.08	156.05	2864.76	31.399	1847.79	1444.64	1400.02	3859.36	1734.58	1326.04	463.602	720.13	34.7716	24.7366	2517.03	287.466	1020.99	1409.82	625.049	464.705	152.376	1830.01	459.584	553.664	19.2889	6.92667	30.12	13.1714	4183.13	14.5543	4.86843	180.751
0.0143302	0.074183	0.0247507	MAOB	1439.77	1550.74	1710.06	595.581	2124.33	3971.16	2088.17	2432.79	2121.6	2220.37	2013.88	642.738	2827.13	1859.98	2802.14	3037.78	1664.18	2935.39	2099.93	2424.4	2819.27	1723.03	2153.22	3153.58	2029.31	3109.94	1985.34	1848.2	1930.58	3265.9	1862.44	305.514	4969.06	1438.16	1423.99	3064.34	1947.13	1817.09	856.188	1490.47	2507.39	1910.36	1604.31	3112.46	1414.77	2143.95
0.0140637	-0.107845	0.547186	SEPW1	4449.58	3153.96	4002.32	2145.5	4889.74	2015.69	10593.8	2121.92	2355.66	5001.78	3688.97	6113.58	2417.38	3081.86	3317.49	1971.47	8701.76	2638.11	4036.8	4489.76	2262.11	5548.3	5174.35	4639.79	2633.07	6429.55	2316.46	3035.36	5774.92	3192.6	3550.15	5545.79	2904	1830.79	3837.48	4616.23	2531.62	3636.55	1702.93	1422.69	1738.35	2487.88	3843.86	1619.45	1488.77	3213.68
0.0136629	0.32301	0.591001	GREB1	5478.9	3379.48	7611.64	623.151	3613.45	932.211	2275.15	3246.61	1527.37	10765.3	5179.68	8461.63	1013.41	307.761	2931.2	724.208	5308.61	67.6928	4494.7	2247.22	1168.61	8788.98	4247.28	4550.71	2432.71	1960.85	562.668	614.593	5207.72	1074.99	3052.4	5166.28	1498.2	588.843	1710.72	3174.13	1474.26	1000.56	66.9205	146.202	164.682	185.413	6040.95	117.087	166.257	668.392
0.0136162	0.261598	0.351986	SEPP1	8009.81	9117.93	7918.02	4915.17	8624.6	2613.04	18922.1	6247.76	8294.07	10582	8901.65	31783.2	3642.27	6913.92	9475.09	6408.8	23554.4	1721.91	15254.9	9143.3	6143.71	17533.2	9653.09	8721.19	9388.46	12138	2328.83	3029.67	12009.7	2100.93	4867.16	12488.5	927.399	3053.29	2790.69	4732.06	1465.79	5530.86	9936	17637.5	12082.7	15346.7	4924	7170.56	12022.8	2784.58
0.0113172	0.235409	0.270376	GCNT1	1121.45	346.682	1521.78	3404.88	1787.68	96.568	393.015	379.684	439.906	969.726	687.481	1783.22	102.317	106.61	216.275	270.587	914.006	30.3245	739.853	358.163	196.352	630.881	317.455	201.261	403.705	210.408	97.9927	131.124	1198.12	193.095	289.972	282.839	4344.97	1014.27	444.342	346.298	296.479	363.497	123.606	241.939	85.6659	273.56	1165.81	70.3823	157.494	229.151
0.01128	0.372938	0.333117	ZNF761	4149.68	2253.74	4946.47	2976.84	3566.56	477.322	4178.09	1635.12	1098.08	6121.04	3373.03	10873.5	592.917	977.372	2639.49	921.015	7039.69	111.269	4518.99	3812.03	1519.91	7376.55	3776.41	4976.93	1345.28	4153.34	439.979	580.404	1867.9	763.326	2135.88	3807.38	1271.2	1265.78	1226.76	1823.03	1034.94	1040.18	120.85	134.823	163.9	252.283	4543.01	89.064	128.04	637.767
0.0109502	0.174378	0.494077	XBP1	25837.2	20060.4	11984.1	10513.7	16762.8	2000.7	11116.7	8014.94	5165.47	12767.7	12311.7	24513.8	3428.51	4833.22	6418.41	2853.05	20620.7	989.247	9172.7	7099.82	5615.93	16430.3	8091.02	10782.9	7527.84	8489.68	2841.99	2891.76	21675.4	2915.23	5087.95	12726.2	10772.9	5153.71	13458.1	6638.45	4720.41	11608.7	14542.6	6867.3	6419.86	9770.15	14927.7	3210.22	8961.56	3011.3
0.0107232	0.325588	0.446946	SLC2A12	3265.86	1904.39	2483.29	873.047	3258.85	1699.48	2369.52	1569	1097.31	8151.98	3110.18	9892.65	951.758	612.17	2200.46	947.621	5586.76	476.715	4896.28	2851.86	1352.52	5752.84	2158.94	3451.42	1690.29	2563.42	379.524	297.04	4186.42	1030.07	2491.97	2079.72	3432.49	561.384	472.009	2373.62	618.703	659.247	183.047	224.127	353.616	415.406	2000.34	353.867	234.902	782.539
0.0096391	0.195902	0.0141152	HLA-E	9393.48	6648.87	4815.77	4725.06	5909.22	2184	6583.66	4672.59	9376.04	5368.96	10027.9	8943.69	4302.84	5779.52	6451.11	4152.02	16171.3	1736.26	9955.62	5756.63	5256.93	12371.8	9006.66	8098.71	8765.01	5622.25	2219.65	3086.64	5079.23	2054.57	3776.76	14479.7	790.343	2674.77	2556.64	4001.76	1900.62	3047.04	3599.93	4591.89	3170.03	4536.54	4943.24	2821.59	3412.04	3757.86
0.00949921	0.376393	0.522609	MYO1C	8234.55	4540.69	6707.71	6520.99	6604.51	4813.88	2635.93	4863.18	4192.96	8877.06	6884.7	8132.15	4562.61	3432.98	5804.65	3622.74	5287.01	2790.93	6522.11	3899.15	4542.33	6701.9	7563.83	5908.54	5474.28	3954.54	3271.5	3723.76	5576.4	4261.67	4892.11	6626.62	2959.95	4515.1	3649.26	6390.68	3501.28	3189.66	2829.95	2998.01	3236.92	3866.32	7229.04	3615.78	2965.6	3705.6
0.00735596	0.100166	-0.240569	C3	15526.2	1581.7	1187.26	6521.7	978.826	1188.81	1568.84	1861.02	12886.5	1417.51	1800.72	2936.14	2345.8	3664.53	4301.92	3049.48	2794.17	525.664	11549.8	2750.99	3594.95	2988.16	8934.03	7277.18	8564.06	861.39	1333.77	1381.22	1238.03	409.348	440.813	3075.42	115.418	2089.17	534.887	453.14	1046.9	2132.85	1223.07	4986.22	1084.71	6552.27	4469.86	2423.85	1660.62	3158.21
0.00645837	0.654486	0.379405	POLR2A	8482.35	5112.69	8059.49	5805.94	4569.2	1484.39	1278.69	3629.58	4103.63	6496.68	6641.04	9161.18	2205.42	2313.91	4644.01	2497.55	3376.82	501.548	6415.74	2260.08	3990.37	4367.77	4310.94	3945.73	5244.57	1954.18	1806.94	2754.4	3310.06	1537.97	2995.92	6853.37	2308.68	3605.14	3710.67	4708.85	1936.17	1311.76	4865.12	4528.56	3104.7	4799.97	5692.42	2852.87	3683.94	1387.54
0.00642051	-0.0838098	0.59411	DCXR	5161.84	2052.62	3023.45	2637.52	3704.67	481.16	5399.34	1655.17	893.277	5991.66	4652.57	8083.46	1092.95	980.277	2305.06	512.115	5456.64	258.474	2946.53	2739	1463.81	5119.86	2823.63	3127.19	1295.57	3248.49	721.313	1506.72	5307.51	2552.55	3446.84	4857.19	2665.49	2098.71	2331.75	3367.95	1455.99	7170.3	3583.79	1353.67	849.618	1222.41	4888.17	543.942	1173.78	2314.42
0.00589287	0.110093	0.708706	FAM174B	4271.67	2033.14	3729.04	2613.13	2502.75	395.269	1796.26	1064.85	825.698	4274.69	3015.32	6113.58	461.483	761.693	1514.81	442.299	2917.97	123.089	2867.02	1384.7	973.84	3382.51	1941.86	1538.7	1605.54	1605.72	585.981	1067.09	5862.1	1169.54	2083.99	4211.95	2911.35	1530.27	2044.6	2021.15	1009.86	1136.05	1356.12	443.307	606.311	1595.26	3012.7	639.089	1375.82	1050.88
0.00559637	0.270115	0.642946	MAGED2	14322.8	6054.32	13612.8	6195.81	12903.9	3271.31	15035.4	5979.79	6459.04	16557.5	13311.4	25798.2	4175.96	5328.27	9636.01	4357.7	18032.5	2266.1	11791.6	9414.28	5248.78	17815.3	9981.46	11684.8	5915.12	12030.1	3681.44	4771.94	10121.3	3900.73	6699.44	11362.1	7144.42	6073.39	7762.36	6469.06	4370.29	3578.51	1493.11	1986.22	2669.73	3347.06	10857.6	2478.8	2062.02	3800.69
0.00488014	0.0302845	0.0617137	SFTPA2	694.472	591.471	1324.36	2747.09	1254.3	132.196	582.928	163.662	164.933	729.914	928.029	2312.34	146.074	26.1497	272.553	71.7037	987.759	90.2571	369.19	419.563	146.133	608.154	525.555	535.995	424.369	291.657	72.9018	130.923	2741.11	911.499	413.722	978.598	253.856	478.625	472.847	513.004	348.633	133.315	12.5968	10.8848	0.782352	6.07907	2118.89	12.1649	0.243394	129.138
0.0037531	-0.083113	0.114029	LMNA	8198.33	16769.1	5067.11	4107.56	3303.91	2355.18	2361.9	4269.57	3553.69	4591.08	7532.65	5529.82	3565.96	3985.92	3878.21	2773.99	7897.33	2098.36	6505.18	3049.21	5461.42	5510.84	5102.53	4767.57	7119.05	3876.01	5285.29	3566.89	4074.38	2491.78	2595.06	9537.75	1987.37	2797	7093.96	6778.05	3071.59	2739.4	2783.5	2667.02	2303.59	4306.55	4680.06	2338.26	2234.12	2633.74
0.0034591	0.476679	0.621344	TMED10	12152.9	7004.16	11091.2	11352.8	10486.5	3350.49	11682.9	5999.84	6582.28	13103.4	9426.54	27805.4	3603.21	5264.8	9488.97	4095.79	17218.6	1584.04	12139.5	7957.95	6300.89	13729.1	9389.81	9315.58	7604.21	9598.76	2712.19	3602.69	11570.1	3012.39	6410.62	10029	8025.88	6079.69	4719.88	6205.18	3165.6	4549.36	10078.2	7422.68	7307.42	10377	10240.5	4431.48	8501.5	3494.01
0.00299605	0.0573951	0.0955932	C8orf4	2148.86	2473.72	607.798	1324.42	554.253	143.232	873.953	2772.38	1257.06	1985.4	5412.89	440.394	764.53	2205.51	523.007	798.176	6196.8	523.396	3089.34	1330.61	1928.91	5884.99	2333.58	2352.44	2442.6	1931.95	766.754	299.051	1085.03	299.132	372.166	3040.42	4029.72	309.295	2382.05	296.904	788.784	965.693	1060.89	410.653	496.784	917.946	952.241	226.57	258.27	297.039
0.00288348	0.081302	0.316376	GGT1	3157.85	836.875	1454.14	3868.62	2634.63	75.215	1136.84	832.97	514.476	1369.55	3727.65	2308.01	255.548	935.577	2444.43	294.174	1659.43	37.3684	1414.55	1161.33	608.735	5663.62	1122.92	1506.91	840.054	1051.05	654.339	865.578	1190.77	305.748	2744.06	1707.38	106.786	4060.12	1242.06	1573.91	1137.75	220.277	3621.19	450.729	1043.25	1434.16	3324.64	1104.18	3258.2	436.457
0.00268779	0.0700738	0.783635	ERP29	8082.69	3177.75	5975.61	4393.16	5057.51	1058.29	5996.92	2739.77	2234.74	6717.14	5569.3	13124.7	1554.11	1928.37	3466.58	1291.99	6339.57	605.534	4590.4	3562.63	2132.72	6749.46	4307.27	4651.19	2746.87	5117.96	1381.38	2680.19	8405.74	2505.71	3918.88	7511.34	3702.01	2319.33	2974.16	4479.59	2140.13	2662.94	5492.99	3148.17	4046.25	5884.58	5644.08	2369.32	4847.25	2546.79
0.00196049	-0.0533095	0.634465	H2AFJ	6135.88	2894	7776.15	11477.2	7263.17	1101.23	8401.9	2968.35	1631.72	8508.68	5488.56	16968.7	1138.5	2364.2	4103.03	1173.68	9999.81	444.48	6770.2	4132.47	2404.18	13240.9	7132.53	6010.82	2824.14	5345.41	1260.67	2290.04	9191.77	2015.05	4783.05	15340.5	5836.13	1969.61	2801.03	2845.55	2433.62	1806.59	1402.18	828.975	766.299	1193.53	4970.57	581.089	1239.02	2881.73
0.00108821	0.126908	0.480281	C15orf21	961.968	763.479	1746.62	101.443	1849.59	471.765	3318.79	580.745	1169.54	2429.15	2299.32	7156.68	586.41	514.053	1918.18	240.774	5832.25	38.5622	2175.02	1740.23	2044.27	4063.48	2039.79	704.562	594.776	2764.94	102.932	264.862	2930.53	695.595	610.251	2665.29	187.355	127.379	645.134	671.657	336.84	80.2269	67.3141	15.0903	14.0821	26.8495	1522.74	9.99254	13.875	699.874
0.00097365	0.448816	0.710958	KIAA0319L	6060.91	2559.01	5708.73	3866.5	4092.97	697.928	1684.31	2544.1	1705.25	5569.27	3931.5	8330.71	887.017	1085.55	2674.26	961.4	3716.61	272.205	4066.61	1893.73	1733.46	4223.41	2869.33	3410.64	2555.5	2010.24	962.152	1277.85	3904.92	965.475	2301.64	5415.31	1469.1	2811.49	2020.92	2692.27	1113.5	823.464	2016.27	1366.29	1557.24	1941.26	4052.38	924.963	1814.22	1096.28
0.000469403	0.0652187	0.291058	RLN1	8.89536	45.7185	196.506	0.706882	1434.17	166.265	1628.62	440.122	352.132	1291.36	1435.1	4974.19	152.906	71.0734	1913.77	37.3614	2075.08	2.0296	726.234	3540.7	921.812	3307.18	146.078	523.997	285.109	3941.94	5.3343	3.61998	2493.57	316.195	137.984	11.1385	24.2986	7.62751	13.6237	840.78	123.575	3.96183	57.8666	0.742135	0	0.506632	166.064	0.651669	1.21709	220.584
-0.000612328	0.401604	0.64777	RPN2	14010.2	5822.24	8865.61	14088.6	10583.9	1978.85	8018.85	6748.43	5102.8	12417.8	9939.82	23983.1	2849.58	3987.48	8968.91	2924.94	11088.2	1144.68	9635.75	6106.61	4988.41	11819.6	7471.2	9276.58	5880.63	7585.55	2631.16	3212.33	11448.7	2227.64	6990.1	10155.1	6052.9	7309.81	4407.16	6095.12	2767.13	3895.46	9853.84	6549.41	6761.73	9391.73	12403.9	4295.28	8191.38	2502.67
-0.000953792	0.386252	0.457002	SC5DL	6440.86	3883.41	8992.66	3066.27	5785.41	1361.19	6614.43	2731.99	3018.76	9677.91	5789.81	14976.7	1346.87	2061.58	3610.67	1785.42	11415.3	522.082	8601.43	5152.87	2424.76	11437.5	5614.62	5196.18	4610.26	4354.61	1509.21	2240.17	6386.59	1218.81	3659.67	7187.92	3004.07	4045.62	3075.81	3260.03	1732.54	3794.23	1913.14	1046.42	4644.74	7818.76	4973.51	1859.92	3951.22	1074.87
-0.00125895	0.134039	0.362062	HLA-C	34324.7	10985.6	9316.15	12878.1	11849.9	4690.98	21442.1	12436.6	14104.1	19704.9	31954.3	25918.2	10117.6	9344.51	11391.8	8296.11	23194.3	3801.53	17893.4	8056.98	7776.12	32643.1	18451.4	13593.2	15340.8	10489	3859.94	7674.57	22595.5	5669.13	16077.5	37986.2	4737.63	8886.64	4309.31	8576.83	6332.96	6642.56	5213.62	6694.04	3658.71	6317.43	17785.2	6816.5	7277.18	8099.49
-0.00183149	0.0602707	0.596495	KLK4	29312.7	10083.5	12558.1	5992.92	16565.3	2551.79	13388.9	5318.56	3195.86	25688.1	14688.7	42411	3183.86	4067.73	12489.1	2197.91	16315.1	273.517	13048.3	7494.82	4743.2	23125	9149.47	12961.1	5146.64	11018	1347.2	3848.44	21836.1	9944.13	17612.3	20356.4	22860.8	3447.63	5948.73	18077.6	5492.09	5544.76	903.426	56.6503	96.2275	241.138	24463.1	18.6817	42.5987	4738.07
-0.00248387	0.133057	0.871975	KLK2	141362	51506.5	125808	51897.2	148671	11761.9	176075	55774.9	26712.1	162190	145587	248850	21753.1	27364.8	96603.5	13448.8	150734	2266.81	86396.4	82013.5	40525.1	171566	101297	97221.8	33355.4	113306	16615.9	18019.7	133851	28015.9	72338.6	125189	85159.1	27880.4	52977.3	99305.1	23581.1	37997.2	764.074	48.7341	38.3345	160.083	126226	49.0939	66.9409	32838
-0.00393872	-0.0517756	0.671324	GABARAP	10465.4	4897.01	11613	6812.95	6970.47	2028.05	10858.8	3571.54	3627.74	7743.3	6920.55	13475.3	2850.72	3967.37	4956.05	2564.35	10465.5	1599.44	7761.09	5670.38	3467.82	8661.46	7291.26	7210.59	4572.53	7253.9	2474.32	6263.17	10100.3	4676.07	5327.87	11485.4	8306.91	4915.16	7367.69	5975.92	4336.57	4923.15	7499.82	4571.11	4766	7335.47	8355.76	2936.94	5554.15	5156.75
-0.00501853	0.076765	0.745191	NANS	6302.99	2565.7	3909.1	3731.95	4120.81	523.266	4592.79	1870.24	1091.87	7492.2	4256.36	8371.82	1020.4	890.206	1927.61	660.995	5585.18	236.149	3941.46	2176.76	1032.66	5710.59	3311.24	4319.88	1757.29	2832.55	848.941	1279.78	4465.11	1859.56	2912.56	5871.4	2509.47	1986.39	2377.23	3412.78	1500.83	1752.31	890.83	499.215	496.784	745.198	5417.89	313.679	572.284	1299.95
-0.00512611	0.0463809	0.446921	FAM3B	3751.93	2469.62	3995.01	1664.8	4899.99	223.726	2025.16	648.364	448.969	3013.97	2000.33	5003.94	433.83	331.229	465.55	310.402	1453.98	28.8918	940.091	928.593	608.056	2111.91	412.12	661.97	758.594	1209.11	353.841	548.025	6321.46	645.101	871.984	1224.84	135.56	777.051	1401.35	1172.58	1200.53	1794.9	703.846	403.479	1596.75	1267.5	3171.19	309.769	803.291	652.544
-0.00513825	0.657853	0.332342	TGOLN2	12335.9	5339.84	11568.3	5785.44	7212.98	3738.32	3364.81	5757.49	6784.24	11116.8	9127.27	15665.4	3814.51	4584.46	7889.01	4949.82	9021	1470.14	9873.9	5514.25	6495.66	8662.3	7880.88	8883.96	8241.81	5347.38	2672.87	2909.66	5474.52	2175.93	3760	8536.88	2529.61	3453.16	3667.5	5043.6	2259.22	3509.58	3767.62	4076.84	3877.26	5698.16	8887.16	3235.63	3988.22	2169.65
-0.00577194	0.315336	0.483479	TMBIM1	7135.34	5062.25	6437.17	2342.03	5471.83	1923.32	6329.27	2974.94	2933.57	7378.94	6196.37	14770.5	1755	2778.12	4216.47	2177.34	9092.12	1290.46	6826.15	5978.55	3470.08	8421.14	4888.72	5488.03	4273.34	5231.06	2351.83	2340.92	5934.23	1852.25	3452.35	4729.1	845.974	1949.59	2741.51	3778.14	2198.43	2198.41	3630.63	2585.13	2823.45	4196.11	5271.17	1920.53	3101.43	1670.23
-0.00605192	0.321928	0.386745	LCP1	13087	6759.58	17735.8	9276.92	9168.8	1609.87	10089.1	5563.9	9546.41	14259.3	8757.98	20032.5	2466.99	5790.03	10160.5	4561.49	18038.8	542.259	12276.4	5460.16	5670.9	15929.4	9615.04	12474.9	7004.94	8282.48	1907.89	2294.26	9353.17	2073.03	4206.55	14484.8	6622.64	6300.69	3323.55	4817.84	2911.48	8377.07	556.621	1291.83	444.759	507.1	15927.4	352.563	402.863	2720.04
-0.00636007	0.0106933	0.260654	MT2A	6925.66	2211.51	2265.76	1844	2489.56	1076.88	3849.55	2953.69	1070.38	5494.31	3983.72	8805.18	1513.44	1988.72	4806.66	850.633	8020.6	409.977	3942.94	2372.94	2825.15	5913.61	5560.76	5182.39	2196.12	2551.08	1543.58	1017.01	1709.65	1976.92	4324.33	10051.7	956.276	697.153	1502.59	4024.31	1524.91	1485.48	3031.89	827.738	834.754	1002.55	4749.43	246.555	1200.07	1971.98
-0.00639179	0.118077	0.324316	ALOX15B	5937.01	3892.43	2544.52	2800.82	6146.24	1083.6	2288.63	1652.78	1846.1	25609.5	10916.7	27306.1	1336.79	1940.44	2340.72	1266.51	7684.5	92.5255	7129.82	4948.21	1132.41	5870.26	4564.33	17881.9	3258.39	3954.79	172.278	228.863	7282.9	1283.24	4588.13	4559.23	23.3394	130.812	919.494	11295.5	1008.36	2677	18.5015	4.45287	1.5647	28.8758	6207.43	3.25843	4.13818	622.562
-0.00764592	0.12253	0.076825	CALCOCO1	4029.59	2013.67	3113.02	1910.45	2228.73	1460.64	1519.6	1694.96	1969.61	2645.18	3566.72	3811.52	1574.44	1648.55	2140.35	1629.18	2693.55	880.723	3131.67	2187.57	2071.64	2955.75	3170.06	2939.42	2511.18	2078.65	1289.71	1548.35	2075.53	1277.67	1316.24	2542.76	1168.25	1453.42	1812.37	1773.37	961.689	1219.65	1447.45	1341.3	1491.92	2382	2137.39	1276.01	1233.66	1145.33
-0.00777204	0.250949	0.756976	OS9	15287.9	6090	11040.9	9189.97	9061.84	2216.98	5139.09	5726.07	4998.47	11880.1	10153.3	19707.9	3267.63	4278.26	8457.69	3460.08	8182.33	1237.93	9882	5356.95	5423.65	9369.78	8060.82	9407.06	6761.16	6881.48	3171.72	4592.75	10814.2	3418.6	7497.5	12844.7	4190.86	6065	6198.36	7006.5	3702.25	4295.01	8214.29	5546.78	5828.41	7650.06	9885.65	3575.6	6841.85	3816.11
-0.00808071	0.0300239	0.233544	HLA-B	29184.3	14205.9	8534.82	15959.3	12609	3767.53	18421.5	10914.4	21713.7	10884.6	24074.2	20532	8138.56	10052.7	13817.1	7500.6	36136	2445.32	21927.3	9206.19	9117.35	33148.6	16992.9	20071.3	17149	11883.2	3083.71	8714.29	19450.4	6193.41	14547.6	57002.3	6149.72	9919.71	6340.23	7188.59	5353.3	6233.16	2495.23	5117.42	2827.26	8178.73	16725.9	4643.44	4228.14	16822.2
-0.00871025	0.437149	-0.0258328	SORL1	9065.63	5155.53	12493.2	2809.3	4791.56	2032.37	1366.61	2889.66	5034.45	6239.94	7085.72	7660.38	2075.29	2736.78	3997.84	3073.45	3706.07	445.674	8243.28	2069.16	4678.51	4775.59	5391.83	5161.39	7965.39	2017.15	1633.08	2924.95	2643.78	918.638	2292.23	6109.87	1751.41	3641.75	2937.06	3347.55	1369.95	1912.96	3307.05	5318.7	3010.82	5557.83	5514.59	2484.89	3313.7	1334.21
-0.0101463	-0.0853135	-0.075372	COL6A2	5429.97	5035.39	3924.64	5404.06	5668.18	12497.3	3375.65	12588.8	10468.2	8515.53	13573.2	8002.3	11412.1	10344.5	15191.4	16950.9	5248.03	7023.82	8034.58	7779.01	17123.1	6148.88	9630.55	10588.8	11909.9	9331.8	13418.9	6088.01	4337.67	8963.68	8349.05	2306.87	5110.37	4885.22	3350.17	7087.3	9169.93	5777.13	4106.56	5723.41	8890.87	7682.99	7649.46	10963.6	5176.6	11265.9
-0.0102491	0.362119	0.363946	PDCD4	5133.58	3906.98	3871.08	3156.66	3197.93	1205.91	2500.86	2684.85	2854.73	4014.7	3709.75	7274.99	1365.43	2052.78	2466.23	1821.06	6140.83	733.347	5957.15	2767.12	2043.66	4978.53	3460.24	5476.93	3598.27	3019.54	1316.44	1398.61	3929.59	1213.32	2287.73	4800.03	11755.1	1567.01	2044.84	1807.14	1236.02	1646.32	5624.21	4886.7	6416.64	7475.85	3536.89	2891.72	6432.04	1534.28
-0.0108813	0.173555	0.560316	ANXA11	9558.68	3940.4	6387.82	3983.85	6134.88	1885.29	4102.48	3291.79	3210.88	6558.75	7149.81	10892.5	2156.79	2833.1	3333.1	2345.66	6861.1	1546.79	5713.8	4219.31	2961.56	6318.49	5260.45	5580.41	4797.14	4259.04	2530.03	3827.13	5928.63	2659.63	3184.19	7790.2	2988.4	2971.67	4810.84	4076.12	2951.51	2179.2	2175.7	2899.56	1895.6	2606.42	6171.28	1834.29	2441.52	2309.28
-0.0110225	0.222433	-0.158237	ZFP36L2	12065.9	7215.33	7202.17	4368.06	4587.52	1371.74	5623.54	4412.59	9580.07	4315	7038.28	7251.9	2771.01	5004.2	5081.57	4059.56	7747.19	1224.32	8667.32	4992.06	7184.7	7778.06	6429.48	3009.91	9202.56	3098.09	1903.15	3124.25	4794.93	2215.8	2859.78	8945.82	2655.58	2352.13	5738.51	3871.56	1367.96	2817.05	2893.72	2608.64	2702.58	3630.25	2968.13	1970.05	2118.01	1942.43
-0.0121325	0.326593	0.452284	GOT2	4593.81	2644.29	5217.01	3787.68	4338.41	1651.49	3295.93	2291.57	1902.03	5037.25	3471.85	7820.52	1370.3	1693.69	3247.36	1578.61	4518.93	780.079	3820	2753.91	1806.52	5225.49	2999.5	3843.15	2183.24	3460.38	1438.28	2221.06	4751.16	1417.31	2986.97	4987.27	1225.48	2118.35	2554.76	2849.58	1946.3	1575.22	4220.71	4118.16	2675.98	4281.72	4184.81	2367.15	4211.68	1707.5
-0.0139197	0.630139	0.406451	TM9SF2	8177.36	4122.25	6587.06	6478.22	5694.19	1726.71	5115.93	3953.91	4004.73	9344.59	7097.86	15757.9	1908.88	2914.24	5311.1	2507.55	8763.92	765.395	8517.14	4607.29	3921.83	9709.42	5881.89	6197.99	6035.21	4316.58	1396.79	1385.25	5033.71	668.433	2469.7	5512.77	1619.69	3389.28	1476.6	2635.62	888.607	2704.93	3388.14	3033.64	2568.8	3365.8	5805.52	1748.04	3025	968.858
-0.0145707	0.143193	0.198841	CYP1B1	2436.69	2279.16	7341.1	1759.53	9507.29	1537.41	991.769	2462.41	762.004	2229.64	1302.4	2102.42	734.924	1046.66	748.711	1574.27	2013.97	534.021	2405.07	1634.98	718.674	1646.01	1780.28	2003.31	3524.93	596.404	4148.89	2133.18	7054.27	810.86	1737.31	1985.04	572.615	1252.05	5246.8	1121.58	2652.04	2586.08	653.065	845.797	1948.8	1339.43	6582.02	1967.01	916.725	630.486
-0.0150756	0.0796292	0.159467	VGLL3	1329.22	1186.84	591.346	161.885	1099.71	597.162	1131.57	810.829	541.921	1777.83	1899.26	4322.79	391.862	263.955	729.264	775.91	1496.65	76.6469	2207.78	1076.54	900.774	2060.57	1016.43	1038.1	1166.79	572.943	168.721	148.218	3182.96	650.847	1840.17	830.615	146.751	117.273	351.282	2382.21	402.282	122.816	68.8887	184.052	166.247	185.413	788.279	120.345	118.79	859.423
-0.0158151	0.244882	0.497309	OR51E2	3567.03	1875.28	296.13	15919.1	1931.64	978.635	1133.32	1549.25	900.267	6750.6	3969.32	17530.3	343.062	114.209	488.533	543.816	7251.99	38.5622	2329.62	2497.79	1110.47	3653.97	430.482	2659.88	2191.93	967.581	82.1874	153.648	17564.2	1689.97	1752.23	351.659	4440.56	252.661	46.9494	3138.16	177.555	74.2841	64.5586	10.1427	14.8644	9.62524	1781.3	18.03	14.3619	436.457
-0.0184987	0.111521	0.759133	NUCB1	15061.7	5821.84	10860.8	10419	10301.9	3253.2	7231.06	5649.48	5171.68	12073.6	9531	21530.1	4205.89	5144.33	8675.73	3663.31	8970.96	2006.19	8770.01	6194.03	5595.57	10416.5	8576.99	8827.87	6486.23	7097.57	3468.86	5355.36	11993.8	5827.33	8576.11	13651	5359.11	5720.43	6813.73	9750.3	4739.18	4934.25	5021.4	3801.51	4048.2	5516.8	11008.6	3686.17	4430.27	6600.62
-0.0189418	0.635949	0.0911559	AHNAK	50462	34775.2	44446.9	29870.2	23509.8	30044.6	6010.11	29021.1	27928.7	45962.4	41149.5	43462.7	25248.2	25303.7	30442.6	29295.1	22006.2	9391.75	53683.1	18087.7	33071.4	28244.9	31120	37435.4	51320.9	14327	16990.1	11067.7	16154	8503.32	11601.7	26653.3	3122.37	15104.5	8601.58	27513.5	5935.56	12999.7	8868.14	17827.5	19393.4	22027.7	28758.9	16164	12090.5	9841.07
-0.0199811	0.121503	0.0455512	JUN	11089.3	13330.5	9917.61	14466.8	6712.21	4217.56	7929.76	13025.9	8002.98	6487.81	15578	6860.2	4699.74	8719.69	5025.29	7291.14	4959.34	4764.29	13819.8	9233.59	7342.15	5347.13	6343.38	2751.06	9723.36	5822.04	8792.08	8814.86	6812.33	4250.18	5235.58	21529.2	8051.14	4709.41	19613.9	11504.1	2918.95	2833.49	4085.3	4251.99	9779.21	3722.95	7320.69	6146.07	6195.08	2281.87
-0.0203605	0.355066	0.34137	IL1R1	8983.03	4815.41	9839.01	2937.61	6751.04	1427.89	5001.93	5101.04	4191.41	8856.1	9388.99	11163.5	2385.98	1798.74	4960.17	2229.8	9328.66	601.475	9964.82	3417.02	4707.23	11517.9	6845.68	11230.4	5495.24	5178.46	1505.65	1704.61	6715.35	1552.77	4081.89	8176.86	8020.12	2366.62	3126.32	2487.44	2497.4	3639.72	2952.37	4217.6	4062.29	5846.08	7552.76	1873.6	4020.11	2429.64
-0.0215217	0.0899466	0.219342	LEPREL1	1103.02	899.2	3474.96	203.24	1407.06	541.62	2796.53	792.877	735.853	3994.98	4453.24	3312.16	820.812	344.639	2144.48	475.509	4703.31	252.027	4077.66	2162.14	1004.38	2681.77	1801.9	3500.91	1185.36	2646.65	829.184	841.043	2138.55	1485.04	2089.73	5955.53	322.915	172	1090.73	2428.11	844.924	824.851	266.501	494.515	579.321	582.582	3233.41	615.628	384.363	678.886
-0.021553	-0.00641972	0.335625	GNMT	941.636	320.44	367.421	145.626	752.436	134.475	1134.2	343.48	116.514	880.25	970.662	2009.37	125.09	136.112	760.497	66.609	1114.19	21.251	658.138	592.358	282.312	763.875	568.807	878.828	212.035	452.18	111.23	176.575	1179.56	224.958	488.109	939.216	79.2901	134.244	298.254	586.559	168.254	1049.09	24.0127	23.0065	8.60569	12.6648	795.846	11.7304	17.0395	253.993
-0.0217875	0.281554	0.66618	SLC1A5	12348.6	6430.32	6922.49	6447.82	7979.34	1297.73	4557.92	4545.13	2664.04	9190.63	7363.25	12285.6	2558.08	2864.17	4661.98	2151.11	5517.23	746.293	7332.64	3690.98	3301.1	7085.73	5798.65	6219.28	4763.9	3987.88	2222.62	3142.35	7491.22	2531.65	5252.34	13971.3	2334.58	3448.39	3807.93	5560.63	2931.24	3559.5	5256.8	3042.54	3494.31	3382.52	6548.81	2090.62	4124.53	3290.56
-0.0229432	0.164513	0.0422636	EPAS1	6944.09	5292.69	4801.14	2615.25	6042.57	2504.77	1830.26	6202.99	5990.65	5001.78	4908.36	4241.1	5151.3	4479.86	6761.68	3992.76	4350.88	1197.94	6754.01	3828.11	7364.99	6134.57	7250.86	7938.55	7971.98	4923.85	2249.09	2328.86	3574.75	2511.63	3681.48	4791.95	1800.01	1962.36	1858.9	4032.9	2190.96	2628.47	1743.08	1853.38	2902.47	2750.29	5344.32	2272.65	2632.85	4191.75
-0.024065	0.053254	0.326995	C15orf48	238.904	143.306	220.27	49.131	466.701	158.227	847.576	17.952	160.79	421.988	389.902	396.571	39.2025	59.4514	56.5732	65.0994	2365.35	11.4612	718.504	173.673	14.93	1168.75	725.902	220.157	235.694	224.979	16.5956	87.4829	775.521	157.053	116.402	537.831	15.9859	41.5699	66.6513	180.666	61.6212	69.1337	733.763	105.137	228.051	396.156	783.234	92.1052	234.658	24.8425
-0.0251644	0.572165	0.282577	LIFR	3940.64	3038.95	4447.43	1535.79	3980.15	1750.7	2638.56	4399.42	3669.68	9158.79	5066.47	13606.8	2646.09	1906.24	6265.48	1982.99	7981.62	436.243	7405.52	4069.9	2863.16	6607.2	4902.6	7311.37	3883.41	3096.61	512.091	402.22	2856.3	1132.63	4092.68	3162.94	2058.98	1244.62	536.773	2300.33	679.162	801.872	1662.78	2378.32	3190.76	2404.29	3901.88	1209.53	2340.74	1325.22
-0.0261872	0.0523916	-0.0557422	PGC	2512.3	258.32	267.797	871.28	4262.58	22.0727	599.34	1123.49	33.9186	530.407	625.933	38.9538	28.3038	63.0274	45.3765	629.861	84.2888	65.0663	254.347	193.262	134.143	425.077	343.569	111.278	566.625	40.7481	5523.75	2422.17	466.363	51.0161	1318.77	350.068	529.133	2361.28	13619.7	48.8576	6937.61	1723	56923	12651.3	14582	24884.4	6279.32	7829.16	43990.4	42.6178
-0.0268796	0.0106486	0.257502	MT1E	2114.55	1139.27	1322.53	1760.23	1444.43	432.816	1007.3	786.594	209.726	3070.8	2396.44	6728.19	412.195	985.641	2375.78	354.745	4084.84	151.503	944.876	517.802	1025.64	3617.78	1277.98	2026.1	930.199	1330.61	454.402	628.67	887.561	408.303	2928.88	5061.66	96.8746	353.534	709.27	1409.89	579.505	470.268	1399.82	379.73	348.922	634.761	1949.47	54.0901	848.811	256.135
-0.0270901	-0.0451431	-0.0281274	ACTA1	54.0075	47.1537	16.4516	12.0176	50.9194	7053.66	80.5959	279.153	598.884	13.7035	133.544	20.5589	937.281	72.8614	4814.32	229.829	21.0722	5238.14	135.456	1270.09	17.8707	54.7129	18.7698	160.169	41.3289	94.3379	305.042	98.5439	3689.59	175.683	427.038	17.9011	148.989	61.4014	84.4669	848.833	143.506	4.15989	33.8539	8.1636	246.436	110.944	31.9515	8.68915	32.8619	12.2071
-0.0273545	-0.0542578	0.00371298	MB	1222.47	329.255	1105	799.174	557.916	7854.99	310.074	211.833	501.012	265.203	483.072	807.209	897.102	91.8591	3659.28	163.409	813.913	3798.92	576.054	1884.38	172.147	438.123	370.5	286.144	341.412	239.549	195.393	468.788	6247.94	287.814	161.632	427.242	304.052	641.854	840.058	426.833	293.323	1104.16	3.54284	7.6688	0.782352	0.506632	503.237	2.17229	1.94739	287.402
-0.027818	-0.0298052	0.0977617	PPP1R1B	11117.3	3200.71	8357.45	7480.64	5187.93	105.205	1815.02	1944.79	1580.45	868.561	3483.14	4358.5	1020.73	1235.07	1351.27	996.87	3750.85	244.148	3155.6	1825.02	1886.38	3140.52	2505.36	2181.47	3524.33	2137.17	1085.03	4142.06	4042.86	1232.4	1594.96	6089.59	5015.41	2462.73	5608.35	743.87	3356.11	1757.66	9386.97	5052.52	6778.95	9936.85	6299.92	2033.48	9494.41	2530.3
-0.0283176	0.194379	0.593055	C1orf115	3765.91	1510.15	4160.44	1466.51	2056.93	672.017	1351.96	1267.11	1101.97	3661.26	2386	6529.09	720.122	661.117	1967.69	481.358	2418.56	253.938	2202.26	1417.45	1167.02	2249.54	2387.85	1991.61	1580.68	1559.54	494.113	955.876	3195.22	1462.4	1497.39	2900.79	2154.26	1621.22	1388.57	1985.44	1002.22	1964.47	841.23	492.289	496.393	1439.74	2143.28	286.96	391.422	1149.82
-0.0311296	-0.0445132	-0.0307767	CA3	15.2492	9.43075	27.4194	4.59496	1.83159	3390.42	171.921	263.87	1314.52	4.4335	34.1425	131.388	942.305	327.197	2860.76	345.465	38.4567	3888.57	83.7874	1082.9	451.486	33.0886	51.7803	127.133	25.031	254.792	127.215	10.2566	1493.59	154.093	0.918362	15.1166	54.9915	9.72508	10.2702	216.348	7.24339	6.93317	5.51113	5.47207	10.9527	32.422	14.7146	1.84427	11.9203	54.7927
-0.0314801	-0.0467494	-0.029011	MYL2	0	0	0	0.353487	1.09894	7096.12	0.293062	0	455.701	1.20912	0	0	726.954	0.447002	3607.43	63.5899	0.526805	5520.97	79.5065	1490.25	1.13103	0.420836	0.408091	0	0	0.246973	38.5254	0	3824.74	117.703	0	6.36482	0.959184	0.381378	0.209613	486.16	0.1661	0	0	0	0	0	0.420373	0.434475	0	0
-0.0316039	0.311748	0.346459	FKBP5	6119.36	3637.19	2325.17	6978.72	6893.91	1306.97	3346.05	6874.7	2378.96	12027.3	5733.34	21254.2	3720.49	1606.75	8649.51	1864.11	5510.9	493.907	7251.29	5630.03	5265.75	5677.93	4661.44	25453.6	2932.55	7137.09	1053.42	420.722	6149.9	1875.58	16010	5135.65	6304.52	4184.83	700.467	4604.15	1891.16	4413.47	2594.55	8393.4	5785.38	3563.88	7159.67	1357.9	3808.57	3990.44
-0.0316764	0.100607	0.0652792	ORM1	451.756	51.664	11.8818	87.3047	64.4736	33.109	18082.4	37.1007	156.129	155.172	82.7237	577816	11715	391.925	170.898	10.0008	6.84846	102.076	96.0704	51.1662	29.6337	58.5007	50.5969	263.049	36.5371	59.7639	1.29009	0	991.078	62.5078	67.2699	14.3209	30.0535	0.436665	2.09595	219.859	2.32532	2.77328	3.93651	0	7.04104	93.7197	325.822	23.2435	18.0132	48.8284
-0.0317782	-0.0350625	-0.0353861	TTN	121.193	145.877	189.733	66.7475	78.9875	9972.22	62.6567	48.0664	315.358	134.097	138.168	215.301	695.634	52.0736	4854.86	166.73	155.613	1615.24	305.272	787.14	77.7104	209.521	83.3136	70.4173	108.147	49.1446	78.0326	30.8362	2779.33	155.556	33.4765	122.878	61.0373	38.5284	83.1255	376.115	21.7501	14.736	38.9595	40.4617	46.5021	110.767	55.5579	30.9183	31.876	37.4116
-0.0321867	-0.0224311	0.106751	HSPA1B	3286.19	4753.91	3366.19	7757.04	1300.46	875.109	703.969	1306.9	877.223	1906.4	1953.18	3341.37	2406.97	847.964	2264.4	805.912	1145.8	314.706	2441.51	927.423	742.2	1350.56	1492.61	1740.56	1678.31	591.958	1208.71	8295.59	2519.13	1139.42	1476.72	93768.8	48594.6	17502.6	8158.13	45053.1	1061.35	1832.34	1751.35	1255.95	2801.55	1740.65	9048.6	1240.38	964.68	845.074
-0.032355	-0.174571	0.411029	MYL6	13179.1	14511.2	16002.9	12268.3	19182.4	11042.9	44139.6	13389.5	11636.2	17191.5	15975.8	19347.6	13146.5	15261.8	12217.2	12006.4	30335.5	20915.3	16561.3	22518.7	10637.6	21425.1	17684.4	18702.2	11775.1	30737.9	17086.5	12311.2	18340.1	16789.7	12013.5	12705.9	10261	8544.89	12553.9	15939.9	12903.7	9702.3	8173.75	9016.31	11722.9	12573.6	14214.2	10180.2	7270.76	12658.8
-0.0327236	-0.0277604	-0.0457175	H19	80.6934	61.7098	75.8604	64.6833	20.5144	3118.72	89.3882	876.653	1166.96	248.679	369.009	239.133	1817.63	1016.04	2457.4	679.11	436.721	2425.12	509.799	847.604	493.367	785.339	143.222	341.333	916.722	426.496	1011.74	247.164	2193.87	277.193	2.52547	1173.12	512.828	279.357	52.1892	208.584	246.153	551.683	144.863	338.17	267.168	247.724	105.945	205.933	142.158	338.586
-0.0335496	0.253599	0.600333	TMEM66	13411	6908.83	14242.6	7729.47	10117.6	2597.14	14402.6	5193.2	5871.03	15994.4	12684.1	27737.8	3205.98	4563.23	8382.85	3451.21	21078	1483.39	13886	9767.18	5583.58	19286.3	10258.1	11731	6774.04	10145	3682.63	3957.45	12836.2	3139.67	7764.05	13040.4	7547.9	5346.3	5954.39	6504.23	3501.78	6865.24	8521.73	6626.6	6071.72	8770.64	10840.4	3743.3	6974.51	2736.75
-0.0339243	-0.0936736	-0.0674897	GSN	9112.64	7500.71	6917.92	6032.15	9792.29	12077.5	5323.14	8961.01	11625.8	10483.6	12452.6	5643.43	12100.7	10195.2	13025.7	16059.4	8999.4	9856.29	13518.7	14205.2	11712.1	11908.9	15783	11018.9	15539.4	12325.2	15398.5	7012.91	6427.55	6456.93	7629.51	6399.87	3146.66	6906.7	4135.94	9712.99	6798.1	8437.88	4029.01	7110.98	7855.84	9883.12	8581.1	9794.66	5678.05	6618.39
-0.0340748	0.0081518	-0.137943	CYR61	2321.68	8388.22	6158.41	6724.23	1500.84	4455.08	5003.1	10103.7	5113.68	4485.89	9654.1	1687.46	2259.43	8330.35	2784.46	8538.78	4498.39	6661.6	9261.04	9182.43	12079.9	2950.7	4762.64	807.442	20965.7	7338.85	9583.53	2131.57	1476.82	1742.21	1799.76	4486.83	1982.25	795.929	2494.39	2636.16	1120.64	1585.12	370.425	2230.88	2078.28	1479.76	1175.48	1222.57	1993.87	1320.51
-0.0343831	-0.0445241	-0.0247224	TNNI1	112.463	42.0283	57.5809	42.0617	44.6919	4311.25	23.153	29.9199	267.206	55.2171	80.465	160.143	382.915	15.4216	2161.27	51.7021	51.1001	2214.88	140.977	724.513	15.8348	63.1302	34.6834	65.0873	37.4356	35.562	33.9813	19.1054	2942.08	71.2136	43.3926	64.4443	37.407	31.4634	27.2474	245.093	20.7619	8.71602	73.6125	39.3336	63.7604	174.775	65.1644	38.6668	146.053	23.5575
-0.0345941	0.0859963	0.0753255	ADAMTS1	836.798	2712.56	13747.2	1041.65	2331.67	2897.88	669.092	5352.37	1891.16	1486.43	5155.12	546.435	1674.65	3496.01	1913.77	2156.58	4006.88	1092.4	3708.47	1505.45	7863.56	2424.2	2764.88	7819.77	7107.66	1515.58	2953.02	1040.14	3603.11	1111.56	1411.98	2125.07	1229.64	436.865	3015.45	1677.53	2654.03	815.541	329.879	565.514	328.973	418.446	2925.67	144.023	254.375	479.075
-0.0350365	-0.0468071	-0.0309136	TNNT1	0	0.410054	0.913964	0	0	4350.48	0	0.299198	251.153	0	0.282283	0	542.816	0	2578.21	57.7403	0	3033.4	112.634	1050.22	0.678607	0.841799	2.04024	0.29991	0.299493	0.493945	21.1396	0.201088	4891.21	60.9407	0	2.78468	0	0.762756	0	245.63	0.1661	0	0	0	0	0	0	0	0	0.214182
-0.0350927	-0.0304817	0.155726	IER2	6151.13	8902.81	2702.64	6880.11	1785.85	2030.21	3106.31	3772.3	2106.84	1584.77	4853.59	2082.95	834.801	3477.01	1325.64	2051.67	3628.1	1217.75	4396.79	3312.94	2863.16	3695.64	1237.99	897.724	4364.09	1781.56	3403.47	1795.11	2132.6	902.967	941.55	5773.33	1462.39	703.255	12617	1626.53	1077.12	1563.14	4055.77	1073.88	3511.13	2173.79	1453.8	1668.54	2498.48	553.389
-0.0356178	0.199289	0.340203	NCAPD3	9927.2	4077.77	4747.22	2996.64	8981.24	1936.28	7941.77	6394.18	2816.54	30635.8	12897.8	43665.6	1447.73	1080.85	11037.4	1706.55	16931.5	138.967	10170.2	12534	3414.44	12133.2	6201.39	8866.86	3297.62	8982.36	319.859	195.077	6232.88	1096.41	4004.51	3926.72	678.122	1165.67	344.365	8620.68	691.453	534.053	262.958	265.193	239.786	395.649	7092.83	202.892	325.455	1015.55
-0.0357553	0.229588	0.314146	AMD1	17772.9	9037.1	17938.6	12976.6	15643.3	1553.6	15539.6	6803.49	3701.01	15853.3	9246.87	25402.9	2313.6	2891.21	7804.45	2791.92	22009.2	798.107	10542.4	9234.79	3362.27	38901.9	7537.31	9924.61	5103.81	10202	4729.14	4720.44	16592.3	2266.47	10323.5	11693.5	5883.45	7951.85	17988.3	5979.15	6105.13	2396.5	1179.77	807.653	1104.27	1437.71	28882.4	657.356	740.423	1995.51
-0.0357655	-0.047958	-0.0298588	MYL1	0	0.204986	0	0	0	4963.59	1.46539	12.2671	251.93	0.403077	0	0.541005	490.926	3.12901	1775.57	73.2133	0.526805	1950.44	113.002	1097.3	0.678607	0.420836	0	0.899827	0	19.0158	13.8296	0	4037.26	63.0301	0	0.795574	16.6253	0	0.209613	107.916	0.3322	0	0	0	0	0	0.420373	0	0	0.214182
-0.0359222	-0.0199086	0.126856	HSPA1A	26153.8	20119.5	19480.8	49310.6	9667.08	7561.22	3989.45	9132.91	5381.14	14969.5	12635.3	27243	18199.1	6421.89	14726	5173.23	6522.16	2841.15	14282.5	6971.54	6844.43	10524.4	11638.7	13421.9	9836.38	5072.73	9324.15	42184	15558.6	8003.66	11337.5	545203	235266	92427.4	36542.5	283344	7692.53	11933.6	12013.9	7802.54	20797.1	10105.1	59294.4	8162.9	6912.54	7453.24
-0.0370816	0.038485	-0.143235	DCN	2293.09	2294.13	4017.86	1876.17	4225.95	6363.05	15468.8	6881.58	13171.8	4159.82	8246.95	7668.49	7515.49	11973.9	12684.8	16434.9	14868.5	5890.23	9396.86	16534.3	12351.4	11905.9	12826.3	7908.25	10074.4	17520.2	8652.6	3374.02	2622.42	3217.67	1202.36	2420.24	2731.67	3081.13	1222.99	2801.26	2578.12	2283.59	1190.79	3525.43	3366.79	2431.14	2300.09	2396.47	2775.98	4515.34
-0.0381412	-0.0463211	-0.0361273	ACTN2	118.181	10.2508	8.2258	3.18111	18.3164	4012.67	65.649	189.991	228.109	45.9471	40.0913	0.541005	487.998	43.1358	2219.32	126.802	4.74124	1450.2	138.4	596.744	73.2925	11.3635	25.2984	120.276	7.78663	135.58	191.244	16.0888	1450.21	159.142	0.459181	1.98899	224.122	14.1109	12.1565	232.476	24.4159	9.70645	16.5333	0.247397	3.9117	5.0659	5.46545	0.651669	0.243394	48.6142
-0.0384352	-0.0472032	-0.0327566	MYH7	0	0.61504	1.82793	0	1.83159	40929.7	0.293062	2.39359	1030.76	0.80604	0.56467	0	3273.33	1.78801	15293.6	357.953	0.526805	8866.09	397.901	2336.69	0.904855	0	0	0.29991	0.598986	0	94.6341	0.402226	10923.8	340.746	0.688742	20.288	0.959184	2.66965	2.09595	947.353	0.66436	0	0.787274	0.247397	1.17353	1.01318	1.26122	0.651669	0.243394	1.71327
-0.0387145	0.0999014	0.0343726	SOD2	12945.9	5396.43	3230.01	12123.7	2633.89	2416.6	3683.97	3846.2	7016.23	3181.64	2736.09	5586.08	3296.75	3764.43	5672.94	3827.47	6822.12	1667.37	12731.7	3650.93	4926.66	4895.11	9297.59	11607.4	5689.91	2801.24	1441.24	1519.99	3049.92	1583.24	1901.7	3493.91	7651.17	2418.11	1740.48	3044.2	1385.4	5291.41	2046.19	2252.41	1937.07	2442.28	8800.98	1286	1413.06	4478.08
-0.0393414	0.513397	0.40654	CD46	11835.3	7222.91	12582.8	6450.3	10370.4	1764.97	13411.5	4804.24	5952.59	13536.7	11493.2	24749.7	2474.47	3702.3	7213.08	3213.46	23613	917.972	12541.4	10053.7	5094.73	17521.6	8656.97	10881.3	6691.68	9842.26	2096.57	2826.6	7669.78	1649.06	4873.74	8415.15	6988.07	4267.2	5364.38	5181.32	2516	2549.83	7672.63	5057.71	4753.87	7720.98	7910.12	2487.49	5139.6	1683.94
-0.0402671	-0.149804	0.504466	COX4I1	6629.57	4342.65	6910.61	6918.63	6341.12	1748.18	10966	2623.68	2684.49	4876.84	5002.66	8642.34	2274.56	3506.96	2922.95	2043.56	9274.92	1987.45	5328.41	5003.76	2239.04	7013.34	5201.69	5444.83	3542.3	6629.83	3120.75	4711.81	8627.37	4420.29	4542.21	8290.64	4229.87	3979.07	5622.39	3925.79	3956.05	3164.31	5783.5	3697.61	4268.04	5845.07	5395.19	2864.39	4104.09	4267.13
-0.0404461	-0.0521668	-0.0319397	TCAP	12.0722	7.9956	10.0537	1.41386	1.46531	4427.97	1.75845	5.98397	239.761	4.03043	7.62299	4.86922	400.321	4.47002	2798.31	46.23	4.21444	2398.14	87.2364	856.375	13.7989	9.67999	6.52859	5.09896	5.39069	6.91481	32.7959	6.43551	3038.36	59.1995	4.82137	21.0837	9.59156	3.43235	11.7373	185.498	4.48458	2.17898	78.3363	84.8518	79.4072	105.371	2.52254	9.5581	58.6646	5.13985
-0.0414397	0.0275599	0.290536	GDEP	1595.44	335.611	4431.9	20.5007	687.596	120.68	881.28	484.104	17.0888	1833.45	1031.65	6456.59	181.047	210.985	269.017	279.456	1798.51	27.101	336.431	1166	261.048	4627.44	68.1426	1247.16	566.325	2186.57	951.083	849.891	1666.93	70.1689	529.894	3092.93	2.55773	126.807	1127.83	804.808	2036.32	1218.26	38.5777	1.73167	1.17353	1.01318	2003.28	0.217238	5.59867	164.903
-0.0415084	-0.0525913	-0.0310058	TNNC1	10.166	30.3424	37.4733	19.0868	36.2664	4071.21	21.6876	14.0624	292.322	14.5096	27.1039	4.32821	442.614	22.5737	1994.21	69.8168	225.999	2658.41	127.358	1108.7	52.7073	97.6413	64.4703	18.2965	96.434	17.7809	55.3185	19.5077	3518.03	81.1382	4.13263	70.0136	1.27887	15.255	20.7499	239.993	20.5958	37.2411	10.2349	7.42146	4.30287	8.10552	24.3841	6.29967	4.13818	6.63894
-0.0416657	0.323466	0.640641	SLC45A3	66982.1	31306.1	63103	20339.3	59911	7161.76	23759.2	24239.1	14541.6	110665	77140.1	138818	5923.59	7201.58	36160.6	7347.91	65362.4	957.395	55955	35994.4	18414.9	94202.6	37293	29788.7	18824.7	44655.7	5119.38	4996.58	55216.5	11092.7	42077.3	50390.2	45084.1	5528.65	21067.8	27007.8	14956	6885.84	307.047	26.7172	15.2556	51.1659	53703.4	28.0226	38.704	9653.69
-0.0416978	0.217481	0.531437	ARG2	7723.22	3668.65	5652.77	2500.57	6681.42	1093.12	13625.8	3796.86	2915.84	21344.6	9427.99	29529.4	911.407	1592.53	6928.47	918.391	11742.5	170.886	7720.33	8733.11	5092.04	13589.8	4518.93	4923.71	1519.91	9538	457.839	745.002	7236	1220.25	3374.46	6110.15	1742.33	580.151	1836.43	3452.01	1480.96	279.829	507.08	251.043	166.861	588.443	6360.49	110.828	102.777	1608.86
-0.0421668	-0.0510611	-0.0417902	MYH3	79.4227	80.5712	99.624	132.194	183.896	3375.2	17.2915	27.2271	550.724	174.115	76.23	51.3974	723.538	19.4446	1489.47	173.41	67.431	2334.87	199.503	336.235	44.7898	140.991	60.7979	29.0943	59.8969	46.922	789.671	347.921	2379.08	255.429	16.3009	64.842	23.3394	24.408	113.81	306.568	54.9774	18.6205	387.745	611.279	555.068	757.356	56.7561	460.309	291.376	65.9612
-0.0422961	0.0962233	0.777884	TSPAN1	19935.1	9117.88	18344.5	13394.7	20230.4	1282.25	13815	5986.07	4387.15	13895	12531.1	37012.1	2292.94	3606.2	6457.89	1602.2	20103.9	369.983	9824.21	8329.56	4072.49	18270.7	7884.96	8150.6	5539.86	9597.53	2120.28	3413.44	33074	4254.01	7745.46	14768.9	4855.24	4582.22	7931.5	7677.08	4131.28	7421.28	904.214	2625.21	715.447	1457.47	12277.4	963.412	745.6	4926.53
-0.0433509	-0.0528038	-0.0359812	CKM	98.4841	92.0522	124.301	2.47423	337.021	5641.73	384.809	242.65	327.535	147.514	95.711	58.9718	906.049	179.248	3126.55	249.831	9.48248	2899.57	230.79	1186.47	114.237	59.3423	140.774	206.06	94.0382	485.766	100.166	58.5231	2929.13	402.731	178.851	12.3319	182.239	84.4745	70.6336	288.313	266.748	62.9929	127.149	34.6334	69.2368	31.9154	142.1	31.0638	21.1776	113.719
-0.0434269	-0.0496167	-0.0406764	NRAP	32.3283	2.87021	10.9678	0	6.22753	6122.6	2.05151	0	212.797	2.82131	9.317	4.86922	600.494	0.670503	2980.9	94.4225	4.95196	1783.57	90.7443	751.286	0.678607	2.10431	2.86852	0.899827	2.44375	1.49409	14.8175	0.804451	2197.58	53.9987	0.918362	1.98899	0	1.96601	5.23357	180.837	1.63271	1.6184	0	0	0.391176	0	2.10207	0	0	0.214182
-0.0438033	0.0299261	0.606086	SYTL1	4133.79	2474.75	4005.98	2326.83	3725.18	271.47	2771.62	1195.6	1010.83	3783.38	4153.12	7140.99	611.949	1211.38	1767.62	524.947	5541.46	117.358	3624.17	2127.93	1062.52	4116.51	2558	2506.31	1458.49	2743.95	937.846	1161.41	2868.55	1091.19	1828.69	4765.69	837.661	1049.73	2142.48	1782.23	949.896	773.149	840.442	549.681	515.169	865.767	2893.72	397.095	698.376	1831.92
-0.0440458	0.297705	0.313229	PKP1	6848.78	3924.41	10096.8	2804.35	4824.9	640.347	2688.97	2488.74	2342.71	10246.6	8281.4	14795.4	1254.8	1407.61	3527.57	1168.39	6033.49	135.863	9951.57	3147.74	2422.5	8811.29	4135.07	5584.91	3321.28	4913.97	1261.66	1614.91	5141.2	1599.08	3387.83	6175.11	674.925	1307.16	2500.26	5264	1368.46	317.738	561.738	680.299	998.653	1098.8	6324.31	804.618	848.811	1638.11
-0.0447962	-0.00622236	0.184806	ETV4	45.1121	57.8145	38.3873	30.0441	31.1378	5.39819	61.546	43.3839	84.6671	60.4567	64.3719	310.007	32.3705	32.8547	98.4138	28.3041	42.1444	10.5061	64.415	120.46	44.3374	71.1266	85.2802	49.1904	61.9933	147.681	36.5497	32.5798	43.7653	35.1715	11.0203	175.034	11.8295	34.7051	41.9191	23.0865	50.4928	14.4606	11.0222	17.3167	37.5522	92.7065	18.0778	25.6331	24.5856	115.86
-0.0460921	0.254951	0.578393	PTPRN2	3168.01	1600.74	4731.68	1865.21	4424.13	667.338	1482.38	1746.13	1078.11	7114.95	2939.65	9370.56	464.086	698.556	2201.93	583.589	3639.17	158.308	2206.68	1778.54	458.798	3461.22	2617.17	1887.53	1541.45	1740.31	311.528	406.041	3921.72	534.537	2025.9	3447.37	3738.14	1421.38	1282.3	1869.74	750.151	2034.79	205.092	258.266	185.805	316.114	3351.55	167.701	176.481	740.136
-0.0470419	0.286921	0.715481	TMEM59	13480.9	6988.17	13409	4673.45	10852.8	2082.51	17398.2	4949.05	5545.56	15269.3	12241.7	26287.9	3145.8	4148.86	7386.04	3388.38	22741.6	1501.66	12880.4	9525.09	5077.54	17820.4	9426.53	10415.2	6832.74	11393.7	2912.32	4165.39	14168.1	3280.18	6969.67	11776.2	9211.07	4535.31	6078.26	6417.79	3395.97	3164.9	6578.68	5517.34	5344.93	8089.28	9233.58	3137.01	6313.38	3118.38
-0.0472954	-0.0513859	-0.0360086	KBTBD10	41.9351	44.0784	25.9205	8.12956	70.3349	4942.48	51.5814	36.8015	227.581	53.605	17.2223	34.6255	444.403	17.8801	1916.12	115.056	49.5196	1710.95	158.211	967.187	18.7756	26.5147	25.4862	48.2906	17.7565	97.0545	106.686	15.6866	2372.78	110.042	69.5658	14.7187	17.2647	15.6364	13.2045	251.536	34.3816	37.2411	7.47935	15.2808	12.5174	34.8282	44.9844	23.4651	14.2864	16.062
-0.0473044	-0.216884	0.154062	HSPB1	9813.47	10958.9	8604.22	5742.67	7850.03	5460.11	10587.4	6610.5	4043.82	11181.3	10308	9663.79	7551.27	6751.08	5605.46	4576.77	8893.52	8336.72	11258.3	7370.27	5175.94	10368.1	7720.11	7479.64	7585.94	9963.52	11122	15057.3	11901	9490.39	8461.33	64391.8	28219.6	7529.48	18128.3	23535.1	11797.7	13623.5	10467.9	7535.23	6850.93	9988.49	9970.99	6566.41	7580.88	7224.03
-0.0478895	-0.0412769	-0.0426395	NEB	19.0614	44.4884	5802.87	21.9145	161.55	10422.9	5.86156	15.5584	322.874	29.8253	109.828	35.1667	808.124	9.38704	3984.28	151.521	49.5196	1550.49	273.12	745.857	9.04848	90.9074	121.188	21.8957	56.3031	11.3601	171.685	1040.95	1862.65	114.394	8.26526	492.879	9.27181	18.1153	597.137	135.029	75.5732	6.1408	5.51113	2.2264	10.1704	14.6912	289.246	4.56181	5.35527	3.64072
-0.0481265	0.0109617	0.219058	MT1G	5400.74	510.9	1024.57	669.454	1508.9	648.745	4274.51	848.229	490.655	4554	1807.78	4284.38	289.22	1341.23	2625.35	403.428	5893.36	34.6224	3256.82	2137.87	1332.16	4557.58	5333.89	2365.34	1479.15	814.714	63.8138	242.74	643.875	779.519	1459.51	3930.7	15.3465	97.4412	85.3053	1150.84	235.855	122.42	1111.27	40.8179	53.9812	118.036	3739.59	9.77534	182.079	752.557
-0.0483127	0.0808643	1	KLK3	381948	151653	287503	173801	397011	46158.9	460990	220892	97874.9	563981	400797	991111	59297.6	86484.6	272766	31441.9	540370	7983.46	311963	245679	121816	645381	233749	352644	118793	415201	42769.1	58957.4	613761	137551	351420	574389	240598	121488	130061	342825	140769	95669.4	6504.67	246.639	405.642	812.068	393702	149.019	172.099	123617
-0.0485903	-0.0372576	-0.0604179	DLEC1	57.8197	41.0032	21.9355	33.2253	19.4153	2.15929	11.43	3.88958	16.5709	23.7796	56.749	17.8539	8.1333	8.71654	8.54489	12.2651	24.7598	1.67143	42.698	14.6189	14.4775	32.8277	29.7869	23.3954	23.0603	14.5705	12.4467	8.84887	3.5012	7.66111	10.3315	29.8353	12.7887	3.62303	64.3457	6.97968	14.4503	1.78279	52.7491	16.3272	16.8203	78.0153	16.8166	12.5993	26.2895	7.70976
-0.0488528	-0.0325332	-0.0559848	CCDC122	128.347	84.2615	163.603	66.804	84.9879	38.7471	147.71	55.651	90.8812	103.583	87.8056	208.836	42.2931	70.6264	57.4572	82.8366	152.773	29.4888	173	123.091	70.1256	136.782	106.09	88.1828	79.9624	84.7066	38.5254	33.1832	82.6289	30.6445	59.0047	123.319	58.1886	54.918	47.159	60.1324	31.8902	34.2697	23.619	31.1701	29.7288	34.4483	58.8581	23.678	29.2106	52.8974
-0.0497144	-0.0429436	0.436722	TFF3	534.991	719.401	374.732	533.018	1376.29	181.14	1143.88	604.083	220.6	1687.95	1004.54	3332.71	275.881	158.015	148.21	158.692	1554.6	41.3081	333.854	467.22	167.849	452.012	556.158	531.496	557.94	1037.22	146.989	119.459	16698.7	1119.39	497.293	274.485	809.526	319.783	153.843	1278.62	118.758	164.019	31.492	28.2015	12.5174	23.8098	358.194	19.1162	18.7435	2197.49
-0.049881	-0.0359937	0.656423	SSR4	5550.69	2508.98	3343.34	5691.42	5598.21	725.759	8771.18	1901.71	1819.95	4821.62	4903.28	10172.4	1315.32	2102.93	2907.63	991.587	8853.48	617.593	3564.91	2930.51	1493	6529.34	3633.18	4071.7	2215.59	5872.66	1158.33	1854.84	7219.53	2282.32	3921.4	5087.52	6254.96	3063.01	2632.52	2981.65	1894.15	2563.69	12957.8	5928	9160.78	15019.5	5140.84	4708.23	13789.3	2176.93
-0.0502948	0.262649	0.177358	GLUL	16845.2	18004.5	9701	6027.21	8955.97	3154.59	6139.36	7111.66	6558.2	8959.68	10316.5	11206.8	4906.82	5930.39	6561.31	4198.63	10169.4	2228.97	21231.9	6150.17	7403.9	9541.07	11423.1	12093	11745.5	6461.16	6299.59	6459.66	11148.3	3252.84	9021.52	17590.1	10950.3	5876.98	10122.2	4707.24	5650.55	7481.9	9956.59	10680.4	8243.09	11352.7	8544.1	4878.1	8674.08	5190.59
-0.0505147	0.421289	0.340506	AFF3	1599.89	949.223	1018.18	574.373	1619.9	998.069	1852.83	1154.61	1357.26	7167.75	3512.79	9764.96	662.701	554.06	2810.1	786.099	3158.72	246.297	5210.99	1701.35	1699.07	5092.5	1710.09	2644.58	1177.87	1665.73	205.864	117.448	1731.71	601.572	1423.23	1911.85	1720.08	184.967	173.964	1534.72	218.415	768.197	65.3459	119.733	139.256	120.569	1884.72	210.278	68.8883	402.834
-0.0505805	-0.201954	-0.163522	KRT17	5405.19	12973.8	3875.28	11055.2	3595.87	423.459	4833.7	1582.16	3472.65	3889.38	6646.41	1231.91	1779.4	3018.61	1954.43	1368.97	7213.01	234.836	3604.3	1260.44	3131.45	3817.27	3401.42	1693.77	5082.55	2135.69	2695.39	2615.44	3316.36	2251.5	2741.31	13110	235.632	1999.17	8078.01	7681.91	2469.83	3417.47	1279.76	3700.33	1790.77	2241.17	3883.38	2368.67	2890.39	1927.87
-0.051335	0.532732	0.348574	NCOA4	9110.74	5315.86	9422.23	7214.48	8469.12	3078.9	15870.1	6600.93	9945.4	11961.2	12049.4	27285	3243.88	4462.88	9557.63	4605.83	25076.4	1800.84	15156.3	11152.8	6242.08	28389.2	7992.27	13228.6	6582.97	28825.7	2163.35	2371.69	8277.6	2234.61	4127.57	6485.4	5884.09	4443.97	2894.09	6630.13	2566	3035.94	2228.85	2487.91	2309.46	2971.67	12456.9	1722.41	2127.5	3402.78
-0.0522521	-0.0835742	0.37023	CKB	18764.7	8487.66	26511.9	19606.4	22434.2	7418.22	13895.3	11694.2	5240.04	16488.6	19333.9	22405.5	8790.15	7650.9	11047.7	7047.53	14609.9	6691.44	15138.6	13879.5	11503.5	25255.9	18042.7	15750.2	8304.11	11458.1	15544.5	14992.8	8615.47	8674.48	19346	21447.2	8638.14	9761.67	19535.3	12167.4	14556.7	6066.93	6573.56	5647.96	6446.85	5558.34	30683.6	7924.09	5511.06	9264.98
-0.0528076	-0.0333787	0.183826	HLA-A	20948.5	9236.36	5209.63	12129.3	10155.3	4308.95	12000.8	8846.69	15811.7	6282.49	18792.6	10584	8306.24	11134.4	12497.6	5527.3	26256.4	3649.29	10839	10209.5	10790	22788.2	15959.4	15795.2	14063.4	11940.8	3788.53	7134.35	13039.9	7166.96	10191	41827.1	2470.38	7634.33	8272.07	6765.13	6481.81	6005.68	4357.68	7860.28	4149.09	6180.87	13011	6673.48	6757.59	13045.9
-0.0529167	0.691432	0.148308	EHF	9976.13	7191.34	9977.02	4398.11	5717.27	553.376	2439.56	3661.9	3068.21	6389.87	6468.82	11177	1063.83	1958.77	2710.8	2030.72	7675.54	218.838	10143	3659.7	2887.82	7998.59	4191.38	4825.16	7357.43	2917.81	2217.28	2080.89	2809.73	252.469	1047.16	5209.24	1055.07	2289.96	2242.46	1620.62	711.55	1285.81	6071.66	8549.99	7842.93	8351.69	7179.85	3837.79	8303.84	666.893
-0.0543861	0.257181	0.290013	LAMB2	9563.13	5016.12	6007.6	3834.34	5106.6	6344.45	2461.84	5505.26	5569.13	8373.66	8572.77	12162.2	6111.68	3337.55	8676.62	4463.56	3259.87	1883.82	7100.38	3701.21	7668.22	5602.17	6458.86	8587.62	6725.82	3702.15	3248.58	2985.88	5168.51	4517.45	5788.2	5752.25	2057.7	3976.98	3007.27	7778.55	3076.74	2321.43	6859.35	6601.86	6187.33	7625.24	6419.32	5904.08	6773.45	4559.67
-0.0547303	-0.221749	-0.199475	IGFBP4	4924.21	5279.98	4271.03	4663.2	5419.81	3368.6	4373.57	5268	8341.65	4576.17	5541.92	4903.31	5081.68	8062.59	6811.77	5509.49	6605.6	4646.57	6566.28	6850.42	7021.15	8110.12	8071.43	6060.31	9272.94	6412.02	5334.08	5045.45	4120.24	4816.58	3704.21	6280.13	1928.86	3255.8	3631.03	3718.54	5963.64	6764.61	4811.19	6980.11	6187.9	9985.45	5909.78	7745.53	6610.11	6628.67
-0.0549215	-0.0262399	-0.136226	PIGR	112318	3416.79	977.046	4725.41	1083.96	41.3863	750.275	2301.44	3625.41	1461.84	3676.26	520.466	2019.01	382.411	1175.37	1142.16	7376.32	893.736	5357.86	2490.48	2199.91	6737.67	11176.2	1392.93	16885.2	1475.08	53.9355	437.616	9417.6	476.034	457.803	5727.19	263.128	6255.69	2199.07	27.1133	333.851	530.091	129.117	551.66	64.934	281.159	6819.14	152.278	98.0989	1649.67
-0.0566714	0.0601028	-0.0472534	LTBP4	4507.4	2976.01	4421.84	1945.8	3504.29	4998.62	1649.72	6565.62	11043.5	4182.8	11606.7	4909.8	9322.22	6797.35	12576.3	13082.2	4763.89	2764.18	9868.01	6169.76	13445.6	7268.39	9675.43	6945.44	16640.3	5995.4	5870.28	3286.74	1486.27	4065.09	2456.85	3691.22	1417.95	4363.31	1659.02	3347.82	3169.75	1816.3	1879.28	2835.24	3864.75	3562.87	3034.14	5196.34	3277.43	6040.59
-0.0574558	0.299458	0.236616	TXNIP	15315.9	6225.51	25002.9	6245.29	14126.3	4196.57	7772.38	9299.1	17567.3	14994.9	14997	19598.1	10855.7	7948.83	12242.8	5563.64	14935.4	3185.38	31404.7	7553	11561.5	20086.3	21946	19034.9	15878.4	14126.5	7533.19	8524.66	16502.3	7856.65	14662.1	18960.9	5953.79	8249.9	6700.76	5365.74	5547.4	7774.08	9357.84	20568.5	33058.9	15988.6	9066.68	14178.8	11202.3	6012.75
-0.0589277	0.0425835	0.434738	TPT1	85646.3	56118.2	70065.8	73756.6	64027.8	17306.9	128189	32331.4	39076.8	55269.9	48566.1	113448	23176.5	45483.4	39668.7	22241	133473	19344.6	69282.2	61710.5	31846.1	78673.7	66315.4	57969.7	44616.3	64532.6	22014.8	39342.8	74375.1	29154.4	31595.5	82731.7	95899.7	55291.7	39244.2	31611.6	25239.6	48674.7	46673.5	35566.5	35564.7	65028.3	59991.6	23329.1	40064.8	39808.4
-0.0614137	0.152585	0.240983	B2M	50730.8	31973.2	24656.5	26954.9	34636.2	10110.2	90972.8	25627.6	40252.3	37035	68418.1	64418.8	21511.4	30383.9	38813.9	24249.6	161202	8426.74	61561.3	39570.5	26839.5	114122	48634.2	54106.1	39317.2	52223.2	9925.32	15198.7	49381.3	12440.3	30872.8	106345	26692.3	14559.2	18202.3	21059	13404.5	20038.5	16248.3	16925.3	14319.9	28915.8	48747.6	9841.36	13397.2	19973
-0.0633128	0.303004	0.204836	SEMA3C	5283.83	3451.24	6955.4	1426.92	3932.89	2222.98	3785.66	3680.15	3669.94	4067.12	2914.24	4753.99	2338.16	2139.13	4265.68	3490.65	3640.75	982.919	5366.32	3011.79	3174.43	3784.02	4778.55	3967.32	4701.31	2681.47	2053.11	1561.62	4262.04	1531.7	2398.53	3294.22	1879.3	2025.1	3362.12	3791.29	1795.82	4874.42	352.317	967.261	997.871	880.459	4347.94	1344.65	451.06	1497.83
-0.0645019	0.0813579	0.357463	MYBPC1	8171.01	2721.59	1795.97	4938.9	4327.06	7745.11	1485.6	1392.47	823.627	4327.09	2159.57	8501.13	1333.05	359.167	4007.56	407.956	1480.85	2215.96	2901.62	1981.15	1533.49	3129.99	1826.39	1897.13	1334.8	948.813	290.422	125.292	4756.76	710.395	1112.14	1977.48	247.462	1969.04	705.288	2015.24	1019.32	1561.35	1.18095	7.17406	4.69405	7.59889	4562.35	13.9027	3.65133	865.848
-0.0682904	0.242307	0.675913	RDH11	38150.2	22104	52503.7	18396.9	48021.8	5582.47	70674.4	25031	18434.1	96322.4	48424.4	162458	5522.18	12252.6	39189	7192.64	80202.9	1210.23	56684.5	43640.9	21390.1	109077	41548.2	38423.1	14323.1	41144.2	3567.45	6798.73	51001.3	11557.1	35438.2	62892	14802.9	6191.62	17530.8	31295.4	17315.1	2117.2	2273.72	1534.26	1269.34	2302.46	44402.2	730.325	1487.06	12363.7
-0.0694932	0.513873	0.483732	NEO1	6481.53	2814.87	4179.64	1967.71	3582.31	2879.4	1666.43	3430.91	2138.17	7599.41	3988.8	8582.82	1992.33	1508.19	3970.44	1887.51	2627.7	687.315	5246.7	2350.72	2578.13	3571.06	3514.04	4280.46	3367.1	1933.68	1048.29	1190.17	3136.05	1701.81	2994.78	3367.81	1970.74	1454.37	1449.35	3187.02	1181.27	1183.79	1595.07	2095.81	2247.26	2729.52	4450.52	1994.82	1593.19	1490.12
-0.0697565	0.205892	0.470985	SLC7A8	6289.01	3901.86	6241.58	1563.71	4591.91	786.819	2027.79	2654.79	1870.18	4825.25	3566.72	9849.36	1246.35	1661.96	3242.65	1012.34	3310.44	234.597	4589.66	2452.18	2657.76	3819.8	2950.13	4302.96	2639.36	1858.11	1281.02	2743.54	6942.23	1482.77	3897.06	6835.87	2349.29	2270.51	3938.71	3525.26	2109.9	3274.64	12791.3	4135.23	4832.5	7588.26	5089.55	3112.68	6817.75	1604.27
-0.0701548	0.049584	0.00358918	LGALS3BP	13243.9	5970.27	7871.21	5101.85	6910.76	3172.47	6437.71	6340.33	7018.82	8847.64	14307	10915.7	5627.75	6299.84	12338.8	4950.95	8536.87	1762.4	8743.88	6282.33	7536.01	10519.2	8517.42	8930.45	7849.79	8302.48	3677.1	6714.87	8565.05	5628.83	8259.28	17052.3	2486.13	5603.35	8083.25	7340.71	5849.2	2815.27	11731.2	8523.03	6838.8	11982.4	8629.87	5810.45	10386.1	7189.13
-0.0711362	0.388043	0.295539	NIPAL3	8125.26	5162.71	4900.77	662.031	4811.71	1873.9	4282.72	2849.57	3741.66	19934.2	11997.7	21162.2	1141.43	2624.58	8041.05	1588.8	8796.58	225.523	13680.6	6196.08	4751.57	15186.6	4868.73	8176.1	3679.17	7242.04	655.129	513.635	5400.64	1505.93	5194.48	3450.95	460.394	504.94	1086.54	4842	774.002	609.724	914.842	756.492	704.886	1276.61	4643.07	446.624	807.673	1134.62
-0.0714284	0.402246	0.107126	PRUNE2	8484.89	2718.72	10281.4	2769.72	5212.84	7766.82	2099.89	6673.63	3530.9	5493.5	3617.54	6042.17	4629.31	3136.62	4417.72	7949.49	3099.72	2516.45	4944.5	3964.65	5878.56	4464.99	4669.6	4991.32	4697.71	3968.37	2607.28	1853.63	2638.87	2097.06	2502.76	2254.36	5664.76	2912.56	2098.89	4084.71	2705.85	2601.53	1484.06	2760.53	4429.98	3552.23	7344.66	3758.29	1823.96	2349.97
-0.0726248	0.0166787	0.0821715	SERPINA3	49779.6	8129.7	117.904	17255.2	4641	1273.62	8516.79	8784.48	4374.72	2077.7	500.577	3845.07	1390.79	23584.8	7418.16	6339.55	2594.51	958.206	24448.6	4312.28	3877.26	3289.92	5435.9	33544.5	4373.67	1746.24	529.477	221.824	1159.61	257.692	3096.02	412.523	966.188	1141.65	207.919	204.558	1602.65	4649.2	1871.41	918.032	1057.72	6242.24	33352.8	706.43	2727.78	3414.78
-0.0733184	0.475413	0.562124	DNAJC3	6221.66	2736.96	5452.81	5103.26	4435.49	1445.04	3108.36	4035.3	3056.3	7204.02	3589.02	12484.7	1402.02	1934.85	4427.44	1873.17	5959.74	526.5	5985.81	3139.56	3107.47	7121.93	4468.03	3337.75	3896.59	2739.01	1302.55	1139.89	4568.05	884.685	2885.49	4175.75	2943	2804.63	2260.28	2464.62	1542.02	1970.61	4607.28	3114.53	3242	3997.02	5390.57	1830.59	3272.8	1084.5
-0.0735145	-0.0597299	0.0329628	JUNB	8694.08	21046.3	3204.42	8739.66	2070.48	3792.66	4663.72	10506.4	4407.09	1579.94	13576	1410.99	3226.73	9231.06	2215.19	3516.5	11667.7	2443.27	8329.78	4074	9129.89	6433.81	3286.35	2768.16	10535.3	3287.26	8118.78	4202.8	2902.17	1536.58	1113.74	9287.14	4170.4	1190.08	19122.8	5011.93	3743.78	2912.93	4787.18	1989.69	5879.26	3468.14	3160.68	3332.08	3092.43	657.042
-0.0749823	0.00927499	0.00881742	TG	230.008	158.477	182.796	24.0353	203.312	607.598	34.583	47.2735	166.486	1635.56	129.309	28.6743	193.735	44.2533	158.817	55.0987	522.063	3.70101	721.448	23.0979	37.3249	224.743	167.704	135.274	251.567	35.562	34.7716	672.311	35.7125	231.401	133.851	580.396	8.95213	15.4457	98.0906	42.1463	22.2567	14.8568	154.704	326.543	46.5491	128880	50.0294	78.8543	85.9278	5.99649
-0.0761734	0.0869155	0.00910356	SGK1	845.693	2807.49	618.765	612.9	1179.94	568.971	629.527	6362.17	3986.08	6181.09	10606.1	444.182	1352.08	1927.7	394.539	548.533	2370.09	927.762	25476.7	1363.07	2457.34	5859.74	9983.91	7221.09	1448.91	8288.65	5108.46	492.117	2355.97	633.261	3901.66	5979.79	3701.69	264.674	2846.93	382.807	3704.25	1533.22	1395.1	3099.93	3679.33	1371.35	10357.8	968.626	777.488	990.917
-0.0764203	0.220426	0.16929	ST6GAL1	15686.3	4475.91	2480.55	6345.32	4956.41	1492.18	3391.48	6035.44	7075.27	10420.7	10925.4	25408.7	2196.15	5350.4	7044.84	2671.72	5800.65	718.595	6316.35	3202.42	5209.65	6475.05	7608.71	6252.28	6341.58	3603.36	652.758	811.68	6442.25	1384.75	2693.78	4828.94	7282.53	1106.37	1307.46	3217.35	1156.19	5541	248.393	421.29	288.291	555.226	5629.36	360.166	257.053	2892.87
-0.0770445	0.250212	0.179123	MME	5292.73	3811.04	4027	2880.35	6883.29	1817.28	5594.53	3941.65	3610.65	20089.4	8925.96	53462.5	2533.52	5654.14	11724.2	4289.39	18788.5	407.47	20792.4	4600.57	5777.89	32143.4	10505.8	15439.5	6912.4	10914.8	924.214	1501.29	3271.9	1870.36	5565.5	12193.1	534.568	863.432	1566.93	5649.22	753.24	1674.46	1174.65	1119.15	2096.66	1609.95	4566.55	3181.11	1369.49	1437.44
-0.0778833	0.139928	0.551567	GLB1L2	5748.3	1418.3	2052.8	3782.38	3822.62	1359.87	1612.21	1493	708.666	5759.51	1694	5236.58	804.22	1059.4	2823.36	942.526	1702.11	491.639	2249.74	2204.53	1611.08	2043.31	2202.19	2408.23	1163.5	2435.99	345.148	644.558	3071.27	1240.4	2884.57	2075.34	661.816	935.322	555.637	3127.42	660.725	1539.96	406.247	380.225	513.604	919.973	3108.97	693.613	415.277	1048.74
-0.0784454	-0.0233151	0.16683	PTN	934.011	862.297	994.412	473.283	1218.77	1105.19	2851.63	1540.58	1927.41	4668.87	2127.66	7468.85	1440.41	1495.67	2678.68	3041.18	4553.17	732.085	3915.33	3338.08	1390.97	2357.28	2288.29	2218.97	2174.56	4602.56	539.553	415.292	2341.62	1036.34	1383.74	1197.39	708.175	344.381	198.906	1579.55	924.484	682.621	294.844	363.65	238.613	186.933	865.215	261.327	124.632	1203.36
-0.0825956	-0.000309327	0.103479	DNAJB1	4255.79	5956.53	3495.06	5491.71	2621.44	1027.82	2566.76	1808.06	1613.59	3026.87	3040.45	4995.29	2299.28	1873.17	2597.36	1155.18	4558.97	687.196	3922.32	2504.8	1464.04	3593.37	2724.07	3449.32	2448.58	2085.81	1293.86	4598.18	3367.13	1305.52	1933.38	86476.6	39096.4	10395.1	5775.82	43218.5	1133.43	1951.99	1860.39	1653	3001.04	2342.99	6302.03	869.786	1291.11	1248.12
-0.0873974	0.15007	0.0172542	FADS2	7282.74	2943.09	4982.59	18448.6	5967.47	1240.52	2917.88	1924.15	1236.62	18215.7	11482.4	15662.2	1133.46	1662.18	5513.23	1434.07	5964.5	451.054	5590.17	2793.42	2165.52	10228	3083.96	10103	2575.02	4119.29	2350.29	2088.93	2952.93	641.967	4824.42	3769.99	690.591	3475.28	2860.35	8348.79	2624.13	3905.96	26657.8	10152.6	18631.2	25125.2	7513.24	10525.3	33062.4	1014.47
-0.0904712	-8.86349e-05	-0.0688547	FOSB	7125.17	82780.7	1130.59	4020.97	653.894	3192.5	777.531	10963.2	1442.45	790.774	18591.6	299.187	1357.45	8902.96	754.309	2796.63	3110.25	1660.09	4836.28	2475.57	8433.84	1273.55	822.2	461.01	4594.09	1602.26	4381.22	763.816	2707.15	442.081	2085.6	11637.8	455.278	103.543	41444.9	8771.01	3187.53	332.199	1556.1	1298.75	6586.1	922.506	768.519	1339.22	978.311	123.142
-0.0917445	0.254161	0.410327	FAM129A	5762.91	3667.53	5207.87	4685.47	5529.71	13415.6	2740.26	6158.41	5388.14	6824.76	4711.58	12328.9	7208.86	4808.41	6452.59	7345.48	4222.87	5568	4148.33	5692.6	5470.25	4156.91	4768.35	7482.34	3820.82	4994.23	4058.2	2382.35	7695.69	4695.4	3616.51	1703.8	3226.91	2929.53	1739.64	6147.46	2264.54	3311.29	965.229	2109.42	2816.41	2403.78	6109.9	2216.61	1338.82	4087.67
-0.0920963	-0.0660414	0.618851	FXYD3	8089.68	4382.62	7914.16	4140.08	9385.67	565.132	13610.4	2453.43	1429.5	7892.02	5712.73	14746.7	1440.08	2165.95	2247.02	860.822	11737.2	201.526	6238.32	4329.54	1813.99	11467	5745.6	6179.39	2858.58	7726.08	1649.08	3558.24	7849.4	2522.77	5295.73	14405.3	3780.66	1888.76	5708.96	5789.62	2828.1	3613.18	184.622	540.281	161.161	316.114	7427.48	222.66	175.507	2871.02
-0.0935543	0.00443807	-0.0763638	CFB	67020.1	2269.3	257.021	3180	1100.81	310.543	2438.45	1361.95	4110.49	935.906	1275.22	1196.67	1457.9	1481.37	2572.74	1517.89	2552.74	379.297	9816.11	1927.94	2419.93	1982.22	8650.3	17678.9	4228.97	998.451	256.046	344.099	1121.44	388.976	419.002	2014.11	229.557	680.552	651.422	275.804	433.32	1218.66	814.855	1086.8	259.345	891.097	9840.91	266.54	458.85	2131.75
-0.0937311	0.120266	-0.000534449	DUSP1	22784.8	15049.2	9697.34	22817.6	10211.7	6300.55	15790.6	14285.3	14537.4	13840.6	28900.5	4956.33	5976.02	13281.6	5274.57	7774	14531.9	6548.42	34742.9	15573.2	13630.4	22184.4	12806.7	5308.96	16817	9362.18	8525.76	7963.36	11307.6	5531.85	9087.18	29248.9	5738.94	3854.94	27763	7553.06	4942.15	2644.51	4617.51	6283.48	19357.8	7714.9	10864.4	8224.3	3073.44	1737.48
-0.0940168	0.0927008	0.491071	CHRNA2	3642.01	1520.81	1769.47	641.531	2847.83	486.079	973.305	928.714	712.809	5868.73	3175.97	5186.81	533.544	530.592	2026.32	203.223	2727.27	22.5643	1955.64	1723.86	1135.58	2696.5	1358.77	1865.93	1095.21	1357.03	135.135	112.622	5058.92	947.889	2476.36	2578.57	717.127	359.636	763.136	3115.88	631.659	845.65	6.69207	3.46333	11.3439	9.62524	2680.15	4.12734	6.32897	1002.05
-0.0944128	-0.038595	-0.0806148	TGM4	20023.4	348.117	74135.8	811.898	29643.2	12.5958	876.004	2333.45	68.8729	35.871	5884.95	3.2462	41.6424	72.1909	212.444	6211.62	760.706	1525.18	1279.83	2979.04	181.422	574.485	632.869	12.8975	2282.97	144.47	236401	121982	15042	37.6091	236.478	28185.6	50.1957	37879.7	399147	165.364	143950	383.504	1.57462	23.996	1.5647	10.6384	133878	1.30338	37.9738	79.4533
-0.0955147	0.185661	0.497861	CPE	20236.3	6556.41	10475.1	8020.02	16924.7	1858.66	17705.9	8661.81	4693.97	32554.3	15153.1	40901.5	4068.92	3897.64	10527.9	5003.6	19421.2	867.352	11722.8	12792.7	5275.48	19531.2	9497.53	17662.9	6052.58	13901.8	2881.3	1922.81	15287.8	3584.71	12390.3	10026.3	24337.9	3618.29	5474	11143.8	5607.36	2372.54	639.681	1062.5	663.422	2500.04	15785.3	485.073	644.58	2651.08
-0.0962646	0.177435	-0.259896	ZFP36L1	17443.1	15926.9	12268.4	14868.7	7302	5040.61	5587.2	7197.23	8972.9	4319.43	8933.02	6908.35	4894.29	7566.19	5569.22	6338.42	7444.8	2311.82	11772.1	6701.01	7358.21	10460.7	8504.36	4306.86	17208.4	3806.36	4079.34	12448.7	8360.93	2830.09	3346.51	19275.6	3092.95	6991.74	11884.7	5445.2	2972.6	5057.46	3778.25	6304.51	5497.48	8749.87	4059.53	6044.63	5465.79	2467.33
-0.096944	-0.0189687	-0.0818905	ATF3	3342.74	29186.9	1698.18	4163.06	496.74	999.868	3445.69	5717.99	725.755	1074.92	8506.42	609.735	939.395	3510.31	742.818	1297.08	1966.04	1414.86	4697.88	2338.73	3440.45	1817.73	1182.91	544.693	4521.02	1604.73	1991.07	2324.83	1346.92	424.67	1121.78	9237.01	4195.98	277.45	17397	7024.48	1028.63	243.85	1548.62	519.995	3259.61	1087.66	467.502	742.925	614.639	129.138
-0.0987836	0.290476	0.546432	CD9	22637.4	12825.4	20232.8	10436.6	18378.6	2443.11	22558.4	8001.78	7220.78	27713.4	22303.8	43778.1	4166.69	6180.49	11987.9	3958.8	34558.4	1878.21	21301.9	15302.5	6683.42	24243.2	13701.2	17394.2	9983.01	16522.5	4510.23	5725.2	20267.5	4192.72	10757.2	16247.1	5788.81	7511.37	9533.65	11256.3	4657.3	5385.5	29114.7	9809.91	13787.5	20409.1	13422.2	7399.05	16824.1	3884.86
-0.0987879	-0.198001	0.568949	CST3	8261.23	7773.38	6843.89	5948.38	8761.81	2743.97	8549.61	3508.11	4581.08	6697.39	9042.85	11748.4	3469.66	4525.01	5511.76	3513.67	12684.9	2404.83	6321.14	6203.97	3719.14	9047.82	5928.41	5994.93	5139.45	8068.61	3071.76	4263.74	10379.4	4522.15	7785.63	9639.59	5527.28	4021.98	5114.33	6920.86	5598.72	3691.82	8924.04	4447.67	5209.58	8946.43	9366.85	3778.49	7709.4	4726.93
-0.10092	0.0632834	-0.0511981	EGR1	10880.3	52672.7	6684.86	12278.9	4704.01	14491.4	4472.05	25595.3	10076.7	4992.11	22719.1	3808.82	4837.85	16475	4873.84	10952.6	8667.52	8656.33	17526.8	11814.7	15146.4	7626.13	6245.05	2095.39	20010.1	5781.78	17603.3	3911.99	5786.13	2456.78	2143	20650.4	1860.44	961.827	41374.5	14004.9	3411.09	2164.74	3970.75	3700.08	14668.4	5458.54	4530.4	3249.32	3195.88	1238.27
-0.10418	-0.0945326	-0.0679388	HSPB6	1818.46	2774.07	2119.52	828.158	3416.37	8194.96	2878.89	4052.95	4022.59	2375.14	2975.51	1377.45	5322.59	5461.93	6114.32	4049	2157.27	4035.54	2558.2	4222.52	4047.15	2824.02	3086.41	2891.43	3162.26	2728.64	6292.87	4381.39	3690.64	4133.35	3654.39	590.739	4273.03	1691.78	2954.45	3678.54	5797.87	2832.11	1746.23	3186.02	3437.59	2159.1	2846.63	4701.28	1705.9	3930.04
-0.105733	-0.0137379	0.384242	CD81	20735	12312.4	16714	13816.4	17062.1	7467.04	14232.9	9689.26	11041.7	14725.2	16757.3	22475.3	8867.73	10490	14441.5	9543.58	14056.7	5907.54	15329.7	12390.1	10874.7	17105.3	16020.4	16132.6	14471.4	14675.2	8344.99	14209.4	20026.3	10603.7	13445	20144.8	8455.26	10668	11491.9	12925.2	11576.8	10535.3	61638.5	34258.4	33500.1	40569	15662.6	24852.6	43934.2	10406.9
-0.106187	0.567895	-0.0112756	TLN1	13781.4	8296.38	13857.8	8141.61	11841.9	16790.2	3538.01	13255.4	12441.9	12997	12110.4	11173.8	14057.1	11602.9	14748.8	13877.9	6221.56	8285.15	13111.6	9685.02	15491.6	9541.92	12473	14401.1	14294.7	6886.67	11066.1	7898.8	6197.52	10345.8	8883.77	6281.33	4639.75	7701.48	6322.65	12332.5	7169.65	7119.79	7272.29	8670.96	9764.74	10714.9	12051.6	10630.3	7185.56	9090.65
-0.107048	-0.0829938	-0.115547	ANXA2	11877.2	7302.87	5449.16	4478.34	6715.51	2024.57	10193.8	5454.4	6514.96	6854.58	8698.4	10638.2	3415.66	6817.91	5367.38	4322.79	14953.4	3011.08	10202.6	6125.32	5308.96	13125.2	8057.56	9497.04	8976.15	9713.6	4435.55	4637.2	6470.96	2655.27	4450.61	11653.3	1323.63	3111.26	4971.81	5691.1	3744.28	4610.57	7414.79	6985.31	5919.55	9990.01	6472.72	4501.86	7090.38	4652.62
-0.108684	-0.0101966	-0.0389107	ZFP36	11778.1	49433.6	2352.59	10958.7	2598.73	5752.45	3695.4	23566.7	7788.34	3755.17	20160.3	2250.12	8961.29	10234.1	4002.85	4369.96	8778.15	5202.08	14378.2	6777.32	12671.9	6207.38	5655.02	4417.24	9713.18	5565.94	8600.84	4852.79	3958.14	3900.73	3650.48	19663.5	6174.07	954.009	42698.7	18517.8	6810.05	3674.19	2959.85	3735.95	9404.08	2351.6	5039.52	2665.84	1816.41	1215.57
-0.108978	0.0892306	0.488173	ANO7	4792.05	3179.59	4401.73	534.079	3602.46	490.397	1212.75	982.27	862.465	4514.91	4801.92	5419.45	529.477	707.382	1899.03	280.965	2887.94	39.3979	1884.97	1145.83	982.436	3808.85	2433.14	2066.3	1071.56	1451.13	275.012	323.184	1622.12	975.052	2406.11	2879.7	375.029	675.415	2011.49	3175.74	687.633	94.4894	25.5872	17.8115	16.8203	21.7835	3806.02	5.21353	20.204	559.599
-0.110934	0.305874	0.400462	ANTXR2	6337.93	4241.37	5904.32	1652.07	5090.12	3677.26	7996.29	4944.86	5453.39	12108.7	9877.71	19757.7	4886.65	3728.45	9480.43	4548.66	9180.1	2159.37	10977.8	6319.46	6671.2	9126.94	8639.83	10186.6	4372.77	7664.34	2352.81	2668.13	4051.97	3577.39	5941.34	6082.82	1210.77	2042.26	2606.32	5152.06	2152.09	3166.29	731.401	1199.55	1984.01	1364.25	6315.06	2015.45	1029.19	3391.43
-0.111339	0.275279	0.228015	CD44	5949.08	5410.37	6184.91	2745.33	4613.52	1963.15	3669.02	3546.11	5090.64	4603.98	3968.76	11243.6	2699.77	3388.06	3541.72	2777.01	4856.61	1010.98	7323.44	3050.67	2702.77	5776.83	4814.87	4479.32	5665.65	3914.53	2999.84	2952.7	5008.15	1490.26	2050.7	8660.59	1519.3	2159.73	3230.28	1937.39	1824.88	3032.18	1695.06	2344.68	2780.03	5480.32	4563.19	1293.17	2841.95	2762.87
-0.112046	0.228274	0.17344	LAPTM4A	8332.4	5394.38	9314.38	6038.87	6520.62	3127.48	9350.59	4224.39	5632.3	7116.56	6553.24	11270.1	3591.82	4829.87	6171.19	4453.18	11815.2	2855.04	9177.49	6596.05	5283.85	10095.8	8340.33	7143.7	7432.9	7539.63	3129.05	5244.55	7647.73	3330.85	4295.17	7537.19	3481.41	4468	4647.98	3955.31	3203.64	5278.93	27778.3	15026.2	25234.3	32100.3	6151.52	12932.3	31942.5	3734.09
-0.114151	-0.0108982	-0.101956	SLPI	1357.81	1759.45	597.744	207.481	163.016	14.1553	357.553	265.988	568.331	153.963	632.991	107.664	170.962	420.853	67.1807	179.259	1325.44	92.8836	1378.48	266.064	425.956	2061.83	969.91	217.457	4170.02	213.125	180.378	3596.65	1464.56	90.7146	67.2699	1942.88	119.255	234.545	728.134	44.5624	205.958	1036.02	6456.25	44663.5	9528.47	127902	295.552	23799.4	5358.68	263.845
-0.120955	0.153414	0.299253	FMOD	11144.6	2803.8	3080.12	1261.15	6546.63	1422.13	2387.69	3472.2	3409.21	6165.78	4019.3	16579.2	1762.48	1707.33	4350.54	1879.58	3168.2	567.689	2724.57	2402.47	2791.9	3786.55	3441	3721.67	3360.81	2831.87	642.682	615.196	4584.15	1207.85	2605.39	1354.13	12194	1488.7	796.462	5369.77	1143.56	870.808	227.53	420.053	451.8	608.925	4102.83	470.519	445.948	1692.29
-0.121824	-0.0930658	-0.0802737	CRYAB	952.437	965.01	859.142	726.715	1417.69	4039.66	1758.46	1552.54	1129.93	1749.62	1623.7	1404.5	2328.72	1711.13	2440.6	1168.2	1599.91	3108.74	2446.3	2291.07	1704.05	2291.2	2103.44	2148.78	1642.07	2690.11	1809.11	1436.53	2553.44	1471.98	1099.97	2730.13	2043.96	612.679	2324.83	4054.1	1605.47	642.607	1935.18	3292.65	2690.07	4162.17	1323.89	1645.73	2223.9	1146.61
-0.121989	0.293424	0.421059	PYGB	25018.2	6973.82	12594.7	9432.44	12097.6	6608.37	5508.66	6246.68	6944	12380.3	12225.3	16990.4	7501.99	5991.63	9441.54	6597.5	8459.43	3857.54	10652	8775.73	8064.21	8343.28	8637.79	12388.8	6146.02	8614.88	8035.4	5562.91	7951.98	6230.58	7444.69	8246.88	2783.14	7981.79	5118.53	9811.51	6825.17	5516.04	3273.99	3762.42	4074.41	4861.77	11696.8	6857.06	3476.3	7927.76
-0.122128	0.0253138	-0.0576497	FOS	54830.9	64812.9	6785.4	23897.1	11101.2	11987.6	8139.01	30516.8	14666.3	6751.81	42851.1	3420.9	4405.97	23364.2	4741.54	13543.7	17324	11276.5	34146.6	16627.5	16780.6	16674.8	7760.5	2354.84	17528.5	7695.71	18254.9	7870.44	13519.6	3601.25	9356.03	39424	17264.4	960.111	82946.3	16964.8	7277.94	3246.51	7431.32	5580.43	26710.9	6453.49	8812.75	7144.02	4049.07	607.357
-0.124115	0.0825789	0.43786	ANPEP	14436.5	5881.7	9766.8	1039.53	13143.1	1498.3	6893.73	2260.45	2986.39	20490.8	25559.1	10822.1	1684.89	1336.09	9564.41	1655.04	7884.16	147.563	10755.1	5136.79	667.776	17130.6	6170.37	18390.9	4126	5587.18	2721.08	2961.75	26487.4	5397.96	9833.12	12910.7	18.8634	364.976	3017.54	12119.6	2810.32	3515.32	176.749	258.266	68.0633	253.803	10948.9	130.338	94.9344	761.98
-0.12475	0.315303	0.360147	APP	28511.5	9082.61	25299	23507.2	22775.3	8970.98	9801.63	12827.3	14117.9	24672.8	22471.7	30848.7	9680.9	8949.44	15136	9656.42	16324.6	4553.57	20665.4	13271.6	13793.2	20170.9	17750.9	16526.5	19728.8	12070.1	7589.5	10478.6	14376.4	6222.74	13371.1	13905.2	7359.59	9432.73	9681.21	10595.6	9393.49	10490.3	34654.6	25947.3	20899.4	27880.3	15421.7	13014	25751.3	8375.14
-0.128316	-0.0421104	0.440227	AZGP1	69432	15522.8	38341.5	4161.64	53745	2260.89	96830	14141.6	7069.57	47388	40736.7	92307.5	6452.3	9143.22	22002.8	4392.61	53492.8	1977.66	28380.2	20580.5	10932.3	37179	21633.4	39517.9	18296.1	27481	9515.17	17344.9	49920.8	11915.8	30006.3	71921	253.856	14096.4	38305.6	25135.6	18210.6	75193.7	358.615	929.412	1321.37	3207.75	60270.7	780.722	801.831	11848.8
-0.128421	0.152169	0.108247	NEFH	21351.4	14773.9	44133.5	376.789	23903.6	5489.5	34889.5	6193.12	16497.1	60248.3	65617.6	84567.1	5559.27	8099.92	32072.6	5270.79	28659.2	1369.5	98856.1	18183	18389.4	57796.5	41411.1	46421.9	18584.2	25292.5	2381.86	13533.3	7728.96	7978.01	62375.3	51081.2	863.558	2422.68	11086.3	8695.84	13507	2890.74	70.857	47.0025	35.9875	65.3505	62709.2	29.9777	37.9738	3181.34
-0.129267	0.00456715	0.323647	ITM2C	6895.8	3322.08	5279.16	1968.07	4928.2	2544.48	4989.33	2564.43	4596.62	7832.37	7582.34	8445.4	3573.77	3067.56	6262.83	2640.4	7362.1	1374.03	5337.98	4345.03	4254.81	7176.22	6235.66	5722.58	5136.46	4664.3	1642.56	2741.73	7293.75	4026.09	5251.65	4941.52	1007.43	2751.81	3101.38	6096.99	3429.69	2214.86	854.614	1369.01	1820.5	1910.87	5469.18	2716.24	1154.79	3514.36
-0.132208	0.240919	0.346688	KIAA1324	22304.4	5531.74	17107	26924.8	13184.5	928.612	5710.59	8181.6	3975.47	12781.8	12359.1	30285.5	2617.46	2496.29	10217.6	1943.36	9002.04	293.336	11730.5	5664.83	4826.9	10614.3	8495.38	9231.29	6073.84	5742.02	1403.51	2877.68	11223.9	1605.88	8122.67	14260.9	9012.21	11909.2	7241.94	6314.71	3652.59	2628.67	15.3524	74.9565	8.99686	20.2638	16459.7	9.34087	8.51976	3542.84
-0.133728	-0.137479	0.278377	C10orf116	3637.17	2020.45	14607.1	532.212	5659.56	654.953	8417.68	1632.89	1990.4	7356.34	6680.99	7140.68	1556.12	2131.19	1706.25	1300.46	11263	706.594	5512.47	4296.43	1276.39	11342.8	4989.3	4371.95	2597.93	6854.71	1831.35	2708.97	4360.32	3642.28	3086.53	12216	2553.53	1539.35	3871.58	5640.41	3516.34	1349.74	1207.48	1018.38	1769.06	2257.52	5165.14	1073.49	1055.6	1680.83
-0.134212	0.279156	0.406358	DSTN	14979.8	11124.4	16234.1	10855.8	15778.4	15245	25387.4	13015.2	12122.4	18299.4	12028	20122.3	13187.2	14242.6	15376.7	16533.2	25161.8	17891	16265.3	22042.7	14920.2	19148.6	19175.4	18594.3	12785.6	19896.4	11206.3	8958.85	15503.8	11362.7	10529.5	7809.29	9688.73	10154.5	7819.16	12533.8	7060.86	15710.8	7985.19	8877.28	10678.1	11794	12906.8	9189.02	7711.35	9967.21
-0.134383	-0.0153081	0.0838931	NR4A1	15415	56632.1	2964.04	5680.46	4131.44	6059.67	2983.51	16575.3	5300.37	12824.9	40401.3	3509.09	5891.76	10897.3	4848.79	3322.34	11052.9	2124.74	16720.7	5210.18	16150.6	13200.5	12172.6	11480.9	17587.5	9814.61	11767.2	4045.33	8657.13	3062.88	3817.17	38434.6	22732.6	1230.12	48045.5	13522.3	12284.7	1986.06	39714.5	1204.99	6223.1	8112.07	9752.8	3757.63	750.469	802.67
-0.135625	0.221443	0.344039	ITM2B	20753.5	12416.8	20827.8	11744.1	14723.1	4525.98	21883.4	8538.84	11946.1	17320.8	13439.9	33033.9	6534.12	8714.77	13731.4	7230.75	32225.7	3107.07	21693.1	12956.4	10105.8	24579.1	15975.2	15114.3	14669.6	15310.7	6054.21	9287.06	20168.8	6618.86	10111.8	23741.7	15054.6	8931.03	10950.7	9436.76	6864.37	7762.99	23519.8	23913.6	17681.6	32724.9	12972.8	10337.7	19172.4	7578.04
-0.137096	0.0355534	0.117507	AQP3	8451.85	9971.97	9529.17	3163.82	5528.98	486.439	4419.88	2717.33	1887.53	3912.76	7005.82	9642.15	1362.81	2563.56	2414.97	1041.4	12733.9	308.856	6435.61	2795.43	1966.91	6690.11	4335.42	3737.27	8836.29	2616.27	2936.82	4783.2	7315.46	1167.8	2534.45	28515	761.568	2494.19	8857.92	3514.25	3308.44	2786.74	379.478	1163.19	168.594	865.767	5754.23	274.143	181.349	1387.97
-0.13876	-0.0746127	0.0147115	KRT19	15722.5	15164.2	10761.2	7437.87	5916.92	359.761	4024.81	4564.58	4378.61	4753.51	8402.24	1761.58	2413.8	5282.68	1494.77	1839.01	13789.6	804.793	14952	4180.13	3240.93	11930.3	6906.07	4293.36	12030.9	3264.78	6664.69	7961.55	8589.91	1541.63	2631.79	32208.2	1854.36	4569.63	12246	2602.07	2518.83	5513.27	5482.76	9418.3	3175.9	9130.83	5230.39	3698.76	4681	2262.38
-0.139872	-0.0375114	-0.127544	LTF	580112	2650.24	180.054	20919.6	4542.82	1083.6	11398	21872.6	16444.8	3377.92	2711.25	8572.54	7823.9	6236.58	12234.8	14086.8	11506.5	2855.4	126062	9381.54	3993.76	10319.3	86796.1	167937	50723.7	8322.73	525.328	2949.88	6842.09	1485.73	445.864	4518.26	73.8548	5221.21	7333.53	93.9569	831.803	9868.3	146548	45466.7	20821.9	56912.1	76558.5	4691.5	62423.7	17467.7
-0.147804	0.0221056	-0.089336	CYP4F8	108.015	57.4044	85.0003	1.41386	21.9797	0.239926	41.0307	17.3536	2.07136	7.65789	77.9239	13.5256	0.975999	5.14052	2.65185	1.13214	178.587	0.955101	68.464	5.26283	7.91738	798.807	4.48846	6.5987	448.628	58.2821	128.615	543.198	26.9594	1.91527	4.59181	1066.12	7.03383	138.63	521.683	6.71119	202.802	43.58	51049.2	9335.92	37800.7	33693.5	241.739	13573.6	22834.6	4.28317
-0.150783	0.15861	0.0845307	LDHB	3931.11	3601.51	5000.39	2671.45	4282	3316.42	7239.27	3216.09	4151.54	5408.05	5207.07	6249.38	3018.92	3731.36	5083.04	3331.96	7554.38	2639.18	6258.2	5466.89	3320.78	6082.8	5378.37	6704.89	4151.15	7011.14	3004.19	2952.5	3499.12	3035.02	3498.5	5416.1	2779.31	2105.57	2801.87	3483.38	2155.91	1889.19	1273.06	2122.78	2289.51	3095.28	5955.18	2249.63	1392.37	3068.27
-0.151129	0.151706	-0.0336483	CTSB	34161.9	11943.6	18770.4	11231.2	15456.4	6106.93	19565.8	9676.69	17573.7	12602.4	17301.4	21260.1	8228.94	15402.2	15718.5	9296.39	21118	5057.74	26123.4	13702.6	12187.1	20275.7	20879.8	20069.4	16534.8	14527.8	7879.52	12240.8	13888.3	6971.44	9501.36	24088.2	3400.52	8403.97	11992.4	8041.36	7003.39	15009.6	14378.5	10457.5	7533.91	29459.9	19620.4	6733.03	9546.02	10529.4
-0.151607	-0.0412101	-0.0264267	LCN2	49808.2	1539.46	430.485	402.238	406.257	74.1354	703.675	480.813	633.838	422.391	797.591	211	406.502	520.088	356.529	383.426	3804.06	153.174	2207.04	367.227	272.811	1055.54	2693.47	6913.65	3030.78	320.551	78.8288	268.683	4385.99	312.191	445.864	3124.75	145.791	976.319	714.929	91.0039	127.063	421.538	78.3363	497.236	35.5963	110.437	3294.8	51.0489	52.579	622.776
-0.154017	0.0930187	0.356399	TSC22D3	7713.53	3710.58	4350.55	2715.28	7183.31	1855.42	15162.3	6256.25	7199.29	17390.6	20088	35733.1	6569.75	3483.49	12289.9	2086.01	12321.4	2055.26	15694.8	9602.57	8875.18	12441.3	13815	20213.6	3604.89	20956.6	3155.72	1797.32	10751.2	4785.94	11355.8	11108.7	3285.74	2508.68	4239.48	8359.21	4038.1	2410.77	1724.19	3742.63	5822.93	1986.86	8132.94	1034.01	1297.44	4805.31
-0.154078	0.0493163	-0.174416	SPARCL1	6786.51	8127.03	10434	7637.93	12757.3	22037.2	14219.5	15585.9	18566.4	14610.4	12990.2	10645.8	17168.6	13570.1	19551.9	20745.2	14358.1	14527.3	18505.2	21188.1	19827.9	17195.4	20578.7	20796.1	18680.9	23041.9	11326.1	8113.79	8841.64	12758.7	7340.92	5754.63	4340.17	9279.8	4886.5	12130.9	6604.59	7946.42	4023.1	8687.54	14745.5	9878.06	8664.76	14455.1	7297.78	10657.7
-0.163215	0.25355	0.433274	HERPUD1	13916.1	8422.67	12230.9	6535.13	12371.6	1880.98	15786	5675.21	5350.08	21829.7	20165.6	25574.8	2821.11	4594.97	8113.24	2689.83	22873.3	1009.3	16653.3	9201.43	4557.93	24063.5	9772.14	12530.6	7252.02	12937.6	3824.88	2432.02	9444.56	3088.3	8881.7	14923.6	6128.67	4597.28	7082.22	7803.25	3790.95	2297.86	9148.42	2973.03	4817.24	5620.65	12963.9	2856.57	5638.37	3170.63
-0.168625	0.371111	0.363206	CALM1	9178.09	6410.64	8723.04	5714.75	7993.63	7885.82	9971.32	6697.27	7000.44	10902.4	9435.29	14856.6	5870.45	6895.91	8615.04	7237.36	12959.4	5044.73	10118.7	10102.5	8219.39	11642	9362.47	10608.6	6550.62	9966.24	5760.23	4771.74	7767.47	5861.98	7012.37	6712.94	4933.89	4285.13	4983.55	7358.97	4599	6544.33	9085.05	6473.23	8681.59	9990.52	8451.19	5898.65	8401.21	5074.73
-0.169677	-0.0821839	-0.139117	FHL1	3898.07	3082	4698.78	2880.35	6078.1	21274.7	6956.74	6282.58	6985.16	8663.85	5687.6	3727.12	9696.51	7013.48	9735.6	9667.17	8684.9	15125.5	9667.04	11594.5	6352.7	10628.6	10328.3	9695.9	6091.81	13301.7	8524.38	5228.86	8356.02	8088.23	3191.07	328.188	3420.34	3171.32	3132.19	7603.79	5907.49	4146.24	1530.51	2921.82	5646.52	4507.66	5319.1	5666.86	2595.12	4687.1
-0.172017	0.0713296	-0.0663573	SIK1	10410.7	16418.1	1176.29	1456.61	1166.39	1417.57	450.458	3898.56	2225.94	2700.8	13146.3	488.546	1120.61	2926.75	935.226	613.067	3532.23	361.984	7765.51	987.069	3502.43	8412.73	4146.91	5665.59	3574.05	1838.6	3194.84	1294.34	2694.19	490.66	1232.67	8836.03	5076.48	461.082	9644.53	1736.05	3360.93	636.268	7874.18	610.784	7060.98	4316.17	3061.04	2588.72	355.882	280.335
-0.175362	-0.0510393	-0.0814006	KRT13	2599.98	19592.3	5239.85	59.7348	809.583	16.4345	766.394	2407.06	54.1144	1232.91	2132.18	137.961	314.108	2237.47	26.8134	203.223	3367.86	77.4826	13102	919.822	93.4254	3858.94	581.456	211.159	7289.15	182.008	6006.2	3781.88	6952.38	147.651	57.3976	35801.2	6.39433	693.721	5050.62	53.1527	1525.25	493.643	61.4094	119.485	31.2935	585.621	96.2751	19.3334	14.8487	48.8284
-0.17837	-0.0953893	0.389752	NBL1	13691.8	8677.71	22992.1	2491.19	11794.3	3773.47	11837.3	6687.7	6266.16	13456.9	13478.9	34471.4	4673.39	6950.22	8957.42	4926.8	15199.4	2148.38	14283.9	10508.7	7041.51	13757.3	16180	13197.1	8597.03	14250.7	5112.22	9362.11	14106.4	7582.77	11660.9	24278.8	2459.27	3660.24	11827.3	14015.1	8716.76	3581.1	595.203	1078.83	1329.97	1201.96	14091.1	1517.13	839.317	12562.6
-0.180776	-0.00115965	-0.134016	PIP	395.207	31.9825	20.1076	2.82771	178.401	0.479852	8.20613	2.69278	3.88383	91.4911	90.0643	1.62302	1.78932	9.16354	0.883976	6.2269	51.1001	4.77551	120.732	5.84756	4.29803	823.638	21.218	47.9906	1284.49	8.89051	67.9627	1519.79	103.986	0.870583	7.80608	164.691	0.319751	26.6962	212.949	0.268428	205.459	260.292	84130.1	24744.1	93728.7	75153.1	150.929	29463.9	169915	7.06726
-0.181535	-0.0175477	-0.123853	MUC6	18.4261	18.8615	80.4304	3.53459	26.3755	26.5112	7.91307	0.598397	29.5169	25.3918	69.454	418.753	4.71732	0	0.294632	4.71738	4.74124	0.119398	135.824	1.75425	18.7756	203.7	2.85631	0	1844.23	1.48175	9.28561	6621.55	8.40296	7.13877	8.49482	0.795574	2.23805	3071.97	1.048	16.6438	7.1421	90.1314	273986	169679	66679.4	111862	293.029	33836.3	60664.1	14.3487
-0.185867	0.00192407	-0.136069	SEMG2	0.635343	0.204986	0.913964	1.41386	5.49487	2.39922	16.1192	1.79519	43.7576	28.6162	1075.12	12.9846	9.59727	0.447002	0	0.754763	7.90207	0.716332	1003.03	2.92378	0.452428	13661.8	120.372	0.29991	10585.6	1.48175	48.7988	48521.8	4.20144	9.40228	7.80608	5.56924	3.8366	31.4634	3.98229	0.536917	25.9108	0.792365	1.48431e+06	728475	1.72528e+06	1.98912e+06	2449.76	584221	1.84149e+06	134.064
-0.186976	-0.0117178	-0.136112	AQP2	0	1.64013	0	0.353487	0.36628	1.07965	14.3608	13.7632	8.02654	1.20912	21.4573	5.41023	30.2558	12.5161	24.1615	13.2086	5.79485	0.716332	100.487	11.1104	38.0035	444.857	10.6091	14.3971	689.413	36.5498	3.35861	1259.95	1.40048	0.522342	0.229561	1.19342	6.71408	2.66965	0	0	0.4983	0.792365	65736.1	15500.9	17150.8	27103.7	62.6419	6601.6	24178.3	5.13985
-0.18903	-0.00570665	-0.139312	PATE1	0	0	0	0	0	0	0	0	0.517859	0.403077	50.82	0.541005	0	0	0	0	0	0.119398	88.3406	0	0	199.912	0.816074	0	1467.17	0.246973	0.987848	393.371	0.700239	0	0.918362	0	0	0.572067	0.209613	0	0.3322	0.396183	35995.3	18973.2	8692.94	49845.7	87.4464	8000.12	13579.5	2.35577
-0.190459	0.000926822	-0.139553	SEMG1	0	0.410054	0.913964	0.353487	8.79187	5.15831	33.9968	4.78717	87.5152	62.875	2328.68	24.8871	27.4905	4.91702	0.294632	0.377381	24.7598	1.0745	2646.54	10.818	1.58346	28875.3	247.68	1.79965	32536	1.9757	123.084	74702	7.70272	17.934	12.1683	9.1495	3.8366	56.0621	5.2399	1.87912	42.5203	3.96183	3.09431e+06	1.86372e+06	2.76775e+06	3.66565e+06	6307.91	1.24545e+06	3.46945e+06	312.245
-0.191105	0.0396849	-0.0705344	BTG2	8698.38	39324.5	9861.86	6945.5	4875.08	7607.03	5926.29	19995.2	6319.74	3299.32	18951	3854.26	5893.22	9893.51	3271.82	3893.7	7375.27	5823.61	12837	5741.14	13068.2	8907.25	6736.32	5338.36	9727.55	7021.26	9544.22	8575.13	4526.03	2950.4	3871.35	9705.62	10484.5	2586.48	46174.7	7865.53	7787.52	4659.3	3132.27	5315.98	12069.5	5695.12	5850.92	4559.21	3005.77	1256.69
-0.19224	-0.0513873	-0.12251	FBLN1	4534.08	5709.08	3739.1	3370.24	4865.92	7985.87	4436.88	9662.93	19118.4	5658.75	9462.68	8267.41	12927.2	12243.4	18106.7	24404.2	5684.22	4532.55	10229.1	13952	16770.9	6689.69	11998.8	10833.9	14736.4	10557	6093.33	3125.45	3785.88	6059.6	3799.03	6048.21	2861.48	3713.06	1827.04	4556.37	6220.75	4243.31	942.398	4245.31	2536.34	2643.91	3735.39	2836.36	2453.93	8943.74
-0.194734	-0.00318308	-0.139143	AKR1B1	644.277	581.015	613.281	304.329	630.449	479.961	1028.4	472.734	699.604	695.655	651.06	932.727	418.865	681.679	735.452	518.72	1072.57	370.46	830.77	820.998	557.385	1304.69	841.786	805.342	1290.78	884.851	440.375	1438.14	684.49	459.493	413.033	740.313	126.289	272.111	346.461	485.891	314.75	257.914	36838.9	19344	27597.7	21968.9	533.507	14321.3	36355.2	520.194
-0.198243	-0.000218913	-0.144262	SERPINA5	35.5814	27.8822	11.8818	19.0868	57.1471	124.159	213.359	83.7757	382.685	106.404	113.78	115.238	96.9489	204.951	297.304	361.349	47.4124	69.3643	65.1512	532.128	350.402	300.5	114.251	138.873	620.532	166.45	35.7594	587.845	52.1683	36.2162	36.7344	5.96709	35.169	28.2218	7.12624	24.6972	75.4071	32.0907	20372.2	13146.1	18221	21205.5	77.7768	8507.79	27102.6	110.078
-0.204579	0.0189832	-0.174614	PTGS2	5405.83	5103.66	812.529	13483.5	1602.32	494.716	456.905	1800.58	772.62	799.238	1420.42	793.684	528.989	1533.67	622.305	992.908	2794.17	309.93	942.3	859.884	2196.74	1417.06	713.253	180.565	2523.76	339.814	1142.52	893.733	1367.93	163.843	296.171	1292.86	360.642	379.468	5587.6	424.148	978.963	977.183	41306.9	13972.1	30095.3	35216.8	878.248	9223.99	15258.4	235.361
-0.207869	0.102954	-0.196333	TIMP3	6641.01	7527.16	13930	4783.73	8354.46	8576.67	4743.43	12824.9	11766.9	10307.5	10351.7	7489.95	12329.3	10684.7	15330.5	18111.4	7824.63	3824.11	14450.3	10474.7	22831.7	11178.2	18000.3	17195.3	16321	12452.6	5968.86	8178.95	5298.4	6927.22	7742.7	6148.06	4518.57	5075.34	4503.78	7274.14	5663.17	6333.17	9513.34	11419.1	12324.9	12720.5	6460.94	9377.79	7880.29	9352.57
-0.207873	-0.00150249	0.0154573	CD177	9840.79	2122.53	3781.14	7350.21	3133.2	0.839721	3920.48	404.218	1465.75	5097.31	21747	6203.94	1250.58	3.57602	2421.16	699.3	12883.5	146.728	7446.01	26.314	997.366	10688.4	3167.61	20309.6	610.349	1590.9	1018.85	4466.66	3634.62	942.144	6535.75	6106.69	317.48	1191.8	10611.6	3086.89	3754.91	107.761	0.393672	0.742135	8.21451	5.0659	13207.8	1.08614	7.05921	862.207
-0.211199	-0.0279338	-0.122195	OLFM4	42763.1	30679.4	11721.8	860.676	1342.96	269.551	1274.59	2961.17	1626.02	6296.36	10901.2	526.959	3874.21	6584.58	276.678	2121.49	8832.93	644.813	61807.5	2471.76	299.052	19574.1	8033.48	1727.36	58243.4	244.241	5303.66	11987.8	25266.2	298.61	309.258	94232.2	24.2986	3355.14	19896	148.183	3577.85	1051.86	11.0222	491.299	6.25869	8.61207	1337.76	1.30338	1.46055	509.914
-0.216126	-0.0124283	-0.153714	PDK4	885.722	6376.4	678.174	659.204	1305.59	679.934	618.097	4702.51	1360.11	2695.16	6049.84	568.076	3049.01	1484.5	1757.89	387.955	1265.38	667.377	6391.08	782.696	3321.24	4845.45	4233.41	9423.56	1815.77	2030.24	2279.52	1888.22	2738.31	2232.69	3201.64	4316.97	9258.39	546.891	6066.53	2829.98	3354.12	2155.82	70857.8	10687.1	88166.3	61758.7	4346.25	26820.9	7286.58	799.672
-0.216928	-0.0697021	0.117971	MSMB	130547	107316	91113.9	18452.8	168098	15170.2	286934	19380	11001.3	304405	219768	180052	23402.6	20847.8	67448.2	9253.74	351648	983.755	149661	57232.7	24300.1	98369.4	55984.7	60113.6	17708.5	50252.5	18077.1	16065.9	75315.2	29610.2	172166	111870	14074.9	2465.21	74958.6	89114.8	27037.9	4559.66	44.8761	8.1636	0.782352	37.9944	93014.4	8.90639	103.698	9768.89
-0.22012	0.265522	0.412217	DPP4	14047	6401.42	20551.8	8737.89	9979.85	810.811	7016.53	3188.26	3167.12	11316.7	11031.6	13164.8	1254.48	1548.42	4260.37	1854.86	10185.2	204.034	8044.89	4981.25	1597.96	13058.3	3478.54	7511.43	2929.56	4271.88	1751.42	2364.45	10244.9	974.878	4855.6	8401.62	397.409	2583.43	6398.52	5345.61	3452.11	466.702	6167.31	2627.68	4544.2	5216.39	20210.2	1716.76	6002.53	573.734
-0.220231	0.189019	0.42456	ACPP	179224	155301	117760	52216.7	212917	34329.6	518317	140988	103474	520944	402263	1.08802e+06	41872.8	75878.7	298191	49211.4	752379	6076.83	429329	211222	102996	501650	254429	296815	87340.2	377347	16685.2	46026.1	220117	58484.8	161884	314379	106061	39307.9	72757	118249	55405.2	9894.25	194.069	93.7575	19.9496	130.701	252586	71.9029	162.849	40229.9
-0.237014	0.0115431	-0.0748521	RHOB	9263.86	16675.6	5702.33	12367.9	7568.32	9969.41	10583.3	16286.9	12532	12963.9	22351.2	5699.16	9716.19	11986.8	6283.75	7165.84	14828	9492.04	22307.5	12755.9	12399.1	18739.1	15429.2	13383.1	11925.5	11716.7	11374.1	5574.57	8866.85	9250.98	9643.71	12315.6	17433.3	3623.44	16422.2	12739.7	10032.1	7171.69	19741.1	8668.24	19828.3	13764.1	11680	9111.04	10226.9	5004.91
-0.264617	0.242913	-0.139931	CALD1	18218.3	21222	19514.4	18258.3	32276.4	32665.5	16660.5	23113.1	21099.7	29700	18034.9	19911.3	19967.4	19828.8	22054.7	31677.6	28196.2	31077.8	25038.7	22434.8	27986.4	29239.4	27692	23333	24956	28900.8	18068.6	13651.8	13045.9	14095.8	18714.8	3096.51	6046.19	10784.1	8067.95	22970.3	14246.1	16508.5	10255.8	18163	21449.3	23206.5	33935.1	25227.3	11210	15995.2
-0.271885	-0.32897	-0.0847689	TPM2	12704.5	13127	12342.4	8930.88	25212.5	30883.7	27192.8	22387	15391.5	20363.4	16648.6	9599.95	26028.8	21151.7	19584.3	25768.6	15198.8	44746.9	14115	27893.2	20641.3	15323.8	20164.9	25307.8	13221.3	32028.5	33283.9	20802.2	20718.9	28802.7	22454.6	922.508	21581.3	11183.8	11901.4	27154.9	27266.8	19701.1	8354.82	12972.9	20710.4	16122.8	19751.5	27152.2	12117.3	23547.5
-0.275044	-0.152297	-0.00765272	KRT15	14197.6	22384.9	12268.4	1640.76	10964.2	636.269	2676.08	4238.75	2634.26	5054.99	5608.27	8122.41	1883.51	3821.87	997.692	2292.63	7508.55	904.839	17564.3	3327.26	1947.23	5753.26	3964.51	10955.1	5692.6	4075.55	6659.75	10607.6	6118.39	4862.37	6816.53	22888.9	15.0268	2457.96	10388.2	4698.92	2471.66	1788.37	51.9618	51.2079	57.5018	93.2131	9504.75	30.8466	23.125	5002.56
-0.278325	-0.0642703	-0.195768	CLU	11401.3	10794.3	10293.3	5451.77	13584.9	21833	10887.8	16692.3	18890.1	10028.6	15866.6	6718.45	16433.8	16914.6	15448.6	25344.1	8967.27	16627.5	13343.5	14098.8	15281.7	17622.6	15016.3	25761.7	22980.9	20825.7	14338.9	22540.6	10502.6	10956.6	12129	11035.5	5376.7	8677.42	8334.77	13084.7	15482.7	14721.5	171474	159732	79986.5	154013	12123.5	76409.8	106378	10366.2
-0.28254	0.111541	-0.240499	PPP1R12B	8087.14	7739.35	8682.82	6488.12	8962.2	20866	4901.11	8368	9182.88	10089.8	7174.09	5324.77	11060.6	9061.64	10188.2	12716.3	8034.83	11240.9	8615.42	9767.77	9308.83	8402.21	11099.5	10965	8371.49	9023.35	6797.26	4872.5	4786.53	7975.92	5771.67	1248.71	1958.59	4209.23	3290.44	10998.3	4045.74	6131.11	5284.36	6082.61	9066.5	7676.4	9601.87	7931.26	4250.14	6511.95
-0.288707	0.0515034	-0.282761	PALLD	6776.35	5653.72	6759.81	4043.23	8965.86	18920.7	10054	10693.7	9863.59	8679.97	6102.35	6465.25	12417.4	10749.3	10529.4	13920	7841.49	16134.8	9330.61	13851.4	13801.2	9022.99	11122.8	10978.5	8398.14	10499.7	8826.46	5091.3	6935.23	8115.04	5992.54	2231.68	3280.95	5381.96	2584.73	8367.8	3645.78	6606.33	2900.41	6543.24	7704.06	7442.36	7714.2	7381.24	4198.53	6880.95
-0.305255	-0.097046	-0.154346	PTRF	10604.5	7036.14	11204.5	6079.17	11548.1	17916.5	6491.34	9719.78	10695.8	14156.9	11999.4	13468.8	11842.4	10553.7	12904.9	10587.1	10011.4	13743.3	11078.6	10941.4	11172.8	12191.7	13169.9	12105.6	10710.2	10776.5	12192.8	9601	10014.9	13076.7	10402.3	5865.62	3262.72	6514.26	5593.68	15154.7	8707.02	6733.9	3279.89	5186.35	7253.05	6893.21	11617.8	10409.4	4778.61	10558.5
-0.315916	0.268862	0.35454	PARM1	6918.04	5304.79	8293.47	1727.71	6965.71	5471.74	6607.69	6346.01	4740.32	10303	7995.11	14598.5	4763.18	5341.68	8003.04	5275.51	10525	1876.89	8802.77	7033.45	6268.09	9897.97	6879.95	12440.4	5986.39	7836.72	2640.67	3198.25	7867.25	3651.92	6224.88	5979.79	1640.47	1855.39	3337.6	6146.66	3218.59	3222.15	1972.19	2235.58	3055.03	3191.54	7727.23	2854.39	2278.18	3955.1
-0.316738	-0.200358	-0.0858097	PTGDS	3287.46	2530.92	3419.2	697.377	7310.06	635.549	7298.47	5803.56	7607.87	3371.47	5949.33	3471.76	4808.73	8621.34	9383.78	6296.53	9606.28	1107.32	9594.16	6471.5	7761.09	11370.6	13764	5512.32	17356	10024	3442.98	4023.41	1358.13	5184.84	6643.88	6699.02	3808.8	2387.02	3771.04	2444.76	8016.57	2004.68	3232.65	4482.8	6793.03	4781.73	3867.4	7970.15	5837.25	5537.1
-0.324548	0.118724	-0.297626	TNS1	17434.2	12829.7	18071.2	10057	20935.2	31185.8	6952.35	16886.5	16448.7	17497	14876.4	9915.91	19314.1	19729.8	19651.2	20458.2	11580.2	15898.9	18432.3	19420.3	21494.4	15296	22301.4	20318.9	22086.1	12834.9	17164.7	11997.6	7728.25	11774.4	12648.8	5239.48	3188.23	9578.04	6970.09	16632.5	8336.96	10740.9	6384.61	11470.8	15080.7	13863.9	17684.4	20682	9183.81	12468.2
-0.324555	-0.363019	-0.185904	TAGLN	33320.9	39343.4	36347.9	29952.9	67895.8	76341.9	102679	55502.3	41259.1	48770.4	43299	24445.7	63537.6	54771.4	49667.7	62755.1	47779.9	111087	35357.6	70952.5	54990.6	46233.8	55063.3	71157.2	38674.2	90248.4	66826.1	54755.8	45988.6	77028.7	50622	2624.07	35835.6	40621.1	34020.9	78946.8	67534.3	54885.2	20822.3	34502.6	55390.8	41057.8	45357.4	72343.4	28962.3	53129
-0.32838	-0.117581	-0.125146	KRT5	21066.7	23786.1	17594.1	3721.58	12890	840.201	6012.75	4920.33	4674.3	10660.9	9707.46	7418	4389.86	5730.58	5154.05	2818.33	7665.54	561.839	13662.2	4506.42	3757.82	7666.53	5795.79	10809.6	10687.4	6707.38	6324.88	6950.77	11464.1	3960.8	10808.9	32368.1	7.67326	4290.28	11557.5	10707.6	3886.29	1548.68	4869.84	6868.54	3829.93	8348.15	13142.2	3266.48	4335.58	7615.73
-0.330695	-0.312377	-0.184378	DES	37905.6	35802.7	38827.7	29306.1	77048.1	86846.6	53434.2	53614.4	38359.1	53168	44603.8	20264.1	84398.1	68870.2	53087.8	75792.9	43194.8	121951	40273.8	73555.6	51912.1	51165.7	56029.1	56570.1	35688.1	73913.3	99455.9	66709.8	47720	86315.4	52364.5	2608	40139	30764.2	41910.7	78997	79713.4	50227.2	21836.9	23147	46272.9	36590.1	54914.7	86892	20522.4	61028.4
-0.331844	-0.146879	-0.144891	GSTP1	5674.59	4480.21	6554.16	1105.62	2762.84	1257.54	6272.12	2004.03	2195.13	3076.04	4480.63	3978.16	1957.36	3017.05	2393.16	1755.99	5233.8	1486.74	4985.72	3017.05	1505.21	4465.83	3652.36	3244.76	3866.34	3924.16	2774.02	6023.45	5741.66	2752.95	2128.76	8824.89	641.354	1636.48	5685.69	2839.91	2792.39	1893.16	20139.5	10538.7	11283.6	22391.9	3520.56	8297.51	17850.8	2757.73
-0.349913	-0.285948	-0.245581	ACTA2	25064.8	28416.7	33160.2	19413.4	45070.4	60411.4	44930.7	41275.9	38885.9	37980.1	38811.3	18829.7	49779.7	39442.7	44551	49685.9	28853.2	57670.8	31420.3	43907.2	46267.1	35181.9	43970	55864.5	33115.6	54226.2	44249.4	41258.7	30382.9	62284.6	39937.6	2216.96	24125.4	28757.8	29064.9	48731.2	51480.5	39846.5	15787.6	26270.3	42193.3	29668.7	33486.3	50317.8	21475.5	43932.3
-0.350249	-0.0653042	-0.21781	FLNC	9405.56	7055.01	8131.69	5606.94	10517.6	29924.1	3212.11	16547.8	8431.75	11271.5	9515.19	4361.74	23360.1	11753.5	16473.4	19842.7	3606.5	12621.2	7992.62	8390.08	15880.5	7171.59	10922.4	16385.2	10690.4	8116.03	19931	8743.26	5537.54	13465.6	10527.2	274.485	1622.89	6186.28	4482.4	18201.3	8353.91	6466.28	4013.65	7088.22	10747.7	8573.58	10234.6	16367.4	6255.69	9944.5
-0.362999	-0.00321689	-0.269445	FLNA	64542.7	48342.5	57545.2	34077.5	74410.9	152106	17429.5	91729.6	67578.6	67756.3	68952.5	31975.7	114549	75304.3	96440.7	112418	29277.7	63862.6	63631.7	43850.3	111831	48174.6	68890.5	91338.1	83560.4	42934.4	95826	50254.6	29368.6	80825.2	66960.5	5594.32	9271.82	44565.7	35516.3	95434.7	51403.4	49905.9	26462.3	47692.4	65607	55520.6	80898.8	95024	40276.3	63723.4
-0.365981	-0.333953	-0.120196	MYL9	26994.2	25207.9	28741.1	10264.8	54485.7	55388.1	49733.8	36535.5	28974.5	35608.2	31735.1	18313.7	49409.3	44175.1	35668.7	42343.7	29196.6	53400.7	25800.2	55127	33299.5	29639.2	36659.1	47180.8	24587.1	43897.5	48238.1	35388.5	28044.1	66954.9	40543.1	2190.71	21768.3	21297.1	23885.5	53624.9	45156	27339.5	17208.4	24376.3	34320.7	26438.6	30675.2	47531.7	19027.5	40265.4
-0.384407	-0.114343	-0.282825	LMOD1	6271.85	4735.87	6103.57	3134.13	8915.31	18285.3	8315.15	9545.94	8668.67	8029.46	7827.69	4161.57	12095	10977	10024	13298.6	5948.15	13225.5	7665.76	12318.2	11441.5	7792.37	10243.4	12946.7	7737.78	10977	9083.89	6849.81	4685.69	10166	6432.2	336.542	3040.84	4448.16	3597.91	8208.88	6705.08	6352.38	2923.64	4684.91	7531.95	6545.69	6708.15	9326.74	3742.36	8765.13
-0.400808	0.0296923	-0.270144	SYNPO2	14008.9	11494.6	16930.6	9105.85	30927.2	60925.7	13492.9	18264	21619.6	21655.6	13269.7	9959.73	29546.1	20345.3	19239	30568	16713.9	36318.1	15948.1	26002.6	24598.7	20694.1	25856.2	17547.8	17823.8	16170.1	22051.3	12695.3	11414	20520	13915.5	718.434	5789.77	8146.55	5172.39	25507.9	9641.64	14615	8079.66	15099.9	24743.4	18274.3	27776.4	24124.2	11168.7	13613.1
-0.41213	-0.125642	-0.111421	TPM1	14550.4	14921.6	14047.8	7330.16	24762.6	26735.7	27876.9	18040.7	15174.7	18448.8	17466.2	12746.9	23721.5	19188.7	18443	22377.2	22023.4	38415.2	16867.7	27274.2	19783.8	19074.1	23044.4	24101.5	14317.1	30321.2	31314.5	14173.2	14056	20133.6	20735.3	3142.9	8716.83	9689.06	9035.86	20606.3	14249.9	14615.6	8977.85	13060.7	19738.5	16146	19759.8	25245.2	11614	14569.1
-0.4137	-0.329234	-0.197565	CNN1	12304.8	13786.1	12103.9	7970.18	26488.8	25218.7	20782.6	17976.5	11956.7	15162.1	14537.1	6926.2	22595.1	15684	16632.2	20034.6	12388.3	32293.9	12047.8	19934.9	15620.8	14865.9	15998.4	19334.2	11839.2	24277.2	28933.3	17600.4	13306.8	23723.4	20952.2	650.012	10648.2	9575.75	11217.7	26334	29366.9	16559.2	6627.88	11053.2	17401.9	13625.3	19324	25140.8	9532.87	15806.3
-0.425302	-0.0592267	-0.243239	MYH11	140078	103860	136837	52796.7	202473	300446	51631.2	267881	122416	145500	131384	62331.7	226535	183093	189092	212595	65346.3	158528	115293	154164	183205	86983.4	142027	233851	134582	101875	207008	121580	84696.1	190034	174267	3318.82	53723.9	88416.1	78493.8	218018	123228	130394	84224.9	121394	169930	135355	167889	207781	88163.1	150415
-0.440158	-0.289387	-0.181642	ACTG2	28683.7	37236.6	28612.2	19303.5	72293.6	72108.8	55663.9	43103.2	28408.3	35632.4	30762.7	17557.3	51548.5	35984.6	44341.9	52177.9	21616.4	89711.1	24544.3	39728.6	46837.3	32036.5	33655.1	52481.9	22135.5	76072.2	61965.4	42111.5	35799.7	68310.2	55248.4	753.839	25966.8	22938.5	24597.9	65594.2	80821.3	44464.1	22196.7	32048.2	53680.4	39248.3	59117.1	61635.1	28397.3	48830.6
[truncated: 3 more rows]
[truncated: 501 more columns]
