# Supplementary material for: Co‐Targeting Plk1 and DNMT3a in Advanced Prostate Cancer
Source: Adv Sci (Weinh). 2021 May 29;8(13):2101458. doi: 10.1002/advs.202101458 (PMC8261504; doi:10.1002/advs.202101458)
Supplement: Supplementary file 9 — Supporting Table 8.1 [file ADVS-8-2101458-s006.xlsx]

## Sheet: S.Table 8.1 TCGA
Supplementary Table 8.1 The pathway enrichment score (NES, Normal Enrichment Score) by tumor verse adjacent normal in TCGA , and cell death modes annotation under different Gleason score status.
			GS 6	GS 7	GS 8	GS 9	GS 6	GS 7	GS 8	GS 9	Gleason score vs #Rank
							Rank	Rank	Rank	Rank
ID	Pathways Name	GeneSet_SIZE	T_6_NES	T_7_NES	T_8_NES	T_9_NES	T_6_NES	T_7_NES	T_8_NES	T_9_NES	Correlation	Average_Rank	Cell_Death_Modes	Pathway names
1	SCHLOSSER_MYC_AND_SERUM_RESPONSE_SYNERGY	31	-1.80133	-1.8069	-1.74316	-1.87215	8	6	2	3	-0.890734	4.75		SCHLOSSER_MYC_AND_SERUM_RESPONSE_SYNERGY	http://www.broadinstitute.org/gsea/msigdb/cards/SCHLOSSER_MYC_AND_SERUM_RESPONSE_SYNERGY	RNF126	NDUFS5	METAP2	POLR2I	LARP1	MRPS12	ZNF22	SGTA	ARFIP2	DDX28	MRPL12	2018-09-11	CCDC85B	FARSA	MTA1	COG2	SMG7	ARMC6	FPGS	FAM69A	NME4	SRM	LIMK2	EIF4A1	SNRPA	FRAT2	PYCR1	TAGLN2	SCAMP3	KHSRP	TOMM40	NCLN
2	YAO_TEMPORAL_RESPONSE_TO_PROGESTERONE_CLUSTER_14	140	-1.72676	-1.9233	-1.72692	-1.81648	14	2	4	8	-0.39036	7		YAO_TEMPORAL_RESPONSE_TO_PROGESTERONE_CLUSTER_14	http://www.broadinstitute.org/gsea/msigdb/cards/YAO_TEMPORAL_RESPONSE_TO_PROGESTERONE_CLUSTER_14	GALM	PDIA3	GORASP2	BANF1	TANK	CCT3	EIF4G1	RARS	RANBP1	ERGIC1	LMAN2	YKT6	SERPINH1	CDK2AP1	SLC25A5	PRMT1	RPN1	PSMB5	IPO4	METAP1	PADI2	HDLBP	PKM2	NSUN2	CARM1	PPA1	NDE1	COL18A1	NARS	GAPDH	IRAK1	MRPS10	CAD	DDX41
3	TOMLINS_PROSTATE_CANCER_UP	40	-1.82744	-1.87619	-1.56652	-1.86848	5	5	22	4	0.208237	9		TOMLINS_PROSTATE_CANCER_UP	http://www.broadinstitute.org/gsea/msigdb/cards/TOMLINS_PROSTATE_CANCER_UP	RPL31	SLC25A6	ERG	DAPK1	GNB2L1	F2R	SND1	TRIM27	ZNF217	AMACR	PDLIM5	SEC16A	CAMKK2	EIF4A1	ZNF652	PARG	NACA	MCCC2	BICD1	MANF	DKC1	CXADR	KRT18	HSD17B4	MBOAT2	SOX4	CNPY2	BDH1	UGDH	PAICS	PPIB	ATP6V1G1	GUCY1A3	MYO6
4	BILD_MYC_ONCOGENIC_SIGNATURE	195	-1.78749	-1.74402	-1.67606	-1.76354	9	14	5	17	0.36434	11.25		BILD_MYC_ONCOGENIC_SIGNATURE	http://www.broadinstitute.org/gsea/msigdb/cards/BILD_MYC_ONCOGENIC_SIGNATURE	ATP2B4	EMP1	PTRH2	TUBA1A	NGFR	ADAMTS15	DGKA	C12orf66	LSG1	CIRH1A	ZBED2	UBE2D4	RABEPK	BCS1L	ACSS2	CDK4	RHBDF1	HK2	RUNX1	PFKM	AIMP2	LOC646762	ERVMER34-1	SFXN4	SLC19A1	MYBBP1A	HIST1H2AC	TGM1	ADAM8	NOLC1	FGD6	CCDC137	FGF11	CYTH2
5	LIU_PROSTATE_CANCER_UP	90	-1.90994	-1.95062	-1.62908	-1.70063	1	1	11	37	0.896102	12.5		LIU_PROSTATE_CANCER_UP	http://www.broadinstitute.org/gsea/msigdb/cards/LIU_PROSTATE_CANCER_UP	BEND4	CAMKK2	TRIM68	SOX4	PDLIM5	MTHFD2	ENTPD5	CREB3L1	GOLM1	RAB17	APRT	VSTM2L	CANT1	OR51E2	TRPM4	C9orf152	DNAH5	TMTC4	ST14	C6orf108	BCAM	FARP1	GUCY1A3	GGCT	GALNT7	CADM1	ATF6B	PCA3	TP53	AKR1A1	FBP1	TMEM161A	SRPRB	SERP1
6	WALLACE_PROSTATE_CANCER_UP	20	-1.74583	-1.90037	-1.54291	-1.7086	12	4	30	33	0.820181	19.75		WALLACE_PROSTATE_CANCER_UP	http://www.broadinstitute.org/gsea/msigdb/cards/WALLACE_PROSTATE_CANCER_UP	FASN	BDH1	HPN	GDF15	DAP	PRSS8	EIF3I	UAP1	AMACR	ST14	MYC	TSTA3	LIG3	TPD52	POLD2	AHCY	PPP3CA	ODC1	SLC25A6	SOX4
7	SANSOM_APC_TARGETS_REQUIRE_MYC	203	-1.88007	-1.61817	-1.61175	-1.69989	2	43	12	38	0.500222	23.75		SANSOM_APC_TARGETS_REQUIRE_MYC	http://www.broadinstitute.org/gsea/msigdb/cards/SANSOM_APC_TARGETS_REQUIRE_MYC	NRF1	CSDA	GTPBP6	NHP2	MVK	METTL2B	DRG2	QTRTD1	DUS3L	WDR34	ADAT1	BCL11A	RRP9	RPS10	HOMER1	RPS13	CITED1	FHOD1	NFS1	GIPC1	VARS	TP53RK	PHGDH	C16orf88	SIVA1	ZMYND19	CCDC94	WDR4	KAT2A	MBD3	BUB1B	C4orf43	RNASEH2C	CAD
8	BONOME_OVARIAN_CANCER_POOR_SURVIVAL_DN	21	-1.80756	-1.9074	-1.56132	-1.6459	7	3	24	64	0.889614	24.5		BONOME_OVARIAN_CANCER_POOR_SURVIVAL_DN	http://www.broadinstitute.org/gsea/msigdb/cards/BONOME_OVARIAN_CANCER_POOR_SURVIVAL_DN	GRK6	PPAN	KRT8	HIST1H2BB	BOP1	HNRNPU	DNASE2	SS18	C10orf2	ASPSCR1	SRRT	ACOT7	LPAR2	MTAP	CLN6	HDHD3	GLT25D1	EHMT2	PAOX	PRKD3	RNF121	FCHO1
9	RHODES_CANCER_META_SIGNATURE	64	-1.66401	-1.72584	-1.44605	-1.83611	29	15	62	7	-0.101077	28.25		RHODES_CANCER_META_SIGNATURE	http://www.broadinstitute.org/gsea/msigdb/cards/RHODES_CANCER_META_SIGNATURE	SOX4	PSMC4	E2F5	NUP205	TRAF4	NONO	CBX3	PAFAH1B3	SNRPE	EIF4A3	NME1	PPP2R5C	TSTA3	G3BP1	RBM4	SSR1	UBE2S	FAP	PAICS	HNRNPA2B1	CANX	PLK1	TGIF1	TARS	CDKN3	TPX2	SMARCA4	SNRPF	MCM3	TOP2A	KPNA2	SSBP1	DVL3	IFNGR2
10	DANG_REGULATED_BY_MYC_UP	64	-1.5943	-1.76745	-1.57634	-1.73865	67	11	20	21	-0.659892	29.75		DANG_REGULATED_BY_MYC_UP	http://www.broadinstitute.org/gsea/msigdb/cards/DANG_REGULATED_BY_MYC_UP	SMN1	TRAF2	SNRPD3	SREBF1	TFRC	TOP1	UBE2C	TIMM10	VARS	TIMM23B	TLE4	CLPB	TFDP1	TDP1	SURF6	UNC119	TXNRD1	SRPK1	SNRNP70	ZNF239	EFTUD2	TXN	SLC20A1	SYNGR1	SEPHS2	UMPS	UXT	TXNL4A	STAT5B	SRM	SRSF1	WDR3	SRSF2	SFXN1
11	GRADE_METASTASIS_DN	44	-1.63882	-1.68346	-1.55969	-1.67162	39	26	25	45	0.222933	33.75		GRADE_METASTASIS_DN	http://www.broadinstitute.org/gsea/msigdb/cards/GRADE_METASTASIS_DN	H2AFZ	OAZ1	PSME1	TCF3	GSTM1	NRBP1	PPIB	EIF2AK2	PSMC4	OLA1	EIF3I	DYNLL1	PSMD8	ATP5J2	PSMB4	UQCRC1	LRRC41	ADAR	TFG	TCEB2	AP2S1	FTCD	CLIC1	CCT7	PSMA6	TLE1	IL8	PRDX2	PRMT1	MKI67IP	SSBP1	PDCD5	PMF1	CDCA3
12	WELCSH_BRCA1_TARGETS_DN	136	-1.59325	-1.70051	-1.61091	-1.7025	71	19	13	36	-0.54997	34.75		WELCSH_BRCA1_TARGETS_DN	http://www.broadinstitute.org/gsea/msigdb/cards/WELCSH_BRCA1_TARGETS_DN	NUP188	SLC39A7	PRKACA	SOX4	H1FX	SLC7A5	SF3A3	CHAF1A	UBAP2L	BOP1	EIF4H	NARS	GALK1	SRM	RPIA	EIF4G1	HIST1H4C	SMARCA4	NUP214	NMT1	PPAT	CLTA	DDX10	HK1	PIEZO1	RCC1	DNTTIP2	KAT2A	SMAD6	PPM1F	RRP1B	SKIV2L	CKAP4	NDRG1
13	BURTON_ADIPOGENESIS_4	47	-1.59885	-1.7125	-1.47131	-1.73672	63	17	52	23	-0.493262	38.75		BURTON_ADIPOGENESIS_4	http://www.broadinstitute.org/gsea/msigdb/cards/BURTON_ADIPOGENESIS_4	GLUL	C16orf61	COX4NB	LDHA	COL6A1	SNRPA1	COL4A2	BZW2	NHP2	COL18A1	AGTR2	ENTPD6	ABCF2	H2AFX	RHOU	NOP2	NSUN2	ADIPOR2	PPP2R1B	IGFBP4	PPM1G	EPHB4	EIF2B1	ANGPTL4	RCL1	CSE1L	LSM3	IDH3A	H19	COL6A2	GART	ANXA8L2	ZNF706	ZBTB16
14	FAELT_B_CLL_WITH_VH3_21_UP	43	-1.52878	-1.66024	-1.83496	-1.79312	114	32	1	9	-0.864029	39		FAELT_B_CLL_WITH_VH3_21_UP	http://www.broadinstitute.org/gsea/msigdb/cards/FAELT_B_CLL_WITH_VH3_21_UP	ZBTB48	KDM5C	KIAA0664	VCP	CALR	SLC25A42	SMARCD1	CNOT3	KCNAB2	POR	TYMS	GNA12	RGS10	EIF4G1	YKT6	PRKCSH	KIAA1539	SLC7A6	BCR	PRRC2A	ARHGEF1	UBTF	SAFB	PTPN7	VDAC1	PKMYT1	TOP3B	TOMM40	SRC	SBNO2	SMG5	ACTN4	ENPP2	MLH1
15	DAZARD_UV_RESPONSE_CLUSTER_G1	61	-1.87974	-1.77812	-1.35537	-1.94555	3	10	143	2	0.242908	39.5		DAZARD_UV_RESPONSE_CLUSTER_G1	http://www.broadinstitute.org/gsea/msigdb/cards/DAZARD_UV_RESPONSE_CLUSTER_G1	RPL36A	CHRNB4	GHRH	UQCRB	TXN	EIF2AK2	ZNF330	NOL7	PDLIM5	COX7A2	ATP5I	ZNF623	RPL38	DYNLL1	SNRPE	ERCC2	HSP90AB1	CXCR3	NDUFC1	HTR4	RPL31	SFN	RANBP1	STK17B	RPS17	COX7C	SPTBN1	NR4A2	CRYBA4	RPS23	RPL30	CHRNB1	MYF6	GUK1
16	GINESTIER_BREAST_CANCER_ZNF217_AMPLIFIED_DN	305	-1.71349	-1.59352	-1.73904	-1.61191	17	58	3	94	0.550969	43		GINESTIER_BREAST_CANCER_ZNF217_AMPLIFIED_DN	http://www.broadinstitute.org/gsea/msigdb/cards/GINESTIER_BREAST_CANCER_ZNF217_AMPLIFIED_DN	TRMU	C17orf51	LPAR2	DAGLB	SPHK2	MCTP2	ILF3	PHF21A	LOC728701	C14orf166B	SLC23A2	PABPN1	LOC400986	CSNK1E	LOC100289079	USP21	SEMA6B	FXR2	GPC2	HEYL	MBD3	MOGS	TAF1C	ZNF692	C6orf125	ABCA7	WDR85	FTSJD2	NFKBIL1	SOLH	TCHP	NCKAP5L	CSNK1G2	MIRLET7D
17	MENSSEN_MYC_TARGETS	53	-1.57987	-1.67703	-1.4981	-1.73279	78	30	40	25	-0.801782	43.25		MENSSEN_MYC_TARGETS	http://www.broadinstitute.org/gsea/msigdb/cards/MENSSEN_MYC_TARGETS	PHB	NCL	MRPL3	SLPI	RRP9	LDHB	METAP2	FKBP4	HSP90AA1	NME1	NPM1	ENO1	NUTF2	YWHAE	CCNB1	KAT2B	POLR2F	KIAA0664	HSPA1A	EI24	RPS19	TRAP1	MSH2	HSPE1	DNAJB1	MNT	SCARB1	HSP90AB1	HNRPDL	PFKM	HSPA9	NSF	HSPA8	DDX21
18	REACTOME_MITOCHONDRIAL_PROTEIN_IMPORT	49	-1.61446	-1.67045	-1.44204	-1.72828	54	31	68	26	-0.307676	44.75	MPT	REACTOME_MITOCHONDRIAL_PROTEIN_IMPORT	http://www.broadinstitute.org/gsea/msigdb/cards/REACTOME_MITOCHONDRIAL_PROTEIN_IMPORT	COX17	SLC25A13	TIMM17B	TIMM23B	TIMM17A	TOMM40	TIMM44	MTX2	DNAJC19	CHCHD4	GRPEL2	CS	HSCB	CYC1	TIMM8A	LDHD	PMPCA	FXN	SAMM50	FXC1	TIMM13	TIMM10	TIMM9	TIMM8B	GFER	COQ2	C18orf55	SLC25A4	SLC25A6	TIMM22	HSPA9	HSPD1	IDH3G	TOMM5
19	REACTOME_FORMATION_OF_TUBULIN_FOLDING_INTERMEDIATES_BY_CCT_TRIC	18	-1.61052	-1.7585	-1.41302	-1.73739	56	13	89	22	-0.096762	45		REACTOME_FORMATION_OF_TUBULIN_FOLDING_INTERMEDIATES_BY_CCT_TRIC	http://www.broadinstitute.org/gsea/msigdb/cards/REACTOME_FORMATION_OF_TUBULIN_FOLDING_INTERMEDIATES_BY_CCT_TRIC	TUBA1B	TUBB3	TUBB4A	TUBB4B	CCT7	CCT4	CCT2	CCT8	TUBA3D	CCT5	TUBB2B	LOC654264	TCP1	CCT3	TUBA4A	TUBA3C	TUBB2A	TUBA1A	TUBB1	TUBB6	TUBA1C	CCT6A
20	PENG_GLUTAMINE_DEPRIVATION_DN	322	-1.6178	-1.71749	-1.50024	-1.63002	52	16	38	77	0.48983	45.75		PENG_GLUTAMINE_DEPRIVATION_DN	http://www.broadinstitute.org/gsea/msigdb/cards/PENG_GLUTAMINE_DEPRIVATION_DN	PSG11	PRMT1	TUBB4A	PFKP	NME1	CHD4	C1QBP	FABP5	YPEL1	PSMD8	XBP1	DIMT1	HSPE1	ERF	EIF4G1	GSPT1	DDX19B	EXOSC7	ACAT2	PWP2	PSMB6	ILF2	CTSC	DLEU1	PSMD3	BYSL	XRCC5	VDAC1	STAT1	PPP2R2A	RHOG	TRIM28	HSPA4	MED12
21	BASSO_B_LYMPHOCYTE_NETWORK	140	-1.55086	-1.6053	-1.49382	-1.95957	93	50	43	1	-0.969912	46.75		BASSO_B_LYMPHOCYTE_NETWORK	http://www.broadinstitute.org/gsea/msigdb/cards/BASSO_B_LYMPHOCYTE_NETWORK	PAICS	TCP1	FEN1	ZYX	HSPA9	PSMB2	AHNAK	BHLHE40	POLD2	HCG26	EIF4G1	BUD31	TCEB1	LSM3	MYL12A	POLR2F	FAM65B	NDUFAB1	SNRPF	MAP1B	GABARAP	CYLD	SSBP1	RUVBL2	SAT1	SLC25A4	TPX2	HLA-E	MAD2L1	SUN2	UCHL1	WDR18	USP4	HNRNPAB
22	REACTOME_PROTEIN_FOLDING	48	-1.58013	-1.60808	-1.48181	-1.72547	77	48	49	28	-0.935821	50.5		REACTOME_PROTEIN_FOLDING	http://www.broadinstitute.org/gsea/msigdb/cards/REACTOME_PROTEIN_FOLDING	TUBA1B	TUBB3	TUBB4A	TUBB4B	PFDN6	NOP56	ARFGEF2	CCT7	CCT4	CCT2	CCT8	FKBP9	TUBA3D	TBCB	XRN2	CCT5	FBXW2	FBXL3	FBXL5	FBXO6	FBXO4	AP3M1	TUBB2B	KIFC3	PFDN1	PFDN2	PFDN4	PFDN5	FBXW5	FBXW7	ACTB	KIF13A	FBXW4	LOC654264
23	REACTOME_PREFOLDIN_MEDIATED_TRANSFER_OF_SUBSTRATE_TO_CCT_TRIC	24	-1.63577	-1.69398	-1.4415	-1.62236	43	25	69	82	0.811364	54.75		REACTOME_PREFOLDIN_MEDIATED_TRANSFER_OF_SUBSTRATE_TO_CCT_TRIC	http://www.broadinstitute.org/gsea/msigdb/cards/REACTOME_PREFOLDIN_MEDIATED_TRANSFER_OF_SUBSTRATE_TO_CCT_TRIC	TUBB3	TUBB4A	TUBB4B	PFDN6	CCT7	CCT4	CCT2	CCT8	TUBA3D	CCT5	TUBB2B	PFDN1	PFDN2	PFDN4	PFDN5	ACTB	LOC654264	TCP1	CCT3	TUBA4A	TUBA3C	TUBB2A	VBP1	TUBA1A	TUBB1	TUBB6	TUBA1C	CCT6A
24	MELLMAN_TUT1_TARGETS_UP	18	-1.5333	-1.78094	-1.40697	-1.76779	110	9	93	15	-0.497161	56.75		MELLMAN_TUT1_TARGETS_UP	http://www.broadinstitute.org/gsea/msigdb/cards/MELLMAN_TUT1_TARGETS_UP	SLU7	RPL23	PAPOLG	TXNDC2	NFE2L2	DDX52	SNX13	SF3A2	SNX17	PTBP1	ATF6	MTHFD2L	NDUFV3	TKT	SDR42E1	MTHFD2	LARP1	SF3B14	G6PD
25	REACTOME_METABOLISM_OF_NUCLEOTIDES	67	-1.65607	-1.5246	-1.42704	-1.74173	31	103	77	20	-0.195395	57.75		REACTOME_METABOLISM_OF_NUCLEOTIDES	http://www.broadinstitute.org/gsea/msigdb/cards/REACTOME_METABOLISM_OF_NUCLEOTIDES	ADA	PAICS	ADSSL1	ADK	CTPS	UPP2	ADSL	ADSS	ADAL	DCK	DCTD	DGUOK	DHODH	DPYD	DPYS	DTYMK	DUT	TYMP	AK1	AK2	NT5C2	GART	AK5	AMPD1	AMPD2	AMPD3	GLRX	GMPR	GPX1	GSR	GUK1	NT5C	HPRT1	APRT
26	REACTOME_METABOLISM_OF_PROTEINS	404	-1.73455	-1.69869	-1.39701	-1.60167	13	22	104	99	0.901695	59.5		REACTOME_METABOLISM_OF_PROTEINS	http://www.broadinstitute.org/gsea/msigdb/cards/REACTOME_METABOLISM_OF_PROTEINS	PIGK	COX17	MUC12	PREB	SLC25A13	ALG3	TIMM17B	B3GNT3	TUBA1B	TUBB3	TUBB4A	TUBB4B	SEC24B	TIMM23B	TIMM17A	TOMM40	TIMM44	PFDN6	SEC23A	NOP56	ARFGEF2	CCT7	CCT4	CCT2	ST6GALNAC2	MTX2	B3GNT2	CCT8	MAN1A2	SEC61B	RPL35	GALNT6	GALNT5	MAN1B1
27	BILANGES_RAPAMYCIN_SENSITIVE_VIA_TSC1_AND_TSC2	71	-1.56499	-1.69809	-1.39402	-1.70788	84	23	106	35	-0.209414	62		BILANGES_RAPAMYCIN_SENSITIVE_VIA_TSC1_AND_TSC2	http://www.broadinstitute.org/gsea/msigdb/cards/BILANGES_RAPAMYCIN_SENSITIVE_VIA_TSC1_AND_TSC2	SLC25A3	NUDT21	IGBP1	TUBB2A	CCT2	PRDX3	POLR1C	SERPINB6	KDELR1	SLC25A5	IMPDH2	BRI3BP	TUBB4A	HNRNPA1	ACBD6	TSPAN15	MRPL30	HSPB11	RPS20	NOL3	RPS28	RPL31	TCP1	BGN	NAP1L1	CCT4	TOMM20	ZNF496	AIMP1	EIF2S3	CS	BTF3	UQCRFS1	GAPDHS
28	JUBAN_TARGETS_OF_SPI1_AND_FLI1_DN	86	-1.74827	-1.63784	-1.30678	-1.77924	11	40	198	11	0.227363	65		JUBAN_TARGETS_OF_SPI1_AND_FLI1_DN	http://www.broadinstitute.org/gsea/msigdb/cards/JUBAN_TARGETS_OF_SPI1_AND_FLI1_DN	HPRT1	KCNN4	SYNCRIP	SNRPB	PUS7	NDNL2	MYC	MBD2	PDE4DIP	PLD2	PTGIR	EIF4G1	SELRC1	ASB2	SPATS2	HSPA8	IGF2	TUBB	SMARCC1	NFYA	2018-09-09	FADS2	ZFP36L2	BMPR1B	SRSF2	TNFRSF1B	ETHE1	LOC100287718	ERCC8	ARPC2	WDR4	JAG2	TRIAP1	HRC
29	SCHLOSSER_SERUM_RESPONSE_AUGMENTED_BY_MYC	102	-1.63903	-1.68106	-1.59949	-1.50271	38	27	14	191	0.694421	67.5		SCHLOSSER_SERUM_RESPONSE_AUGMENTED_BY_MYC	http://www.broadinstitute.org/gsea/msigdb/cards/SCHLOSSER_SERUM_RESPONSE_AUGMENTED_BY_MYC	BCR	OTUB1	CUL5	ZBED1	BDKRB2	KAT5	SLC2A5	UBTF	CSNK2B	MASP2	CYHR1	PURA	LSM12	SUPT5H	EIF4A1	TCF25	UQCR11	RGP1	NKTR	HGS	JTB	PPP2R1A	IDH3B	MED6	MPHOSPH9	TP53	ARHGDIA	CYC1	LOC100289561	PDAP1	PRPF19	CTRL	RAD23A	NUP50
30	HOLLEMAN_VINCRISTINE_RESISTANCE_ALL_DN	19	-1.63446	-1.69878	-1.29337	-1.83762	45	21	220	6	0.1066	73		HOLLEMAN_VINCRISTINE_RESISTANCE_ALL_DN	http://www.broadinstitute.org/gsea/msigdb/cards/HOLLEMAN_VINCRISTINE_RESISTANCE_ALL_DN	RPL23A	CD44	RPS12	RASGRP2	SCNM1	HNRNPU	RPS15A	RPS24	LSM7	RPL10	RPL12	VIM	RPS2	TMSB10	HMGB1	RPL31	RPLP2	INTS1	ATP13A2
31	ZHANG_RESPONSE_TO_CANTHARIDIN_DN	67	-1.66719	-1.58899	-1.32045	-1.70832	28	60	179	34	0.250706	75.25		ZHANG_RESPONSE_TO_CANTHARIDIN_DN	http://www.broadinstitute.org/gsea/msigdb/cards/ZHANG_RESPONSE_TO_CANTHARIDIN_DN	SNRPD1	NDUFB6	TIMM17B	SLC25A6	HARS2	SLK	SLC27A2	RRM2	RPL4	TRAP1	SNRPA1	EEF1D	RRM1	NOP16	PA2G4	ATP5G3	PRIM1	CDK4	MCM7	RHOC	TKT	TUBB7P	RPL15	NDUFB2	FABP5	ERCC2	RUVBL2	ZFYVE26	SSSCA1	IDH3A	MRPL3	FANCG	PIK3CA	MSH6
32	REACTOME_CROSS_PRESENTATION_OF_SOLUBLE_EXOGENOUS_ANTIGENS_ENDOSOMES	46	-1.50441	-1.53139	-1.49044	-1.71489	130	96	46	30	-0.983596	75.5		REACTOME_CROSS_PRESENTATION_OF_SOLUBLE_EXOGENOUS_ANTIGENS_ENDOSOMES	http://www.broadinstitute.org/gsea/msigdb/cards/REACTOME_CROSS_PRESENTATION_OF_SOLUBLE_EXOGENOUS_ANTIGENS_ENDOSOMES	PSMD14	PSMA8	FCGR1A	FCGR1B	PSME4	MRC1	CD207	PSMA1	PSMA2	PSMA3	PSMA4	PSMA5	PSMA6	PSMA7	PSMB1	PSMB2	PSMB3	PSMB4	PSMB5	PSMB6	PSMB7	PSMB8	PSMB9	PSMB10	PSMC1	PSMC2	PSMC3	PSMC4	PSMC5	PSMC6	PSMD1	PSMD2	PSMD3	PSMD4
33	PENG_LEUCINE_DEPRIVATION_DN	184	-1.5556	-1.69763	-1.41906	-1.58794	91	24	83	111	0.410748	77.25		PENG_LEUCINE_DEPRIVATION_DN	http://www.broadinstitute.org/gsea/msigdb/cards/PENG_LEUCINE_DEPRIVATION_DN	MAP2K3	SRM	HSP90B1	C11orf9	HSP90AA1	PTGES3	CALR	WDR43	DDX21	CCT4	BCL2L1	RCC1	COPS2	PSMD3	BYSL	PSMA5	RRP7B	NCL	SLC29A1	ACAT2	CCT2	DNAJA1	FDPS	EIF2S1	DHX9	ZC3H3	PSMA3	DNAJB6	MRPL3	PLCG1	ADRM1	PSMD1	GCDH	SCD
34	DANG_MYC_TARGETS_UP	134	-1.59363	-1.60802	-1.31729	-1.78333	68	49	183	10	-0.069444	77.5		DANG_MYC_TARGETS_UP	http://www.broadinstitute.org/gsea/msigdb/cards/DANG_MYC_TARGETS_UP	EIF3C	MRTO4	RPS20	TP53	RPP30	SRSF7	SURF6	NBN	UXT	RPL13	NUP155	PPAT	PYCR1	CDC25C	HMGA1	CCNB1	RPS16	CCND2	UCHL1	SRM	HNRNPA1	CAD	TOMM22	PPIA	POLD2	CSDA	CCKBR	ODC1	SLC25A3	EIF4A1	CDC25A	MTHFD1	RPS6KA2	CSTB
35	REACTOME_TRNA_AMINOACYLATION	42	-1.45583	-1.65277	-1.66954	-1.61714	181	36	6	90	-0.509251	78.25		REACTOME_TRNA_AMINOACYLATION	http://www.broadinstitute.org/gsea/msigdb/cards/REACTOME_TRNA_AMINOACYLATION	FARSB	WARS2	FARS2	EARS2	AARS	DARS	EPRS	FARSA	LARS2	HARS2	PARS2	GARS	PPA2	HARS	IARS	KARS	MARS	NARS	YARS2	LARS	PPA1	SARS2	DARS2	IARS2	RARS2	VARS2	AARS2	QARS	RARS	SARS	TARS	VARS	WARS	CARS2
36	NIKOLSKY_BREAST_CANCER_5P15_AMPLICON	23	-1.58963	-1.55096	-1.46954	-1.59107	74	78	53	108	0.438641	78.25		NIKOLSKY_BREAST_CANCER_5P15_AMPLICON	http://www.broadinstitute.org/gsea/msigdb/cards/NIKOLSKY_BREAST_CANCER_5P15_AMPLICON	SLC6A19	TERT	PLEKHG4B	CEP72	AHRR	ZDHHC11	SLC9A3	BRD9	LRRC14B	SLC6A3	SDHA	TPPP	CCDC127	EXOC3	MRPL36	SLC6A18	TRIP13	C5orf38	IRX2	NDUFS6	CLPTM1L	SLC12A7	IRX4	LPCAT1	PDCD6	NKD2
37	SCHUHMACHER_MYC_TARGETS_UP	78	-1.55073	-1.55331	-1.41713	-1.64854	94	77	85	61	-0.838612	79.25		SCHUHMACHER_MYC_TARGETS_UP	http://www.broadinstitute.org/gsea/msigdb/cards/SCHUHMACHER_MYC_TARGETS_UP	POLR2H	NAMPT	ATP1B3	RCC1	NEFH	PRDX4	CYP51A1	TMEM97	PPAT	FKBP4	MGST1	MRPL3	PYCR1	NOLC1	AK4	PRPS2	IMPDH2	TRAP1	SLC39A6	KIAA0020	RABEPK	PNO1	EXOSC7	SRPK1	LRP8	ODC1	SRM	DCUN1D4	CYCS	DHODH	RRP1B	TARBP1	DDX10	AKAP1
38	NIKOLSKY_BREAST_CANCER_7P22_AMPLICON	33	-1.52522	-1.52247	-1.49441	-1.65593	118	105	42	56	-0.870741	80.25		NIKOLSKY_BREAST_CANCER_7P22_AMPLICON	http://www.broadinstitute.org/gsea/msigdb/cards/NIKOLSKY_BREAST_CANCER_7P22_AMPLICON	TTYH3	CHST12	SUN1	ACTB	BRAT1	GNA12	RADIL	FOXK1	COX19	GPER	C7orf50	PAPOLB	SLC29A4	LFNG	AMZ1	IQCE	INTS1	WIPI2	FBXL18	TMEM184A	NUDT1	FTSJ2	UNCX	ADAP1	TNRC18	CYP2W1	SNX8	FAM20C	KIAA0415	MICALL2	PSMG3	ZFAND2A	MAD1L1	GET4
39	YAGI_AML_RELAPSE_PROGNOSIS	34	-1.51164	-1.4899	-1.48212	-1.73521	125	130	48	24	-0.924416	81.75		YAGI_AML_RELAPSE_PROGNOSIS	http://www.broadinstitute.org/gsea/msigdb/cards/YAGI_AML_RELAPSE_PROGNOSIS	RAB32	CLIP2	PTP4A2	OGT	GRIK5	TIAL1	CD14	TUG1	AZU1	GABARAP	HOMER3	VAT1	NPC2	ATP6V0B	LUZP1	APLP2	TSPO	HNRNPD	ENSA	XPO1	TKT	KAT2A	NFKBIA	NME1	BST1	HSPE1	CDK6	POLR2H	VDAC1	ECE2	PGD	TYMP	CD68	LBR
40	CHARAFE_BREAST_CANCER_LUMINAL_VS_BASAL_UP	355	-1.65887	-1.63686	-1.52449	-1.46038	30	41	33	244	0.781229	87		CHARAFE_BREAST_CANCER_LUMINAL_VS_BASAL_UP	http://www.broadinstitute.org/gsea/msigdb/cards/CHARAFE_BREAST_CANCER_LUMINAL_VS_BASAL_UP	PRRC2C	CHN2	HPN	FRMD4A	KIAA1211	SPDEF	KIAA0232	FUS	THSD4	TBC1D16	AR	PRR14	RND1	TNIP1	ESR1	SLC9A3R1	DKFZP586I1420	SLC44A4	ZNF84	RAB40C	USP42	MAPK9	CACNB3	C17orf62	RAB11FIP3	PRLR	NPDC1	SIDT2	CHTOP	ABHD12	ARRB1	TBC1D30	CYB561	ASTN2
41	REACTOME_MITOCHONDRIAL_TRNA_AMINOACYLATION	21	-1.49104	-1.70466	-1.64613	-1.51155	140	18	10	183	0.179529	87.75	MPT	REACTOME_MITOCHONDRIAL_TRNA_AMINOACYLATION	http://www.broadinstitute.org/gsea/msigdb/cards/REACTOME_MITOCHONDRIAL_TRNA_AMINOACYLATION	WARS2	FARS2	EARS2	LARS2	HARS2	PARS2	GARS	PPA2	KARS	YARS2	SARS2	DARS2	IARS2	RARS2	VARS2	AARS2	QARS	CARS2	NARS2	TARS2	MARS2
42	LAIHO_COLORECTAL_CANCER_SERRATED_DN	75	-1.64065	-1.46177	-1.59301	-1.54725	36	154	16	146	0.343647	88		LAIHO_COLORECTAL_CANCER_SERRATED_DN	http://www.broadinstitute.org/gsea/msigdb/cards/LAIHO_COLORECTAL_CANCER_SERRATED_DN	NIPSNAP3B	PKD1P1	OGT	PTCH1	SLC26A6	PRRC2A	ERBB3	DLGAP4	ZFP36L1	ADD1	BRD1	SCAF4	ECHDC2	TRIM31	ZNF652	ERAL1	APBB3	ENGASE	KATNB1	RPL18	REPIN1	MED14	LOC440434	SRRM2	NPIP	CCNJ	ETS2	STX16	EPHB2	PHKB	ASXL1	INPP5D	CDK16	ELMO2
43	REACTOME_METABOLISM_OF_RNA	250	-1.52488	-1.60968	-1.35214	-1.69597	119	47	147	40	-0.333715	88.25		REACTOME_METABOLISM_OF_RNA	http://www.broadinstitute.org/gsea/msigdb/cards/REACTOME_METABOLISM_OF_RNA	SNUPN	PSMD14	PRMT5	PAIP1	NUP50	RNPS1	NUPL2	LSM6	DDX20	RPL35	EXOSC8	EXOSC6	SNRPD2P1	CLNS1A	NUP35	MAPK14	PSMA8	RPL7AP27	DDX6	DCP2	DCP1B	EIF4A1	EIF4A2	EIF4B	EIF4E	EIF4G1	ELAVL1	AKT1	ETF1	FAU	PATL1	CASC3	DIS3	NCBP2
44	REACTOME_METABOLISM_OF_MRNA	207	-1.5617	-1.62182	-1.30362	-1.71727	87	42	206	29	-0.0160186	91		REACTOME_METABOLISM_OF_MRNA	http://www.broadinstitute.org/gsea/msigdb/cards/REACTOME_METABOLISM_OF_MRNA	PSMD14	PAIP1	RNPS1	LSM6	RPL35	EXOSC8	EXOSC6	MAPK14	PSMA8	RPL7AP27	DDX6	DCP2	DCP1B	EIF4A1	EIF4A2	EIF4B	EIF4E	EIF4G1	ELAVL1	AKT1	ETF1	FAU	PATL1	CASC3	DIS3	NCBP2	EXOSC7	SMG1	PSME4	SMG6	SMG5	EXOSC2	RPL13A	EDC4
45	IRITANI_MAD1_TARGETS_DN	46	-1.63411	-1.80219	-1.26882	-1.64427	46	7	255	67	0.363885	93.75		IRITANI_MAD1_TARGETS_DN	http://www.broadinstitute.org/gsea/msigdb/cards/IRITANI_MAD1_TARGETS_DN	WDR74	POLD1	LONP1	NPM1	RPL10A	RPL18	RPL29	FBL	PPA1	CAD	EIF1AX	DCTPP1	BABAM1	EEF2	EEF1A1	APEX1	RPL13	CDK1	SLC16A1	RARS	CPSF3	RAD23B	UQCRC1	RPL12	MYBBP1A	EEF1G	MRPS18B	C1QBP	HNRNPH2	DTD1	GPAM	NME2	ASS1	HSPA9
46	LI_DCP2_BOUND_MRNA	88	-1.7261	-1.54331	-1.32292	-1.57698	15	85	176	117	0.763949	98.25		LI_DCP2_BOUND_MRNA	http://www.broadinstitute.org/gsea/msigdb/cards/LI_DCP2_BOUND_MRNA	ADA	PSMC5	NOL7	PPP1R7	HSP90B1	ETFB	UFC1	PI4KAP1	RUVBL2	ZNF593	DEAF1	HSD17B10	RPS5	NARF	TRIB3	PHGDH	DCXR	RFC2	PITRM1	CUEDC2	APEH	DNTTIP2	RPSA	TACO1	CHAF1A	ACBD3	CHMP2A	SRRM2	EXOSC4	DGCR6	MRPL23	C12orf10	MRPL12	BID
47	OZEN_MIR125B1_TARGETS	25	-1.51076	-1.53482	-1.47465	-1.56899	126	91	50	128	-0.12321	98.75		OZEN_MIR125B1_TARGETS	http://www.broadinstitute.org/gsea/msigdb/cards/OZEN_MIR125B1_TARGETS	MKNK2	ULK3	CASC3	PLEKHA8	SEL1L	LACTB	QSOX2	SLC7A6	RNF144A	SMARCD2	CBFB	EIF4EBP1	ATXN1	TP53INP1	PPAT	SLC35A4	KCNS3	ABCC4	SAMD10	CGN	STAT3	LYPLA2	GTPBP2	SLC7A1	RLIM
48	REACTOME_DESTABILIZATION_OF_MRNA_BY_AUF1_HNRNP_D0	49	-1.40048	-1.57621	-1.51579	-1.66072	253	63	34	53	-0.794476	100.75		REACTOME_DESTABILIZATION_OF_MRNA_BY_AUF1_HNRNP_D0	http://www.broadinstitute.org/gsea/msigdb/cards/REACTOME_DESTABILIZATION_OF_MRNA_BY_AUF1_HNRNP_D0	PSMD14	PSMA8	EIF4G1	PSME4	PABPC1	HNRNPD	HSPA1B	HSPA8	HSPB1	PSMA1	PSMA2	PSMA3	PSMA4	PSMA5	PSMA6	PSMA7	PSMB1	PSMB2	PSMB3	PSMB4	PSMB5	PSMB6	PSMB7	PSMB8	PSMB9	PSMB10	PSMC1	PSMC2	PSMC3	PSMC4	PSMC5	PSMC6	PSMD1	PSMD2
49	JIANG_AGING_HYPOTHALAMUS_UP	46	-1.61597	-1.59159	-1.25902	-1.77534	53	59	278	14	0.110033	101		JIANG_AGING_HYPOTHALAMUS_UP	http://www.broadinstitute.org/gsea/msigdb/cards/JIANG_AGING_HYPOTHALAMUS_UP	HSD17B4	PRDX1	PAFAH1B1	THY1	CASP6	NDUFB5	B2M	TBCA	ATP5O	CCT6A	HK1	HEXB	UBA1	COX7A2	SNX2	C1QBP	COX7B	PSMA4	ANP32B	TPD52	ACTB	TAF10	CLK1	PPP1R7	USMG5	HBA1	M6PR	CTSS	PSMA6	2018-09-04	MT1A	PREP	ATPIF1	RPS12
50	NIKOLSKY_BREAST_CANCER_16P13_AMPLICON	101	-1.54	-1.43647	-1.58029	-1.59189	104	183	19	106	-0.304455	103		NIKOLSKY_BREAST_CANCER_16P13_AMPLICON	http://www.broadinstitute.org/gsea/msigdb/cards/NIKOLSKY_BREAST_CANCER_16P13_AMPLICON	RAB40C	NUBP2	JMJD8	LMF1	AXIN1	ZNF598	RAB26	ZG16B	SEPX1	ZSCAN10	PKD1	C16orf11	RNF151	NTHL1	FLYWCH2	ZNF205	WDR24	PRSS33	RGS11	EME2	FAM195A	MMP25	PAQR4	NME3	FBXL16	MSLNL	HS3ST6	C1QTNF8	C16orf13	SOLH	GFER	TPSG1	WFIKKN1	DECR2
51	SANSOM_APC_MYC_TARGETS	212	-1.68473	-1.54127	-1.43892	-1.46642	21	87	70	235	0.875299	103.25		SANSOM_APC_MYC_TARGETS	http://www.broadinstitute.org/gsea/msigdb/cards/SANSOM_APC_MYC_TARGETS	KLF6	ACHE	DNM1L	ATF6	HIPK1	SRSF2	ABHD14A	CXXC1	WDR48	NDST1	PMM1	DHCR24	C4orf43	CCDC94	SF3B5	TGIF2	NHP2	LIMS1	ARHGEF12	SH3D19	LIG3	POFUT1	COX10	C16orf88	ROR2	DPH2	WDR33	MRPL38	NPTX2	MDN1	FADS3	C20orf27	MIF	WHSC1
52	BARRIER_CANCER_RELAPSE_NORMAL_SAMPLE_DN	30	-1.60849	-1.65831	-1.66583	-1.40551	57	34	7	317	0.676832	103.75		BARRIER_CANCER_RELAPSE_NORMAL_SAMPLE_DN	http://www.broadinstitute.org/gsea/msigdb/cards/BARRIER_CANCER_RELAPSE_NORMAL_SAMPLE_DN	CNPY3	ALG13	ZFP36L1	C17orf70	CDK10	BCR	NELF	NFE2L1	PPP1R15A	SUPT5H	TCIRG1	TLE6	JUN	HSPA1A	AKAP17A	PSD4	INTS1	KIAA0195	SPG7	ATG4B	LAMP1	TYK2	TBC1D2B	GNB1L	RHOT2	CSNK1G2	STK25	N4BP2L2	VPS37C	CPSF1	SPTAN1
53	REACTOME_ANTIGEN_PROCESSING_CROSS_PRESENTATION	71	-1.53405	-1.4398	-1.42861	-1.65455	108	180	74	57	-0.613932	104.75		REACTOME_ANTIGEN_PROCESSING_CROSS_PRESENTATION	http://www.broadinstitute.org/gsea/msigdb/cards/REACTOME_ANTIGEN_PROCESSING_CROSS_PRESENTATION	PSMD14	SEC61B	PSMA8	CTSS	CYBA	CYBB	FCGR1A	FCGR1B	PSME4	SEC61G	PDIA3	SEC61A1	HLA-A	HLA-B	HLA-C	HLA-F	HLA-G	ITGAV	ITGB5	LNPEP	MRC1	NCF2	NCF4	CD207	SEC61A2	B2M	PSMA1	PSMA2	PSMA3	PSMA4	PSMA5	PSMA6	PSMA7	PSMB1
54	REACTOME_P53_INDEPENDENT_G1_S_DNA_DAMAGE_CHECKPOINT	47	-1.40584	-1.59382	-1.42114	-1.6968	244	57	80	39	-0.811553	105		REACTOME_P53_INDEPENDENT_G1_S_DNA_DAMAGE_CHECKPOINT	http://www.broadinstitute.org/gsea/msigdb/cards/REACTOME_P53_INDEPENDENT_G1_S_DNA_DAMAGE_CHECKPOINT	PSMD14	CHEK1	CHEK2	PSMA8	PSME4	ATM	PSMA1	PSMA2	PSMA3	PSMA4	PSMA5	PSMA6	PSMA7	PSMB1	PSMB2	PSMB3	PSMB4	PSMB5	PSMB6	PSMB7	PSMB8	PSMB9	PSMB10	PSMC1	PSMC2	PSMC3	PSMC4	PSMC5	PSMC6	PSMD1	PSMD2	PSMD3	PSMD4	PSMD5
55	PENG_GLUCOSE_DEPRIVATION_UP	42	-1.57108	-1.5752	-1.50801	-1.46326	82	64	36	240	0.628294	105.5		PENG_GLUCOSE_DEPRIVATION_UP	http://www.broadinstitute.org/gsea/msigdb/cards/PENG_GLUCOSE_DEPRIVATION_UP	AARS	CORO1A	MS4A1	C2orf27B	CTTN	TLX2	MYB	PYCR1	MFNG	GM2A	LRRC59	TCF20	SBF1	CTSD	MAP2K3	OCLN	MGST2	ASNS	WARS	LTBR	LOC100288583	CLCN6	DRAP1	PLOD1	C1orf61	ESR1	ACD	MSMO1	CARS	CAPN3	CEBPB	AGFG2	UCKL1	ADA
56	SPIELMAN_LYMPHOBLAST_EUROPEAN_VS_ASIAN_UP	463	-1.61181	-1.52406	-1.34626	-1.58375	55	104	151	113	0.722458	105.75		SPIELMAN_LYMPHOBLAST_EUROPEAN_VS_ASIAN_UP	http://www.broadinstitute.org/gsea/msigdb/cards/SPIELMAN_LYMPHOBLAST_EUROPEAN_VS_ASIAN_UP	NDUFS6	LCP2	TP53	FBN1	GRK6	HTT	MEIS2	WRAP73	TRA2A	TEX264	CDC20	ARF1	POMZP3	ACOT7	BCAT2	IFI16	ATP5J	MEF2D	CEPT1	NDUFA3	KIF20A	TOMM40	MTCP1NB	DPYSL2	OAZ1	PIN1	EBP	TECR	PMF1	DVL1	HIST1H2BD	CNPY3	CHUK	PARK7
57	KEGG_PROTEASOME	41	-1.38855	-1.55371	-1.49615	-1.66949	266	76	41	47	-0.836753	107.5		KEGG_PROTEASOME	http://www.broadinstitute.org/gsea/msigdb/cards/KEGG_PROTEASOME	LOC652826	PSMD11	PSMD12	PSMC1P4	PSMD13	PSMB11	PSMA1	PSMD4	POMP	PSMD6	PSMD7	PSMA5	PSMD8	PSMA4	PSMA3	PSMA2	PSMF1	IFNG	PSME4	PSME3	LOC100132108	PSMB10	PSMB9	PSMD2	PSMD3	PSMC6	PSMD1	PSMC4	PSMB3	PSMC5	PSMD14	PSMB2	PSME1	PSMC3
58	LI_AMPLIFIED_IN_LUNG_CANCER	170	-1.56464	-1.59789	-1.28063	-1.65691	85	53	238	55	0.139277	107.75		LI_AMPLIFIED_IN_LUNG_CANCER	http://www.broadinstitute.org/gsea/msigdb/cards/LI_AMPLIFIED_IN_LUNG_CANCER	SPINT2	CRABP2	ATP1B1	NME2	RPS5	EEF1A2	DAP	VEGFA	CBX3	RPL28	TIMP1	CDK2AP2	SPP1	LDHB	ENC1	SYNGR2	HAX1	DPP7	TRIM28	SPINT1	NQO1	GIPR	ATP5J2	CSTB	RPL7	GALNS	RPL10A	HYOU1	THBS2	MUC1	DDOST	SOX4	S100P	KRT7
59	SHEPARD_CRUSH_AND_BURN_MUTANT_UP	187	-1.64452	-1.59611	-1.35221	-1.50091	35	55	146	196	0.975097	108		SHEPARD_CRUSH_AND_BURN_MUTANT_UP	http://www.broadinstitute.org/gsea/msigdb/cards/SHEPARD_CRUSH_AND_BURN_MUTANT_UP	MRPS26	DUSP4	MEGF6	SIX2	FTSJ3	ID2	SRPRB	MKNK2	PTP4A3	AGK	QARS	CCNG2	BAX	WDR46	ANKRD22	HSPA4	PFKFB3	ATF3	SAMM50	MBLAC1	ELOVL1	GCNT4	BOP1	IGFBP1	ABCF2	CYR61	SSR1	C6	CIRH1A	PIM1	SLC16A6	MAGEE1	C21orf33	HSPA1L
60	REACTOME_SYNTHESIS_AND_INTERCONVERSION_OF_NUCLEOTIDE_DI_AND_TRIPHOSPHATES	19	-1.5977	-1.4325	-1.33955	-1.71386	64	186	157	32	-0.219706	109.75		REACTOME_SYNTHESIS_AND_INTERCONVERSION_OF_NUCLEOTIDE_DI_AND_TRIPHOSPHATES	http://www.broadinstitute.org/gsea/msigdb/cards/REACTOME_SYNTHESIS_AND_INTERCONVERSION_OF_NUCLEOTIDE_DI_AND_TRIPHOSPHATES	CTPS	DTYMK	AK1	AK2	AK5	GLRX	GSR	GUK1	NME1	NME2	NME4	RRM2B	CMPK1	CTPS2	RRM1	RRM2	NME1-NME2	TXN	TXNRD1
61	REACTOME_P53_DEPENDENT_G1_DNA_DAMAGE_RESPONSE	52	-1.45067	-1.49825	-1.44954	-1.63207	188	117	61	75	-0.894098	110.25		REACTOME_P53_DEPENDENT_G1_DNA_DAMAGE_RESPONSE	http://www.broadinstitute.org/gsea/msigdb/cards/REACTOME_P53_DEPENDENT_G1_DNA_DAMAGE_RESPONSE	CDK2	PSMD14	CDKN1A	CDKN1B	PSMA8	PSME4	MDM2	ATM	PSMA1	PSMA2	PSMA3	PSMA4	PSMA5	PSMA6	PSMA7	PSMB1	PSMB2	PSMB3	PSMB4	PSMB5	PSMB6	PSMB7	PSMB8	PSMB9	PSMB10	PSMC1	PSMC2	PSMC3	PSMC4	PSMC5	PSMC6	PSMD1	PSMD2	PSMD3
62	CREIGHTON_AKT1_SIGNALING_VIA_MTOR_UP	34	-1.63517	-1.59767	-1.38858	-1.46614	44	54	108	236	0.921482	110.5		CREIGHTON_AKT1_SIGNALING_VIA_MTOR_UP	http://www.broadinstitute.org/gsea/msigdb/cards/CREIGHTON_AKT1_SIGNALING_VIA_MTOR_UP	NEDD8	BRMS1	CDK16	SPINT1	DDR1	LASP1	CLSTN1	MVK	PRKCD	UBE2M	RNF126	NEU1	CORO1B	CYB561	KCTD5	SYNJ2BP	CDC34	TJP3	HNRNPAB	SLC37A1	PVRL2	ADIPOR1	BSG	BIK	AKT1	DUSP10	MMP15	POR	GPX4	ARHGEF16	CLDN3	TMED10	TOLLIP	PMPCA
63	KEGG_AMINOACYL_TRNA_BIOSYNTHESIS	41	-1.43584	-1.64154	-1.59334	-1.49437	199	37	15	200	-0.0243892	112.75		KEGG_AMINOACYL_TRNA_BIOSYNTHESIS	http://www.broadinstitute.org/gsea/msigdb/cards/KEGG_AMINOACYL_TRNA_BIOSYNTHESIS	CARS2	DARS2	RARS	SARS	VARS2	YARS2	WARS	AARS	FARSA	HARS	SARS2	RARS2	NARS	LARS2	FARSB	AARS2	YARS	NARS2	GARS	IARS2	KARS	WARS2	TARSL2	LARS	VARS	PARS2	MARS2	CARS	IARS	TARS2	SEPSECS	MTFMT	TARS	DARS
64	REACTOME_REGULATION_OF_MRNA_STABILITY_BY_PROTEINS_THAT_BIND_AU_RICH_ELEMENTS	80	-1.39035	-1.55593	-1.57383	-1.60884	262	72	21	97	-0.676169	113		REACTOME_REGULATION_OF_MRNA_STABILITY_BY_PROTEINS_THAT_BIND_AU_RICH_ELEMENTS	http://www.broadinstitute.org/gsea/msigdb/cards/REACTOME_REGULATION_OF_MRNA_STABILITY_BY_PROTEINS_THAT_BIND_AU_RICH_ELEMENTS	PSMD14	EXOSC8	EXOSC6	MAPK14	PSMA8	DCP2	EIF4G1	ELAVL1	AKT1	DIS3	EXOSC7	PSME4	EXOSC2	PABPC1	HNRNPD	HSPA1B	HSPA8	HSPB1	TNPO1	PARN	EXOSC3	EXOSC1	EXOSC9	XRN1	EXOSC4	PRKCA	PRKCD	DCP1A	MAPK11	PSMA1	PSMA2	PSMA3	PSMA4	PSMA5
65	DAIRKEE_TERT_TARGETS_UP	353	-1.68211	-1.49102	-1.31697	-1.57089	22	126	184	127	0.713237	114.75		DAIRKEE_TERT_TARGETS_UP	http://www.broadinstitute.org/gsea/msigdb/cards/DAIRKEE_TERT_TARGETS_UP	ADI1	ILF3	C7orf44	NPRL3	RAB40C	DYNC1LI1	VSNL1	SEMA3G	TRO	EIF3G	C11orf68	HCFC1R1	ARHGEF9	LAMB2	CHTF8	ISOC2	CCS	LHB	DAP3	THRA	FOSL2	MTAP	TMSB10	ELK4	PIK3C3	MANBAL	NDUFA2	IRF2BPL	GPR82	ATP5G2	PTTG1	PQBP1	UBXN6	ALDH7A1
66	JISON_SICKLE_CELL_DISEASE_DN	164	-1.63625	-1.49041	-1.36973	-1.52752	42	129	130	159	0.897796	115		JISON_SICKLE_CELL_DISEASE_DN	http://www.broadinstitute.org/gsea/msigdb/cards/JISON_SICKLE_CELL_DISEASE_DN	SLC25A6	RPL19	PKP3	RPL24	RPL23A	MZF1	RPL7	CSNK1E	CCR7	NACA	EIF4B	B3GNT1	IPCEF1	FNBP4	POLG	TGFB1	CIRBP	ZNF354A	TMEM66	METTL18	HLCS	TOP2B	VPS52	PTPRM	AP1G2	SNRNP200	DUSP2	BTG1	FAM168B	RPL6	ITPKB	FAM102A	EIF3F	RPS27A
67	KEGG_GLYOXYLATE_AND_DICARBOXYLATE_METABOLISM	15	-1.59623	-1.56571	-1.58289	-1.40804	65	68	18	310	0.670778	115.25		KEGG_GLYOXYLATE_AND_DICARBOXYLATE_METABOLISM	http://www.broadinstitute.org/gsea/msigdb/cards/KEGG_GLYOXYLATE_AND_DICARBOXYLATE_METABOLISM	ACO1	GLYCTK	MTHFD2	GRHPR	CS	HAO1	MDH2	MDH1	MTHFD2L	PGP	MTHFD1L	MTHFD1	HAO2	AFMID	HYI	ACO2
68	REACTOME_CDK_MEDIATED_PHOSPHORYLATION_AND_REMOVAL_OF_CDC6	45	-1.42946	-1.48066	-1.42147	-1.67773	212	137	79	43	-0.988259	117.75		REACTOME_CDK_MEDIATED_PHOSPHORYLATION_AND_REMOVAL_OF_CDC6	http://www.broadinstitute.org/gsea/msigdb/cards/REACTOME_CDK_MEDIATED_PHOSPHORYLATION_AND_REMOVAL_OF_CDC6	CDK2	PSMD14	PSMA8	PSME4	PSMA1	PSMA2	PSMA3	PSMA4	PSMA5	PSMA6	PSMA7	PSMB1	PSMB2	PSMB3	PSMB4	PSMB5	PSMB6	PSMB7	PSMB8	PSMB9	PSMB10	PSMC1	PSMC2	PSMC3	PSMC4	PSMC5	PSMC6	PSMD1	PSMD2	PSMD3	PSMD4	PSMD5	PSMD7	PSMD8
69	HONMA_DOCETAXEL_RESISTANCE	34	-1.45591	-1.67977	-1.3091	-1.63316	180	28	194	74	-0.242452	119		HONMA_DOCETAXEL_RESISTANCE	http://www.broadinstitute.org/gsea/msigdb/cards/HONMA_DOCETAXEL_RESISTANCE	PTPLB	APRT	HSPA5	IFI6	CLPTM1L	CTNNB1	CFL1	C19orf10	ANAPC7	RPL38	PPP1R14B	SLC25A3	TUBA1B	DYNLL1	GNB2L1	FXR1	RPN2	MRPL17	GSTP1	TUBB	ANGPTL2	S100A10	UFM1	ATP5E	MAD2L2	NDUFS3	COX7C	GAPDH	ENO1	SQRDL	MX1	CALR	MRPS6	PDCD5
70	REACTOME_HOST_INTERACTIONS_OF_HIV_FACTORS	119	-1.37056	-1.60324	-1.56468	-1.58049	294	52	23	116	-0.597998	121.25		REACTOME_HOST_INTERACTIONS_OF_HIV_FACTORS	http://www.broadinstitute.org/gsea/msigdb/cards/REACTOME_HOST_INTERACTIONS_OF_HIV_FACTORS	AP1M2	PSMD14	CDK9	NUP50	RCC1	NUPL2	PSIP1	AP2M1	AP1S1	AP2S1	LOC128192	NUP35	LOC131691	PSMA8	AP2A1	AP2A2	AP1B1	AP2B1	AP1G1	DOCK2	NUP205	PSME4	NUP210	NUP188	NUP62	FYN	SLC25A4	SLC25A5	SLC25A6	HCK	HLA-A	HMGA1	PPIAP8	NUP43
71	LIN_APC_TARGETS	76	-1.41504	-1.59528	-1.64619	-1.5018	227	56	9	194	-0.178814	121.5		LIN_APC_TARGETS	http://www.broadinstitute.org/gsea/msigdb/cards/LIN_APC_TARGETS	MPZL2	MTA1	SEC61A1	ARHGDIA	GNA12	FBRS	PKP3	PCDH9	EIF5A	ARFGAP1	FLOT2	BCAP31	ETS1	RAB1B	CTDSPL	POLR2E	PFN1	SYK	POLR2A	UBA1	CPSF4	KRT5	CYB5R3	LY6E	GJB1	SF3A1	MMP14	CCND1	HDGF	GLTSCR2	NELF	ABCC1	AES	SNRNP70
72	CHANG_CORE_SERUM_RESPONSE_UP	209	-1.57505	-1.48885	-1.29714	-1.6447	80	131	215	66	0.0804545	123		CHANG_CORE_SERUM_RESPONSE_UP	http://www.broadinstitute.org/gsea/msigdb/cards/CHANG_CORE_SERUM_RESPONSE_UP	CEP78	LSM3	LRRC40	STK17A	RPN1	JUNB	NUP85	FLNC	HMGN2	RPP40	UQCR10	AIMP2	CHEK1	VTA1	EXOSC8	CENPO	PNO1	SLC16A1	WDR77	UBE2J1	NOP16	NUDT1	SMC2	SLC25A5	NUPL1	DLEU2	PDAP1	CCBL2	COX17	BCCIP	PLG	RGS8	SNRPC	PLK4
73	REACTOME_CYTOSOLIC_TRNA_AMINOACYLATION	24	-1.41142	-1.56229	-1.55959	-1.52373	235	70	26	163	-0.358078	123.5		REACTOME_CYTOSOLIC_TRNA_AMINOACYLATION	http://www.broadinstitute.org/gsea/msigdb/cards/REACTOME_CYTOSOLIC_TRNA_AMINOACYLATION	FARSB	AARS	DARS	EPRS	FARSA	GARS	HARS	IARS	KARS	MARS	NARS	LARS	PPA1	QARS	RARS	SARS	TARS	VARS	WARS	AIMP2	CARS	YARS	AIMP1	EEF1E1
74	CHICAS_RB1_TARGETS_LOW_SERUM	87	-1.8183	-1.4054	-1.27116	-1.77635	6	237	250	12	0.0295324	126.25		CHICAS_RB1_TARGETS_LOW_SERUM	http://www.broadinstitute.org/gsea/msigdb/cards/CHICAS_RB1_TARGETS_LOW_SERUM	LSM7	COX5B	DEPDC1	CORIN	HIST1H4C	CDT1	PTN	RBM39	FAM129A	MT1E	MT1X	MYEOV2	WDR76	NDUFB1	MALAT1	SULF1	WHSC1	MCM5	UQCR11	AAK1	SYT1	LOC283104	MT2A	RIF1	RAB27A	ATP5L	EIF4EBP1	KIR3DX1	ZNF367	COX7C	SOX4	TMSB15A	RPL38	CDCA7
75	CREIGHTON_AKT1_SIGNALING_VIA_MTOR_DN	22	-1.63732	-1.67907	-1.44395	-1.37516	41	29	67	374	0.81171	127.75		CREIGHTON_AKT1_SIGNALING_VIA_MTOR_DN	http://www.broadinstitute.org/gsea/msigdb/cards/CREIGHTON_AKT1_SIGNALING_VIA_MTOR_DN	TNFRSF12A	RGL2	PFKL	PPP4C	CIB1	ATP6V0B	PPP2R1A	KRT8	DHCR7	MRPS7	TUBB4B	YWHAB	ALDOA	PAFAH1B3	GOT1	TOM1	ATP6AP1	CTSA	ATP6V0C	MIF	GPI	ATP6V1F	TSPAN1
76	REACTOME_ASSOCIATION_OF_TRIC_CCT_WITH_TARGET_PROTEINS_DURING_BIOSYNTHESIS	26	-1.38714	-1.54525	-1.44597	-1.59723	269	82	63	105	-0.698772	129.75		REACTOME_ASSOCIATION_OF_TRIC_CCT_WITH_TARGET_PROTEINS_DURING_BIOSYNTHESIS	http://www.broadinstitute.org/gsea/msigdb/cards/REACTOME_ASSOCIATION_OF_TRIC_CCT_WITH_TARGET_PROTEINS_DURING_BIOSYNTHESIS	NOP56	ARFGEF2	CCT7	CCT4	CCT2	CCT8	FKBP9	XRN2	CCT5	FBXW2	FBXL3	FBXL5	FBXO6	FBXO4	AP3M1	KIFC3	FBXW5	FBXW7	KIF13A	FBXW4	TCP1	CCT3	LOC732391	USP11	LONP2	SPHK1	CCT6A
77	REACTOME_REGULATION_OF_APOPTOSIS	54	-1.38441	-1.53921	-1.42757	-1.62074	273	89	76	85	-0.7842	130.75	APOPTOSIS	REACTOME_REGULATION_OF_APOPTOSIS	http://www.broadinstitute.org/gsea/msigdb/cards/REACTOME_REGULATION_OF_APOPTOSIS	PSMD14	PSMA8	DAPK1	DAPK3	DCC	UNC5B	PSME4	DAPK2	APPL1	PAK2	PSMA1	PSMA2	PSMA3	PSMA4	PSMA5	PSMA6	PSMA7	PSMB1	PSMB2	PSMB3	PSMB4	PSMB5	PSMB6	PSMB7	PSMB8	PSMB9	PSMB10	PSMC1	PSMC2	PSMC3	PSMC4	PSMC5	PSMC6	PSMD1
78	REACTOME_INFLUENZA_LIFE_CYCLE	135	-1.70366	-1.55575	-1.2088	-1.66246	19	74	382	52	0.312095	131.75		REACTOME_INFLUENZA_LIFE_CYCLE	http://www.broadinstitute.org/gsea/msigdb/cards/REACTOME_INFLUENZA_LIFE_CYCLE	NUP50	NUPL2	RPL35	CLTA	CLTC	NUP35	RPL7AP27	FAU	NUP205	NUP210	NUP188	RPL13A	NUP62	RPL36	RPL10P16	FAM153A	GRSF1	GTF2F1	GTF2F2	HSPA1B	HSP90AA1	RPL36P14	NUP43	KPNA1	KPNB1	IPO5	RPSAP12	RPS8P10	RPL7AP66	RPL10P9	RPS12P4	RPSA	RPS26P10	RPL23AP2
79	DAIRKEE_CANCER_PRONE_RESPONSE_BPA	49	-1.60714	-1.66024	-1.24396	-1.56643	58	33	306	132	0.5186	132.25		DAIRKEE_CANCER_PRONE_RESPONSE_BPA	http://www.broadinstitute.org/gsea/msigdb/cards/DAIRKEE_CANCER_PRONE_RESPONSE_BPA	CKM	QDPR	SORD	PIK3R1	PTEN	INPPL1	MOGS	BRWD1	TOP2A	HBZ	C1QBP	FKBP5	COX6A2	ZFYVE26	NUP93	NDUFB2	HIST1H4C	MYOG	UCK2	ERBB3	SRL	IGFBP2	DHX15	PSMD1	GSPT1	EIF3B	RANBP1	CSE1L	MYH3	SNRPA1	FARSA	PSMA2	RB1	TSC1
80	LIANG_HEMATOPOIESIS_STEM_CELL_NUMBER_LARGE_VS_TINY_DN	39	-1.54108	-1.42934	-1.49217	-1.50167	102	192	44	195	0.230096	133.25		LIANG_HEMATOPOIESIS_STEM_CELL_NUMBER_LARGE_VS_TINY_DN	http://www.broadinstitute.org/gsea/msigdb/cards/LIANG_HEMATOPOIESIS_STEM_CELL_NUMBER_LARGE_VS_TINY_DN	FAM132A	MAP3K7	GNA15	MTRF1L	MYBBP1A	RCC1	CMPK2	LPIN1	ZCCHC6	GNAT2	TFDP1	IL1RL1	CREM	TCEB1	CORO1B	PPOX	PPPDE2	BCAT2	TMEM56	MAPK8	HCFC1	SCNM1	POLRMT	FKBP5	SLC4A1	CEP89	ARL4C	TCEA1	SPRYD7	CUL2	KLHL7	TAF1D	RABGGTB	NPTX1
81	AMIT_EGF_RESPONSE_120_MCF10A	40	-1.35927	-1.69971	-1.65088	-1.492	309	20	8	205	-0.285202	135.5		AMIT_EGF_RESPONSE_120_MCF10A	http://www.broadinstitute.org/gsea/msigdb/cards/AMIT_EGF_RESPONSE_120_MCF10A	SH2D3A	PDLIM5	YRDC	HBEGF	TXNRD1	ENC1	PHLDA1	CCL20	TRIM21	ING2	EREG	MAFF	IL1B	APOO	BCL10	C20orf20	PHLDA3	TESK1	NSUN3	CDV3	SDHAF1	SPRY4	EPHA2	AP1S1	PLAUR	IL1A	LSM4	FOSL1	GPR161	DUSP6	ALDH1A3	PPP2R4	SERPINB2	GDF15
82	REACTOME_VIF_MEDIATED_DEGRADATION_OF_APOBEC3G	48	-1.35848	-1.54577	-1.41088	-1.65006	313	81	90	60	-0.815931	136		REACTOME_VIF_MEDIATED_DEGRADATION_OF_APOBEC3G	http://www.broadinstitute.org/gsea/msigdb/cards/REACTOME_VIF_MEDIATED_DEGRADATION_OF_APOBEC3G	PSMD14	PSMA8	PSME4	PSMA1	PSMA2	PSMA3	PSMA4	PSMA5	PSMA6	PSMA7	PSMB1	PSMB2	PSMB3	PSMB4	PSMB5	PSMB6	PSMB7	PSMB8	PSMB9	PSMB10	PSMC1	PSMC2	PSMC3	PSMC4	PSMC5	PSMC6	PSMD1	PSMD2	PSMD3	PSMD4	PSMD5	PSMD7	PSMD8	PSMD9
83	REACTOME_AUTODEGRADATION_OF_THE_E3_UBIQUITIN_LIGASE_COP1	46	-1.36736	-1.53416	-1.4633	-1.61072	299	92	57	96	-0.75534	136		REACTOME_AUTODEGRADATION_OF_THE_E3_UBIQUITIN_LIGASE_COP1	http://www.broadinstitute.org/gsea/msigdb/cards/REACTOME_AUTODEGRADATION_OF_THE_E3_UBIQUITIN_LIGASE_COP1	PSMD14	PSMA8	PSME4	ATM	PSMA1	PSMA2	PSMA3	PSMA4	PSMA5	PSMA6	PSMA7	PSMB1	PSMB2	PSMB3	PSMB4	PSMB5	PSMB6	PSMB7	PSMB8	PSMB9	PSMB10	PSMC1	PSMC2	PSMC3	PSMC4	PSMC5	PSMC6	PSMD1	PSMD2	PSMD3	PSMD4	PSMD5	PSMD7	PSMD8
84	PECE_MAMMARY_STEM_CELL_UP	138	-1.8678	-1.57454	-1.15784	-1.84354	4	66	475	5	0.234457	137.5		PECE_MAMMARY_STEM_CELL_UP	http://www.broadinstitute.org/gsea/msigdb/cards/PECE_MAMMARY_STEM_CELL_UP	RPS26	KRT17	MARS	RPL13	RPL24	RPL23A	LAMTOR2	TXN	RPL41	EEF1D	RPS19BP1	AKR1C1	RALA	SOCS3	UQCR11	CDC42SE2	RPL13A	RPS13	RPL22	KRT6B	LAMB3	RPS19	SERPINB5	MT1F	EHD4	S100A2	TBCA	GAS5	F11R	APOE	DDX24	TMSB10	SOD2	DLL1
85	MODY_HIPPOCAMPUS_NEONATAL	32	-1.40267	-1.78528	-1.5869	-1.42887	250	8	17	283	0.0946488	139.5		MODY_HIPPOCAMPUS_NEONATAL	http://www.broadinstitute.org/gsea/msigdb/cards/MODY_HIPPOCAMPUS_NEONATAL	UBE2E3	FABP7	ACTB	L1CAM	COL4A1	TNC	CDH2	CCT7	NRP1	TUBA4A	UBA1	SQLE	TUBB	FDPS	CHL1	TUBB3	CCT4	ACTG1	TUBA3C	TARS	ST8SIA2	TUBA1A	ACTG2	TUBB2B	FN1	CCT5	CCT8	USP22	LPL	MYEF2	NCAM1	MMP14	FABP5	FASN
86	PENG_RAPAMYCIN_RESPONSE_DN	241	-1.45834	-1.6042	-1.38055	-1.48354	177	51	116	217	0.329155	140.25		PENG_RAPAMYCIN_RESPONSE_DN	http://www.broadinstitute.org/gsea/msigdb/cards/PENG_RAPAMYCIN_RESPONSE_DN	TDG	KAT2A	FAM89B	HSPA4	BMP1	RCC1	CD47	DDX19B	CDC25A	TRIP13	HSP90B1	RBBP6	MORF4L2	SLC39A14	IFFO1	CHUK	FASN	RTCD1	RNH1	AHSA1	SLC1A5	EIF2B2	ALDH4A1	BYSL	TCEB3	XBP1	PSMB5	PGAM1	SAFB	FARSA	C19orf6	ID2	WDR43	PGK1
87	YAO_TEMPORAL_RESPONSE_TO_PROGESTERONE_CLUSTER_7	74	-1.49938	-1.40182	-1.40765	-1.61166	133	243	92	95	-0.484068	140.75		YAO_TEMPORAL_RESPONSE_TO_PROGESTERONE_CLUSTER_7	http://www.broadinstitute.org/gsea/msigdb/cards/YAO_TEMPORAL_RESPONSE_TO_PROGESTERONE_CLUSTER_7	MIDN	CNGA2	LEPROT	TM2D2	MRPS26	SAR1B	ETF1	DDX3X	CDC34	AMOTL2	MRPL43	ARL8B	MT1A	FAM136A	RAB7A	RREB1	HSPA4	ANKRD40	CNN2	PTK2	C2orf47	DDA1	PPP1R15B	HRAS	PGLS	EIF2S1	PPM1G	ZNF281	SNAI1	SPOCK2	CHERP	CBX4	KIF5B	REM1
88	GRADE_COLON_AND_RECTAL_CANCER_UP	278	-1.41976	-1.4504	-1.37851	-1.62867	221	163	120	79	-0.996351	145.75		GRADE_COLON_AND_RECTAL_CANCER_UP	http://www.broadinstitute.org/gsea/msigdb/cards/GRADE_COLON_AND_RECTAL_CANCER_UP	POLR2D	GYG2	PXDN	ALG1	ANXA5	EPHB2	ZMYND8	NSMCE2	TKT	THY1	FXYD5	AHCY	DHX9	SLC12A2	EPRS	GPSM2	MCM5	POLD2	NOL8	ATP6AP2	PSMA3	DHX8	HMGB1	SOD2	ETV4	DDX39A	DRG1	SRSF2	MRPL3	H2AFY	EIF2S2	NIT2	TMSB4Y	CCNB1
89	REACTOME_ER_PHAGOSOME_PATHWAY	57	-1.40526	-1.40935	-1.46344	-1.64535	245	227	56	65	-0.902931	148.25		REACTOME_ER_PHAGOSOME_PATHWAY	http://www.broadinstitute.org/gsea/msigdb/cards/REACTOME_ER_PHAGOSOME_PATHWAY	PSMD14	SEC61B	PSMA8	PSME4	SEC61G	PDIA3	SEC61A1	HLA-A	HLA-B	HLA-C	HLA-F	HLA-G	SEC61A2	B2M	PSMA1	PSMA2	PSMA3	PSMA4	PSMA5	PSMA6	PSMA7	PSMB1	PSMB2	PSMB3	PSMB4	PSMB5	PSMB6	PSMB7	PSMB8	PSMB9	PSMB10	PSMC1	PSMC2	PSMC3
90	CHAUHAN_RESPONSE_TO_METHOXYESTRADIOL_UP	46	-1.48695	-1.4943	-1.30024	-1.56669	143	119	210	131	0.174471	150.75		CHAUHAN_RESPONSE_TO_METHOXYESTRADIOL_UP	http://www.broadinstitute.org/gsea/msigdb/cards/CHAUHAN_RESPONSE_TO_METHOXYESTRADIOL_UP	CRYBB1	TARDBP	YARS	HMGN2	EIF5AL1	MUC3A	CHMP7	CKS2	CKB	RBM3	HDGF	ATF4	GPR161	RBPMS	TIMM44	SLC3A2	CIRBP	MYC	PRODH	HSPA8	TRBC1	UBE2S	C1QL1	PTTG1	SRM	NME1	PPIL2	SLC7A5	ASNS	SNRPD3	AARS	MUC1	CCNB1	SRSF6
91	HESS_TARGETS_OF_HOXA9_AND_MEIS1_UP	63	-1.64683	-1.44526	-1.27424	-1.54111	34	173	248	152	0.624688	151.75		HESS_TARGETS_OF_HOXA9_AND_MEIS1_UP	http://www.broadinstitute.org/gsea/msigdb/cards/HESS_TARGETS_OF_HOXA9_AND_MEIS1_UP	LIN28A	CSDA	HOXA9	IDE	SNRPA1	NUCB2	WEE1	TP53BP1	MCM3	ICAM2	RRS1	RHOJ	PINX1	DTYMK	KLF9	BID	MCM3AP	TRIP13	CD28	SLC26A6	NCL	HMGCR	MUC13	FABP5	PRMT1	GSTM1	RUVBL1	CLDN15	BCL7C	CEBPA	MSH2	IFRD2	IMMT	MYB
92	POMEROY_MEDULLOBLASTOMA_PROGNOSIS_DN	42	-1.63912	-1.543	-1.17719	-1.66468	37	86	438	49	0.261607	152.5		POMEROY_MEDULLOBLASTOMA_PROGNOSIS_DN	http://www.broadinstitute.org/gsea/msigdb/cards/POMEROY_MEDULLOBLASTOMA_PROGNOSIS_DN	SLC29A1	RPS25	MYBL2	FGFR3	CENPF	HMGA1	DAG1	CRIP1	BYSL	ERP29	RPS19	TKT	CDC25B	NME4	RPL29	LDHB	CAD	RPL10A	BARD1	SRI	E2F5	ENO1	RPS18	GABRG2	RPL7A	B4GALT1	RPL27A	ATIC	RPL35A	TRAP1	SNRPA1	IFRD1	SNRPD2	UCHL1
93	MALONEY_RESPONSE_TO_17AAG_DN	72	-1.35206	-1.54837	-1.3097	-1.76425	324	79	193	16	-0.771702	153		MALONEY_RESPONSE_TO_17AAG_DN	http://www.broadinstitute.org/gsea/msigdb/cards/MALONEY_RESPONSE_TO_17AAG_DN	SSBP1	CA12	LTBP1	ABCD3	ATP5C1	TPI1	PSMA5	RPS16	CLDN3	MAD2L1	XRCC5	PDCD5	YWHAE	HIST1H4C	SRSF2	GTF2A2	BRE	RPL30	WRN	RPL27A	SYNPO	PLK1	SNRPB	SYK	CALM2	SRSF7	RRM2	NACA	PTMA	SNRPE	ILF2	SUB1	CYCS	LDHA
94	REACTOME_HIV_INFECTION	192	-1.3868	-1.51279	-1.44512	-1.52339	271	111	66	164	-0.535257	153		REACTOME_HIV_INFECTION	http://www.broadinstitute.org/gsea/msigdb/cards/REACTOME_HIV_INFECTION	AP1M2	PSMD14	CDK7	CDK9	NUP50	RCC1	NUPL2	PSIP1	SUPT16H	AP2M1	AP1S1	AP2S1	CCR5	LOC128192	NUP35	LOC131691	VPS37A	PSMA8	VPS37D	AP2A1	AP2A2	AP1B1	AP2B1	AP1G1	DOCK2	ERCC2	ERCC3	FEN1	NCBP2	NUP205	PSME4	NUP210	NUP188	NUP62
95	REACTOME_SCFSKP2_MEDIATED_DEGRADATION_OF_P27_P21	52	-1.45138	-1.42563	-1.35422	-1.6286	187	201	145	80	-0.895957	153.25		REACTOME_SCFSKP2_MEDIATED_DEGRADATION_OF_P27_P21	http://www.broadinstitute.org/gsea/msigdb/cards/REACTOME_SCFSKP2_MEDIATED_DEGRADATION_OF_P27_P21	CDK2	PSMD14	CDKN1A	CDKN1B	CKS1B	PSMA1	PSMA2	PSMA3	PSMA4	PSMA5	PSMA6	PSMA7	PSMB1	PSMB2	PSMB3	PSMB4	PSMB5	PSMB6	PSMB7	PSMB8	PSMB9	PSMB10	PSMC1	PSMC2	PSMC3	PSMC4	PSMC5	PSMC6	PSMD1	PSMD2	PSMD3	PSMD4	PSMD5	PSMD7
96	BROWN_MYELOID_CELL_DEVELOPMENT_DN	119	-1.53212	-1.41931	-1.31554	-1.60079	112	214	188	100	-0.142727	153.5		BROWN_MYELOID_CELL_DEVELOPMENT_DN	http://www.broadinstitute.org/gsea/msigdb/cards/BROWN_MYELOID_CELL_DEVELOPMENT_DN	GATA2	GTPBP4	KIAA0748	FUT8	NRGN	C21orf62	EIF4E	RGS5	NOLC1	NRIP1	SYTL3	FUT7	SRSF7	AASDHPPT	TF	SSR3	NARS	ANKRD10	CALR	SMARCC1	NPL	FAM65A	TXK	SPNS2	PDIA5	TMTC2	P2RY10	NCL	MSH2	IFITM3	EPB41L4A-AS1	SHMT2	RAB27B	HLA-DQA1
97	HSIAO_HOUSEKEEPING_GENES	382	-1.474	-1.51547	-1.26365	-1.62155	160	108	265	84	-0.114064	154.25		HSIAO_HOUSEKEEPING_GENES	http://www.broadinstitute.org/gsea/msigdb/cards/HSIAO_HOUSEKEEPING_GENES	NACA	CSTB	TMBIM6	RPL4	CHKB	QARS	RPL13	CTNNB1	PSME1	LDHB	YWHAQ	RPS8	CES2	ATP6V1F	NCOR2	UQCRB	COX6A1	RPL31	PHB2	ACTB	PPIA	EIF4A2	VPS72	CALM2	H2AFZ	SOD1	CD3E	CIRBP	APEX1	CAPN2	ATP5G3	RPL35	SSB	HNRNPF
98	YAMASHITA_LIVER_CANCER_WITH_EPCAM_UP	50	-1.52639	-1.51722	-1.25328	-1.57125	116	107	290	126	0.315421	159.75		YAMASHITA_LIVER_CANCER_WITH_EPCAM_UP	http://www.broadinstitute.org/gsea/msigdb/cards/YAMASHITA_LIVER_CANCER_WITH_EPCAM_UP	POLR2E	CPOX	TRIM24	RPL17	DSG2	RPL6	RPL28	PEG3	AHCY	RPL7A	PHF20	OXT	DKK1	RPS10	RPLP0	MDK	MPZL2	TAF1D	HNRNPA1	C5orf13	AFP	RPL29	RPL13A	TTK	RPSA	RPL9	RPL35	SCARB2	FMOD	MRPL3	RPS7	RPS12	RPS4Y1	XK
99	SCHLOSSER_MYC_TARGETS_AND_SERUM_RESPONSE_DN	47	-1.3755	-1.47205	-1.41379	-1.5757	287	145	88	121	-0.81726	160.25		SCHLOSSER_MYC_TARGETS_AND_SERUM_RESPONSE_DN	http://www.broadinstitute.org/gsea/msigdb/cards/SCHLOSSER_MYC_TARGETS_AND_SERUM_RESPONSE_DN	MXI1	FBL	PRNP	HSPA9	SRPK1	PAICS	FABP5	BYSL	PA2G4	AMD1	RPP40	ODC1	MYC	ADCY3	PRDX4	IRAK1	EIF1AX	CUL1	RAN	SRRM2	AKAP1	LDHA	PPAT	EBNA1BP2	RPIA	RSL1D1	PDIA5	TFDP1	DDX21	FTSJ1	C19orf2	NCL	SYNCRIP	CEBPZ
100	REACTOME_SIGNALING_BY_WNT	62	-1.42568	-1.55584	-1.40956	-1.44577	215	73	91	264	0.228075	160.75		REACTOME_SIGNALING_BY_WNT	http://www.broadinstitute.org/gsea/msigdb/cards/REACTOME_SIGNALING_BY_WNT	FRAT1	PSMD14	FAM123B	PSMA8	CSNK1A1	CTNNB1	PSME4	FRAT2	APC	PPP2CA	PPP2CB	PPP2R1A	PPP2R1B	PPP2R5A	PPP2R5B	PPP2R5C	PPP2R5D	PPP2R5E	PSMA1	PSMA2	PSMA3	PSMA4	PSMA5	PSMA6	PSMA7	PSMB1	PSMB2	PSMB3	PSMB4	PSMB5	PSMB6	PSMB7	PSMB8	PSMB9
101	ZUCCHI_METASTASIS_UP	41	-1.46329	-1.37013	-1.44592	-1.55583	172	272	64	136	-0.471316	161		ZUCCHI_METASTASIS_UP	http://www.broadinstitute.org/gsea/msigdb/cards/ZUCCHI_METASTASIS_UP	TOMM6	HMGB1	YKT6	CYFIP1	CAP1	CCT5	NME1	STEAP1	HERC5	H2AFZ	XAGE1D	C4orf7	TPT1	NNMT	DGKQ	ANKRD10	IGFBP4	EDN2	GNB2L1	PPIA	UBA52	DUSP23	IFITM3	LDHA	DHX9	PTPN1	CCNA2	SNCAIP	FSCN1	DNASE1	SAE1	CNBP	GNG11	PTMA
102	ZHAN_VARIABLE_EARLY_DIFFERENTIATION_GENES_DN	30	-1.31433	-1.44552	-1.46533	-1.71475	389	172	55	31	-0.940166	161.75		ZHAN_VARIABLE_EARLY_DIFFERENTIATION_GENES_DN	http://www.broadinstitute.org/gsea/msigdb/cards/ZHAN_VARIABLE_EARLY_DIFFERENTIATION_GENES_DN	FXR1	NAP1L1	HADHA	GNAI2	ATIC	VDAC1	CNN2	PSMD4	CCNB1	TOPBP1	CDK4	TBCB	ELF4	CCT5	FBL	PPP3CB	RABIF	PSMC5	COX17	SF3A3	NUP160	QARS	SNX1	ATP13A3	SAFB	BCL7B	MARK2	DYRK1A	C21orf33	SRI
103	REACTOME_ACTIVATION_OF_NF_KAPPAB_IN_B_CELLS	60	-1.43064	-1.51492	-1.40429	-1.46866	211	110	95	232	0.0891522	162		REACTOME_ACTIVATION_OF_NF_KAPPAB_IN_B_CELLS	http://www.broadinstitute.org/gsea/msigdb/cards/REACTOME_ACTIVATION_OF_NF_KAPPAB_IN_B_CELLS	PSMD14	MALT1	CHUK	PSMA8	PSME4	FBXW11	IKBKB	NFKBIA	NFKBIB	NFKBIE	PRKCB	PSMA1	PSMA2	PSMA3	PSMA4	PSMA5	PSMA6	PSMA7	PSMB1	PSMB2	PSMB3	PSMB4	PSMB5	PSMB6	PSMB7	PSMB8	PSMB9	PSMB10	PSMC1	PSMC2	PSMC3	PSMC4	PSMC5	PSMC6
104	REACTOME_POST_CHAPERONIN_TUBULIN_FOLDING_PATHWAY	15	-1.42373	-1.56883	-1.36237	-1.46956	217	67	136	230	0.183346	162.5		REACTOME_POST_CHAPERONIN_TUBULIN_FOLDING_PATHWAY	http://www.broadinstitute.org/gsea/msigdb/cards/REACTOME_POST_CHAPERONIN_TUBULIN_FOLDING_PATHWAY	TUBA1B	TUBB3	TUBB4A	TUBB4B	TUBA3D	TBCB	TUBB2B	LOC654264	TBCA	TBCC	TBCD	TBCE	TUBA4A	TUBA3C	TUBB2A	TUBA1A	TUBB1	TUBB6	TUBA1C
105	REACTOME_ELONGATION_ARREST_AND_RECOVERY	31	-1.49509	-1.44957	-1.368	-1.47647	138	167	131	223	0.675672	164.75		REACTOME_ELONGATION_ARREST_AND_RECOVERY	http://www.broadinstitute.org/gsea/msigdb/cards/REACTOME_ELONGATION_ARREST_AND_RECOVERY	CDK9	SUPT16H	COBRA1	GTF2F1	GTF2F2	TH1L	POLR2A	POLR2B	POLR2C	POLR2D	POLR2E	POLR2F	POLR2G	POLR2H	POLR2I	POLR2J	POLR2K	POLR2L	TCEB1P3	SSRP1	SUPT4H1	SUPT5H	TCEA1	TCEB1	TCEB2	TCEB3	WHSC2	RDBP	ELL	CCNT1	CCNT2	CTDP1
106	REACTOME_REGULATION_OF_ORNITHINE_DECARBOXYLASE_ODC	47	-1.38447	-1.48708	-1.36735	-1.57306	272	133	133	124	-0.805889	165.5		REACTOME_REGULATION_OF_ORNITHINE_DECARBOXYLASE_ODC	http://www.broadinstitute.org/gsea/msigdb/cards/REACTOME_REGULATION_OF_ORNITHINE_DECARBOXYLASE_ODC	PSMD14	PSMA8	NQO1	PSME4	OAZ1	OAZ2	ODC1	AZIN1	OAZ3	PSMA1	PSMA2	PSMA3	PSMA4	PSMA5	PSMA6	PSMA7	PSMB1	PSMB2	PSMB3	PSMB4	PSMB5	PSMB6	PSMB7	PSMB8	PSMB9	PSMB10	PSMC1	PSMC2	PSMC3	PSMC4	PSMC5	PSMC6	PSMD1	PSMD2
107	YAO_TEMPORAL_RESPONSE_TO_PROGESTERONE_CLUSTER_17	176	-1.51731	-1.50847	-1.28622	-1.49581	122	114	232	199	0.777179	166.75		YAO_TEMPORAL_RESPONSE_TO_PROGESTERONE_CLUSTER_17	http://www.broadinstitute.org/gsea/msigdb/cards/YAO_TEMPORAL_RESPONSE_TO_PROGESTERONE_CLUSTER_17	HNRNPD	FAM162A	LYPLA1	UFC1	DDX54	EIF4E2	MRPS15	SLC39A9	PSMD13	HSD17B12	EVL	PC	AQP4	CKB	NDUFB6	TOMM70A	RAMP2	BPGM	STARD7	PDCD2	LAMTOR1	MRPS34	TPM4	CMPK1	ALG5	MRPS11	ACTB	VDAC3	PSMB6	DDX1	CCDC12	MRPL36	NAA10	TMEM5
108	MATTIOLI_MGUS_VS_PCL	94	-1.38297	-1.44048	-1.32858	-1.6833	278	179	169	42	-0.957861	167		MATTIOLI_MGUS_VS_PCL	http://www.broadinstitute.org/gsea/msigdb/cards/MATTIOLI_MGUS_VS_PCL	RBM10	SMARCA4	IGLV4-60	PCNA	HN1L	RAN	PFN1	EXOSC4	LST1	TBRG4	IGHM	DDX39B	ESYT1	EEF1A1	SRSF1	TPT1	CAD	FADD	IGL@	MCM6	PSMD4	RPS6	IGKV4-1	GUSBP11	SNRPF	CPNE3	MCM4	CORO1A	GADD45B	ACTR3	CKS1B	LPCAT4	MAP4K1	SAP30
109	WANG_TUMOR_INVASIVENESS_UP	361	-1.37681	-1.48141	-1.36158	-1.58054	284	136	139	115	-0.837006	168.5		WANG_TUMOR_INVASIVENESS_UP	http://www.broadinstitute.org/gsea/msigdb/cards/WANG_TUMOR_INVASIVENESS_UP	POU2F3	CNIH	TRIM28	DEDD	TMSB10	CAMK2G	DDX5	FAU	FZD8	CMTM5	POLR1C	UBE2K	CIRBP	AMD1	BRD7	RNASEH2A	GNAS	KLF9	RPL7	TJP2	H3F3C	TES	FN1	PSMB4	STIP1	IL7R	RPS3	SNRPD2	TSTA3	EHD1	NDUFS2	SAP18	WDR3	MARCKS
110	BENPORATH_MYC_TARGETS_WITH_EBOX	215	-1.46997	-1.45285	-1.28696	-1.57576	168	160	229	120	-0.215029	169.25		BENPORATH_MYC_TARGETS_WITH_EBOX	http://www.broadinstitute.org/gsea/msigdb/cards/BENPORATH_MYC_TARGETS_WITH_EBOX	RXRB	MUC1	RPL10	RPS19	ENO1	BRCA2	NIT1	PAICS	PSEN2	SIGMAR1	CCKBR	GALT	TOMM20	ACADM	HMBS	FPGS	GLA	LBR	HMGN2	PDHA1	PDCD1	DBI	VAMP2	PABPC1	IRF2	BBC3	HSPA8	ETS2	STMN1	FOSL1	CDK10	AVP	MCM7	TNFRSF8
111	REACTOME_CDT1_ASSOCIATION_WITH_THE_CDC6_ORC_ORIGIN_COMPLEX	47	-1.33909	-1.47848	-1.35606	-1.66339	349	139	142	51	-0.909878	170.25		REACTOME_CDT1_ASSOCIATION_WITH_THE_CDC6_ORC_ORIGIN_COMPLEX	http://www.broadinstitute.org/gsea/msigdb/cards/REACTOME_CDT1_ASSOCIATION_WITH_THE_CDC6_ORC_ORIGIN_COMPLEX	PSMD14	PSMA8	PSME4	ORC6	ORC3	ORC1	ORC2	ORC4	ORC5	GMNN	PSMA1	PSMA2	PSMA3	PSMA4	PSMA5	PSMA6	PSMA7	PSMB1	PSMB2	PSMB3	PSMB4	PSMB5	PSMB6	PSMB7	PSMB8	PSMB9	PSMB10	PSMC1	PSMC2	PSMC3	PSMC4	PSMC5	PSMC6	PSMD1
112	CHNG_MULTIPLE_MYELOMA_HYPERPLOID_UP	51	-1.67147	-1.49717	-1.16066	-1.64305	26	118	470	68	0.303723	170.5		CHNG_MULTIPLE_MYELOMA_HYPERPLOID_UP	http://www.broadinstitute.org/gsea/msigdb/cards/CHNG_MULTIPLE_MYELOMA_HYPERPLOID_UP	RPS3	NCBP2	RPLP2	EIF3J	RPS6	NPM1	RPL7A	RPS9	RPL29	USP3	EIF3G	RPL37	DHPS	QARS	RSL24D1	EEF1B2	EEF2	RPLP1	RPL21	RPSA	RPL24	RPS15	RPS13	CLTA	MRPL34	RPL36	RPL4	RPL32	SCAMP5	SNRNP70	RPL35A	RPL35	RPL18	UBA52
113	CAIRO_PML_TARGETS_BOUND_BY_MYC_UP	23	-1.54499	-1.63872	-1.14046	-1.74283	100	39	525	19	0.131444	170.75		CAIRO_PML_TARGETS_BOUND_BY_MYC_UP	http://www.broadinstitute.org/gsea/msigdb/cards/CAIRO_PML_TARGETS_BOUND_BY_MYC_UP	NCL	POLR3D	CUL1	CCNB1	CDCA7	DDX18	CDC25A	EIF2A	CAD	CDK4	PTMA	YBX1	BCAT1	THBS1	NPM1	ODC1	EMP1	ID2	CCND2	TP53	EIF4E	TK1	BAX
114	KIM_ALL_DISORDERS_DURATION_CORR_DN	138	-1.59545	-1.50956	-1.24627	-1.49262	66	112	301	204	0.74799	170.75		KIM_ALL_DISORDERS_DURATION_CORR_DN	http://www.broadinstitute.org/gsea/msigdb/cards/KIM_ALL_DISORDERS_DURATION_CORR_DN	PSMB5	RPS8	COX4I1	ESYT1	RUVBL2	DHPS	GNAZ	ECI1	FNDC4	NDUFC1	NRGN	CKB	B3GAT1	AHSA1	BCAP31	ZMAT4	MRPL23	CACNG3	DHX30	GPR37	TALDO1	MAL	NUP93	SPAG7	PES1	KLK6	LOC653879	TMEM147	ECSIT	SNX6	CHMP2A	HAX1	PMP22	SFXN3
115	YAO_TEMPORAL_RESPONSE_TO_PROGESTERONE_CLUSTER_11	97	-1.43217	-1.64103	-1.35212	-1.42015	206	38	149	293	0.449264	171.5		YAO_TEMPORAL_RESPONSE_TO_PROGESTERONE_CLUSTER_11	http://www.broadinstitute.org/gsea/msigdb/cards/YAO_TEMPORAL_RESPONSE_TO_PROGESTERONE_CLUSTER_11	PDIA6	IPO7	TARS	C11orf9	NOP56	SRSF3	TMEM9B	AARS	TNFRSF21	CAD	OLFM1	MRTO4	EPB41	NOP58	HNRPLL	SRRT	DHCR24	GMPPB	BMS1	LTV1	SELS	STRAP	CDO1	2018-09-04	KRAS	HIF1A	ADH5	GNL3	NUDT19	MKI67IP	FAM65B	NUCB2	ACTL6A	CIRH1A
116	MUELLER_PLURINET	277	-1.46532	-1.42581	-1.26485	-1.65997	171	200	262	54	-0.42789	171.75		MUELLER_PLURINET	http://www.broadinstitute.org/gsea/msigdb/cards/MUELLER_PLURINET	NACC1	BLM	WDR33	DAZAP1	CDK1	CDC45	ZNF165	XRCC5	SMARCAD1	AIMP2	CKS1B	NANOG	ZFP42	U2AF1	CCNB2	DCTPP1	TGIF1	SUPT3H	AURKB	GEMIN7	SRSF1	PNP	SIGLEC12	POU5F1	PSMA3	RMND5B	GDF9	STXBP2	BAG6	GMPS	PCNA	NME1	POP7	RCHY1
117	REACTOME_SCF_BETA_TRCP_MEDIATED_DEGRADATION_OF_EMI1	48	-1.35368	-1.43306	-1.41979	-1.59776	321	185	82	104	-0.900046	173		REACTOME_SCF_BETA_TRCP_MEDIATED_DEGRADATION_OF_EMI1	http://www.broadinstitute.org/gsea/msigdb/cards/REACTOME_SCF_BETA_TRCP_MEDIATED_DEGRADATION_OF_EMI1	PSMD14	PSMA8	PSME4	FBXO5	PSMA1	PSMA2	PSMA3	PSMA4	PSMA5	PSMA6	PSMA7	PSMB1	PSMB2	PSMB3	PSMB4	PSMB5	PSMB6	PSMB7	PSMB8	PSMB9	PSMB10	PSMC1	PSMC2	PSMC3	PSMC4	PSMC5	PSMC6	PSMD1	PSMD2	PSMD3	PSMD4	PSMD5	PSMD7	PSMD8
118	NIKOLSKY_BREAST_CANCER_20Q11_AMPLICON	29	-1.45492	-1.52876	-1.39687	-1.40752	183	99	105	312	0.511567	174.75		NIKOLSKY_BREAST_CANCER_20Q11_AMPLICON	http://www.broadinstitute.org/gsea/msigdb/cards/NIKOLSKY_BREAST_CANCER_20Q11_AMPLICON	DYNLRB1	PHF20	EDEM2	FAM83C	PIGU	PROCR	TP53INP2	EPB41L1	GDF5	ACSS2	SCAND1	CPNE1	ERGIC3	DLGAP4	ROMO1	C20orf4	C20orf152	MYH7B	GGT7	NCOA6	EIF6	UQCC	SPAG4	MMP24	GSS	CEP250	NFS1	MAP1LC3A	TRPC4AP	RBM39	RBM12
119	ROVERSI_GLIOMA_COPY_NUMBER_UP	86	-1.67632	-1.52462	-1.29123	-1.38985	25	102	224	348	0.994627	174.75		ROVERSI_GLIOMA_COPY_NUMBER_UP	http://www.broadinstitute.org/gsea/msigdb/cards/ROVERSI_GLIOMA_COPY_NUMBER_UP	DPF1	ZNF408	CHRM4	EXOC3L2	TRIM28	SLC26A5	PCDH18	CALCR	VIPR2	SLC27A5	SYT13	OR2Z1	MARK4	ORC5	NR1H3	FOLH1	CRY2	CKM	SYPL1	AHR	PVRL2	NSUN5P1	PIK3CG	DGKZ	PRKAG2	NAMPT	UBE2M	XRCC2	CKAP5	CREB3L1	SUGT1	GALNT7	PEX16	EYS
120	MODY_HIPPOCAMPUS_PRENATAL	40	-1.463	-1.53275	-1.21373	-1.63688	173	95	374	73	-0.0197809	178.75		MODY_HIPPOCAMPUS_PRENATAL	http://www.broadinstitute.org/gsea/msigdb/cards/MODY_HIPPOCAMPUS_PRENATAL	EEF1G	LSM4	NFYB	SRSF6	WBP1	EFTUD2	PCNA	EEF1A1	RPL37	CDK4	H2AFX	RPS18	CKS2	RPL9	CDK2AP1	H1F0	NEUROG2	RPL19	SNRPB2	RPL8	DDX19A	RPL13A	RPL12	CCND2	POLR1C	GADD45G	SFPQ	RPS8	TOP2A	RPL13	EIF2S2	RBPJ	EIF4A3	UBE2C
121	REACTOME_RNA_POL_II_PRE_TRANSCRIPTION_EVENTS	59	-1.53401	-1.3529	-1.40033	-1.48947	109	303	100	207	0.123156	179.75		REACTOME_RNA_POL_II_PRE_TRANSCRIPTION_EVENTS	http://www.broadinstitute.org/gsea/msigdb/cards/REACTOME_RNA_POL_II_PRE_TRANSCRIPTION_EVENTS	CDK7	CDK9	SUPT16H	ERCC2	ERCC3	NCBP2	COBRA1	GTF2A1	GTF2A2	GTF2B	GTF2E1	GTF2E2	GTF2F1	GTF2F2	GTF2H1	GTF2H2	GTF2H3	GTF2H4	MNAT1	NCBP1	TH1L	POLR2A	POLR2B	POLR2C	POLR2D	POLR2E	POLR2F	POLR2G	POLR2H	POLR2I	POLR2J	POLR2K	POLR2L	TCEB1P3
122	REACTOME_CYCLIN_E_ASSOCIATED_EVENTS_DURING_G1_S_TRANSITION_	61	-1.48261	-1.43448	-1.23712	-1.64104	150	184	322	71	-0.121955	181.75		REACTOME_CYCLIN_E_ASSOCIATED_EVENTS_DURING_G1_S_TRANSITION_	http://www.broadinstitute.org/gsea/msigdb/cards/REACTOME_CYCLIN_E_ASSOCIATED_EVENTS_DURING_G1_S_TRANSITION_	CDK2	PSMD14	CDK7	CDKN1A	CDKN1B	CKS1B	MAX	MNAT1	MYC	PSMA1	PSMA2	PSMA3	PSMA4	PSMA5	PSMA6	PSMA7	PSMB1	PSMB2	PSMB3	PSMB4	PSMB5	PSMB6	PSMB7	PSMB8	PSMB9	PSMB10	PSMC1	PSMC2	PSMC3	PSMC4	PSMC5	PSMC6	PSMD1	PSMD2
123	LU_EZH2_TARGETS_UP	264	-1.55598	-1.40091	-1.28314	-1.52473	89	244	236	162	0.375272	182.75		LU_EZH2_TARGETS_UP	http://www.broadinstitute.org/gsea/msigdb/cards/LU_EZH2_TARGETS_UP	TP53BP2	G3BP2	PSMB10	ADAP1	C6orf226	TLK2	DDIT4	RUVBL1	PHGDH	ARL17B	JOSD2	PHF19	C9orf3	RPS6KB2	FLOT1	POLR2C	CD68	PEX16	PRIM2	TRIOBP	HDGFRP2	HDAC1	CLDN7	BEND4	S100A4	PDXP	MAPK11	ECHDC3	RGS19	SCAND1	MEX3D	MYL6B	SPANXD	LY6H
124	REACTOME_AUTODEGRADATION_OF_CDH1_BY_CDH1_APC_C	56	-1.3472	-1.492	-1.37461	-1.54429	336	123	125	149	-0.703953	183.25		REACTOME_AUTODEGRADATION_OF_CDH1_BY_CDH1_APC_C	http://www.broadinstitute.org/gsea/msigdb/cards/REACTOME_AUTODEGRADATION_OF_CDH1_BY_CDH1_APC_C	PSMD14	ANAPC10	UBE2C	CDC26	ANAPC2	ANAPC4	ANAPC5	ANAPC7	ANAPC11	PSMA1	PSMA2	PSMA3	PSMA4	PSMA5	PSMA6	PSMA7	PSMB1	PSMB2	PSMB3	PSMB4	PSMB5	PSMB6	PSMB7	PSMB8	PSMB9	PSMB10	PSMC1	PSMC2	PSMC3	PSMC4	PSMC5	PSMC6	PSMD1	PSMD2
125	MANALO_HYPOXIA_DN	282	-1.48591	-1.39112	-1.25388	-1.66878	145	254	289	48	-0.301942	184		MANALO_HYPOXIA_DN	http://www.broadinstitute.org/gsea/msigdb/cards/MANALO_HYPOXIA_DN	C20orf27	POLA2	PBK	CCNE1	TRAF3IP3	DLEU2	MAP2K3	MRPL40	RAD51	MFN2	DNA2	TUBB4B	EIF2B3	ID1	RFC2	WDR77	DKC1	POLR3G	SELRC1	MCM5	SHCBP1	ILF3	SEH1L	MCM4	PAIP1	NOL12	RPP40	C1QBP	NCAPD3	SLC25A10	SNAPC5	MCM2	CENPN	TTLL4
126	REACTOME_NONSENSE_MEDIATED_DECAY_ENHANCED_BY_THE_EXON_JUNCTION_COMPLEX	104	-1.72009	-1.57661	-1.08614	-1.72722	16	62	634	27	0.260228	184.75		REACTOME_NONSENSE_MEDIATED_DECAY_ENHANCED_BY_THE_EXON_JUNCTION_COMPLEX	http://www.broadinstitute.org/gsea/msigdb/cards/REACTOME_NONSENSE_MEDIATED_DECAY_ENHANCED_BY_THE_EXON_JUNCTION_COMPLEX	RNPS1	RPL35	RPL7AP27	EIF4G1	ETF1	FAU	CASC3	NCBP2	SMG1	SMG6	SMG5	RPL13A	GSPT2	RPL36	UPF2	PABPC1	RPL10P16	FAM153A	RPL36P14	RPSAP12	RPS8P10	RPL7AP66	RPL10P9	RPS12P4	RPSA	RPS26P10	RPL23AP2	MAGOH	RPS12P22	RPL21P29	RPS26P35	NCBP1	RPL10A	RPL26L1
127	PURBEY_TARGETS_OF_CTBP1_AND_SATB1_UP	78	-1.48182	-1.384	-1.41887	-1.46045	152	261	84	243	0.150183	185		PURBEY_TARGETS_OF_CTBP1_AND_SATB1_UP	http://www.broadinstitute.org/gsea/msigdb/cards/PURBEY_TARGETS_OF_CTBP1_AND_SATB1_UP	TUBA1A	IDH2	DGUOK	RPSA	DCT	ZNF330	TMEM184B	CEP290	WSB1	RARA	BHLHE40	HLA-E	CHEK2	CPNE1	LCK	YWHAE	PKMYT1	PLK1S1	CYP11A1	RPS10	PAIP2	COG8	LOC645529	CCNI	DCTN2	HNRNPA3	ATN1	CDX2	FAM134A	CGREF1	WDR59	RPL34	ALDH1A3	PDHA1
128	ACOSTA_PROLIFERATION_INDEPENDENT_MYC_TARGETS_UP	80	-1.53294	-1.57713	-1.20206	-1.50616	111	61	389	189	0.502833	187.5	AUTOPHAGY	ACOSTA_proliferation_INDEPENDENT_MYC_TARGETS_UP	http://www.broadinstitute.org/gsea/msigdb/cards/ACOSTA_PROLIFERATION_INDEPENDENT_MYC_TARGETS_UP	NR1D2	NUP210	DUSP9	TSPO	CTPS	LOC730101	XPO6	RCHY1	PEX5	SKP2	SLC5A3	KIAA0664	RAB3A	EIF4A3	GCDH	ODC1	MTRR	RGS14	MPZL1	MAST2	CSE1L	LPL	CECR5	EXPH5	AATF	NUP214	PDCD11	STUB1	SLC39A4	RRP1B	MTMR4	PRPF19	VPS13C	PWP1
129	REACTOME_ORC1_REMOVAL_FROM_CHROMATIN	57	-1.41184	-1.42682	-1.26141	-1.65324	234	197	271	58	-0.629948	190		REACTOME_ORC1_REMOVAL_FROM_CHROMATIN	http://www.broadinstitute.org/gsea/msigdb/cards/REACTOME_ORC1_REMOVAL_FROM_CHROMATIN	CDK2	PSMD14	CDKN1A	CDKN1B	PSMA8	PSME4	ORC6	ORC3	MCM2	MCM3	MCM4	MCM5	MCM6	MCM7	ORC1	ORC2	ORC4	ORC5	PSMA1	PSMA2	PSMA3	PSMA4	PSMA5	PSMA6	PSMA7	PSMB1	PSMB2	PSMB3	PSMB4	PSMB5	PSMB6	PSMB7	PSMB8	PSMB9
130	REACTOME_MRNA_SPLICING	97	-1.31139	-1.44067	-1.54368	-1.51997	393	177	29	167	-0.709234	191.5		REACTOME_MRNA_SPLICING	http://www.broadinstitute.org/gsea/msigdb/cards/REACTOME_MRNA_SPLICING	RBM5	THOC4	HNRNPR	SRRM1	SF3B4	SF3A1	CD2BP2	PRPF8	TXNL4A	PAPOLA	RNPS1	SF3A3	HNRNPA0	CLP1	SF3B2	NUDT21	HNRNPUL1	U2AF2	SNRPD2P1	CSTF1	CSTF2	CSTF3	DHX9	HNRNPA3	DNAJC8	NCBP2	SNRNP200	SF3B3	SF3B1	PRPF6	FUS	RBMX	GTF2F1	GTF2F2
131	PELLICCIOTTA_HDAC_IN_ANTIGEN_PRESENTATION_DN	49	-1.48467	-1.45143	-1.30591	-1.44709	146	162	199	262	0.964628	192.25		PELLICCIOTTA_HDAC_IN_ANTIGEN_PRESENTATION_DN	http://www.broadinstitute.org/gsea/msigdb/cards/PELLICCIOTTA_HDAC_IN_ANTIGEN_PRESENTATION_DN	TAP1	PSMB10	PSMD7	ATF4	PSMC3	PDIA3	PSMF1	DERL1	TAPBPL	SEC22C	PSMC6	PSMA3	TMED4	PSMC1	PSMA7	PSMC5	PSME4	ERAP2	PSMB8	PSMD11	CANX	GGA3	ERAP1	PSMB2	TAP2	PDIA6	PSMA2	TAPBP	PSMB9	SERP1	PSMC2	PSMD5	PSMB5	HLA-B
132	BILANGES_SERUM_AND_RAPAMYCIN_SENSITIVE_GENES	66	-1.54666	-1.55568	-1.16361	-1.56797	99	75	467	129	0.337582	192.5		BILANGES_SERUM_AND_RAPAMYCIN_SENSITIVE_GENES	http://www.broadinstitute.org/gsea/msigdb/cards/BILANGES_SERUM_AND_RAPAMYCIN_SENSITIVE_GENES	RPS19	RPS9	RPS8	TPT1	EIF3L	USE1	UBA52	RPL8	EIF3F	CECR6	EEF1A1	SPRY2	QARS	RPL26	EEF1B2	KCNK13	RPS16	RPL24	RPS14	RPL13	RPS7	FAU	EXD2	RPS24	EIF3M	RPS23	GLTSCR2	NBEA	SIN3B	RPL29	RPL30	RPL7A	RPL4	RPS4X
133	NIKOLSKY_BREAST_CANCER_22Q13_AMPLICON	15	-1.50181	-1.42351	-1.4168	-1.38819	132	206	86	352	0.599143	194		NIKOLSKY_BREAST_CANCER_22Q13_AMPLICON	http://www.broadinstitute.org/gsea/msigdb/cards/NIKOLSKY_BREAST_CANCER_22Q13_AMPLICON	ALG12	PLXNB2	ZBED4	MLC1	CRELD2	TTLL8	SELO	HDAC10	TRABD	IL17REL	MOV10L1	BRD1	PIM3	TUBGCP6	MAPK11	PANX2	MAPK12
134	REACTOME_ACTIVATION_OF_GENES_BY_ATF4	23	-1.47796	-1.40201	-1.42805	-1.40945	155	242	75	308	0.370972	195		REACTOME_ACTIVATION_OF_GENES_BY_ATF4	http://www.broadinstitute.org/gsea/msigdb/cards/REACTOME_ACTIVATION_OF_GENES_BY_ATF4	EXOSC8	EXOSC6	DDIT3	DCP2	DIS3	ATF6	EXOSC7	EXOSC2	IGFBP1	IL8	ASNS	ATF3	ATF4	NFYA	NFYB	PARN	EXOSC3	EXOSC1	EXOSC9	EXOSC4	EXOSC5	CCL2	ATF4P3	LOC730136	KHSRP	HERPUD1
135	BOYLAN_MULTIPLE_MYELOMA_C_UP	45	-1.52685	-1.49288	-1.42111	-1.30957	115	120	81	470	0.723192	196.5		BOYLAN_MULTIPLE_MYELOMA_C_UP	http://www.broadinstitute.org/gsea/msigdb/cards/BOYLAN_MULTIPLE_MYELOMA_C_UP	ANGPTL4	LGR5	ZMYND19	TYMS	RBKS	LRIG1	SPIB	SMTNL2	HNRNPD	CLIP1	CPSF6	ETS1	SKP2	PRM1	PDE2A	DPP4	FOXP4	FAM110A	LRRC16A	CSTF1	KIAA1462	FAM53B	FKBP3	TSPY26P	DYRK2	FAM13A	ASB2	EMID1	ARVCF	DHX38	CAD	PTER	PPM1F	MTOR
136	KEGG_ONE_CARBON_POOL_BY_FOLATE	17	-1.60432	-1.43693	-1.31828	-1.37646	61	182	182	370	0.937726	198.75		KEGG_ONE_CARBON_POOL_BY_FOLATE	http://www.broadinstitute.org/gsea/msigdb/cards/KEGG_ONE_CARBON_POOL_BY_FOLATE	MTHFD2	GART	TYMS	FTCD	ALDH1L1	MTHFS	MTFMT	AMT	MTHFD2L	DHFR	SHMT1	MTHFD1L	MTHFD1	MTR	ATIC	MTHFR	SHMT2
137	KEGG_PARKINSONS_DISEASE	107	-1.47135	-1.42004	-1.28435	-1.50536	164	210	233	190	0.444391	199.25		KEGG_PARKINSONS_DISEASE	http://www.broadinstitute.org/gsea/msigdb/cards/KEGG_PARKINSONS_DISEASE	UQCR10	NDUFA5	NDUFA4	COX6CP3	UBE2L6	NDUFS7	CYTB	COX2	ATP5O	COX1	COX8C	COX3	LOC729317	COX5B	COX4I1	ATP6	UCHL1	ATP8	ATP5H	NDUFA2	NDUFA3	NDUFA1	LOC100133737	SNCAIP	APAF1	2018-09-05	UBE2G2	UBE2G1	ATP5G1P5	VDAC1	VDAC2	VDAC3	UBE2J2	UQCRQ
138	MOREAUX_B_LYMPHOCYTE_MATURATION_BY_TACI_DN	73	-1.45527	-1.36865	-1.32996	-1.51597	182	274	167	175	-0.330209	199.5		MOREAUX_B_LYMPHOCYTE_MATURATION_BY_TACI_DN	http://www.broadinstitute.org/gsea/msigdb/cards/MOREAUX_B_LYMPHOCYTE_MATURATION_BY_TACI_DN	EZH2	TDP2	TMEM126A	CMC1	PAAF1	RNF7	MRPS12	HAUS1	SGOL2	SLC38A1	MCM2	TYMS	CDC23	C1orf131	IREB2	RACGAP1	C10orf137	LSM5	NCAPD3	FIBP	THYN1	FAM98B	MRPL43	C7orf30	SLC16A1	PSMD8	TMEM165	TMEM85	C1QBP	TIMM50	NUDT5	KEAP1	CHMP4A	DKC1
139	RAMASWAMY_METASTASIS_UP	66	-1.41576	-1.31966	-1.35631	-1.61903	226	346	141	86	-0.712543	199.75		RAMASWAMY_METASTASIS_UP	http://www.broadinstitute.org/gsea/msigdb/cards/RAMASWAMY_METASTASIS_UP	SPEN	MSX2	UPF2	APLNR	P4HB	GPI	ZFC3H1	NUP62	HOXA2	STIL	ETV2	PRMT1	CANX	ARPP19	LMNB1	COL1A2	COL1A1	TDG	C19orf2	NHP2	FBLN2	DHPS	VAV2	HNRNPU	RBM42	POM121	KPNA6	COX7A2L	SRGAP2	TMPO	MAD2L1	NDUFA1	ITPA	TRIM37
140	REACTOME_3_UTR_MEDIATED_TRANSLATIONAL_REGULATION	105	-1.66831	-1.54478	-1.10202	-1.61893	27	84	601	87	0.334606	199.75		REACTOME_3_UTR_MEDIATED_TRANSLATIONAL_REGULATION	http://www.broadinstitute.org/gsea/msigdb/cards/REACTOME_3_UTR_MEDIATED_TRANSLATIONAL_REGULATION	RPL35	RPL7AP27	EIF1AX	EIF2S1	EIF2S3	EIF4A1	EIF4A2	EIF4B	EIF4E	EIF4G1	FAU	RPL13A	RPL36	PABPC1	EIF3K	RPL10P16	FAM153A	EIF3FP3	RPL36P14	EIF3E	RPSAP12	RPS8P10	RPL7AP66	RPL10P9	RPS12P4	RPSA	RPS26P10	RPL23AP2	RPS12P22	RPL21P29	RPS26P35	RPL10A	RPL26L1	RPL3
141	REACTOME_DOWNSTREAM_SIGNALING_EVENTS_OF_B_CELL_RECEPTOR_BCR	91	-1.4865	-1.48293	-1.37727	-1.36016	144	135	122	398	0.729916	199.75		REACTOME_DOWNSTREAM_SIGNALING_EVENTS_OF_B_CELL_RECEPTOR_BCR	http://www.broadinstitute.org/gsea/msigdb/cards/REACTOME_DOWNSTREAM_SIGNALING_EVENTS_OF_B_CELL_RECEPTOR_BCR	AKT3	RASGRP1	PSMD14	CDKN1A	CDKN1B	MALT1	CHUK	THEM4	CREB1	PSMA8	AKT1	AKT2	FOXO1	FOXO3	PSME4	PHLPP1	FBXW11	MTOR	RICTOR	RASGRP3	GSK3A	NR4A1	HRAS	IKBKB	KRAS	MDM2	FOXO4	NFKBIA	NFKBIB	NFKBIE	NRAS	PDPK1	PRKCB	PSMA1
142	REACTOME_ASSEMBLY_OF_THE_PRE_REPLICATIVE_COMPLEX	56	-1.36493	-1.42224	-1.27924	-1.66381	305	208	240	50	-0.873775	200.75		REACTOME_ASSEMBLY_OF_THE_PRE_REPLICATIVE_COMPLEX	http://www.broadinstitute.org/gsea/msigdb/cards/REACTOME_ASSEMBLY_OF_THE_PRE_REPLICATIVE_COMPLEX	PSMD14	PSMA8	E2F1	E2F2	E2F3	PSME4	ORC6	ORC3	MCM2	MCM3	MCM4	MCM5	MCM6	MCM7	ORC1	ORC2	ORC4	ORC5	GMNN	PSMA1	PSMA2	PSMA3	PSMA4	PSMA5	PSMA6	PSMA7	PSMB1	PSMB2	PSMB3	PSMB4	PSMB5	PSMB6	PSMB7	PSMB8
143	STARK_PREFRONTAL_CORTEX_22Q11_DELETION_DN	493	-1.57523	-1.44966	-1.24831	-1.44543	79	166	298	265	0.896633	202		STARK_PREFRONTAL_CORTEX_22Q11_DELETION_DN	http://www.broadinstitute.org/gsea/msigdb/cards/STARK_PREFRONTAL_CORTEX_22Q11_DELETION_DN	COQ4	RAD23A	NFIX	PPP2R5C	CARM1	EPM2AIP1	PDE6D	CREB3	ACSL1	PGRMC2	CYHR1	VPS4A	PCDH11X	MDH2	SNRPD2	DNAJC15	FNDC4	ATOX1	NDUFA8	MRPS23	ANK3	MPPED2	COX5B	NDUFAF3	SNX32	TRA2B	MIS18A	ZNF511	EIF1	LGI2	PRELID1	CISD3	PDHB	IPO9
144	REACTOME_ABORTIVE_ELONGATION_OF_HIV1_TRANSCRIPT_IN_THE_ABSENCE_OF_TAT	23	-1.42217	-1.3597	-1.38439	-1.48734	219	288	111	209	-0.366791	206.75		REACTOME_ABORTIVE_ELONGATION_OF_HIV1_TRANSCRIPT_IN_THE_ABSENCE_OF_TAT	http://www.broadinstitute.org/gsea/msigdb/cards/REACTOME_ABORTIVE_ELONGATION_OF_HIV1_TRANSCRIPT_IN_THE_ABSENCE_OF_TAT	NCBP2	COBRA1	GTF2F1	GTF2F2	NCBP1	TH1L	POLR2A	POLR2B	POLR2C	POLR2D	POLR2E	POLR2F	POLR2G	POLR2H	POLR2I	POLR2J	POLR2K	POLR2L	SUPT4H1	SUPT5H	WHSC2	RDBP	CTDP1
145	MOOTHA_HUMAN_MITODB_6_2002	407	-1.54364	-1.4202	-1.32412	-1.39234	101	209	172	345	0.875496	206.75		MOOTHA_HUMAN_MITODB_6_2002	http://www.broadinstitute.org/gsea/msigdb/cards/MOOTHA_HUMAN_MITODB_6_2002	PDHX	C10orf28	NDUFAB1	C19orf26	ATP5B	ACO2	TST	ABCF2	MRPL16	MRPL46	DIABLO	TFAM	RPL3	MRPL24	MRPL11	GCAT	NDUFC2	ETFDH	MIPEP	HADH	CS	CYB5B	FDX1	AK2	NDUFS6	ZNF33B	AMT	NDUFB7	NDUFA3	HAX1	TXNRD2	MRPS16	CYP27B1	MRPL9
146	AGUIRRE_PANCREATIC_CANCER_COPY_NUMBER_UP	286	-1.47213	-1.46984	-1.34375	-1.38231	162	148	153	365	0.7514	207		AGUIRRE_PANCREATIC_CANCER_COPY_NUMBER_UP	http://www.broadinstitute.org/gsea/msigdb/cards/AGUIRRE_PANCREATIC_CANCER_COPY_NUMBER_UP	SARS2	ATXN7L1	RNF139	ZBTB1	TRRAP	DLD	DPF1	PARP4	PAK4	ZNF331	RPL18	SIRT2	DOCK4	KLK13	AP4S1	DBP	ZKSCAN5	ARPC1A	LOC100506162	ZNF264	ZNHIT1	ZNF419	ANXA13	NAPA	WDHD1	NPEPPS	CABYR	RCN3	NMT1	GPATCH8	CASKIN2	PDCD6	OSBPL1A	GPER
147	KYNG_RESPONSE_TO_H2O2_VIA_ERCC6_DN	45	-1.62614	-1.5576	-1.30393	-1.28138	48	71	204	505	0.923586	207		KYNG_RESPONSE_TO_H2O2_VIA_ERCC6_DN	http://www.broadinstitute.org/gsea/msigdb/cards/KYNG_RESPONSE_TO_H2O2_VIA_ERCC6_DN	CLCN4	GBP1	TP53I3	RPL7A	PDZD2	OAZ2	PSMB6	FLOT2	CUX1	FOXF1	NEK3	ORAOV1	TCF3	RBM10	PFN1	PM20D2	ZFP36L2	GNB2L1	CSTF2	RPL31	DFFA	BDH1	CTSS	CKMT2	CRYAB	OR2W3	ITM2B	UNG	DNAJB1	DDB1	ATRX	ELOF1	ALDH18A1	SIAH2
148	REACTOME_APC_C_CDC20_MEDIATED_DEGRADATION_OF_MITOTIC_PROTEINS	64	-1.35078	-1.44104	-1.28418	-1.59994	327	176	234	101	-0.839049	209.5		REACTOME_APC_C_CDC20_MEDIATED_DEGRADATION_OF_MITOTIC_PROTEINS	http://www.broadinstitute.org/gsea/msigdb/cards/REACTOME_APC_C_CDC20_MEDIATED_DEGRADATION_OF_MITOTIC_PROTEINS	PSMD14	ANAPC10	UBE2C	PSMA8	PSME4	CDC26	ANAPC2	ANAPC4	MAD2L1	ANAPC5	ANAPC7	ANAPC11	PSMA1	PSMA2	PSMA3	PSMA4	PSMA5	PSMA6	PSMA7	PSMB1	PSMB2	PSMB3	PSMB4	PSMB5	PSMB6	PSMB7	PSMB8	PSMB9	PSMB10	PSMC1	PSMC2	PSMC3	PSMC4	PSMC5
149	FLECHNER_PBL_KIDNEY_TRANSPLANT_OK_VS_DONOR_UP	147	-1.34126	-1.45875	-1.44518	-1.43504	342	157	65	274	-0.310795	209.5		FLECHNER_PBL_KIDNEY_TRANSPLANT_OK_VS_DONOR_UP	http://www.broadinstitute.org/gsea/msigdb/cards/FLECHNER_PBL_KIDNEY_TRANSPLANT_OK_VS_DONOR_UP	ITGB1	AHNAK	PECAM1	MORC3	HAX1	TFRC	ALOX5AP	ACTB	RSU1	AASDHPPT	IPCEF1	CDIPT	STK19	ZNF337	IL2RG	DAP3	SYNCRIP	OXA1L	NUMB	HIPK1	CLU	SAT1	MAGED1	ARID5A	ATP5G1	CCT7	MTMR1	TMCC1	MAP2K1	GSPT1	HYOU1	RPLP0	PTGER2	MICAL2
150	KUUSELO_PANCREATIC_CANCER_19Q13_AMPLIFICATION	23	-1.70083	-1.46969	-1.36726	-1.27001	20	149	134	535	0.879772	209.5		KUUSELO_PANCREATIC_CANCER_19Q13_AMPLIFICATION	http://www.broadinstitute.org/gsea/msigdb/cards/KUUSELO_PANCREATIC_CANCER_19Q13_AMPLIFICATION	MAP3K10	MED29	CLC	LGALS13	LGALS17A	ZFP36	LOC440525	PLEKHG2	PSMC4	CNTD2	LEUTX	LOC390930	C19orf47	DLL3	ZNF546	SAMD4B	FCGBP	LOC390933	AKT2	FBL	TTC9B	SELV	PLD3	IL29	PAF1	GMFG	SUPT5H	LGALS14	RPS16	LRFN1	EID2B	LGALS16	DYRK1B	TIMM50
151	MOOTHA_MITOCHONDRIA	420	-1.51547	-1.4058	-1.33783	-1.40448	124	236	158	323	0.75632	210.25		MOOTHA_MITOCHONDRIA	http://www.broadinstitute.org/gsea/msigdb/cards/MOOTHA_MITOCHONDRIA	CLN3	PDK1	ATP5S	ERBB2	ACAT1	MRPS18B	PRKCD	PKLR	ATP5O	SNCA	C2orf3	CKMT2	LMF2	ETFDH	MRPL35	ARG2	SDHA	TFAM	ACP6	UQCRH	NDUFB7	LARS2	ATP5C1	MRP63	ATP5G3	PDK4	SLC25A23	NNT	MBD3	NDUFA6	CYBB	MRPL20	DAP3	NDUFC2
152	REACTOME_TRANSLATION	146	-1.59925	-1.4984	-1.12627	-1.57584	62	116	547	119	0.344607	211		REACTOME_TRANSLATION	http://www.broadinstitute.org/gsea/msigdb/cards/REACTOME_TRANSLATION	SEC61B	RPL35	EEF1DP1	RPL7AP27	DDOST	EEF1A1	EEF1B2	EEF1D	EEF1G	EEF2	EIF1AX	EIF2S1	EIF2B1	EIF2S3	EIF4A1	EIF4A2	EIF4B	EIF4E	EIF4EBP1	EIF4G1	EIF5	ETF1	FAU	TRAM1	SEC11A	SEC61G	RPL13A	GSPT2	RPL36	PABPC1	EIF3K	RPL10P16	FAM153A	SPCS1
153	REACTOME_ACTIVATION_OF_THE_MRNA_UPON_BINDING_OF_THE_CAP_BINDING_COMPLEX_AND_EIFS_AND_SUBSEQUENT_BINDING_TO_43S	57	-1.55959	-1.47416	-1.17325	-1.51725	88	142	445	171	0.447011	211.5		REACTOME_ACTIVATION_OF_THE_MRNA_UPON_BINDING_OF_THE_CAP_BINDING_COMPLEX_AND_EIFS_AND_SUBSEQUENT_BINDING_TO_43S	http://www.broadinstitute.org/gsea/msigdb/cards/REACTOME_ACTIVATION_OF_THE_MRNA_UPON_BINDING_OF_THE_CAP_BINDING_COMPLEX_AND_EIFS_AND_SUBSEQUENT_BINDING_TO_43S	EIF1AX	EIF2S1	EIF2S3	EIF4A1	EIF4A2	EIF4B	EIF4E	EIF4EBP1	EIF4G1	FAU	PABPC1	EIF3K	EIF3FP3	EIF3E	RPSAP12	RPS8P10	RPS12P4	RPSA	RPS26P10	RPS12P22	RPS26P35	RPS2	RPS3	RPS3A	RPS4X	RPS4Y1	RPS5	RPS6	RPS7	RPS8	RPS9	RPS10	RPS11	RPS12
154	REACTOME_BIOSYNTHESIS_OF_THE_N_GLYCAN_PRECURSOR_DOLICHOL_LIPID_LINKED_OLIGOSACCHARIDE_LLO_AND_TRANSFER_TO_A_NASCENT_PROTEIN	28	-1.54991	-1.49268	-1.3551	-1.29831	95	121	144	488	0.83841	212		REACTOME_BIOSYNTHESIS_OF_THE_N_GLYCAN_PRECURSOR_DOLICHOL_LIPID_LINKED_OLIGOSACCHARIDE_LLO_AND_TRANSFER_TO_A_NASCENT_PROTEIN	http://www.broadinstitute.org/gsea/msigdb/cards/REACTOME_BIOSYNTHESIS_OF_THE_N_GLYCAN_PRECURSOR_DOLICHOL_LIPID_LINKED_OLIGOSACCHARIDE_LLO_AND_TRANSFER_TO_A_NASCENT_PROTEIN	ALG3	ALG10B	DPAGT1	ALG14	DOLK	LOC285407	ALG5	GMPPB	GMPPA	ALG6	MPI	ALG11	PGM3	PMM1	PMM2	DPM3	ALG13	ALG1	DOLPP1	GNPNAT1	ALG8	ALG12	ALG9	ALG10	ALG2	DPM1	DPM2	RFT1	GFPT2
155	PRAMOONJAGO_SOX4_TARGETS_DN	51	-1.51056	-1.50852	-1.12689	-1.64678	127	113	546	63	0.13878	212.25		PRAMOONJAGO_SOX4_TARGETS_DN	http://www.broadinstitute.org/gsea/msigdb/cards/PRAMOONJAGO_SOX4_TARGETS_DN	ANAPC5	SKP2	GCSH	LY6E	SPINK5	DLGAP5	MOSC1	HSPA8	FAHD2A	PEBP1	ARRB2	NR2F6	MAP2K2	ADAM15	PDCD4	TMED2	PARP1	POLD1	EFEMP1	DLEU1	MLEC	TMEM97	HNRNPA0	HNRNPL	MRPS12	TMEM14A	GLUL	KCNQ2	LAMP1	CANX	CLN3	CCNB1	BIRC5	CALD1
156	REACTOME_FORMATION_OF_RNA_POL_II_ELONGATION_COMPLEX_	43	-1.56974	-1.36555	-1.30471	-1.42582	83	284	201	285	0.708197	213.25		REACTOME_FORMATION_OF_RNA_POL_II_ELONGATION_COMPLEX_	http://www.broadinstitute.org/gsea/msigdb/cards/REACTOME_FORMATION_OF_RNA_POL_II_ELONGATION_COMPLEX_	CDK7	CDK9	SUPT16H	ERCC2	ERCC3	NCBP2	COBRA1	GTF2F1	GTF2F2	GTF2H1	GTF2H2	GTF2H3	GTF2H4	MNAT1	NCBP1	TH1L	POLR2A	POLR2B	POLR2C	POLR2D	POLR2E	POLR2F	POLR2G	POLR2H	POLR2I	POLR2J	POLR2K	POLR2L	TCEB1P3	LOC652857	GTF2H2B	SSRP1	SUPT4H1	SUPT5H
157	YAO_TEMPORAL_RESPONSE_TO_PROGESTERONE_CLUSTER_13	169	-1.5376	-1.38442	-1.25735	-1.48389	106	259	281	215	0.578895	215.25		YAO_TEMPORAL_RESPONSE_TO_PROGESTERONE_CLUSTER_13	http://www.broadinstitute.org/gsea/msigdb/cards/YAO_TEMPORAL_RESPONSE_TO_PROGESTERONE_CLUSTER_13	CYBA	C17orf49	MIEN1	SF3B5	ATP5J	TMEM205	CHRAC1	EIF4EBP1	UQCR11	SNRPG	PMPCB	ANAPC13	DPM3	ETFB	CKAP5	UBL5	PPIH	CSRP2	MTMR9	DBNL	2018-09-15	C7orf55	NDUFA13	ATP5E	NDUFC1	CCDC56	HBXIP	FAM96A	LAGE3	NDUFB5	COX7B	ATP5O	ATP5D	PQBP1
158	REACTOME_RNA_POL_II_TRANSCRIPTION	93	-1.4322	-1.33775	-1.40223	-1.46391	205	323	97	239	-0.171104	216		REACTOME_RNA_POL_II_TRANSCRIPTION	http://www.broadinstitute.org/gsea/msigdb/cards/REACTOME_RNA_POL_II_TRANSCRIPTION	THOC4	CDK7	CDK9	SRRM1	PAPOLA	RNPS1	CLP1	NUDT21	SUPT16H	U2AF2	LSM11	CSTF1	CSTF2	CSTF3	ERCC2	ERCC3	NCBP2	ZNF473	COBRA1	GTF2A1	GTF2A2	GTF2B	GTF2E1	GTF2E2	GTF2F1	GTF2F2	GTF2H1	GTF2H2	GTF2H3	GTF2H4	CPSF1	MAGOH	MNAT1	NCBP1
159	REACTOME_TRANSCRIPTION	165	-1.4045	-1.35787	-1.40055	-1.4758	248	294	99	225	-0.408559	216.5		REACTOME_TRANSCRIPTION	http://www.broadinstitute.org/gsea/msigdb/cards/REACTOME_TRANSCRIPTION	THOC4	CDK7	CDK9	SRRM1	SNAPC5	POLR3F	POLR3C	PAPOLA	EHMT2	RNPS1	CLP1	NUDT21	POLR3A	LZTS1	SUPT16H	CBX3	U2AF2	HIST4H4	HIST2H3C	HIST3H2BB	LSM11	CSTF1	CSTF2	CSTF3	POLR3H	ERCC2	ERCC3	ERCC6	NCBP2	HIST1H2BA	POLR1A	ZNF473	COBRA1	PTRF
160	BIOCARTA_PROTEASOME_PATHWAY	28	-1.31848	-1.49211	-1.38476	-1.45312	385	122	110	253	-0.408029	217.5		BIOCARTA_PROTEASOME_PATHWAY	http://www.broadinstitute.org/gsea/msigdb/cards/BIOCARTA_PROTEASOME_PATHWAY	PSMD14	RPN1	PSMC3	PSMD12	PSMA1	PSMD6	PSMA5	RPN2	PSMA4	PSMA3	PSMA2	PSMC2	PSMB3	UBA1	PSMB2	PSMB5	PSMB4	PSMD11	PSMB7	PSMB6	UBE2A	UBE3A	PSMA6	PSMA7	PSMB1	PSMD8	PSMC4	PSMC6
161	REACTOME_PROCESSING_OF_CAPPED_INTRONLESS_PRE_MRNA	23	-1.37084	-1.409	-1.45955	-1.42066	293	228	59	291	-0.205287	217.75		REACTOME_PROCESSING_OF_CAPPED_INTRONLESS_PRE_MRNA	http://www.broadinstitute.org/gsea/msigdb/cards/REACTOME_PROCESSING_OF_CAPPED_INTRONLESS_PRE_MRNA	PAPOLA	CLP1	NUDT21	LSM11	CSTF1	CSTF2	CSTF3	NCBP2	ZNF473	CPSF1	NCBP1	PCF11	CPSF3	CPSF2	SNRPB	SNRPD3	SNRPE	SNRPF	SNRPG	SLBP	CPSF7	PABPN1	LSM10
162	REACTOME_PROCESSING_OF_CAPPED_INTRON_CONTAINING_PRE_MRNA	126	-1.31008	-1.46123	-1.53282	-1.42467	398	155	32	287	-0.370533	218		REACTOME_PROCESSING_OF_CAPPED_INTRON_CONTAINING_PRE_MRNA	http://www.broadinstitute.org/gsea/msigdb/cards/REACTOME_PROCESSING_OF_CAPPED_INTRON_CONTAINING_PRE_MRNA	RBM5	THOC4	HNRNPR	SRRM1	SF3B4	SF3A1	CD2BP2	NXF1	PRPF8	NUP50	TXNL4A	PAPOLA	RNPS1	SF3A3	HNRNPA0	CLP1	SF3B2	NUDT21	NUPL2	HNRNPUL1	U2AF2	SNRPD2P1	NUP35	CSTF1	CSTF2	CSTF3	DHX9	EIF4E	HNRNPA3	DNAJC8	NCBP2	SNRNP200	NUP205	NUP210
163	KEGG_SPLICEOSOME	114	-1.34017	-1.41832	-1.50361	-1.43503	346	216	37	275	-0.382929	218.5		KEGG_SPLICEOSOME	http://www.broadinstitute.org/gsea/msigdb/cards/KEGG_SPLICEOSOME	EFTUD2	LSM5	SF3A1	HNRNPA1L2	SF3B2	PRPF19	SNRNP27	HNRNPA3	LSM6	USP39	DDX42	NCBP1	SF3B1	MAGOH	CDC40	SF3B3	SRSF9	ACIN1	TXNL4A	TCERG1	U2AF2	RBM17	PRPF38B	THOC1	PLRG1	CCDC12	MAGOHB	HSPA8	LSM7	CHERP	NAA38	PQBP1	RBMX	LSM4
164	SHIPP_DLBCL_VS_FOLLICULAR_LYMPHOMA_UP	45	-1.63877	-1.52568	-1.07563	-1.63098	40	101	664	76	0.291776	220.25		SHIPP_DLBCL_VS_FOLLICULAR_LYMPHOMA_UP	http://www.broadinstitute.org/gsea/msigdb/cards/SHIPP_DLBCL_VS_FOLLICULAR_LYMPHOMA_UP	TFRC	CTSD	CCT5	THOP1	P4HB	ATIC	PSME2	PRDX1	SLC29A1	EXOSC7	SNRPB	GM2A	BCL2A1	IDH2	IFI30	PLOD1	CENPA	MELK	IMPDH2	SAT1	KPNA2	PKM2	ENO1	PFKP	CCNB1	TRAP1	HSP90AB1	DLGAP5	MTHFD2	CLTA	SLC1A5	HSPD1	LDHA	HCK
165	REACTOME_LATE_PHASE_OF_HIV_LIFE_CYCLE	101	-1.44671	-1.37565	-1.37241	-1.41596	190	267	128	298	0.311334	220.75		REACTOME_LATE_PHASE_OF_HIV_LIFE_CYCLE	http://www.broadinstitute.org/gsea/msigdb/cards/REACTOME_LATE_PHASE_OF_HIV_LIFE_CYCLE	CDK7	CDK9	NUP50	RCC1	NUPL2	SUPT16H	NUP35	VPS37A	VPS37D	ERCC2	ERCC3	NCBP2	NUP205	NUP210	NUP188	NUP62	COBRA1	GTF2A1	GTF2A2	GTF2B	GTF2E1	GTF2E2	GTF2F1	GTF2F2	GTF2H1	GTF2H2	GTF2H3	GTF2H4	NUP43	MNAT1	NCBP1	NMT1	NUP88	VPS28
166	BILANGES_SERUM_RESPONSE_TRANSLATION	31	-1.59346	-1.61027	-1.11207	-1.50238	69	46	576	192	0.473034	220.75		BILANGES_SERUM_RESPONSE_TRANSLATION	http://www.broadinstitute.org/gsea/msigdb/cards/BILANGES_SERUM_RESPONSE_TRANSLATION	EEF1G	RPS5	RPS4X	RPL14	TNRC6B	RPS6	KHSRP	CPT1B	RPL21	FTHL17	ARL4D	NSA2	EIF3F	TCF7L2	EEF1B2	EEF1A1	MYL3	DNM1	RPS7	SYT10	CYP17A1	GNB2L1	RPL18A	RPS3	RPL6	RPS8	RPL10	RPL29	LALBA	RPL4	KIF21B	PTMS	ARID5B	C18orf26
167	REACTOME_INFLUENZA_VIRAL_RNA_TRANSCRIPTION_AND_REPLICATION	101	-1.74941	-1.5063	-1.05446	-1.67444	10	115	729	44	0.272537	224.5		REACTOME_INFLUENZA_VIRAL_RNA_TRANSCRIPTION_AND_REPLICATION	http://www.broadinstitute.org/gsea/msigdb/cards/REACTOME_INFLUENZA_VIRAL_RNA_TRANSCRIPTION_AND_REPLICATION	RPL35	RPL7AP27	FAU	RPL13A	RPL36	RPL10P16	FAM153A	GRSF1	GTF2F1	GTF2F2	HSP90AA1	RPL36P14	IPO5	RPSAP12	RPS8P10	RPL7AP66	RPL10P9	RPS12P4	RPSA	RPS26P10	RPL23AP2	RPS12P22	RPL21P29	RPS26P35	RPL10A	RPL26L1	POLR2A	POLR2B	POLR2C	POLR2D	POLR2E	POLR2F	POLR2G	POLR2H
168	RASHI_RESPONSE_TO_IONIZING_RADIATION_3	46	-1.41386	-1.32752	-1.51276	-1.40763	232	333	35	311	-0.0580669	227.75		RASHI_RESPONSE_TO_IONIZING_RADIATION_3	http://www.broadinstitute.org/gsea/msigdb/cards/RASHI_RESPONSE_TO_IONIZING_RADIATION_3	UBE2H	YLPM1	TULP1	ABCC1	SFPQ	SPR	WWC1	FAM136A	APC	ULK1	ACTB	EIF4EBP2	EPS15	POLR2A	SART3	PDGFB	IHH	NINJ1	AKAP8	ACVR2B	MAPK8IP3	PPP2R4	GPRASP1	C19orf70	CREB1	PCSK4	SETD6	ZNF358	ROGDI	PIAS3	USP19	AR	FIGNL1	SH2B1
169	REACTOME_PYRIMIDINE_METABOLISM	20	-1.46175	-1.44966	-1.37627	-1.3227	174	165	124	453	0.680954	229		REACTOME_PYRIMIDINE_METABOLISM	http://www.broadinstitute.org/gsea/msigdb/cards/REACTOME_PYRIMIDINE_METABOLISM	UPP2	DCK	DCTD	DHODH	DPYD	DPYS	DUT	TYMP	NT5C	NT5E	NT5C3	UPB1	NT5M	AGXT2	TK1	TK2	TYMS	UCK2	UMPS	UPP1	CAD	UCK1	NT5C1A	CDA
170	WONG_EMBRYONIC_STEM_CELL_CORE	329	-1.47764	-1.37354	-1.17181	-1.68772	157	269	450	41	-0.12381	229.25		WONG_EMBRYONIC_STEM_CELL_CORE	http://www.broadinstitute.org/gsea/msigdb/cards/WONG_EMBRYONIC_STEM_CELL_CORE	RPL13	RPS8	HELLS	RCN2	DLGAP5	COX4NB	POLE2	EIF3K	FGFR1	LSM4	RPS3	MRPL15	VRK1	HNRNPL	EIF4A1	KIF22	NUP107	PIPOX	HAUS1	THOC3	RFC3	NTHL1	CCNF	PPP4C	AURKB	PABPC1	HSPA14	MYBL2	FBL	CDCA7	HSPE1	MRPS30	MSH2	BUB1
171	WONG_MITOCHONDRIA_GENE_MODULE	214	-1.50769	-1.41417	-1.22692	-1.47261	129	223	348	228	0.607059	232		WONG_MITOCHONDRIA_GENE_MODULE	http://www.broadinstitute.org/gsea/msigdb/cards/WONG_MITOCHONDRIA_GENE_MODULE	KARS	GSR	NDUFS5	TUFM	NDUFS4	DCTN6	CLPP	ATOX1	GSTO1	AUH	MTX2	FDXR	BOP1	DECR1	UQCR11	SFXN2	NDUFS6	ATP5G2	MRPS18A	ATP5G3	ATP5E	GRPEL2	MRPS18C	DBT	PDHB	ACADSB	CYB5A	COQ3	GIMAP5	MRPS28	ATP6V1C1	MRPS30	HAX1	AK2
172	REACTOME_MRNA_PROCESSING	144	-1.33063	-1.42708	-1.49903	-1.39393	368	195	39	344	-0.19328	236.5		REACTOME_MRNA_PROCESSING	http://www.broadinstitute.org/gsea/msigdb/cards/REACTOME_MRNA_PROCESSING	RBM5	THOC4	CDK7	HNRNPR	SRRM1	SF3B4	SF3A1	ADAR	ADARB1	CD2BP2	NXF1	PRPF8	NUP50	TXNL4A	PAPOLA	RNPS1	SF3A3	HNRNPA0	CLP1	SF3B2	NUDT21	NUPL2	HNRNPUL1	U2AF2	SNRPD2P1	NUP35	LSM11	CSTF1	CSTF2	CSTF3	DHX9	EIF4E	ERCC2	ERCC3
173	ZHAN_MULTIPLE_MYELOMA_UP	64	-1.42791	-1.51502	-1.24366	-1.4053	214	109	307	318	0.67701	237		ZHAN_MULTIPLE_MYELOMA_UP	http://www.broadinstitute.org/gsea/msigdb/cards/ZHAN_MULTIPLE_MYELOMA_UP	ARID5A	MVP	ECH1	EXTL2	CARS	ABL1	ZNF136	QSOX1	DNASE1L1	ICT1	BCL7B	HIST1H1C	FARSA	NEB	RBM10	ALG3	EVI2A	CD200	UCHL1	HCP5	SNRPN	LAMC1	PTPRK	COX17	MTA1	CDC34	KIAA0020	GART	CASP1	EIF3B	EWSR1	CAPN1	SNX1	PURA
174	MULLIGAN_NTF3_SIGNALING_VIA_INSR_AND_IGF1R_UP	21	-1.387	-1.43183	-1.23121	-1.52629	270	187	341	160	-0.276155	239.5		MULLIGAN_NTF3_SIGNALING_VIA_INSR_AND_IGF1R_UP	http://www.broadinstitute.org/gsea/msigdb/cards/MULLIGAN_NTF3_SIGNALING_VIA_INSR_AND_IGF1R_UP	SERP1	RCL1	MRPL20	USP10	WDR77	ST3GAL4	BNC1	NOP56	HSPA4	GNL3	GMPPB	DDX21	GREM2	TMEM97	SRSF2	CORO1C	ARL4C	SRXN1	CCL2	ST6GAL1	ADRM1	EBNA1BP2	NME1
175	APPIERTO_RESPONSE_TO_FENRETINIDE_DN	47	-1.45294	-1.37165	-1.1649	-1.67023	185	270	465	46	-0.163503	241.5		APPIERTO_RESPONSE_TO_FENRETINIDE_DN	http://www.broadinstitute.org/gsea/msigdb/cards/APPIERTO_RESPONSE_TO_FENRETINIDE_DN	SLC3A1	IARS2	FCGR1A	COL3A1	ARMC9	HIST1H4C	LDHA	UQCR10	TMSB4X	MDH1	ATP5J2	FMNL1	PGK1	PPP1CC	MDH2	C1orf198	DHFR	NDUFA2	FAM100B	SET	ISCU	CYB5B	SIGMAR1	CCNDBP1	UGGT2	C11orf49	IFITM3	SLC4A5	MBOAT7	EGFR	PPIH	EPC1	PTCD3	BANF1
176	REACTOME_HIV_LIFE_CYCLE	114	-1.40484	-1.37598	-1.37381	-1.39909	247	266	127	334	0.182758	243.5		REACTOME_HIV_LIFE_CYCLE	http://www.broadinstitute.org/gsea/msigdb/cards/REACTOME_HIV_LIFE_CYCLE	CDK7	CDK9	NUP50	RCC1	NUPL2	PSIP1	SUPT16H	CCR5	LOC128192	NUP35	LOC131691	VPS37A	VPS37D	ERCC2	ERCC3	FEN1	NCBP2	NUP205	NUP210	NUP188	NUP62	XRCC6	COBRA1	GTF2A1	GTF2A2	GTF2B	GTF2E1	GTF2E2	GTF2F1	GTF2F2	GTF2H1	GTF2H2	GTF2H3	GTF2H4
177	PID_MYC_ACTIV_PATHWAY	76	-1.47029	-1.42393	-1.15447	-1.57483	166	203	488	122	0.11934	244.75		PID_MYC_ACTIV_PATHWAY	http://www.broadinstitute.org/gsea/msigdb/cards/PID_MYC_ACTIV_PATHWAY	MYC	BAX	TK1	SMAD3	TAF9	RUVBL2	HMGA1	NCL	DDX18	KAT5	ENO1	PFKM	CDC25A	E2F3	PRDX3	ODC1	PTMA	SNAI1	KAT2A	SERPINI1	HSP90AA1	MMP9	MAX	LIN28B	NPM1	NME1	TERT	RPL11	PIM1	TAF10	HSPD1	RUVBL1	BMI1	SLC2A1
178	REACTOME_FORMATION_OF_THE_TERNARY_COMPLEX_AND_SUBSEQUENTLY_THE_43S_COMPLEX	49	-1.53836	-1.42646	-1.14749	-1.52244	105	198	512	165	0.350191	245		REACTOME_FORMATION_OF_THE_TERNARY_COMPLEX_AND_SUBSEQUENTLY_THE_43S_COMPLEX	http://www.broadinstitute.org/gsea/msigdb/cards/REACTOME_FORMATION_OF_THE_TERNARY_COMPLEX_AND_SUBSEQUENTLY_THE_43S_COMPLEX	EIF1AX	EIF2S1	EIF2S3	FAU	EIF3K	EIF3FP3	EIF3E	RPSAP12	RPS8P10	RPS12P4	RPSA	RPS26P10	RPS12P22	RPS26P35	RPS2	RPS3	RPS3A	RPS4X	RPS4Y1	RPS5	RPS6	RPS7	RPS8	RPS9	RPS10	RPS11	RPS12	RPS13	RPS14	RPS15	RPS15A	RPS16	RPS17	RPS18
179	REACTOME_ACTIVATED_TAK1_MEDIATES_P38_MAPK_ACTIVATION	17	-1.57385	-1.49094	-1.21501	-1.35831	81	127	372	402	0.945616	245.5		REACTOME_ACTIVATED_TAK1_MEDIATES_P38_MAPK_ACTIVATION	http://www.broadinstitute.org/gsea/msigdb/cards/REACTOME_ACTIVATED_TAK1_MEDIATES_P38_MAPK_ACTIVATION	NOD1	TAB1	MAPK14	TAB2	TAB3	IRAK1	IRAK2	MAPK11	MAP2K3	MAP2K6	NOD2	LOC650832	MAP3K7	TRAF6	MAPKAPK3	IKBKG	RIPK2	MAPKAPK2
180	TIEN_INTESTINE_PROBIOTICS_6HR_UP	55	-1.54776	-1.52961	-1.08612	-1.53797	97	97	635	154	0.350847	245.75		TIEN_INTESTINE_PROBIOTICS_6HR_UP	http://www.broadinstitute.org/gsea/msigdb/cards/TIEN_INTESTINE_PROBIOTICS_6HR_UP	RPS3A	PHLDA1	RPS17	YWHAE	PTP4A2	MYC	HSPA8	GAPDH	B2M	ACTB	RPL23A	EIF4B	RPS2	C6orf62	CRCP	EEF1A1	PRNP	RPL23	TPT1	RPL4	EIF5A	RPLP0	RPS6	UBC	EEF1G	RPS11	TXN	RPL27A	RPL39	MMP24	RPS19	KLF5	ALDH3B1	RPS23
181	KEGG_HUNTINGTONS_DISEASE	160	-1.44461	-1.36392	-1.26277	-1.46452	192	286	268	237	0.367035	245.75		KEGG_HUNTINGTONS_DISEASE	http://www.broadinstitute.org/gsea/msigdb/cards/KEGG_HUNTINGTONS_DISEASE	POLR2G	POLR2H	POLR2E	UQCR10	POLR2F	NDUFA5	PPARGC1A	NDUFA4	POLR2I	COX6CP3	POLR2J	TAF4	NRF1	DCTN2	CREB3L1	NDUFS7	CYTB	CREBBP	CREB3	POLR2K	ATP5O	COX2	COX1	UCP1	CLTCL1	COX8C	DNALI1	POLR2L	COX3	LOC729317	COX5B	COX4I1	CREB1	HIP1
182	REACTOME_TCA_CYCLE_AND_RESPIRATORY_ELECTRON_TRANSPORT	115	-1.45816	-1.35611	-1.23986	-1.49422	178	297	314	201	0.163314	247.5		REACTOME_TCA_CYCLE_AND_RESPIRATORY_ELECTRON_TRANSPORT	http://www.broadinstitute.org/gsea/msigdb/cards/REACTOME_TCA_CYCLE_AND_RESPIRATORY_ELECTRON_TRANSPORT	ATP5H	ATP5L	UQCR11	NDUFA11	COX4I1	COX5B	COX6A1	COX6B1	COX6C	COX7B	COX7C	COX8A	ADHFE1	CS	CYC1	DLAT	DLD	DLST	ETFA	ETFB	ETFDH	FH	NNT	SLC16A8	UQCRQ	LOC283398	IDH1	IDH2	IDH3A	IDH3B	IDH3G	NDUFS7	LDHA	LDHB
183	AMIT_EGF_RESPONSE_480_HELA	160	-1.43178	-1.53353	-1.3049	-1.29738	207	94	200	489	0.726819	247.5		AMIT_EGF_RESPONSE_480_HELA	http://www.broadinstitute.org/gsea/msigdb/cards/AMIT_EGF_RESPONSE_480_HELA	FGFR1	SORBS3	B4GALT1	BRD2	NEDD9	PICALM	MAP2K3	COL4A1	DLGAP4	CTNNB1	CCND1	MTA1	DIAPH1	RNF126	RRBP1	PDLIM7	ENC1	BIN1	TACSTD2	FOXD1	ITGA2	PTGS1	XAB2	SNRPF	PLAU	ERCC1	IGFBP4	MBD1	GRAMD1B	TGM2	SYDE1	COL4A2	EFHD2	FST
184	REACTOME_FORMATION_OF_THE_HIV1_EARLY_ELONGATION_COMPLEX	33	-1.56356	-1.29972	-1.30035	-1.40502	86	382	208	321	0.525137	249.25		REACTOME_FORMATION_OF_THE_HIV1_EARLY_ELONGATION_COMPLEX	http://www.broadinstitute.org/gsea/msigdb/cards/REACTOME_FORMATION_OF_THE_HIV1_EARLY_ELONGATION_COMPLEX	CDK7	ERCC2	ERCC3	NCBP2	COBRA1	GTF2F1	GTF2F2	GTF2H1	GTF2H2	GTF2H3	GTF2H4	MNAT1	NCBP1	TH1L	POLR2A	POLR2B	POLR2C	POLR2D	POLR2E	POLR2F	POLR2G	POLR2H	POLR2I	POLR2J	POLR2K	POLR2L	LOC652857	GTF2H2B	SUPT4H1	SUPT5H	WHSC2	RDBP	CCNH	CTDP1
185	KARLSSON_TGFB1_TARGETS_UP	120	-1.34904	-1.39178	-1.29181	-1.50192	330	253	223	193	-0.967573	249.75		KARLSSON_TGFB1_TARGETS_UP	http://www.broadinstitute.org/gsea/msigdb/cards/KARLSSON_TGFB1_TARGETS_UP	CD44	MYBBP1A	C6orf48	RRM2	CDC34	EIF3B	ABCE1	EIF5	EIF3A	PPRC1	NOLC1	MSN	BAG2	PTK2	TNFRSF12A	ZC3H15	PELO	SLTM	LMLN	GEMIN6	LRP8	KPNB1	C6orf115	CHD3	MMP14	RPF2	GTPBP4	ESD	WDR77	COQ10B	PPP1R2P1	LYAR	IPO5	SLC8A1
186	ZHOU_TNF_SIGNALING_30MIN	53	-1.49863	-1.61483	-1.23618	-1.29391	135	45	327	493	0.874464	250		ZHOU_TNF_SIGNALING_30MIN	http://www.broadinstitute.org/gsea/msigdb/cards/ZHOU_TNF_SIGNALING_30MIN	TRAP1	CXCL1	PSMB7	CLIC1	DDX56	COPS2	HMGA1	EGR1	TNFAIP3	KALRN	PHB	NFKBIA	ATF4	EEF2	HSPB1	TMF1	IGFBP5	ERGIC3	IL6	SF3B2	PLP2	MAP2K1	PIR	HNRNPU	CTNNB1	PPP2R1A	DUSP1	TAGLN2	INADL	KLF10	KRT14	MRPL36	SIGMAR1	TUBB4B
187	KEGG_BASE_EXCISION_REPAIR	34	-1.33455	-1.34066	-1.30749	-1.56622	358	316	196	133	-0.984219	250.75		KEGG_BASE_EXCISION_REPAIR	http://www.broadinstitute.org/gsea/msigdb/cards/KEGG_BASE_EXCISION_REPAIR	NEIL2	MPG	SMUG1	XRCC1	POLE4	HMGB1	POLE3	POLD4	MBD4	OGG1	UNG	POLD3	PCNA	NEIL1	POLE2	PARP4	PARP3	PARP2	POLB	APEX1	POLL	POLD1	POLD2	POLE	NEIL3	TDG	APEX2	LIG3	HMGB1P1	NTHL1	HMGB1P40	FEN1	LIG1	MUTYH
188	CAFFAREL_RESPONSE_TO_THC_24HR_5_DN	55	-1.28888	-1.33435	-1.32104	-1.64167	429	328	178	70	-0.99718	251.25		CAFFAREL_RESPONSE_TO_THC_24HR_5_DN	http://www.broadinstitute.org/gsea/msigdb/cards/CAFFAREL_RESPONSE_TO_THC_24HR_5_DN	IMPA1	RBM4	FTMT	CALM3	NME1	GARS	POLR2J2	TGFB3	PCBP2	RANBP1	MRPS33	NDUFA1	UBR4	USMG5	NDUFB3	COPB2	CENPL	SLC3A2	IGFBP5	LRRC28	EXOC2	HNRNPL	SHMT2	NUSAP1	ASNS	ARF4	SERPINB2	ZRANB2	MT2A	TYRO3	MLC1	ALG2	SPINT2	POU4F1
189	REACTOME_APC_C_CDH1_MEDIATED_DEGRADATION_OF_CDC20_AND_OTHER_APC_C_CDH1_TARGETED_PROTEINS_IN_LATE_MITOSIS_EARLY_G1	63	-1.28954	-1.42744	-1.24852	-1.5995	427	193	297	102	-0.804547	254.75		REACTOME_APC_C_CDH1_MEDIATED_DEGRADATION_OF_CDC20_AND_OTHER_APC_C_CDH1_TARGETED_PROTEINS_IN_LATE_MITOSIS_EARLY_G1	http://www.broadinstitute.org/gsea/msigdb/cards/REACTOME_APC_C_CDH1_MEDIATED_DEGRADATION_OF_CDC20_AND_OTHER_APC_C_CDH1_TARGETED_PROTEINS_IN_LATE_MITOSIS_EARLY_G1	PSMD14	ANAPC10	UBE2C	PSMA8	PSME4	CDC26	ANAPC2	ANAPC4	ANAPC5	ANAPC7	ANAPC11	PLK1	PSMA1	PSMA2	PSMA3	PSMA4	PSMA5	PSMA6	PSMA7	PSMB1	PSMB2	PSMB3	PSMB4	PSMB5	PSMB6	PSMB7	PSMB8	PSMB9	PSMB10	PSMC1	PSMC2	PSMC3	PSMC4	PSMC5
190	KEGG_PENTOSE_PHOSPHATE_PATHWAY	22	-1.49643	-1.44428	-1.28925	-1.30213	136	174	226	484	0.900882	255		KEGG_PENTOSE_PHOSPHATE_PATHWAY	http://www.broadinstitute.org/gsea/msigdb/cards/KEGG_PENTOSE_PHOSPHATE_PATHWAY	RPE	RPIA	PGM2	PGLS	PRPS2	FBP2	PFKM	PFKL	TALDO1	TKT	FBP1	TKTL2	PGD	RBKS	ALDOA	ALDOC	ALDOB	H6PD	LOC729020	PRPS1L1	PRPS1	DERA	G6PD	PGM1	TKTL1	PFKP	GPI
191	SCHLOSSER_MYC_TARGETS_REPRESSED_BY_SERUM	153	-1.26996	-1.47804	-1.32118	-1.45709	464	140	177	247	-0.54683	257		SCHLOSSER_MYC_TARGETS_REPRESSED_BY_SERUM	http://www.broadinstitute.org/gsea/msigdb/cards/SCHLOSSER_MYC_TARGETS_REPRESSED_BY_SERUM	IARS	EXOSC8	KDSR	YY1	SNRPF	CSDA	AUH	SERBP1	G3BP2	CYCS	TXN	SSB	LYPLA1	SARS	CCT8	RNF114	TFAM	ISCA1	GLOD4	COPS2	ADSS	PWP1	OTUD4	PRMT3	NUP93	HPRT1	PMPCB	ALX1	NUP210	RABGGTB	ATP13A3	SSBP1	ZMPSTE24	PDIA6
192	REACTOME_BASE_EXCISION_REPAIR	19	-1.33018	-1.3628	-1.33669	-1.48511	372	287	160	213	-0.846334	258		REACTOME_BASE_EXCISION_REPAIR	http://www.broadinstitute.org/gsea/msigdb/cards/REACTOME_BASE_EXCISION_REPAIR	CCNO	POLD3	FEN1	SMUG1	APEX1	LIG1	LIG3	MPG	MUTYH	NTHL1	OGG1	PCNA	POLB	POLD1	POLD2	POLD4	TDG	XRCC1	MBD4
193	HEDENFALK_BREAST_CANCER_BRACX_UP	19	-1.42314	-1.41852	-1.16728	-1.55407	218	215	460	139	0.00740144	258		HEDENFALK_BREAST_CANCER_BRACX_UP	http://www.broadinstitute.org/gsea/msigdb/cards/HEDENFALK_BREAST_CANCER_BRACX_UP	KDM6A	APOBEC3B	RPL31	RPS5	CHPF	TANK	SPRY1	CYP1A1	RPS13	RPL15	PNOC	RPS4X	JUNB	UBA52	MCF2	RPL19	RPP30	COL6A2	ADNP	ATP5B
194	GINESTIER_BREAST_CANCER_20Q13_AMPLIFICATION_DN	155	-1.38334	-1.28418	-1.46765	-1.42063	277	416	54	292	-0.271656	259.75		GINESTIER_BREAST_CANCER_20Q13_AMPLIFICATION_DN	http://www.broadinstitute.org/gsea/msigdb/cards/GINESTIER_BREAST_CANCER_20Q13_AMPLIFICATION_DN	PROSER1	ZNF318	HINT1	PSPC1	DDX39B	MAD2L1BP	RAPGEF1	MADD	DOM3Z	FANCL	WDR85	LOC100506779	EIF4G1	TBRG1	CYTH1	PNN	PPARD	ATXN7	WDTC1	CDC42SE1	HCFC1	FBXL18	ECHDC1	TRRAP	ANKLE2	DAPK2	ITSN2	TLN1	BTN2A1	BAG6	C1orf213	LOC100132999	DHX37	TAZ
195	REACTOME_SRP_DEPENDENT_COTRANSLATIONAL_PROTEIN_TARGETING_TO_MEMBRANE	109	-1.62573	-1.45461	-1.05419	-1.59158	49	158	733	107	0.304738	261.75		REACTOME_SRP_DEPENDENT_COTRANSLATIONAL_PROTEIN_TARGETING_TO_MEMBRANE	http://www.broadinstitute.org/gsea/msigdb/cards/REACTOME_SRP_DEPENDENT_COTRANSLATIONAL_PROTEIN_TARGETING_TO_MEMBRANE	SEC61B	RPL35	RPL7AP27	DDOST	FAU	TRAM1	SEC11A	SEC61G	RPL13A	RPL36	RPL10P16	FAM153A	SPCS1	SEC61A1	RPL36P14	RPSAP12	RPS8P10	RPL7AP66	RPL10P9	RPS12P4	RPSA	RPS26P10	RPL23AP2	RPS12P22	RPL21P29	RPS26P35	RPL10A	RPL26L1	SEC61A2	SRPRB	SPCS3	RPL3	RPL3L	RPL4
196	OUYANG_PROSTATE_CANCER_PROGRESSION_DN	20	-1.62795	-1.25237	-1.3617	-1.36084	47	475	138	396	0.449205	264		OUYANG_PROSTATE_CANCER_PROGRESSION_DN	http://www.broadinstitute.org/gsea/msigdb/cards/OUYANG_PROSTATE_CANCER_PROGRESSION_DN	GNA12	PTPN11	MAPK3	ARL4A	ERAL1	C9orf86	SRF	MAPK8IP3	SPRED1	TRIB3	DIRAS1	ARF4	BAIAP2	IGHM	ARL3	CTNNAL1	ARFIP2	EGF	DAB1	CSPG4	MAP2K3
197	YUAN_ZNF143_PARTNERS	21	-1.29241	-1.29671	-1.4026	-1.54303	421	392	96	150	-0.864662	264.75		YUAN_ZNF143_PARTNERS	http://www.broadinstitute.org/gsea/msigdb/cards/YUAN_ZNF143_PARTNERS	LMO7	HCFC1	TPX2	BRD2	RBM33	RUVBL1	DIDO1	HIST1H2AA	PNN	DCAF13	NUSAP1	RAVER1	RRP1B	MAP7	SAP18	SNW1	YY1	GTPBP4	JRK	INO80	CHD8	GPBP1
198	MOOTHA_VOXPHOS	84	-1.43585	-1.36737	-1.19864	-1.51105	198	280	398	184	0.0998549	265		MOOTHA_VOXPHOS	http://www.broadinstitute.org/gsea/msigdb/cards/MOOTHA_VOXPHOS	NDUFA6	ATP5G3	NDUFS6	SDHC	ATP5I	ATP5G2	UQCRC2	COX5B	NDUFS4	NDUFB5	ATP5C1	ATP5E	NDUFB1	NDUFS3	NDUFB6	NDUFS7	NDUFB4	NDUFA5	ATP5J	TONSL	NDUFA8	COX6B1	CYB5A	NDUFA4	ATP5J2	COX6A2	ATP5L	NDUFS2	COX8A	NDUFA7	ATP5F1	NDUFC2	COX7A1	NDUFA13
199	REACTOME_PERK_REGULATED_GENE_EXPRESSION	26	-1.35639	-1.46992	-1.43605	-1.2732	317	147	71	525	0.351017	265		REACTOME_PERK_REGULATED_GENE_EXPRESSION	http://www.broadinstitute.org/gsea/msigdb/cards/REACTOME_PERK_REGULATED_GENE_EXPRESSION	EXOSC8	EXOSC6	DDIT3	DCP2	EIF2S1	DIS3	ATF6	EXOSC7	EXOSC2	HSPA5	IGFBP1	IL8	ASNS	ATF3	ATF4	NFYA	NFYB	PARN	EXOSC3	EXOSC1	EXOSC9	EXOSC4	EXOSC5	CCL2	ATF4P3	LOC730136	KHSRP	EIF2AK3	HERPUD1
200	MAYBURD_RESPONSE_TO_L663536_UP	25	-1.40639	-1.41645	-1.3458	-1.32366	243	219	152	452	0.558167	266.5		MAYBURD_RESPONSE_TO_L663536_UP	http://www.broadinstitute.org/gsea/msigdb/cards/MAYBURD_RESPONSE_TO_L663536_UP	ZNF346	SMARCA4	MED12	FAM19A2	SLC38A2	BROX	EIF2AK3	GARS	RFNG	ASXL2	USP11	ARHGAP26	SLC1A4	SEMA6B	IL1RAP	WDR19	LINC00472	YARS	ZFP41	SLC7A11	IKZF1	SGCZ	LINC00471	TRIM8	HNRNPUL1	SNX6	HDLBP	SF3A2	PLEKHG5
201	DACOSTA_UV_RESPONSE_VIA_ERCC3_UP	301	-1.47633	-1.35501	-1.27084	-1.38523	159	299	251	357	0.841635	266.5		DACOSTA_UV_RESPONSE_VIA_ERCC3_UP	http://www.broadinstitute.org/gsea/msigdb/cards/DACOSTA_UV_RESPONSE_VIA_ERCC3_UP	CLTB	ASNA1	MCM4	EPHX1	PAFAH1B3	GABARAPL1	CEBPD	ZFPL1	DAXX	ACAA1	TCIRG1	SLC6A8	CA5BP1	MRPL28	CBX4	NFKBIE	PSMC3	HLA-F	BTBD2	CREG1	HNRNPU	ASL	ARRB2	IFI30	PCDH9	PPP1CA	TUBB3	BTG2	C1orf123	ALDH1B1	DNASE2	HHEX	CYB5R1	TRIM25
202	HOLLEMAN_VINCRISTINE_RESISTANCE_B_ALL_DN	15	-1.35464	-1.41063	-1.14678	-1.77581	318	226	514	13	-0.389141	267.75		HOLLEMAN_VINCRISTINE_RESISTANCE_B_ALL_DN	http://www.broadinstitute.org/gsea/msigdb/cards/HOLLEMAN_VINCRISTINE_RESISTANCE_B_ALL_DN	RPL12	S100A13	RPS11	RPS12	CD44	HNRNPU	CDKN2D	ATP13A2	TMSB10	VIM	PDLIM1	RPLP2	LSM3	SCNM1	RPS15A
203	KEGG_ALZHEIMERS_DISEASE	149	-1.51032	-1.42687	-1.18471	-1.40477	128	196	428	322	0.788406	268.5		KEGG_ALZHEIMERS_DISEASE	http://www.broadinstitute.org/gsea/msigdb/cards/KEGG_ALZHEIMERS_DISEASE	UQCR10	NAE1	CALM2	NDUFA5	NDUFA4	COX6CP3	CALM1	ATP2A1	PPP3R2	EIF2AK3	PPP3CC	ATP2A3	PPP3R1	ATP2A2	NDUFS7	CYTB	ADAM17	BACE2	ATP5O	COX2	COX1	COX8C	MME	COX3	COX5B	ITPR3	PSENEN	LRP1	COX4I1	APOE	ATP6	ATP8	CHP2	ATP5H
204	DAZARD_RESPONSE_TO_UV_NHEK_UP	214	-1.65601	-1.52017	-1.0866	-1.41098	32	106	632	305	0.647409	268.75		DAZARD_RESPONSE_TO_UV_NHEK_UP	http://www.broadinstitute.org/gsea/msigdb/cards/DAZARD_RESPONSE_TO_UV_NHEK_UP	CXCL3	TGFB1	TUBB2A	HIST1H2BF	ACO2	PRSS3	ATF3	NDUFC1	NF2	RPL37A	ATP5I	GEM	PSMD8	RCAN2	SPTBN1	HMGCS2	S100A9	HEXB	LY6E	IER3	API5	SPINK1	RPL36A	ARHGDIA	CITED2	TK1	CTGF	TAGLN	ERGIC3	RAP1A	TFE3	BCL2	CXCR3	NOL7
205	KEGG_PYRIMIDINE_METABOLISM	94	-1.526	-1.3011	-1.25242	-1.42082	117	380	292	290	0.50519	269.75		KEGG_PYRIMIDINE_METABOLISM	http://www.broadinstitute.org/gsea/msigdb/cards/KEGG_PYRIMIDINE_METABOLISM	NT5C2	POLR2G	POLR2H	POLR2E	POLR2F	POLR2I	POLR2J	POLE3	TYMS	TXNRD1	NME6	POLR1D	PNPT1	POLR2K	DHODH	POLD3	POLR2L	NME1-NME2	POLA2	UPRT	CANT1	NME4	NME1	NME2	NME3	POLR3C	POLR3G	POLR3F	NUDT2	PRIM1	PRIM2	NME5	POLD4	DTYMK
206	NAGY_TFTC_COMPONENTS_HUMAN	19	-1.3254	-1.38421	-1.40144	-1.38513	377	260	98	358	-0.221597	273.25		NAGY_TFTC_COMPONENTS_HUMAN	http://www.broadinstitute.org/gsea/msigdb/cards/NAGY_TFTC_COMPONENTS_HUMAN	TADA3	ADA	TAF5L	ATXN7	TAF9	TRRAP	TAF6	SUPT7L	CCDC101	SAP130	TAF6L	TAF5	TAF2	TAF10	SUPT3H	KAT2A	TADA2B	TAF12	TAF4
207	REACTOME_METABOLISM_OF_NON_CODING_RNA	46	-1.31211	-1.40818	-1.45345	-1.34894	391	230	60	417	-0.0718974	274.5		REACTOME_METABOLISM_OF_NON_CODING_RNA	http://www.broadinstitute.org/gsea/msigdb/cards/REACTOME_METABOLISM_OF_NON_CODING_RNA	SNUPN	PRMT5	NUP50	NUPL2	DDX20	SNRPD2P1	CLNS1A	NUP35	NCBP2	NUP205	NUP210	NUP188	NUP62	GEMIN5	NUP43	NCBP1	NUP88	GEMIN4	PHAX	NUP54	NUP133	NUP107	RANBP2	SMN1	SMN2	SNRPB	SNRPD1	SNRPD2	SNRPD3	SNRPE	SNRPF	SNRPG	TPR	NUP37
208	FOSTER_KDM1A_TARGETS_DN	196	-1.48062	-1.35045	-1.40671	-1.26082	153	306	94	548	0.620023	275.25		FOSTER_KDM1A_TARGETS_DN	http://www.broadinstitute.org/gsea/msigdb/cards/FOSTER_KDM1A_TARGETS_DN	ARPP19	AMPD3	YKT6	C1orf51	SFSWAP	TMEM186	RAPGEF3	F2R	LRRC40	ZNF579	PGLS	ACAD10	FKBP6	CWC22	MZT2B	RDM1	CPSF3L	DDX25	EPPK1	ZCWPW1	ELMO3	IDH3A	GNPTG	DCXR	COTL1	GNA11	SYTL1	CELF4	TUBG2	AGXT2L2	KDM4B	GFM2	NT5C3L	TET1
209	SCHLOSSER_MYC_TARGETS_AND_SERUM_RESPONSE_UP	46	-1.39784	-1.46034	-1.23412	-1.38254	255	156	332	364	0.701339	276.75		SCHLOSSER_MYC_TARGETS_AND_SERUM_RESPONSE_UP	http://www.broadinstitute.org/gsea/msigdb/cards/SCHLOSSER_MYC_TARGETS_AND_SERUM_RESPONSE_UP	SLC7A5	PRMT1	PRR3	ZNF263	SSSCA1	SCAMP1	TMED3	AMD1	VDAC1	USP13	LSM7	NME1	C12orf24	CCDC86	LMNB2	GEMIN4	ATP1B3	PPRC1	BAG1	ATXN10	CEP68	SLC1A5	METAP1	INTS10	PTDSS1	SNRPB	MYC	SRSF2	NOP2	CAMKK2	TSR1	EIF1AX	ODC1	FXN
210	BARRIER_COLON_CANCER_RECURRENCE_DN	20	-1.59341	-1.40744	-1.55531	-1.14062	70	232	27	782	0.717258	277.75		BARRIER_COLON_CANCER_RECURRENCE_DN	http://www.broadinstitute.org/gsea/msigdb/cards/BARRIER_COLON_CANCER_RECURRENCE_DN	CDK10	TSPAN7	CTSA	NDFIP1	ACOT11	AES	FOXJ3	CITED2	NUCB1	HLA-C	PFKL	BTBD2	EPPK1	KCNAB1	CD24	ASB13	STAT2	BSG	SPPL2B	ARHGAP33
211	NUTT_GBM_VS_AO_GLIOMA_DN	44	-1.67825	-1.53592	-1.01921	-1.51598	24	90	830	174	0.412871	279.5		NUTT_GBM_VS_AO_GLIOMA_DN	http://www.broadinstitute.org/gsea/msigdb/cards/NUTT_GBM_VS_AO_GLIOMA_DN	PFKM	RPL30	BCR	RPL36AL	AIMP2	RPLP2	VDAC2	RPL9	PPIF	HIP1R	AFAP1	RPL24	APC2	NCAM1	GRIK2	TNK2	RPS13	ZMIZ1	ID1	RPL27A	RPS20	PDHX	FLRT1	RBM4B	ACCN2	ABCC8	C21orf33	RPS6	PDE8B	CIRBP	POLR2F	API5	ANGPTL2	RPL4
212	REACTOME_MRNA_SPLICING_MINOR_PATHWAY	38	-1.2183	-1.39181	-1.38099	-1.51221	573	252	115	182	-0.833665	280.5		REACTOME_MRNA_SPLICING_MINOR_PATHWAY	http://www.broadinstitute.org/gsea/msigdb/cards/REACTOME_MRNA_SPLICING_MINOR_PATHWAY	SF3B4	PRPF8	TXNL4A	SF3B2	SNRPD2P1	NCBP2	SNRNP200	SF3B3	SF3B1	PRPF6	GTF2F1	GTF2F2	NCBP1	NHP2L1	SF3B14	POLR2A	POLR2B	POLR2C	POLR2D	POLR2E	POLR2F	POLR2G	POLR2H	POLR2I	POLR2J	POLR2K	POLR2L	LSM2	SRSF1	SRSF2	SRSF6	SRSF7	LOC652147	LOC653889
213	BILANGES_RAPAMYCIN_SENSITIVE_GENES	37	-1.43675	-1.3903	-1.32718	-1.2889	197	256	171	499	0.707628	280.75		BILANGES_RAPAMYCIN_SENSITIVE_GENES	http://www.broadinstitute.org/gsea/msigdb/cards/BILANGES_RAPAMYCIN_SENSITIVE_GENES	DHX35	ACSL1	SLC12A9	TMEM179	TNFAIP2	RPS15	PPWD1	SAT1	EDC4	TBC1D16	GPD2	PRCC	LRRC41	TPRN	POLR1B	SLC26A1	SREK1	PPM1L	BRI3BP	KIAA0586	TADA1	RPL11	RPL34	NUDT7	OXSR1	RAMP3	KIAA1598	RPL23A	RPL35	N4BP3	INSIG1	ITGA6	MED23	NEU1
214	TIMOFEEVA_GROWTH_STRESS_VIA_STAT1_DN	16	-1.26608	-1.44718	-1.38027	-1.37954	474	169	117	368	-0.285031	282	AUTOSIS	TIMOFEEVA_GROWTH_STRESS_VIA_STAT1_DN	http://www.broadinstitute.org/gsea/msigdb/cards/TIMOFEEVA_GROWTH_STRESS_VIA_STAT1_DN	KPNB1	CDK10	SMARCD3	CCND2	ISG15	HSPB1	RAC1	TNPO2	HRAS	TMSB10	MCL1	HSF1	CUX1	GSTP1	PRDX2	SNRPE
215	CHANDRAN_METASTASIS_TOP50_UP	34	-1.24519	-1.35939	-1.43153	-1.45377	518	289	72	251	-0.716955	282.5		CHANDRAN_METASTASIS_TOP50_UP	http://www.broadinstitute.org/gsea/msigdb/cards/CHANDRAN_METASTASIS_TOP50_UP	G3BP1	AK4	NUFIP2	MSI2	AR	GIT1	LARP1	CELF1	BIRC6	KIAA1147	LOC100216546	TUBA1B	2018-09-07	SDCCAG3	MLL5	GNL3L	ZNF605	PABPC1	HSPD1	IBTK	GRINA	HN1	DDX17	NOL8	SOD1	NUCKS1	HSP90AA1	UGT2B15	IRF2BP2	RALA	EIF1AX	GRB2	YY1	CBX4
216	GAVIN_FOXP3_TARGETS_CLUSTER_T7	95	-1.3877	-1.32465	-1.24081	-1.48475	267	337	313	214	-0.4354	282.75		GAVIN_FOXP3_TARGETS_CLUSTER_T7	http://www.broadinstitute.org/gsea/msigdb/cards/GAVIN_FOXP3_TARGETS_CLUSTER_T7	EIF3H	SUPT4H1	LOC619207	RPL18	ALG5	MCM6	NDUFA9	TPR	FAM50A	GUK1	ITM2B	STRN3	GPR83	CHCHD2	PSMB8	GMPS	TIMM13	CD2	HNRNPF	RUVBL1	STAT1	STAMBPL1	PPM1M	KLHDC2	ATP5B	NRGN	PTP4A2	LGALS1	BCL2L11	SPECC1	RPL32	C22orf28	MTMR9	UNC119B
217	REACTOME_RESPIRATORY_ELECTRON_TRANSPORT	64	-1.44827	-1.36795	-1.15362	-1.51477	189	276	492	178	0.162273	283.75		REACTOME_RESPIRATORY_ELECTRON_TRANSPORT	http://www.broadinstitute.org/gsea/msigdb/cards/REACTOME_RESPIRATORY_ELECTRON_TRANSPORT	UQCR11	NDUFA11	COX4I1	COX5B	COX6A1	COX6B1	COX6C	COX7B	COX7C	COX8A	CYC1	ETFA	ETFB	ETFDH	UQCRQ	NDUFS7	UQCRHL	COX1	COX2	COX3	CYTB	ND1	ND2	ND3	ND4	ND4L	ND5	ND6	NDUFA1	NDUFA2	NDUFA3	NDUFA4	NDUFA5	NDUFA6
218	REACTOME_DEADENYLATION_DEPENDENT_MRNA_DECAY	44	-1.36867	-1.36753	-1.3083	-1.38037	296	278	195	367	0.237426	284		REACTOME_DEADENYLATION_DEPENDENT_MRNA_DECAY	http://www.broadinstitute.org/gsea/msigdb/cards/REACTOME_DEADENYLATION_DEPENDENT_MRNA_DECAY	PAIP1	LSM6	EXOSC8	EXOSC6	DDX6	DCP2	DCP1B	EIF4A1	EIF4A2	EIF4B	EIF4E	EIF4G1	PATL1	DIS3	EXOSC7	EXOSC2	EDC4	LSM5	LSM4	CNOT10	PABPC1	LSM1	LSM3	DCPS	CNOT7	CNOT2	CNOT3	CNOT4	PARN	EXOSC3	EXOSC1	EXOSC9	XRN1	EXOSC4
219	PID_MYC_PATHWAY	25	-1.37312	-1.3253	-1.22297	-1.53094	291	336	355	156	-0.5551	284.5		PID_MYC_PATHWAY	http://www.broadinstitute.org/gsea/msigdb/cards/PID_MYC_PATHWAY	PPP2R5A	PAK2	SKP2	KAT2A	TRRAP	RUVBL1	TAF12	TAF10	KAT5	RUVBL2	PPP2CA	GSK3B	MYC	SUPT7L	TAF9	HBP1	AXIN1	PML	MAX	PIN1	SUPT3H	CDKN2A	ZBTB17	FBXW7	ACTL6A
220	WAMUNYOKOLI_OVARIAN_CANCER_LMP_UP	261	-1.58017	-1.545	-1.18818	-1.248	76	83	422	562	0.947153	285.75		WAMUNYOKOLI_OVARIAN_CANCER_LMP_UP	http://www.broadinstitute.org/gsea/msigdb/cards/WAMUNYOKOLI_OVARIAN_CANCER_LMP_UP	GMDS	EIF4G1	EPCAM	C9orf86	MLPH	JTB	ANKRD9	C8orf82	ACY1	C17orf90	SART1	ARPC5L	AURKAIP1	ICA1	ZGPAT	RABEP2	UQCRQ	MYO6	SURF6	FA2H	RNF126	MANSC1	HEATR7A	FMO5	ARSD	SRPK1	FLNB	FDFT1	MKNK2	CRB3	DNAJB2	CISD3	TTLL12	C1GALT1
221	STARK_HYPPOCAMPUS_22Q11_DELETION_DN	19	-1.62194	-1.39676	-1.42478	-1.14546	50	247	78	769	0.769445	286		STARK_HYPPOCAMPUS_22Q11_DELETION_DN	http://www.broadinstitute.org/gsea/msigdb/cards/STARK_HYPPOCAMPUS_22Q11_DELETION_DN	TRMT2A	PRODH	FOXN3	DGCR2	TXNRD2	UFD1L	ARVCF	CLDN5	RANBP1	DGCR14	MRPL40	HIRA	COMT	DGCR6	C22orf39	ZDHHC8	GP1BB	C22orf25	SLC25A1	RTN4R
222	KEGG_N_GLYCAN_BIOSYNTHESIS	46	-1.47763	-1.42363	-1.26089	-1.28095	158	205	272	510	0.927392	286.25		KEGG_N_GLYCAN_BIOSYNTHESIS	http://www.broadinstitute.org/gsea/msigdb/cards/KEGG_N_GLYCAN_BIOSYNTHESIS	ALG13	DOLPP1	RPN1	ALG14	MAN1B1	ALG3	B4GALT1	MGAT5	RPN2	STT3A	MGAT3	DAD1	MGAT2	ALG12	TUSC3	MAN1C1	DPM2	DPM1	GANAB	ALG1	MGAT4A	ALG10B	STT3B	MAN1A2	ALG10	ALG11	ALG8	ALG2	DPAGT1	RFT1	DPM3	DDOST	MGAT4B	ALG6
223	REACTOME_RESPIRATORY_ELECTRON_TRANSPORT_ATP_SYNTHESIS_BY_CHEMIOSMOTIC_COUPLING_AND_HEAT_PRODUCTION_BY_UNCOUPLING_PROTEINS_	79	-1.45363	-1.34811	-1.15143	-1.53843	184	310	499	153	0.0788918	286.5		REACTOME_RESPIRATORY_ELECTRON_TRANSPORT_ATP_SYNTHESIS_BY_CHEMIOSMOTIC_COUPLING_AND_HEAT_PRODUCTION_BY_UNCOUPLING_PROTEINS_	http://www.broadinstitute.org/gsea/msigdb/cards/REACTOME_RESPIRATORY_ELECTRON_TRANSPORT_ATP_SYNTHESIS_BY_CHEMIOSMOTIC_COUPLING_AND_HEAT_PRODUCTION_BY_UNCOUPLING_PROTEINS_	ATP5H	ATP5L	UQCR11	NDUFA11	COX4I1	COX5B	COX6A1	COX6B1	COX6C	COX7B	COX7C	COX8A	CYC1	ETFA	ETFB	ETFDH	UQCRQ	NDUFS7	UQCRHL	ATP6	ATP8	COX1	COX2	COX3	CYTB	ND1	ND2	ND3	ND4	ND4L	ND5	ND6	NDUFA1	NDUFA2
224	REACTOME_DESTABILIZATION_OF_MRNA_BY_KSRP	17	-1.33385	-1.41943	-1.31647	-1.35189	361	213	185	411	0.142574	292.5		REACTOME_DESTABILIZATION_OF_MRNA_BY_KSRP	http://www.broadinstitute.org/gsea/msigdb/cards/REACTOME_DESTABILIZATION_OF_MRNA_BY_KSRP	EXOSC8	EXOSC6	MAPK14	DCP2	AKT1	DIS3	EXOSC7	EXOSC2	PARN	EXOSC3	EXOSC1	EXOSC9	EXOSC4	MAPK11	EXOSC5	YWHAZ	KHSRP
225	PARK_HSC_AND_MULTIPOTENT_PROGENITORS	45	-1.28215	-1.42384	-1.30727	-1.39776	438	204	197	339	-0.338745	294.5		PARK_HSC_AND_MULTIPOTENT_PROGENITORS	http://www.broadinstitute.org/gsea/msigdb/cards/PARK_HSC_AND_MULTIPOTENT_PROGENITORS	RAMP1	ATP6V0E1	CTCF	SORBS3	TP53	SERF2	TAGLN2	BCCIP	H3F3B	KPNB1	CNBP	2018-09-06	IFITM3	CDKN2D	PTMA	GDI2	SKP1	CNTRL	KAT2A	CIZ1	TSN	P2RY4	ZNF148	MAPK14	FIZ1	PPIA	ITM2B	PSMB2	BIRC5	SNX5	C5orf24	SMARCE1	RAMP2	MEF2C
226	KLEIN_PRIMARY_EFFUSION_LYMPHOMA_UP	45	-1.33314	-1.65323	-1.38436	-1.19751	363	35	112	668	0.448285	294.5		KLEIN_PRIMARY_EFFUSION_LYMPHOMA_UP	http://www.broadinstitute.org/gsea/msigdb/cards/KLEIN_PRIMARY_EFFUSION_LYMPHOMA_UP	DPY19L1	ALDH1L1	GLDC	CTRL	GUSB	NCOR2	DAZL	GZMA	ATP2A2	PRDM1	P4HA1	AGPAT2	PTP4A3	IRF4	IL10	SULT1A1	PLOD1	IQGAP2	GTF3C1	PAM	HSPA4L	NFIB	GPI	TNFRSF8	VEGFA	IL2RB	RABGGTA	LDLR	DHX30	ILF3	CFHR4	AQP3	CFI	MUC1
227	REACTOME_CLEAVAGE_OF_GROWING_TRANSCRIPT_IN_THE_TERMINATION_REGION_	34	-1.33708	-1.28966	-1.41638	-1.39916	354	409	87	333	-0.348042	295.75		REACTOME_CLEAVAGE_OF_GROWING_TRANSCRIPT_IN_THE_TERMINATION_REGION_	http://www.broadinstitute.org/gsea/msigdb/cards/REACTOME_CLEAVAGE_OF_GROWING_TRANSCRIPT_IN_THE_TERMINATION_REGION_	THOC4	SRRM1	PAPOLA	RNPS1	CLP1	NUDT21	U2AF2	LSM11	CSTF1	CSTF2	CSTF3	NCBP2	ZNF473	CPSF1	MAGOH	NCBP1	NFX1	CDC40	PCF11	CPSF3	CPSF2	SRSF1	SRSF2	SRSF3	SRSF4	SRSF5	SRSF6	SRSF7	LOC643446	UPF3B	SNRPB	SNRPD3	SNRPE	SNRPF
228	REACTOME_RNA_POL_II_TRANSCRIPTION_PRE_INITIATION_AND_PROMOTER_OPENING	40	-1.49218	-1.21074	-1.31988	-1.41325	139	566	180	302	0.069117	296.75		REACTOME_RNA_POL_II_TRANSCRIPTION_PRE_INITIATION_AND_PROMOTER_OPENING	http://www.broadinstitute.org/gsea/msigdb/cards/REACTOME_RNA_POL_II_TRANSCRIPTION_PRE_INITIATION_AND_PROMOTER_OPENING	CDK7	ERCC2	ERCC3	GTF2A1	GTF2A2	GTF2B	GTF2E1	GTF2E2	GTF2F1	GTF2F2	GTF2H1	GTF2H2	GTF2H3	GTF2H4	MNAT1	POLR2A	POLR2B	POLR2C	POLR2D	POLR2E	POLR2F	POLR2G	POLR2H	POLR2I	POLR2J	POLR2K	POLR2L	LOC652857	GTF2H2B	TAF1	TAF4	TAF4B	TAF5	TAF6
229	ZHONG_RESPONSE_TO_AZACITIDINE_AND_TSA_DN	63	-1.51649	-1.32042	-1.23933	-1.35465	123	342	316	406	0.87196	296.75		ZHONG_RESPONSE_TO_AZACITIDINE_AND_TSA_DN	http://www.broadinstitute.org/gsea/msigdb/cards/ZHONG_RESPONSE_TO_AZACITIDINE_AND_TSA_DN	KIAA0368	RPL13A	SUCLG2	KPNB1	EIF2AK2	NDUFC1	NFIB	LUZP2	LRP8	PPIE	NGLY1	C6orf48	CIRBP	APOOL	PET112	PAPOLG	HDAC4	CTBS	RBMX	RPL22	PMS1	LSM7	PAAF1	MAP2K6	GLTSCR2	LYRM4	MECP2	TBC1D5	PFAS	ANP32B	SUPT3H	RBM8A	PPP2R5C	C12orf24
230	NIKOLSKY_BREAST_CANCER_8Q23_Q24_AMPLICON	130	-1.4952	-1.22361	-1.28949	-1.41992	137	535	225	294	0.12175	297.75		NIKOLSKY_BREAST_CANCER_8Q23_Q24_AMPLICON	http://www.broadinstitute.org/gsea/msigdb/cards/NIKOLSKY_BREAST_CANCER_8Q23_Q24_AMPLICON	DERL1	LYNX1	PHF20L1	ZNF7	TRIB1	TMEM71	FAM83A	EXT1	LRRC24	GRINA	FAM83H	C8orf31	NOV	RAD21	C8orf55	LY6D	HEATR7A	TAF2	PPP1R16A	FBXO32	MAL2	ZNF623	ARC	LRRC14	DENND3	FLJ43860	ZNF696	RPL8	ZNF572	TRMT12	DEPTOR	TRAPPC9	ZNF16	CYP11B2
231	TONG_INTERACT_WITH_PTTG1	54	-1.36321	-1.29824	-1.22969	-1.53656	306	387	344	155	-0.634543	298		TONG_INTERACT_WITH_PTTG1	http://www.broadinstitute.org/gsea/msigdb/cards/TONG_INTERACT_WITH_PTTG1	RPL31	EIF2S2	TBPL1	WIBG	CDC42SE1	RPS26	PTRH1	ARL6IP4	ABT1	FGF13	ATAT1	PLK3	PPFIBP2	APOBEC3F	CNP	ADAP2	RSL24D1	RPS15	AIFM3	RNPC3	IER3	TRIM41	AURKA	HMGN2	GSTM3	C7orf50	MTG1	PHF11	FAM64A	RPL41	KIAA1191	TMEM237	CTNND1	CCDC149
232	WU_HBX_TARGETS_2_UP	22	-1.41199	-1.31979	-1.21734	-1.45407	233	345	368	250	0.141711	299		WU_HBX_TARGETS_2_UP	http://www.broadinstitute.org/gsea/msigdb/cards/WU_HBX_TARGETS_2_UP	GLRX	CASP4	HMGB2	CDC42BPA	FAS	ANPEP	BCL2L1	MAP2K3	PDS5B	HSPA1L	TGFB2	STK25	SLC25A5	CCNG1	UCK2	CXCL1	ATP5J	CSNK1G2	CDKN3	EMR3	PPP5C	RAB5C	YWHAE
233	REACTOME_PEPTIDE_CHAIN_ELONGATION	85	-1.64989	-1.44586	-0.999334	-1.59103	33	170	887	109	0.308475	299.75		REACTOME_PEPTIDE_CHAIN_ELONGATION	http://www.broadinstitute.org/gsea/msigdb/cards/REACTOME_PEPTIDE_CHAIN_ELONGATION	RPL35	RPL7AP27	EEF1A1	EEF2	FAU	RPL13A	RPL36	RPL10P16	FAM153A	RPL36P14	RPSAP12	RPS8P10	RPL7AP66	RPL10P9	RPS12P4	RPSA	RPS26P10	RPL23AP2	RPS12P22	RPL21P29	RPS26P35	RPL10A	RPL26L1	RPL3	RPL3L	RPL4	RPL5	RPL6	RPL7	RPL7A	RPL8	RPL9	RPL10	RPL11
234	TAKAO_RESPONSE_TO_UVB_RADIATION_UP	81	-1.40382	-1.39895	-1.15005	-1.48831	249	245	503	208	0.128376	301.25		TAKAO_RESPONSE_TO_UVB_RADIATION_UP	http://www.broadinstitute.org/gsea/msigdb/cards/TAKAO_RESPONSE_TO_UVB_RADIATION_UP	RPL10A	PPIB	SAT1	FTH1	TXN	COX6A1	ATP5G3	POLR2L	SPINT2	TAF10	CDH8	ATP6V0B	CLP1	SOD1	GPX1	COX6C	RPS5	SHFM1	ERCC5	NXF1	GAL	IER2	RPS25	MANF	IFNA16	TCP1	SEPW1	ITGA2B	VIPR2	RNPEP	PLP2	SEC13	UQCRFS1	SNRPF
235	KEGG_OXIDATIVE_PHOSPHORYLATION	110	-1.44442	-1.3354	-1.18517	-1.44439	193	327	426	266	0.416307	303		KEGG_OXIDATIVE_PHOSPHORYLATION	http://www.broadinstitute.org/gsea/msigdb/cards/KEGG_OXIDATIVE_PHOSPHORYLATION	ATP6V1G1	UQCR10	NDUFA5	NDUFA4	COX6CP3	PPA2	ATP5J2	NDUFS7	CYTB	ATP6V0A1	ATP6V1G2	ATP6V0B	ATP5O	COX2	COX1	ATP6AP1	COX8C	COX3	COX5B	COX4I1	ATP6V0A4	ATP12A	ATP6	ATP8	ATP5H	NDUFA2	NDUFA3	NDUFA1	LOC100133737	ATP5G1P5	UQCRQ	ATP6V1H	ATP5D	LHPP
236	REACTOME_RNA_POL_III_CHAIN_ELONGATION	17	-1.40913	-1.26861	-1.31597	-1.38956	240	442	187	350	0.0849832	304.75		REACTOME_RNA_POL_III_CHAIN_ELONGATION	http://www.broadinstitute.org/gsea/msigdb/cards/REACTOME_RNA_POL_III_CHAIN_ELONGATION	POLR3F	POLR3C	POLR3A	LZTS1	POLR3H	POLR1D	POLR3K	POLR2E	POLR2F	POLR2H	POLR2K	POLR2L	POLR3B	POLR3E	POLR3D	POLR3GL	POLR1C
237	REACTOME_REGULATION_OF_MITOTIC_CELL_CYCLE	75	-1.28314	-1.37119	-1.21609	-1.54964	437	271	369	143	-0.792607	305		REACTOME_REGULATION_OF_MITOTIC_CELL_CYCLE	http://www.broadinstitute.org/gsea/msigdb/cards/REACTOME_REGULATION_OF_MITOTIC_CELL_CYCLE	CDK2	PSMD14	ANAPC10	UBE2C	PSMA8	PSME4	CDC26	FBXO5	ANAPC2	ANAPC4	MAD2L1	ANAPC5	ANAPC7	ANAPC11	PLK1	PSMA1	PSMA2	PSMA3	PSMA4	PSMA5	PSMA6	PSMA7	PSMB1	PSMB2	PSMB3	PSMB4	PSMB5	PSMB6	PSMB7	PSMB8	PSMB9	PSMB10	PSMC1	PSMC2
238	KEGG_RNA_POLYMERASE	29	-1.40807	-1.27584	-1.32396	-1.36504	241	426	173	388	0.202646	307		KEGG_RNA_POLYMERASE	http://www.broadinstitute.org/gsea/msigdb/cards/KEGG_RNA_POLYMERASE	POLR2G	POLR2H	POLR2E	POLR2F	POLR1C	POLR2I	POLR2J	POLR3D	POLR1D	POLR3K	POLR3GL	POLR1B	POLR2K	POLR2J2	POLR2L	POLR3H	POLR1E	POLR2J3	POLR1A	POLR3C	POLR2B	POLR3A	POLR3G	POLR3B	POLR2A	POLR3F	POLR2D	POLR2C	ZNRD1
239	KEEN_RESPONSE_TO_ROSIGLITAZONE_UP	37	-1.32795	-1.29199	-1.32856	-1.42888	374	404	170	282	-0.625017	307.5		KEEN_RESPONSE_TO_ROSIGLITAZONE_UP	http://www.broadinstitute.org/gsea/msigdb/cards/KEEN_RESPONSE_TO_ROSIGLITAZONE_UP	IARS2	NDUFB6	PLIN4	APOA1BP	FAM69B	PPARA	CES1	HSPD1	FABP3	ALS2	PNPLA2	AQP7	CIB2	ACAA1	SAMM50	SORBS1	VEGFB	DLST	COX17	ZNF740	ACOT13	CYP4B1	UBE2M	CMBL	NDUFB10	NDUFS3	PEX6	FZD4	UQCRQ	SLC25A5	MRPL4	AKT2	TXNIP	ROMO1
240	COLDREN_GEFITINIB_RESISTANCE_UP	84	-1.33495	-1.27547	-1.47289	-1.35665	356	427	51	404	-0.171293	309.5		COLDREN_GEFITINIB_RESISTANCE_UP	http://www.broadinstitute.org/gsea/msigdb/cards/COLDREN_GEFITINIB_RESISTANCE_UP	CDK5RAP2	ALDH1A1	PRELID1	CDH2	COX15	POLRMT	GOT1	KCTD15	CRTAP	DZIP1	TUB	C10orf32	C19orf28	PDHA1	PPIF	SLC39A14	TRAF5	IDE	PTPRG	SLC47A1	NSMAF	FBXO30	RAD50	FSD1L	QPCT	TBL1X	GAS5	LEPRE1	LIX1L	SRRT	ID3	OLFM1	NAP1L1	SOX12
241	REACTOME_RNA_POL_III_TRANSCRIPTION_INITIATION_FROM_TYPE_2_PROMOTER	23	-1.37904	-1.2978	-1.36208	-1.33478	280	389	137	432	0.200129	309.5		REACTOME_RNA_POL_III_TRANSCRIPTION_INITIATION_FROM_TYPE_2_PROMOTER	http://www.broadinstitute.org/gsea/msigdb/cards/REACTOME_RNA_POL_III_TRANSCRIPTION_INITIATION_FROM_TYPE_2_PROMOTER	POLR3F	POLR3C	POLR3A	LZTS1	POLR3H	BRF1	GTF3C2	POLR1D	POLR3K	POLR2E	POLR2F	POLR2H	POLR2K	POLR2L	POLR3B	POLR3E	POLR3D	TBP	POLR3GL	GTF3C5	GTF3C4	GTF3C3	POLR1C
242	REACTOME_RNA_POL_I_TRANSCRIPTION_INITIATION	24	-1.48428	-1.23388	-1.29949	-1.37907	147	511	212	369	0.29004	309.75		REACTOME_RNA_POL_I_TRANSCRIPTION_INITIATION	http://www.broadinstitute.org/gsea/msigdb/cards/REACTOME_RNA_POL_I_TRANSCRIPTION_INITIATION	CDK7	EHMT2	ERCC2	ERCC3	ERCC6	POLR1A	GTF2H1	GTF2H2	GTF2H3	GTF2H4	MNAT1	POLR1D	POLR2H	POLR2K	RRN3	LOC652857	GTF2H2B	UBTF	POLR1B	KAT2B	TAF1C	TAF1B	TAF1A	CCNH	POLR1C
243	HOLLEMAN_ASPARAGINASE_RESISTANCE_B_ALL_UP	26	-1.58826	-1.53374	-1.1386	-1.26609	75	93	528	543	0.910158	309.75		HOLLEMAN_ASPARAGINASE_RESISTANCE_B_ALL_UP	http://www.broadinstitute.org/gsea/msigdb/cards/HOLLEMAN_ASPARAGINASE_RESISTANCE_B_ALL_UP	CLEC11A	IGFBP7	NTRK3	RPL11	RPL5	EIF3L	RPS3	GNB2L1	RPL6	RPL13A	RPL3	GATA3	EIF3D	EEF1G	FAM46C	RPL4	EEF1B2	RPS5	GLTSCR2	CCDC69	FBL	RPL7A	TPM4	LPCAT1	EIF3K	BCR
244	LOCKWOOD_AMPLIFIED_IN_LUNG_CANCER	210	-1.35035	-1.37922	-1.23977	-1.39495	328	265	315	342	0.354213	312.5		LOCKWOOD_AMPLIFIED_IN_LUNG_CANCER	http://www.broadinstitute.org/gsea/msigdb/cards/LOCKWOOD_AMPLIFIED_IN_LUNG_CANCER	ZSCAN21	MRPL11	OPA1	KDM2A	FASTK	C1orf212	NPR1	PBX1	TFDP1	EIF2C2	LAMTOR1	ILF2	PPP1R16A	PIK3CA	SETDB1	NDUFS6	DDX10	ARHGAP5	EAPP	CKS1B	SEC61G	PMF1	ECE2	SDHA	PPP1CA	TRIM44	KCNH2	SRD5A1	CCS	POGZ	C14orf132	SLC4A2	MAGEF1	CLPTM1L
245	REACTOME_CELL_CYCLE_CHECKPOINTS	104	-1.38371	-1.30729	-1.17601	-1.51703	274	369	440	172	-0.260582	313.75		REACTOME_CELL_CYCLE_CHECKPOINTS	http://www.broadinstitute.org/gsea/msigdb/cards/REACTOME_CELL_CYCLE_CHECKPOINTS	CDK2	PSMD14	CDKN1A	CDKN1B	ANAPC10	DBF4	UBE2C	CHEK1	CHEK2	PSMA8	PSME4	ORC6	ORC3	CDC26	ANAPC2	ANAPC4	HUS1	MAD2L1	MCM2	MCM3	MCM4	MCM5	MCM6	MCM7	MDM2	ATM	ORC1	ORC2	ORC4	ORC5	ANAPC5	ANAPC7	ANAPC11	ATR
246	MA_MYELOID_DIFFERENTIATION_UP	37	-1.37688	-1.47012	-1.15936	-1.38737	283	146	474	353	0.506979	314		MA_MYELOID_DIFFERENTIATION_UP	http://www.broadinstitute.org/gsea/msigdb/cards/MA_MYELOID_DIFFERENTIATION_UP	BNIP3L	PPIA	KLF13	GZMB	ADA	PPM1G	MTF2	KLF9	IGJ	MYO1C	EMP3	IMPDH2	CREG1	CDKN1A	ITGB7	PTPN11	DHPS	CALR	UBB	DAD1	C1QA	MT1A	RB1	CCT5	FGFR4	TIAL1	RAN	MDM2	SMAD5	RGL2	EEF1A1	GNAS	NCL	SH2D3C
247	GALE_APL_WITH_FLT3_MUTATED_DN	17	-1.36831	-1.23543	-1.25711	-1.51815	297	508	284	170	-0.554329	314.75		GALE_APL_WITH_FLT3_MUTATED_DN	http://www.broadinstitute.org/gsea/msigdb/cards/GALE_APL_WITH_FLT3_MUTATED_DN	DEGS1	RABAC1	HLA-G	NAPG	P4HB	HLA-C	NDUFB7	PQBP1	ST3GAL5	HLA-B	HLA-J	BAD	NDUFV1	DRAP1	ARF1	GPR137	OASL
248	REACTOME_SYNTHESIS_OF_DNA	82	-1.37494	-1.2643	-1.16871	-1.65175	289	453	458	59	-0.471117	314.75		REACTOME_SYNTHESIS_OF_DNA	http://www.broadinstitute.org/gsea/msigdb/cards/REACTOME_SYNTHESIS_OF_DNA	CDK2	PSMD14	CDKN1A	CDKN1B	POLD3	PSMA8	DNA2	FEN1	PSME4	ORC6	ORC3	POLA2	LIG1	MCM2	MCM3	MCM4	MCM5	MCM6	MCM7	ORC1	ORC2	ORC4	ORC5	PCNA	GINS2	POLA1	POLD1	POLD2	POLE	POLE2	PRIM1	PRIM2	PSMA1	PSMA2
249	LAMB_CCND1_TARGETS	18	-1.14706	-1.4043	-1.39963	-1.48071	702	239	102	219	-0.773651	315.5		LAMB_CCND1_TARGETS	http://www.broadinstitute.org/gsea/msigdb/cards/LAMB_CCND1_TARGETS	EFNA1	LTBR	TGFB1	HSPH1	LOR	AXIN1	PPID	ASNS	KIF22	HEXA	HSPA1A	HSD17B10	HSPG2	GNAI2	EVX1	RAB31	RPS6KA1	LGALS3BP	SMAD3
250	ZAMORA_NOS2_TARGETS_DN	90	-1.34666	-1.40598	-1.3146	-1.28179	337	235	189	504	0.420738	316.25		ZAMORA_NOS2_TARGETS_DN	http://www.broadinstitute.org/gsea/msigdb/cards/ZAMORA_NOS2_TARGETS_DN	ATP5D	PDIA3	YWHAQ	GMFG	ATP6	RABAC1	CASP3	CAPNS1	GNA11	EIF5A	CYP7A1	CD36	SLC6A13	PCYT1A	HSPB8	PKM2	STAT3	AKR1C1	MGAT1	EFS	ACTB	RIPK1	MYH9	VDAC1	IFNGR2	RRAS	MYL2	PMPCB	F12	FKBP3	SOX4	FDX1	EIF4G3	HSPB1
251	REACTOME_RESOLUTION_OF_AP_SITES_VIA_THE_MULTIPLE_NUCLEOTIDE_PATCH_REPLACEMENT_PATHWAY	17	-1.35351	-1.30848	-1.25752	-1.41677	323	366	280	297	-0.565517	316.5		REACTOME_RESOLUTION_OF_AP_SITES_VIA_THE_MULTIPLE_NUCLEOTIDE_PATCH_REPLACEMENT_PATHWAY	http://www.broadinstitute.org/gsea/msigdb/cards/REACTOME_RESOLUTION_OF_AP_SITES_VIA_THE_MULTIPLE_NUCLEOTIDE_PATCH_REPLACEMENT_PATHWAY	CCNO	POLD3	FEN1	SMUG1	APEX1	LIG1	MPG	MUTYH	NTHL1	OGG1	PCNA	POLB	POLD1	POLD2	POLD4	TDG	MBD4
252	KEGG_RIBOSOME	85	-1.60459	-1.45408	-0.989613	-1.55719	60	159	914	135	0.316114	317		KEGG_RIBOSOME	http://www.broadinstitute.org/gsea/msigdb/cards/KEGG_RIBOSOME	RPL35	RPL23	RPL3	RPL3L	RPL31	RPL4	RPL5	RPL32	RPS10	RPL34	RPS11	RPS12	RPL36AL	RPS13	RPL35A	RPL37A	RPS15	RPL37	RPL38	RPL14	RPS15A	FAU	RPSA	RPS16	RPL27	RPS17	RPL26	RPL24	RPL29	RPL28	RPL27A	UBA52	RPL30	RPL36
253	BURTON_ADIPOGENESIS_5	123	-1.47128	-1.39457	-1.26542	-1.23039	165	248	259	601	0.881771	318.25		BURTON_ADIPOGENESIS_5	http://www.broadinstitute.org/gsea/msigdb/cards/BURTON_ADIPOGENESIS_5	LMAN2	BCL2L13	MRPS2	GRPEL1	G6PD	HIST1H2BC	C12orf62	POR	TOMM40	ABHD5	PEX11A	JAGN1	MDH2	PC	COQ9	CEBPA	SCD	PSMA1	GYS1	AGT	ESRRA	NDUFAB1	GNPAT	RREB1	SCP2	PDIA6	COX6A1	LPIN1	MRPL15	MTX2	FDX1	TMEM97	TMX2	IFNGR1
254	GARY_CD5_TARGETS_UP	450	-1.40521	-1.40628	-1.21532	-1.34002	246	234	370	426	0.926741	319		GARY_CD5_TARGETS_UP	http://www.broadinstitute.org/gsea/msigdb/cards/GARY_CD5_TARGETS_UP	GNG7	MSMO1	CD22	MAZ	2018-03-01	TIFA	C5orf32	DHCR7	SLC1A4	R3HDM2	ZNF581	LCK	MAPRE2	RUNX3	SREBF2	PGK1	PPPDE1	DOK3	CADPS	TNFSF9	BCL2L11	CAMLG	LSP1	PFKL	MALAT1	C19orf54	SUCLG2	ICAM1	PTPN6	CTNNA1	IRF1	SLC38A2	RBM39	GKAP1
255	KEGG_PURINE_METABOLISM	144	-1.43688	-1.29591	-1.15575	-1.49322	196	394	484	203	0.100138	319.25		KEGG_PURINE_METABOLISM	http://www.broadinstitute.org/gsea/msigdb/cards/KEGG_PURINE_METABOLISM	POLR2G	NT5C2	POLR2H	ENPP3	POLR2E	POLR2F	ENPP1	XDH	POLR2I	POLR2J	POLE3	ADSS	PRPS2	ADSL	NME6	POLR1D	PNPT1	POLR2K	PDE11A	POLD3	POLR2L	AK1	NME1-NME2	AK2	AK4	POLA2	CANT1	AMPD1	AMPD3	AMPD2	NME4	GUCY2D	NME1	ATIC
256	ZHANG_PROLIFERATING_VS_QUIESCENT	51	-1.21561	-1.53955	-1.21191	-1.46798	578	88	379	234	-0.457329	319.75		ZHANG_PROLIFERATING_VS_QUIESCENT	http://www.broadinstitute.org/gsea/msigdb/cards/ZHANG_PROLIFERATING_VS_QUIESCENT	GNAS	CCND2	MAP3K11	RPS19	PLAUR	DYNLL1	MCAM	AXL	CASP3	IL8	RELA	DDIT3	IGFBP2	PRDX2	GADD45A	BAX	MDM2	NDUFB7	JUN	TCEB1	GRB2	HSPB1	RAD23B	CCNG2	CDH2	ITGAV	GSTM1	GPI	CCND1	ITGA5	CASP4	ITGB3	PTMA	MARCKSL1
257	ACEVEDO_NORMAL_TISSUE_ADJACENT_TO_LIVER_TUMOR_DN	323	-1.55583	-1.46556	-1.17094	-1.23604	90	151	454	587	0.970922	320.5		ACEVEDO_NORMAL_TISSUE_ADJACENT_TO_LIVER_TUMOR_DN	http://www.broadinstitute.org/gsea/msigdb/cards/ACEVEDO_NORMAL_TISSUE_ADJACENT_TO_LIVER_TUMOR_DN	CSK	CD99L2	TMEM97	TP53INP2	AHCY	TMPRSS6	RAB1A	FN3KRP	HSPA5	MT1B	MRPL24	TAF15	PAM16	DEFB1	SOD1	FEM1A	VAV2	MAPRE2	SPTSSA	ABHD10	SLC35B1	SRPRB	SLC7A5	H3F3B	TSSC1	BPHL	HMGCS1	RAB5B	TRIB1	GSTA1	TBC1D14	APOA4	PRG4	PNP
258	GROSS_HYPOXIA_VIA_HIF1A_UP	73	-1.35871	-1.35428	-1.21908	-1.40611	312	301	363	316	0.34853	323		GROSS_HYPOXIA_VIA_HIF1A_UP	http://www.broadinstitute.org/gsea/msigdb/cards/GROSS_HYPOXIA_VIA_HIF1A_UP	IMPACT	PSMB5	MAT2A	CCNH	SRSF7	TSR1	CTH	MAP3K11	LZTR1	MGAT2	RCC2	MGAT4B	CHN2	ACSL3	SCAMP4	HSF1	TAF1D	DDX21	TFRC	EXOSC1	FRZB	RRM2	SLC1A4	F2R	CCT3	NUDT3	WRB	CDC23	AMPD2	PLXNA1	PTPLAD1	CACYBP	RPL5	TRIM21
259	SANSOM_APC_TARGETS_UP	116	-1.54952	-1.35232	-1.09444	-1.43443	96	304	615	277	0.511698	323		SANSOM_APC_TARGETS_UP	http://www.broadinstitute.org/gsea/msigdb/cards/SANSOM_APC_TARGETS_UP	MRI1	ZC3H8	CLCN5	PASK	CCND2	ETV4	POLI	TGFBR2	KCNQ1	ASCL2	AGR3	EHF	CDC37	TCF7	NAF1	SLC40A1	HS3ST1	RECQL	GLUL	TXNRD3	KRT23	MEG3	ANG	MSI1	DLK1	IMPA2	PRDX2	TRIB1	HUNK	SNHG6	TC2N	RPP14	PSMG2	DYRK3
260	ENK_UV_RESPONSE_KERATINOCYTE_UP	482	-1.41734	-1.4497	-1.20108	-1.27735	223	164	391	516	0.890356	323.5		ENK_UV_RESPONSE_KERATINOCYTE_UP	http://www.broadinstitute.org/gsea/msigdb/cards/ENK_UV_RESPONSE_KERATINOCYTE_UP	EIF6	OVOL1	WASL	RPL28	PRPF3	C1R	RECQL4	H2AFX	ECH1	PRSS8	JUN	TECR	DDT	CLTA	HIST1H2BL	PPIF	RPS10	CYC1	SSR4	GLA	SRCAP	CEBPB	EIF3K	DCTN1	SUPT4H1	MOAP1	STOML2	DUSP14	ZFP36	JTB	SORBS3	RPL8	RPL10A	GPR143
261	WALLACE_JAK2_TARGETS_UP	24	-1.35429	-1.21279	-1.24493	-1.58295	319	559	303	114	-0.616535	323.75		WALLACE_JAK2_TARGETS_UP	http://www.broadinstitute.org/gsea/msigdb/cards/WALLACE_JAK2_TARGETS_UP	TCEB3	KIF22	MGST3	H1FX	MRPL12	SRRT	UBXN1	CSF3	FAM50A	PPIH	BIN1	CDC25B	EPHB6	TMEM109	PRPF6	PRSS3	POLR2J	TMPO	OBSL1	PAK1	TFDP1	DGCR6	C14orf1	PRSS2	POLE	CES2
262	RHEIN_ALL_GLUCOCORTICOID_THERAPY_DN	353	-1.28761	-1.34459	-1.18098	-1.54804	432	312	435	144	-0.698021	330.75		RHEIN_ALL_GLUCOCORTICOID_THERAPY_DN	http://www.broadinstitute.org/gsea/msigdb/cards/RHEIN_ALL_GLUCOCORTICOID_THERAPY_DN	PGD	CEP55	ATP5C1	FRMD4B	SNRPE	GLO1	BUB1B	NAP1L1	SLC35E3	JUN	CKS2	IGLL1	PAICS	SLC5A3	PRDX3	AHCY	HSPA8	TUBA1B	PRDX1	ECT2	TKT	TUBB	WDR61	DHFR	HAUS4	AKAP12	MEF2C	EGR1	COPS6	CREB1	MLLT11	PRDX6	SHMT2	RBMX
263	REACTOME_SIGNALING_BY_THE_B_CELL_RECEPTOR_BCR	120	-1.48921	-1.40854	-1.23274	-1.22203	141	229	338	615	0.959846	330.75		REACTOME_SIGNALING_BY_THE_B_CELL_RECEPTOR_BCR	http://www.broadinstitute.org/gsea/msigdb/cards/REACTOME_SIGNALING_BY_THE_B_CELL_RECEPTOR_BCR	AKT3	RASGRP1	PSMD14	CDKN1A	CDKN1B	MALT1	CHUK	THEM4	PIK3AP1	CREB1	PSMA8	AKT1	AKT2	FOXO1	FOXO3	PSME4	PHLPP1	FBXW11	MTOR	RICTOR	FYN	RASGRP3	GRB2	GSK3A	BLNK	SH3KBP1	NR4A1	HRAS	IKBKB	ITPR2	ITPR3	KRAS	LYN	MDM2
264	BAKKER_FOXO3_TARGETS_DN	165	-1.48366	-1.35118	-1.25278	-1.23711	149	305	291	583	0.915804	332		BAKKER_FOXO3_TARGETS_DN	http://www.broadinstitute.org/gsea/msigdb/cards/BAKKER_FOXO3_TARGETS_DN	CHST15	ALKBH7	PFKFB3	GPRIN1	TUBB	FAM136A	WBP1	FCRLA	CLINT1	IFI35	TUBA8	FBXO2	MAB21L2	HMGN1	TNRC18	P2RX1	PDLIM7	GPR114	FZD10	RPP21	GPR56	DDX18	PCYT2	RASSF6	POLE3	ZNF292	CDK2	KCNJ16	CETN2	BTBD9	GLRX5	ARHGEF17	YIPF6	BMP5
265	MEISSNER_BRAIN_ICP_WITH_H3K4ME3	31	-1.50366	-1.27964	-1.19651	-1.37073	131	421	402	382	0.695393	334		MEISSNER_BRAIN_ICP_WITH_H3K4ME3	http://www.broadinstitute.org/gsea/msigdb/cards/MEISSNER_BRAIN_ICP_WITH_H3K4ME3	CCDC160	ATP6V1G2	LSG1	RPL19	C5orf34	PAK7	CAPN1	STOML1	RTTN	PAK6	KCNIP2	PRPF31	RAB13	TBC1D22B	MPI	ZIK1	COL6A2	SHANK2	GDAP1L1	PPP2R3C	RBM4	C19orf56	ZNF599	GGT7	NOSIP	RNF208	FOXS1	LRRC48	FAM3A	C8orf83	CORO1A	NCKAP5
266	WIERENGA_PML_INTERACTOME	39	-1.27031	-1.61662	-1.29403	-1.22323	463	44	217	613	0.317699	334.25		WIERENGA_PML_INTERACTOME	http://www.broadinstitute.org/gsea/msigdb/cards/WIERENGA_PML_INTERACTOME	ZYX	NUP93	ACTG1	MCM7	PRKDC	GCN1L1	ARF4	DUOX1	RPL3	ABCF2	CAD	ALB	KARS	RPS3	TUBA1A	YTHDF2	KPNB1	AHSG	EEF1A1	HNRNPF	ABCE1	TUBB3	PPM1B	KAT6B	RPN1	POLDIP2	CTPS	FER1L6	PRKCB	HSPA5	EMD	CALU	DNAH5	RPS27
267	CHARAFE_BREAST_CANCER_LUMINAL_VS_MESENCHYMAL_UP	440	-1.47361	-1.49053	-1.25165	-1.14817	161	128	294	763	0.868157	336.5		CHARAFE_BREAST_CANCER_LUMINAL_VS_MESENCHYMAL_UP	http://www.broadinstitute.org/gsea/msigdb/cards/CHARAFE_BREAST_CANCER_LUMINAL_VS_MESENCHYMAL_UP	PLA2G12A	XBP1	CLDN3	MPP7	F11R	PLCH1	ZBTB7B	EPN3	REEP5	CASZ1	CA12	ISG20L2	SYCP2	FAAH	TMEM183A	ATP2C2	TRAPPC6A	RFWD2	C18orf45	JHDM1D	STARD10	CXorf40A	DDR1	MEGF9	GRHL1	RABEP2	FEM1B	SYNGR1	TRPS1	CRABP2	CACNB3	CGN	TMPRSS2	PRLR
268	WANG_TARGETS_OF_MLL_CBP_FUSION_DN	44	-1.22215	-1.27455	-1.38598	-1.45546	559	430	109	249	-0.815505	336.75		WANG_TARGETS_OF_MLL_CBP_FUSION_DN	http://www.broadinstitute.org/gsea/msigdb/cards/WANG_TARGETS_OF_MLL_CBP_FUSION_DN	DLAT	NAA10	CWC22	NIPSNAP1	FGF23	NRP1	GLRX3	PSMC5	CAT	CCND2	UXS1	TTC27	PITRM1	FABP5	IRAK1	HARS	FTSJ3	NMD3	TSC22D1	RASSF1	VDAC1	PPIC	GABARAPL1	CUL4A	MINA	TMED10	TRIAP1	TMEM109	GTPBP4	LACTB	CPOX	DOCK8	STRAP	CTSZ
269	REACTOME_M_G1_TRANSITION	70	-1.34481	-1.2997	-1.15191	-1.5669	340	383	498	130	-0.432505	337.75		REACTOME_M_G1_TRANSITION	http://www.broadinstitute.org/gsea/msigdb/cards/REACTOME_M_G1_TRANSITION	CDK2	PSMD14	DBF4	PSMA8	E2F1	E2F2	E2F3	PSME4	ORC6	ORC3	POLA2	RPA4	MCM2	MCM3	MCM4	MCM5	MCM6	MCM7	ORC1	ORC2	ORC4	ORC5	GMNN	POLA1	POLE	POLE2	MCM10	PRIM1	PRIM2	PSMA1	PSMA2	PSMA3	PSMA4	PSMA5
270	KIM_MYC_AMPLIFICATION_TARGETS_UP	184	-1.3402	-1.4485	-1.14541	-1.4013	344	168	516	330	0.27778	339.5		KIM_MYC_AMPLIFICATION_TARGETS_UP	http://www.broadinstitute.org/gsea/msigdb/cards/KIM_MYC_AMPLIFICATION_TARGETS_UP	COX7B	C4orf32	MAK16	RG9MTD1	CTNNAL1	EIF3J	ARHGEF6	LRRC28	SACS	RPS23	MRPS33	CIRH1A	TMEM38B	DRG1	AKAP13	DGKZ	PRPS1	CDKAL1	DLEU1	PAICS	MAGI1	EPT1	SLC6A15	MRPL50	EEF1E1	CHN1	PPP1R17	SLC19A2	DDX18	PNP	RPS27L	FAM89A	DHX33	ATP2B2
271	BYSTROEM_CORRELATED_WITH_IL5_UP	44	-1.33423	-1.2842	-1.24678	-1.42524	359	415	300	286	-0.728778	340		BYSTROEM_CORRELATED_WITH_IL5_UP	http://www.broadinstitute.org/gsea/msigdb/cards/BYSTROEM_CORRELATED_WITH_IL5_UP	MAP4K4	RPL41	GTF3C1	DOK2	TACSTD2	RPS12	CBX3	BRD4	TBC1D24	GATA1	ASB3	PERP	SERPINB2	RDBP	TSPAN32	CTSH	ALOX15	VAMP8	HDGF	RPLP1	EPX	RPL10	HDAC2	NUCB1	HIP1R	RBBP4	PRG3	GGA1	CAMP	PRG2	RAF1	VCAM1	GORASP2	SET
272	SWEET_KRAS_ONCOGENIC_SIGNATURE	85	-1.48769	-1.49191	-1.06827	-1.35325	142	124	689	409	0.662735	341		SWEET_KRAS_ONCOGENIC_SIGNATURE	http://www.broadinstitute.org/gsea/msigdb/cards/SWEET_KRAS_ONCOGENIC_SIGNATURE	TROVE2	LGALS3	HNRNPA1	AXIN1	SLC12A2	RPL6	MRC1	CCND1	NPR2	CEACAM1	ID2	PLIN2	CDKN1A	CD68	RPL14	PAFAH1B3	ITGAM	KRT18	CITED2	LAMC1	PHLDA1	SIRPA	MANF	SND1	SHC1	EIF3E	PDK3	PON2	RPS2	RPL3	GLRX	MYH7	GNB2L1	KDELR1
273	REACTOME_APOPTOSIS	134	-1.33302	-1.30254	-1.27714	-1.36978	364	376	243	385	-0.135775	342	APOPTOSIS	REACTOME_APOPTOSIS	http://www.broadinstitute.org/gsea/msigdb/cards/REACTOME_APOPTOSIS	BCL2L11	DNM1L	BCAP31	PSMD14	ADD1	DYNLL2	PSMA8	CTNNB1	DAPK1	DAPK3	DCC	DFFA	DFFB	DSG1	DSG2	DSG3	DSP	E2F1	AKT1	UNC5B	ACIN1	PSME4	FNTA	DAPK2	APPL1	GAS2	BBC3	DBNL	GSN	GZMB	H1F0	HIST1H1C	HIST1H1D	HIST1H1E
274	IVANOVA_HEMATOPOIESIS_EARLY_PROGENITOR	477	-1.41456	-1.33812	-1.26025	-1.26626	231	322	275	542	0.828298	342.5		IVANOVA_HEMATOPOIESIS_EARLY_PROGENITOR	http://www.broadinstitute.org/gsea/msigdb/cards/IVANOVA_HEMATOPOIESIS_EARLY_PROGENITOR	C19orf43	C9orf131	DICER1	ZNRD1	L3MBTL3	MRPS27	C5orf50	LOC81691	PGM3	YLPM1	CD34	ATG10	MANF	HOXA11-AS1	VPS11	RFTN1	KCTD18	MCM3	SNAPC2	NBAS	TOX	LRRC34	FAM82A1	FAM206A	SYCE2	NCL	C12orf5	CDK4	PDAP1	MLC1	NEK4	SOSTDC1	TFB2M	SPRED2
275	KOKKINAKIS_METHIONINE_DEPRIVATION_96HR_DN	74	-1.43175	-1.30827	-1.18642	-1.37083	208	367	425	381	0.785944	345.25		KOKKINAKIS_METHIONINE_DEPRIVATION_96HR_DN	http://www.broadinstitute.org/gsea/msigdb/cards/KOKKINAKIS_METHIONINE_DEPRIVATION_96HR_DN	MDM4	PDGFA	CTH	CALM1	CCNE2	CDK5	MYC	CTPS2	DDIT3	HDAC1	SOS2	AURKB	ECHDC2	CDK1	MTFMT	MAPK14	AK4	CDC25A	PLAU	EBP	MET	NFKBIA	IL1B	DNMT1	MGST2	AKAP9	VTN	GSTK1	OGG1	GSR	TOP1	PMVK	SOS1	BIRC5
276	MULLIGHAN_NPM1_MUTATED_SIGNATURE_2_DN	72	-1.54007	-1.44554	-1.17022	-1.20407	103	171	457	655	0.977188	346.5		MULLIGHAN_NPM1_MUTATED_SIGNATURE_2_DN	http://www.broadinstitute.org/gsea/msigdb/cards/MULLIGHAN_NPM1_MUTATED_SIGNATURE_2_DN	PPM1F	CD34	TCF7	QARS	GDI2	FAM134B	MAP4K1	ARL4C	SYNJ2	FXYD5	SURF1	TMPRSS2	PPP1R16B	ACLY	SORBS3	TCEB1	ALDOA	EIF3F	UTP11L	CD7	LPAR6	PHB2	ZC3H15	SERPINF1	GPI	LTBP4	C20orf103	UXT	GUCY1B3	CARM1	EIF6	WDR1	RPL28	RARA
277	MORI_MATURE_B_LYMPHOCYTE_DN	72	-1.34032	-1.22076	-1.15439	-1.76131	343	540	489	18	-0.563653	347.5		MORI_MATURE_B_LYMPHOCYTE_DN	http://www.broadinstitute.org/gsea/msigdb/cards/MORI_MATURE_B_LYMPHOCYTE_DN	MYL4	KIF2C	DGCR6	CCND3	PPPDE2	UCK2	GPAM	RAG1	SMARCA4	PTGR1	BRCA1	MARCKS	MYB	MCART1	CDC25C	SNRPB	UFC1	LGALS9	PAFAH1B3	HMGB2	PGLS	MCM5	SLC16A1	CYCS	MTHFD2	ZBED3	CCNB2	PRDX4	NUDT1	CCNB1	RRM2	ANLN	SNRPC	HES6
278	BIOCARTA_ARF_PATHWAY	17	-1.26779	-1.54762	-1.23694	-1.2773	470	80	324	517	0.252934	347.75		BIOCARTA_ARF_PATHWAY	http://www.broadinstitute.org/gsea/msigdb/cards/BIOCARTA_ARF_PATHWAY	TWIST1	E2F1	POLR1C	CDKN2A	MDM2	ABL1	RB1	TP53	POLR1D	PIK3CA	TBX2	POLR1A	POLR1B	PIK3CG	PIK3R1	RAC1	MYC
279	MEISSNER_ES_ICP_WITH_H3K4ME3	31	-1.55382	-1.28232	-1.19295	-1.30913	92	418	411	472	0.845519	348.25		MEISSNER_ES_ICP_WITH_H3K4ME3	http://www.broadinstitute.org/gsea/msigdb/cards/MEISSNER_ES_ICP_WITH_H3K4ME3	MPI	CAPN1	PPP2R3C	NOSIP	TAL2	NCKAP5	C5orf34	GDAP1L1	ZNF599	RAB13	RPL19	ATP6V1G2	S1PR4	EPPK1	KCNIP2	SHANK2	CCDC160	COL6A2	LSG1	LRRC48	FAM3A	ZIK1	LOC390760	PAK6	STOML1	RBM4	TLR2	PALM3	PRPF31	RTTN	C19orf56	RNF208	C8orf83	TBC1D22B
280	BROWNE_HCMV_INFECTION_24HR_UP	136	-1.39358	-1.41776	-1.20559	-1.27065	259	217	384	533	0.898328	348.25		BROWNE_HCMV_INFECTION_24HR_UP	http://www.broadinstitute.org/gsea/msigdb/cards/BROWNE_HCMV_INFECTION_24HR_UP	MSI1	PHF8	FOXA1	IFI6	E2F5	DTNB	SLC17A7	BLMH	PSMD3	RAB5C	TAF5L	DBC1	LRP8	TBXA2R	CLPTM1	TFF3	ICAM1	SS18L1	STAT5B	IL17RA	IL8	SLC29A1	TERF1	PRIM1	SH3GL3	PDIA4	MTF2	TMEM5	BHLHE40	SEC23B	ME2	SNRPA1	ADARB1	KBTBD11
281	SHEDDEN_LUNG_CANCER_GOOD_SURVIVAL_A5	66	-1.4411	-1.30574	-1.48399	-1.14048	194	373	47	783	0.584248	349.25		SHEDDEN_LUNG_CANCER_GOOD_SURVIVAL_A5	http://www.broadinstitute.org/gsea/msigdb/cards/SHEDDEN_LUNG_CANCER_GOOD_SURVIVAL_A5	RALGAPA1	DLX4	CHERP	ZNF177	PDK2	OTUD3	AP1M2	SLC25A23	SHC2	C19orf42	RANBP3	CA10	HOOK2	ZFP37	SYT17	MKNK2	EPOR	PGAP1	DCAF15	GGA2	LPHN1	CERS4	WDR33	SMARCA4	EFS	XAB2	ANKS1A	ZNF34	ARID3A	DHRS2	YIPF2	NR2F6	LPPR2	CDK16
282	FLECHNER_BIOPSY_KIDNEY_TRANSPLANT_OK_VS_DONOR_DN	22	-1.3658	-1.39324	-1.33153	-1.18475	303	251	164	695	0.598408	353.25		FLECHNER_BIOPSY_KIDNEY_TRANSPLANT_OK_VS_DONOR_DN	http://www.broadinstitute.org/gsea/msigdb/cards/FLECHNER_BIOPSY_KIDNEY_TRANSPLANT_OK_VS_DONOR_DN	CADM4	CYP2A13	MUC3A	RBMS1	PAXIP1	BAX	NF2	GPAA1	ATP5B	RHBDF1	TMEM11	BLMH	PCF11	USP22	BRD2	FOS	FPR2	XRCC6	KRT7	USP9X	C1QL1	AP1B1	GSS	MYC	EIF2AK2
283	REACTOME_RNA_POL_I_RNA_POL_III_AND_MITOCHONDRIAL_TRANSCRIPTION	88	-1.34883	-1.25966	-1.27468	-1.37206	331	457	247	380	-0.0923624	353.75	MPT	REACTOME_RNA_POL_I_RNA_POL_III_AND_MITOCHONDRIAL_TRANSCRIPTION	http://www.broadinstitute.org/gsea/msigdb/cards/REACTOME_RNA_POL_I_RNA_POL_III_AND_MITOCHONDRIAL_TRANSCRIPTION	CDK7	SNAPC5	POLR3F	POLR3C	EHMT2	POLR3A	LZTS1	CBX3	HIST4H4	HIST2H3C	HIST3H2BB	POLR3H	ERCC2	ERCC3	ERCC6	HIST1H2BA	POLR1A	PTRF	GTF2H1	GTF2H2	GTF2H3	GTF2H4	BRF1	GTF3C2	HIST1H2AE	HIST1H2AD	H2AFX	H2AFZ	HIST1H2BD	HIST1H2BB	H3F3A	H3F3B	HIST2H3A	H3F3AP5
284	REACTOME_RNA_POL_III_TRANSCRIPTION_TERMINATION	19	-1.29952	-1.30009	-1.30381	-1.3418	408	381	205	422	-0.171654	354		REACTOME_RNA_POL_III_TRANSCRIPTION_TERMINATION	http://www.broadinstitute.org/gsea/msigdb/cards/REACTOME_RNA_POL_III_TRANSCRIPTION_TERMINATION	POLR3F	POLR3C	POLR3A	LZTS1	POLR3H	NFIB	POLR1D	POLR3K	POLR2E	POLR2F	POLR2H	POLR2K	POLR2L	POLR3B	POLR3E	POLR3D	SSB	POLR3GL	POLR1C
285	FERNANDEZ_BOUND_BY_MYC	168	-1.38929	-1.36696	-1.12222	-1.40392	265	281	556	324	0.431244	356.5		FERNANDEZ_BOUND_BY_MYC	http://www.broadinstitute.org/gsea/msigdb/cards/FERNANDEZ_BOUND_BY_MYC	TCF12	ACAD10	ATF4	ID2	SRD5A1	CTSF	NTHL1	UROD	IMPA2	CSTB	FXN	HERPUD1	ICAM1	SLC2A4	TFRC	PDHA1	DCK	AHSG	EIF4A1	PI3	BSG	DKC1	MSN	ETS2	NME1	TGFB3	TPM2	TCIRG1	RBM3	PKP1	PTEN	CLNS1A	HNRNPA2B1	ACTG1
286	YAO_TEMPORAL_RESPONSE_TO_PROGESTERONE_CLUSTER_10	67	-1.34746	-1.40285	-1.18124	-1.3489	335	240	434	418	0.64179	356.75		YAO_TEMPORAL_RESPONSE_TO_PROGESTERONE_CLUSTER_10	http://www.broadinstitute.org/gsea/msigdb/cards/YAO_TEMPORAL_RESPONSE_TO_PROGESTERONE_CLUSTER_10	PRDX1	RALA	CACYBP	SSU72	BOLA2	SUMO1	SAC3D1	ATF1	POLR2L	RLN1	TM9SF3	BCKDHB	OSTC	PEX13	PCNA	EIF3G	CDK2AP2	CERS2	RANGAP1	C20orf3	EDF1	SF3A3	TIMM23	WBP5	LDHA	EIF1B	VDAC2	MRPL40	SSRP1	NSUN2	FKBP2	HNRNPR	TMED2	CANX
287	REACTOME_RNA_POL_I_TRANSCRIPTION_TERMINATION	21	-1.60605	-1.17992	-1.26044	-1.30414	59	621	274	479	0.480837	358.25		REACTOME_RNA_POL_I_TRANSCRIPTION_TERMINATION	http://www.broadinstitute.org/gsea/msigdb/cards/REACTOME_RNA_POL_I_TRANSCRIPTION_TERMINATION	CDK7	ERCC2	ERCC3	POLR1A	PTRF	GTF2H1	GTF2H2	GTF2H3	GTF2H4	MNAT1	POLR1D	POLR2H	POLR2K	LOC652857	GTF2H2B	UBTF	POLR1B	TAF1C	TAF1B	TAF1A	CCNH	POLR1C
288	JIANG_VHL_TARGETS	133	-1.40997	-1.2855	-1.25991	-1.2812	238	412	276	508	0.698613	358.5		JIANG_VHL_TARGETS	http://www.broadinstitute.org/gsea/msigdb/cards/JIANG_VHL_TARGETS	OXA1L	PNKD	HN1L	LRCH1	RPL13	PATZ1	AZIN1	WBP5	RHOB	MTHFD1	DGCR6L	PTBP1	FXR1	GMFB	CANX	TCTN3	SGSM3	ALPL	C7orf68	INF2	HSPB11	IRF1	TBC1D13	RPL21	CYBASC3	AIMP1	RPL29	PDGFRA	C6orf106	DNAJC1	PHF17	EBPL	NIPSNAP1	SCARB2
289	BILANGES_SERUM_SENSITIVE_GENES	78	-1.33886	-1.45221	-1.12482	-1.37051	350	161	549	383	0.395142	360.75		BILANGES_SERUM_SENSITIVE_GENES	http://www.broadinstitute.org/gsea/msigdb/cards/BILANGES_SERUM_SENSITIVE_GENES	MMP3	TUBB2A	HS6ST3	TOMM20	RAVER2	CDKN1C	NCEH1	ARID5B	BGN	GSTA4	CDC37	RRAGD	H19	TMEM9	TUBB	XCR1	ARL4D	PENK	PCP2	TLX2	C19orf81	CPT1B	NGEF	CRYZ	EIF3E	HSPB11	TCF7L2	DDX6	CTRB1	ANKS1A	SYT10	P2RX2	MDN1	RPS18
290	KASLER_HDAC7_TARGETS_1_UP	182	-1.33802	-1.52905	-1.29865	-1.14174	352	98	213	780	0.60573	360.75		KASLER_HDAC7_TARGETS_1_UP	http://www.broadinstitute.org/gsea/msigdb/cards/KASLER_HDAC7_TARGETS_1_UP	RARA	OSBPL3	2018-03-03	BPGM	FARSA	CCR4	DNMT3A	PIK3CD	CTU2	H2AFY	TRIM35	FILIP1L	U2AF2	ARHGAP27	TMEM189	GALC	C5	AKAP12	PLA2G6	TGFB1	ANKRD39	DDX21	ASB6	MRPS11	ARHGEF2	TG	NRGN	ST3GAL5	ITK	LOC285556	SIT1	DDX19B	BMP4	IDE
291	LUI_TARGETS_OF_PAX8_PPARG_FUSION	32	-1.28809	-1.33909	-1.12797	-1.54249	431	318	544	151	-0.472761	361		LUI_TARGETS_OF_PAX8_PPARG_FUSION	http://www.broadinstitute.org/gsea/msigdb/cards/LUI_TARGETS_OF_PAX8_PPARG_FUSION	RPS5	EIF3G	RPL17	RTN4	EIF3K	TMEM147	RAN	LITAF	HSPA8	ATP5A1	ATXN10	TRIB1	ITM2B	SARS	RPS12	B2M	DNAJA1	HSP90AB1	UBE2E3	RPL21	FBL	SKP1	CLDN7	RPL18A	SDC4	RPS2	ODC1	HINT1	TMBIM6	HLA-G	SRSF3	UQCR11	ERGIC3	RPL18
292	ABRAHAM_ALPC_VS_MULTIPLE_MYELOMA_DN	19	-1.31597	-1.31245	-1.19758	-1.41313	388	359	400	303	-0.638934	362.5		ABRAHAM_ALPC_VS_MULTIPLE_MYELOMA_DN	http://www.broadinstitute.org/gsea/msigdb/cards/ABRAHAM_ALPC_VS_MULTIPLE_MYELOMA_DN	TGFB1	UCHL1	CDK4	CDK5	XRCC4	PTEN	PSEN2	MYC	RELA	CDC37	XRCC5	CD47	CCNB1	TXN	PSEN1	CDK9	TCF3	CASP3	IL6ST
293	HU_GENOTOXIN_ACTION_DIRECT_VS_INDIRECT_24HR	54	-1.35655	-1.30677	-1.19433	-1.38675	316	371	408	355	0.52145	362.5		HU_GENOTOXIN_ACTION_DIRECT_VS_INDIRECT_24HR	http://www.broadinstitute.org/gsea/msigdb/cards/HU_GENOTOXIN_ACTION_DIRECT_VS_INDIRECT_24HR	PTMA	HNRNPUL2	DNAJB6	HSPB11	LEF1	MTDH	ANKRD57	ATP5C1	TINF2	HDAC6	SYNCRIP	UBE2E1	HLA-B	HIST1H2BC	GLRX3	NUS1	CCT3	TCEA1	NCL	RDBP	CREB3L1	MST1	C4A	YPEL3	EMP3	TNFRSF18	SLC50A1	STRN	HS1BP3	MIF4GD	C7orf70	NUBP1	TOMM34	FASTK
294	PID_HDAC_CLASSII_PATHWAY	33	-1.14422	-1.37524	-1.53282	-1.32569	708	268	31	447	-0.46048	363.5		PID_HDAC_CLASSII_PATHWAY	http://www.broadinstitute.org/gsea/msigdb/cards/PID_HDAC_CLASSII_PATHWAY	TUBB2A	RANGAP1	NCOR2	HDAC9	HDAC5	YWHAB	GATA2	BCOR	GNG2	YWHAE	HDAC7	RANBP2	HDAC3	ANKRA2	ESR1	NR3C1	HDAC11	GNB1	RAN	GATA1	SUMO1	BCL6	MEF2C	SRF	UBE2I	HDAC6	HSP90AA1	HDAC10	RFXANK	ADRBK1	XPO1	CAMK4	HDAC4	TUBA1B
295	KESHELAVA_MULTIPLE_DRUG_RESISTANCE	79	-1.35021	-1.26635	-1.25719	-1.35776	329	447	282	403	0.09967	365.25		KESHELAVA_MULTIPLE_DRUG_RESISTANCE	http://www.broadinstitute.org/gsea/msigdb/cards/KESHELAVA_MULTIPLE_DRUG_RESISTANCE	GUK1	HDAC1	HSPB1	FBXO11	LAMTOR2	MTAP	TMED10	BCL7B	IQGAP1	C22orf46	DST	LOC100507331	ICAM3	EGOT	STYXL1	HGSNAT	TBX1	PEX10	HHAT	MAGOHB	FN1	TMEM104	IZUMO4	CCHCR1	C1orf35	OAS1	TSPAN31	NXT2	HIST2H2AA3	PDLIM5	CDKN2C	C16orf59	KIAA1609	USE1
296	MACLACHLAN_BRCA1_TARGETS_UP	20	-1.1542	-1.44048	-1.29263	-1.37452	691	178	221	376	-0.500967	366.5		MACLACHLAN_BRCA1_TARGETS_UP	http://www.broadinstitute.org/gsea/msigdb/cards/MACLACHLAN_BRCA1_TARGETS_UP	CDK4	CDC34	RAC1	LFNG	GAPDH	CDKN1A	IGFBP2	KRT2	DDIT3	TOP1	PCNA	ARHGDIA	IGFBP4	TOP2A	XRCC6	CDK16	TIMP1	MET	TIMP2	RHOA	GADD45A
297	TONKS_TARGETS_OF_RUNX1_RUNX1T1_FUSION_MONOCYTE_UP	197	-1.40981	-1.42449	-1.15404	-1.27063	239	202	491	534	0.890657	366.5		TONKS_TARGETS_OF_RUNX1_RUNX1T1_FUSION_MONOCYTE_UP	http://www.broadinstitute.org/gsea/msigdb/cards/TONKS_TARGETS_OF_RUNX1_RUNX1T1_FUSION_MONOCYTE_UP	MYOF	DKC1	MRPS35	FABP3	UBA5	AKR1C3	TM4SF1	RMND5A	CKB	MT2A	IFI44	UNG	PHLDA1	OAS1	EBNA1BP2	ATP1B3	PDGFA	CTDSPL	G0S2	HGF	ARG2	GLRX3	HSPB1	MYBBP1A	TRIP6	SLC5A3	MMP10	ST6GAL1	CBS	FARP1	C11orf9	DLAT	OLR1	NME1
298	REACTOME_ANTIGEN_PROCESSING_UBIQUITINATION_PROTEASOME_DEGRADATION	188	-1.25082	-1.33601	-1.32377	-1.31125	504	324	174	466	-0.226933	367		REACTOME_ANTIGEN_PROCESSING_UBIQUITINATION_PROTEASOME_DEGRADATION	http://www.broadinstitute.org/gsea/msigdb/cards/REACTOME_ANTIGEN_PROCESSING_UBIQUITINATION_PROTEASOME_DEGRADATION	UBA2	SAE1	HUWE1	RNF41	PSMD14	STUB1	ANAPC10	ARIH2	UBE2E3	LRRC41	ATG7	RBCK1	WWP1	UBE2C	TRIM9	FBXO17	UBE2J2	LRR1	FBXO27	ASB17	ASB11	ASB5	ASB6	ASB7	ASB8	ASB9	UBE2F	ASB15	ASB12	PSMA8	UBE2U	DTX3L	UBR1	RNF182
299	PAL_PRMT5_TARGETS_UP	197	-1.33959	-1.24018	-1.17771	-1.50631	348	496	437	188	-0.518928	367.25		PAL_PRMT5_TARGETS_UP	http://www.broadinstitute.org/gsea/msigdb/cards/PAL_PRMT5_TARGETS_UP	PTPRK	GAS2	IGBP1	PKD2	EIF4G2	C1orf63	APEX1	CHRAC1	MKI67	SRSF6	NME1	SLC35A1	ZNF503	CDK4	GJA1	PTN	KIF20A	TUFM	HSPA4	CKS2	NONO	HNRNPL	NCBP2	PCDH7	CSTF3	CXCL12	CUEDC2	UBE2M	TTK	PTOV1	EVL	STMN1	RBM3	CPNE1
300	BLUM_RESPONSE_TO_SALIRASIB_UP	239	-1.37147	-1.40208	-1.22429	-1.231	292	241	352	599	0.839908	371		BLUM_RESPONSE_TO_SALIRASIB_UP	http://www.broadinstitute.org/gsea/msigdb/cards/BLUM_RESPONSE_TO_SALIRASIB_UP	STX4	GOLGA5	COPA	CSTA	EEF2	HSPA13	P4HB	IARS	SUPV3L1	PTP4A2	CEBPG	CTH	DUS4L	FOXO3	YKT6	MAP1LC3B	SPHK1	OGT	EGR1	TP53BP2	BLVRB	EIF4EBP1	NFKBIA	ULBP1	TCEA1	CSNK1G1	SCFD1	CDKN1A	COG5	ARHGEF2	ATF5	FAM3A	TIMM9	AVEN
301	ZHANG_BREAST_CANCER_PROGENITORS_DN	139	-1.40142	-1.33422	-1.23091	-1.24934	252	329	342	561	0.914165	371		ZHANG_BREAST_CANCER_PROGENITORS_DN	http://www.broadinstitute.org/gsea/msigdb/cards/ZHANG_BREAST_CANCER_PROGENITORS_DN	GZMA	TNFAIP2	BANF1	TACSTD2	PPPDE2	FLNB	PSKH1	BCAP31	CEACAM1	TXNL1	RBM5	DNAJC13	LCORL	SEMA7A	KIF23	SRSF2	POLR3K	COPG	ANKHD1	EIF4E3	S100A1	C20orf4	NRIP2	SCNN1A	MTMR11	BSCL2	FCN1	TSHZ3	HELLS	RNF166	SYNJ1	PCMTD1	FAM103A1	FNDC3A
302	LUI_THYROID_CANCER_CLUSTER_3	27	-1.2637	-1.36757	-1.14929	-1.47157	479	277	505	229	-0.482132	372.5		LUI_THYROID_CANCER_CLUSTER_3	http://www.broadinstitute.org/gsea/msigdb/cards/LUI_THYROID_CANCER_CLUSTER_3	RPL17	RPL18	EIF3K	RPS12	HSP90AB1	CLDN7	RPL21	RPS5	FBL	RPL18A	RPL10A	RPS2	ITM2B	TMEM147	HSPA8	PSMD8	ATP5A1	UQCR11	EIF3F	TMBIM6	ATXN10	UBE2E3	HINT1	EIF3G	ERGIC3	RTN4	LITAF	SARS
303	SCIAN_INVERSED_TARGETS_OF_TP53_AND_TP73_DN	29	-1.1843	-1.4305	-1.38403	-1.24688	637	189	113	567	-0.139975	376.5		SCIAN_INVERSED_TARGETS_OF_TP53_AND_TP73_DN	http://www.broadinstitute.org/gsea/msigdb/cards/SCIAN_INVERSED_TARGETS_OF_TP53_AND_TP73_DN	PREP	ETF1	NFKB2	TRAF1	ARF6	MT1B	TNK2	ATF3	RELB	MORF4L2	DNAJB6	BTG1	PLS3	HBD	RELA	MAEA	ACTN1	SLC7A5	CDK11A	IFNGR2	TRIOBP	KLF9	BAIAP2	ATP2B4	CELF1	DDX17	BHLHE40	BASP1	EIF1	HNRNPA3	YWHAQ
304	REACTOME_DEADENYLATION_OF_MRNA	19	-1.23268	-1.23834	-1.33763	-1.40901	542	500	159	309	-0.756485	377.5		REACTOME_DEADENYLATION_OF_MRNA	http://www.broadinstitute.org/gsea/msigdb/cards/REACTOME_DEADENYLATION_OF_MRNA	PAIP1	EIF4A1	EIF4A2	EIF4B	EIF4E	EIF4G1	CNOT10	PABPC1	CNOT7	CNOT2	CNOT3	CNOT4	PARN	C2orf29	CNOT6	LOC645139	LOC651789	LOC652607	TNKS1BP1	RQCD1	CNOT8	EIF4A3
305	DARWICHE_PAPILLOMA_RISK_LOW_DN	140	-1.36943	-1.3082	-1.3127	-1.20315	295	368	191	659	0.588382	378.25		DARWICHE_PAPILLOMA_RISK_LOW_DN	http://www.broadinstitute.org/gsea/msigdb/cards/DARWICHE_PAPILLOMA_RISK_LOW_DN	ZNF546	EML4	CLEC3B	MRPS18A	C6orf146	SUN1	LGMN	DNAJC1	CD248	C16orf90	FBRSL1	DIP2A	C19orf71	IGHG1	SRF	BRSK2	MED17	C14orf119	DCTN1	CDS1	DENR	CXCL16	ANKRD5	SLC39A13	PEPD	MT1A	NBN	ARHGAP4	BATF3	LTBP4	BAG6	EBF2	ITPR1	CCT4
306	PURBEY_TARGETS_OF_CTBP1_AND_SATB1_DN	160	-1.34589	-1.41104	-1.30424	-1.15418	338	225	203	747	0.615253	378.25		PURBEY_TARGETS_OF_CTBP1_AND_SATB1_DN	http://www.broadinstitute.org/gsea/msigdb/cards/PURBEY_TARGETS_OF_CTBP1_AND_SATB1_DN	PPIF	HYAL3	GRM7	HYDIN	HIF3A	PNPO	TIMM23	MAP2K2	ARHGAP1	SCAMP1	VWA1	ARID3A	CDC42EP4	CDKN2A	CD74	SF3A1	TSPAN8	ZSWIM3	MRPL1	C21orf59	GATC	SNRNP40	RPP14	SPINK1	LEPREL1	NAT1	HYAL2	RSU1	SCNN1B	ZMPSTE24	FGF12	HSPB1	MAP2K3	ITLN1
307	HOFFMANN_IMMATURE_TO_MATURE_B_LYMPHOCYTE_DN	44	-1.46954	-1.32713	-1.05655	-1.42444	169	334	723	288	0.401353	378.5		HOFFMANN_IMMATURE_TO_MATURE_B_LYMPHOCYTE_DN	http://www.broadinstitute.org/gsea/msigdb/cards/HOFFMANN_IMMATURE_TO_MATURE_B_LYMPHOCYTE_DN	EMID1	ATP5G1	PTGR1	GALK1	VPS45	MYB	BOP1	ZFPM1	LHB	HES1	CFP	STXBP2	ACY1	WDR13	LHX8	SNRPC	UCK2	ABCD1	CD36	HBS1L	PLD4	TGFB1	DOLPP1	CDC45	RBP4	VPREB3	HCK	PAX2	COX6A2	PPP1R14B	ATP5F1	GH1	CCND2	ATP5C1
308	REACTOME_UNFOLDED_PROTEIN_RESPONSE	75	-1.40031	-1.38144	-1.22907	-1.20471	254	262	346	652	0.882194	378.5		REACTOME_UNFOLDED_PROTEIN_RESPONSE	http://www.broadinstitute.org/gsea/msigdb/cards/REACTOME_UNFOLDED_PROTEIN_RESPONSE	CTDSP2	PREB	PDIA6	HYOU1	YIF1A	PDIA5	KDELR3	EXOSC8	KLHDC3	ADD1	EXOSC6	TPP1	DCTN1	DDIT3	DDX11	DCP2	EIF2S1	ERN1	EXTL3	SEC31A	DIS3	ATF6	EXOSC7	EXOSC2	SERP1	GSK3A	HDGF	CXXC1	HSPA5	IGFBP1	IL8	ACADVL	LMNA	DNAJB9
309	OUELLET_OVARIAN_CANCER_INVASIVE_VS_LMP_UP	114	-1.12948	-1.24708	-1.29363	-1.62601	736	481	219	81	-0.99148	379.25		OUELLET_OVARIAN_CANCER_INVASIVE_VS_LMP_UP	http://www.broadinstitute.org/gsea/msigdb/cards/OUELLET_OVARIAN_CANCER_INVASIVE_VS_LMP_UP	LDHA	DDX5	BTG3	GLO1	B2M	COX6A1	NUP153	PRKDC	TARS	HNRNPU	SPP1	PSMA3	PSMA2	THAP11	PSMB2	YWHAZ	HMGB2	MEST	PSMB4	SNRPB2	TPM4	ATP1B3	DPM1	MAPRE1	NMI	CSE1L	CDKN3	HNRNPD	SPINT2	PRSS8	CFI	NUP205	MDH1	UBA1
310	GARCIA_TARGETS_OF_FLI1_AND_DAX1_DN	161	-1.37873	-1.27235	-1.10378	-1.48633	281	436	593	211	-0.04021	380.25		GARCIA_TARGETS_OF_FLI1_AND_DAX1_DN	http://www.broadinstitute.org/gsea/msigdb/cards/GARCIA_TARGETS_OF_FLI1_AND_DAX1_DN	MYO10	RIMBP3	SNAR-G1	GINS2	HPDL	TWISTNB	ERVH48-1	HIST1H4D	RSL1D1	CNOT7	NPM1	DUT	ZNF560	NDN	BAG1	MPHOSPH10	PLDN	DENND2C	TAF3	POLR2E	ARHGAP17	UBE2D4	DNAJA4	PCGF5	RBP7	MRPL48	TIPIN	NR0B1	RPS8	LOC554207	NOP56	INF2	CYB5B	ZNF141
311	JIANG_TIP30_TARGETS_DN	22	-1.34786	-1.37008	-1.23765	-1.23214	333	273	321	598	0.74132	381.25		JIANG_TIP30_TARGETS_DN	http://www.broadinstitute.org/gsea/msigdb/cards/JIANG_TIP30_TARGETS_DN	F8A1	TLN1	ZYX	LAD1	CIDEB	BLCAP	SRRM2	TP53	SIRPA	CALR	CLDN6	IGF2	PCGF2	PEBP1	CTSD	DHX38	2018-09-09	SLC45A2	ASS1	ARHGDIA	FGFR4	AKAP1	CBX4	MAZ
312	REACTOME_RNA_POL_I_TRANSCRIPTION	55	-1.27739	-1.22861	-1.23637	-1.46936	447	526	326	231	-0.840494	382.5		REACTOME_RNA_POL_I_TRANSCRIPTION	http://www.broadinstitute.org/gsea/msigdb/cards/REACTOME_RNA_POL_I_TRANSCRIPTION	CDK7	EHMT2	CBX3	HIST4H4	HIST2H3C	HIST3H2BB	ERCC2	ERCC3	ERCC6	HIST1H2BA	POLR1A	PTRF	GTF2H1	GTF2H2	GTF2H3	GTF2H4	HIST1H2AE	HIST1H2AD	H2AFX	H2AFZ	HIST1H2BD	HIST1H2BB	H3F3A	H3F3B	HIST2H3A	H3F3AP5	MNAT1	POLR1D	POLR2H	POLR2K	RRN3	HIST2H4B	MAPK3	H3F3AP6
313	MORI_EMU_MYC_LYMPHOMA_BY_ONSET_TIME_UP	102	-1.26636	-1.26531	-1.20194	-1.47724	473	449	390	221	-0.925793	383.25		MORI_EMU_MYC_LYMPHOMA_BY_ONSET_TIME_UP	http://www.broadinstitute.org/gsea/msigdb/cards/MORI_EMU_MYC_LYMPHOMA_BY_ONSET_TIME_UP	BUB1B	MTHFD1	SMARCB1	SUMO2	BCAT1	TRIB2	DAB2IP	OTUB2	CPLX2	C19orf40	SSRP1	MIS18BP1	MED9	KIAA0101	PRIM2	PDE2A	KIF18B	CBX2	CYFIP2	TIPIN	UBE2CBP	SMARCD2	FAM20B	ELOVL6	RAI1	CBX1	RANBP1	GINS2	FANCM	AKT3	WDHD1	SPAG5	INO80E	TOPBP1
314	ZAMORA_NOS2_TARGETS_UP	64	-1.19912	-1.24895	-1.31616	-1.44205	601	478	186	268	-0.876054	383.25		ZAMORA_NOS2_TARGETS_UP	http://www.broadinstitute.org/gsea/msigdb/cards/ZAMORA_NOS2_TARGETS_UP	SMS	ZNF259	CCNE1	HSPA8	RPSA	RAN	POLR2F	H2AFZ	TMSB4X	EIF4E2	ATP6V1C1	EEF1B2	GTF2F1	TUBB	MCM5	PPA1	LIG1	ADM	ACTG1	KRT19	RHOA	TYMS	RPL29	CSN3	GH1	MCM2	MCM4	GNB2L1	EED	RRM1	ACLY	DCTN1	STMN1	SRM
315	JOHNSTONE_PARVB_TARGETS_2_UP	135	-1.51831	-1.49181	-1.15765	-1.12462	121	125	477	810	0.946812	383.25		JOHNSTONE_PARVB_TARGETS_2_UP	http://www.broadinstitute.org/gsea/msigdb/cards/JOHNSTONE_PARVB_TARGETS_2_UP	CLPTM1L	TFE3	CXCR4	LYSMD2	TP53	EEF1A1	BASP1	ARHGDIA	DMPK	IFITM1	MINK1	HLA-A	IGFBP6	HGS	PPP2R4	ATP6	ACTB	BCL2L1	KCTD13	CLPTM1	GALNT6	IFIT3	NELF	CALM3	IFIT2	CD74	RPL36A	TFPI2	SMAD3	MAMDC2	CD151	SPTAN1	GPR137	RAB7L1
316	REACTOME_CLASS_I_MHC_MEDIATED_ANTIGEN_PROCESSING_PRESENTATION	225	-1.26695	-1.32384	-1.28624	-1.29211	472	338	231	495	-0.0397955	384		REACTOME_CLASS_I_MHC_MEDIATED_ANTIGEN_PROCESSING_PRESENTATION	http://www.broadinstitute.org/gsea/msigdb/cards/REACTOME_CLASS_I_MHC_MEDIATED_ANTIGEN_PROCESSING_PRESENTATION	UBA2	SAE1	HUWE1	RNF41	PSMD14	STUB1	ANAPC10	ARIH2	SEC24B	UBE2E3	SEC23A	LRRC41	ATG7	RBCK1	SEC61B	WWP1	UBE2C	TRIM9	FBXO17	UBE2J2	LRR1	FBXO27	ASB17	ASB11	ASB5	ASB6	ASB7	ASB8	ASB9	UBE2F	ASB15	ASB12	PSMA8	UBE2U
317	COLLER_MYC_TARGETS_UP	24	-1.43314	-1.52858	-0.969876	-1.43914	204	100	965	269	0.348022	384.5		COLLER_MYC_TARGETS_UP	http://www.broadinstitute.org/gsea/msigdb/cards/COLLER_MYC_TARGETS_UP	TFRC	GRPEL1	FBL	FKBP4	GPI	HDGF	NAMPT	CKS2	AHCY	SLC16A1	ODC1	TRAP1	FABP5	POLR2H	G0S2	HSPD1	ASS1	PPIF	CEBPZ	C1QBP	EIF5A	AK4	IARS	CCND2	NCL
318	LIN_MELANOMA_COPY_NUMBER_UP	62	-1.27101	-1.30173	-1.31907	-1.27199	456	378	181	528	0.0163948	385.75		LIN_MELANOMA_COPY_NUMBER_UP	http://www.broadinstitute.org/gsea/msigdb/cards/LIN_MELANOMA_COPY_NUMBER_UP	PRPF4B	MRPS35	PSMD4	RNF139	NDUFB2	KRAS	CDYL	LYRM4	CDC42SE1	AP3S2	RFX5	MITF	FGF4	YARS2	SETDB1	DDX11	ANO1	ENSA	CEP41	IDH2	FLJ42258	RPP40	PSMB4	FARS2	WDR67	ARL4A	SCIN	TBC1D16	CTNND2	FAM60A	BRAF	NFATC2	PMM1	TRIO
319	QI_HYPOXIA_TARGETS_OF_HIF1A_AND_FOXA2	35	-1.14528	-1.47351	-1.37821	-1.24045	705	143	121	578	-0.174103	386.75		QI_HYPOXIA_TARGETS_OF_HIF1A_AND_FOXA2	http://www.broadinstitute.org/gsea/msigdb/cards/QI_HYPOXIA_TARGETS_OF_HIF1A_AND_FOXA2	ITGA5	MARK2	FSCN1	DUSP10	SEPW1	PLOD2	LSM2	IP6K2	ATN1	FAT1	KDM3A	COL6A2	MYBBP1A	ABCF2	GPRC5A	AES	BCL2L1	CARM1	PRSS35	RNF126	CITED2	F2RL1	HK1	ACTN4	SRM	MPP2	MED15	PPM1G	LBH	SLC16A3	NGF	CNOT3	TRPC4AP	ZFP57
320	KAUFFMANN_DNA_REPAIR_GENES	213	-1.26286	-1.17823	-1.29773	-1.46859	481	622	214	233	-0.750827	387.5		KAUFFMANN_DNA_REPAIR_GENES	http://www.broadinstitute.org/gsea/msigdb/cards/KAUFFMANN_DNA_REPAIR_GENES	RAD54L	RRM2	ERCC3	RFC3	RAD51D	PMS2	DCLRE1B	XRCC2	TOPBP1	GTF2H2	SHFM1	POLG2	LIG4	PMS2P5	NUDT3	UNG	ERCC5	GTF2H5	MBD1	TDP1	MLH1	UBE2D2	ERCC6	UBE2N	UBE2I	CSNK1E	DUT	RAD18	POLE3	WRN	POLD4	MTOR	TP53	DCLRE1C
321	PID_P53_REGULATION_PATHWAY	58	-1.24503	-1.257	-1.34355	-1.34959	519	463	154	416	-0.493765	388		PID_P53_REGULATION_PATHWAY	http://www.broadinstitute.org/gsea/msigdb/cards/PID_P53_REGULATION_PATHWAY	NEDD8	PPM1D	HIPK2	CHEK2	TP53	TP53AIP1	TRIM28	CCNG1	HUWE1	CSNK1E	SETD8	SKP2	ATM	CSE1L	CSNK1D	CSNK1A1	PPP2CA	CDK2	PIN1	CHEK1	SETD7	MDM4	KAT5	CCNA2	SMYD2	E4F1	EP300	PRMT5	KAT2B	PPP1R13L	CSNK1G1	RFWD2	KAT8	DAXX
322	MOREIRA_RESPONSE_TO_TSA_UP	27	-1.24741	-1.35822	-1.20853	-1.38074	511	293	383	366	-0.491228	388.25		MOREIRA_RESPONSE_TO_TSA_UP	http://www.broadinstitute.org/gsea/msigdb/cards/MOREIRA_RESPONSE_TO_TSA_UP	TMSB4X	BAK1	SSR4	CD82	FKBP4	CD6	HSP90AB1	SELPLG	RARA	PA2G4	HMGN1	ENO2	EIF6	TGFB1	COX8A	BYSL	USF2	IGFBP4	MIF	MYC	HSPA1B	YWHAH	STRA13	EIF4A1	CD2	PSMB4	TP53	HSPA1A
323	REACTOME_S_PHASE	98	-1.38364	-1.21026	-1.08842	-1.61437	275	568	626	92	-0.252271	390.25		REACTOME_S_PHASE	http://www.broadinstitute.org/gsea/msigdb/cards/REACTOME_S_PHASE	CDK2	CDK4	PSMD14	CDK7	CDKN1A	CDKN1B	POLD3	CKS1B	PSMA8	DNA2	FEN1	PSME4	ORC6	ORC3	POLA2	LIG1	MAX	MCM2	MCM3	MCM4	MCM5	MCM6	MCM7	MNAT1	MYC	ORC1	ORC2	ORC4	ORC5	PCNA	GINS2	POLA1	POLD1	POLD2
324	REACTOME_TELOMERE_MAINTENANCE	53	-1.2971	-1.20547	-1.27676	-1.4011	412	577	244	331	-0.524739	391		REACTOME_TELOMERE_MAINTENANCE	http://www.broadinstitute.org/gsea/msigdb/cards/REACTOME_TELOMERE_MAINTENANCE	POLD3	RUVBL2	HIST4H4	HIST3H2BB	DKC1	DNA2	FEN1	POLA2	HIST1H2BA	POT1	TINF2	HIST1H2AE	HIST1H2AD	H2AFX	H2AFZ	HIST1H2BD	HIST1H2BB	LIG1	PCNA	POLA1	POLD1	POLD2	POLE	POLE2	TERF2IP	WRAP53	HIST2H4B	PRIM1	PRIM2	NHP2	POLD4	RFC2	RFC3	RFC4
325	XU_RESPONSE_TO_TRETINOIN_AND_NSC682994_DN	15	-1.44609	-1.27038	-1.12149	-1.37443	191	438	560	377	0.570784	391.5		XU_RESPONSE_TO_TRETINOIN_AND_NSC682994_DN	http://www.broadinstitute.org/gsea/msigdb/cards/XU_RESPONSE_TO_TRETINOIN_AND_NSC682994_DN	GRB10	PPM1G	RUVBL2	PRMT1	EIF3B	CSE1L	DDX18	MYC	EIF3C	NAE1	EIF4EBP1	DDX10	EIF4E	ABCE1	RABGGTB
326	HU_GENOTOXIC_DAMAGE_24HR	34	-1.62171	-1.40809	-1.00791	-1.33079	51	231	861	438	0.663573	395.25		HU_GENOTOXIC_DAMAGE_24HR	http://www.broadinstitute.org/gsea/msigdb/cards/HU_GENOTOXIC_DAMAGE_24HR	RPL10A	BAG3	TUBB2A	SLC7A5	DNAJA1	HMGB3	IARS	TMOD3	CDH15	GZMB	JUND	EIF4EBP1	DDR1	IMP3	HERPUD1	SNHG6	BANF1	C19orf56	RPL3	PSAT1	ATF4	SERPINB9	CASP1	BATF3	OBFC2A	H2AFX	ISG15	CD7	MTHFD2	EEF2	HIST1H2AB	ALDH18A1	NAA38	SLC1A4
327	WALLACE_PROSTATE_CANCER_RACE_DN	81	-1.43552	-1.27354	-1.26951	-1.18069	201	433	253	701	0.754929	397		WALLACE_PROSTATE_CANCER_RACE_DN	http://www.broadinstitute.org/gsea/msigdb/cards/WALLACE_PROSTATE_CANCER_RACE_DN	CSGALNACT1	SRD5A3	PCLO	FAM164A	LOC440434	MARK1	LGALS8	VANGL1	ITGB3BP	EIF2S3	USP6	FMO2	RABIF	ZNF443	ST20	ADI1	ZNF37BP	TLE1	RPL37A	TMEM111	PKIA	FAM134B	GTF2F1	COPG2IT1	ZNF322P1	ARL17A	DHFR	RTN1	MEST	LOC389906	ADRB1	TSGA10	IL20RA	EIF4B
328	CHEOK_RESPONSE_TO_MERCAPTOPURINE_AND_HD_MTX_DN	24	-1.52958	-1.35442	-1.06731	-1.30253	113	300	693	483	0.78121	397.25		CHEOK_RESPONSE_TO_MERCAPTOPURINE_AND_HD_MTX_DN	http://www.broadinstitute.org/gsea/msigdb/cards/CHEOK_RESPONSE_TO_MERCAPTOPURINE_AND_HD_MTX_DN	NPFF	SREBF2	MPHOSPH9	SAP18	PFDN6	SMCHD1	KDM3B	AHCY	TGDS	SERPINE2	SACS	NKG7	YTHDC2	KIAA1467	ABCA2	C12orf24	SART1	TGFBR2	UBE2G1	UCHL3	CLTB	CGRRF1	FCER2	CENPC1	AATF
329	VANOEVELEN_MYOGENESIS_SIN3A_TARGETS	206	-1.358	-1.32014	-1.26054	-1.20302	314	343	273	661	0.704902	397.75		VANOEVELEN_MYOGENESIS_SIN3A_TARGETS	http://www.broadinstitute.org/gsea/msigdb/cards/VANOEVELEN_MYOGENESIS_SIN3A_TARGETS	CKS1B	PKP4	BLZF1	EIF2B1	SUPT6H	KIAA1826	RARA	ZNF667	ARHGAP22	HAX1	ATP6V1A	PPP2R2A	VPS52	SORCS2	SLC39A3	ARHGAP5	C9orf21	NMD3	MRPS16	NDOR1	STK19	FAM114A2	GLT25D1	DAP3	PIBF1	GPANK1	LPCAT3	GNS	DTL	PARG	LDLR	C17orf80	SLC35A5	PRRG4
330	BOUDOUKHA_BOUND_BY_IGF2BP2	106	-1.177	-1.42956	-1.21233	-1.37579	652	191	377	372	-0.444001	398		BOUDOUKHA_BOUND_BY_IGF2BP2	http://www.broadinstitute.org/gsea/msigdb/cards/BOUDOUKHA_BOUND_BY_IGF2BP2	SPOP	IQGAP1	CISD1	LBR	H19	KLF9	PCBP1	HIGD2A	MAP1LC3B	VPS26A	WDR5	AAGAB	S100A6	CRTAP	MAN2A1	MAGOH	SERPINE2	EPS8	CD81	LIMS2	RPS10	SDF2	C4orf34	COX7C	RPL36	ATP5J2	RPLP0	ATP6V0C	VBP1	DNAJC30	SEC61B	TMEM93	CCND1	HSPA1B
331	LIU_TARGETS_OF_VMYB_VS_CMYB_UP	15	-1.3231	-1.32314	-1.07122	-1.48544	380	340	677	212	-0.109616	402.25		LIU_TARGETS_OF_VMYB_VS_CMYB_UP	http://www.broadinstitute.org/gsea/msigdb/cards/LIU_TARGETS_OF_VMYB_VS_CMYB_UP	WLS	FGL2	IL18BP	AGXT2	LIPA	TANC1	CD109	CNBD1	PPP1R14D	LOC100288985	GPATCH4	MINA	RAB11FIP3	MYOM3	C18orf19	POLR2B	C8orf84	CLN6	CASQ1	C20orf203
332	POS_HISTAMINE_RESPONSE_NETWORK	29	-1.14845	-1.75876	-1.05374	-1.52146	700	12	735	166	-0.307907	403.25		POS_HISTAMINE_RESPONSE_NETWORK	http://www.broadinstitute.org/gsea/msigdb/cards/POS_HISTAMINE_RESPONSE_NETWORK	CAMK2N2	IGF2R	SLC7A1	NNMT	ASNS	CEBPB	TAX1BP3	ENAH	ARF4	ALPPL2	TIAM1	NDST1	G3BP1	CDK2AP1	MED26	TGFB1	JUN	PFN2	H2AFY	ADH7	GCNT1	GARS	LMO1	UPP1	TSPAN7	CAMK2A	FBLN5	ACPP	EMILIN1	GABPB1	IL15	LOXL1
333	CHEN_HOXA5_TARGETS_9HR_DN	40	-1.47769	-1.42708	-1.07087	-1.2342	156	194	678	592	0.862136	405		CHEN_HOXA5_TARGETS_9HR_DN	http://www.broadinstitute.org/gsea/msigdb/cards/CHEN_HOXA5_TARGETS_9HR_DN	GM2A	AP1S1	MARCKS	DDT	GLG1	SV2A	ANP32A	KDELR1	SKP2	ST6GALNAC4	PRR16	PCDHGC3	FEN1	HMGB3	GEMIN4	FAM127A	EHD2	AKAP1	FZD2	LOXL1	UBTF	FJX1	TOMM22	PPAP2C	MAT2A	H2AFX	MYL9	CCDC56	SLC29A1	SERPINH1	C16orf53	CBX6	INO80B	G6PC3
334	MANN_RESPONSE_TO_AMIFOSTINE_UP	20	-1.38975	-1.29508	-1.08351	-1.4051	264	395	644	320	0.321102	405.75		MANN_RESPONSE_TO_AMIFOSTINE_UP	http://www.broadinstitute.org/gsea/msigdb/cards/MANN_RESPONSE_TO_AMIFOSTINE_UP	XPC	NEDD8	S100A4	TOP2B	RFC4	CDKN1A	CPOX	ERCC1	DDB2	RAD23A	MYC	NME3	MDM2	CASP4	GDF15	HDAC3	ZFP36L1	EIF2B1	GSR	CAT
335	OSMAN_BLADDER_CANCER_DN	376	-1.35689	-1.24138	-1.21419	-1.32681	315	491	373	444	0.447852	405.75		OSMAN_BLADDER_CANCER_DN	http://www.broadinstitute.org/gsea/msigdb/cards/OSMAN_BLADDER_CANCER_DN	SS18L2	ARHGEF2	RPL13	PHF20	RPS24	C1orf55	FLVCR1	SYS1	RPL10A	RPS4X	BROX	RPL14	ZFAND2A	IL8	RPL3	FAM102A	MRPS6	RPA1	HIF1AN	2018-09-06	TRAPPC2	EEF1G	PHF3	CSTF2T	SMARCA2	BACH2	RPL38	ASXL1	ZNF187	RPL7A	C12orf57	OFD1	ZNF879	STX17
336	XU_CREBBP_TARGETS_UP	24	-1.26738	-1.23434	-1.27498	-1.35942	471	510	246	401	-0.525616	407		XU_CREBBP_TARGETS_UP	http://www.broadinstitute.org/gsea/msigdb/cards/XU_CREBBP_TARGETS_UP	RAD1	RCN1	PRMT1	NVL	THA1P	LMBR1L	MCM2	PPAN	LRG1	TSTA3	LRRN1	GBP7	HLTF	ADSL	TMEM159	ALG3	GNL3	HMOX1	KTN1	LGMN	PKM2	NME4	S100A6	PROM1	XPOT	RRP1B
337	NING_CHRONIC_OBSTRUCTIVE_PULMONARY_DISEASE_UP	149	-1.36169	-1.48645	-1.13509	-1.2046	307	134	535	653	0.800858	407.25		NING_CHRONIC_OBSTRUCTIVE_PULMONARY_DISEASE_UP	http://www.broadinstitute.org/gsea/msigdb/cards/NING_CHRONIC_OBSTRUCTIVE_PULMONARY_DISEASE_UP	CPA3	IL1R1	TGFB1	MAL	MMP23B	IGHG1	A2M	WFS1	PKM2	CDH5	S100A9	RPL13	MBD3	RARS	FASN	PTP4A1	CLDN5	2018-09-07	NUP43	RPS15A	THOC5	COPB1	DCN	PNMT	ITGA5	GPRC5A	EPRS	INMT	KLF2	NPC2	TBCB	HNRNPA0	NCKAP1	SMG7
338	TARTE_PLASMA_CELL_VS_PLASMABLAST_DN	304	-1.26378	-1.26067	-1.09628	-1.61876	478	456	610	89	-0.585307	408.25		TARTE_PLASMA_CELL_VS_PLASMABLAST_DN	http://www.broadinstitute.org/gsea/msigdb/cards/TARTE_PLASMA_CELL_VS_PLASMABLAST_DN	GPI	CDC123	SSR1	LILRB4	CD58	PSMA1	XRCC6	MAD2L1	S100A10	POLD2	FDPS	IPO5	PRKDC	PGK1	CENPA	IGHA1	FAM65B	EED	MSN	TIMM17A	SLC25A46	LBR	EBNA1BP2	MRPL3	CCNA2	CLIC1	CASP6	GSPT1	ASNS	STIL	BYSL	IL2RB	PTPN1	PRKCB
339	QI_PLASMACYTOMA_DN	96	-1.41494	-1.39384	-1.04863	-1.35448	229	249	751	407	0.553816	409		QI_PLASMACYTOMA_DN	http://www.broadinstitute.org/gsea/msigdb/cards/QI_PLASMACYTOMA_DN	LAMC2	UCHL5	COL5A2	EPAS1	ICK	LBP	MFAP2	SND1	PARK7	RABGGTA	TRIP6	RGSL1	CSNK1E	ITGB5	TIMP1	CLIP1	DYNC2H1	P4HB	MMP2	STAT2	PPP2R5A	EIF4A1	PSMB3	PVR	KRT32	ETV4	USF1	CALU	FIGLA	EPCAM	FARP2	SLPI	UBE2T	TBRG4
340	BAE_BRCA1_TARGETS_DN	31	-1.33683	-1.43858	-1.17178	-1.20746	355	181	451	649	0.762049	409		BAE_BRCA1_TARGETS_DN	http://www.broadinstitute.org/gsea/msigdb/cards/BAE_BRCA1_TARGETS_DN	TNFAIP3	MAN1A2	ADD2	HYOU1	TJP2	TKT	ZNF135	CRAT	MT1F	TCOF1	CAD	GLUD1	JAK1	STIL	NONO	HIPK3	EBI3	NPM1	CYP27A1	SMAD5	NUMA1	LAMC1	THBS1	PKN2	BAG1	SEMA3B	TNFAIP6	IREB2	AQP4	MYB	PEX2	TJP1
341	DAZARD_UV_RESPONSE_CLUSTER_G4	17	-1.52232	-1.38028	-1.35214	-0.985603	120	264	148	1104	0.783143	409		DAZARD_UV_RESPONSE_CLUSTER_G4	http://www.broadinstitute.org/gsea/msigdb/cards/DAZARD_UV_RESPONSE_CLUSTER_G4	HIST2H2AA3	SOX15	APRT	GADD45B	ARHGDIA	TUBB3	H1FX	DUSP1	PPP2R1A	PRSS3	MMP10	TUBB4B	ZFP36	CAPNS1	XBP1	CDKN1C	PFN1	TUBA4A	SULT2B1	TUBB4A	KRT34
342	MOOTHA_PGC	407	-1.32033	-1.2985	-1.19448	-1.31561	384	386	407	462	0.90556	409.75		MOOTHA_PGC	http://www.broadinstitute.org/gsea/msigdb/cards/MOOTHA_PGC	CTSF	USP2	NFYC	CRAT	RANGRF	GSTO1	ENO1	GOLPH3	HSPBP1	MAP2K3	TXN2	ZFAND5	MT2A	NDRG4	PGM1	SPP1	KCNN1	CYC1	PIGQ	DDT	SLMO2	ISCA1	SH3BGR	TINAGL1	EIF4A2	CA4	MAPKAPK2	NINJ1	DNAJA3	COMT	RRM1	FXR2	PRDX2	MYL2
343	IVANOVA_HEMATOPOIESIS_INTERMEDIATE_PROGENITOR	142	-1.48248	-1.29472	-1.17172	-1.20952	151	397	452	641	0.974785	410.25		IVANOVA_HEMATOPOIESIS_INTERMEDIATE_PROGENITOR	http://www.broadinstitute.org/gsea/msigdb/cards/IVANOVA_HEMATOPOIESIS_INTERMEDIATE_PROGENITOR	GTPBP8	ERLIN1	AS3MT	SNUPN	KLHDC4	SLC35B2	CLUAP1	GALK1	TCN2	AGPAT5	SCIN	MDH1	APIP	WDR73	C19orf2	ALDOA	C5orf44	NIPSNAP3A	DHX37	PTCD2	SSR1	MRPS25	ISG20L2	ATP6V1F	ZNF583	RSU1	MRPS35	RPN1	CBLN3	CPA3	GPT2	SEL1L2	RASSF4	ZNF706
344	BHATTACHARYA_EMBRYONIC_STEM_CELL	82	-1.29129	-1.30611	-1.07286	-1.51365	423	372	675	179	-0.27113	412.25		BHATTACHARYA_EMBRYONIC_STEM_CELL	http://www.broadinstitute.org/gsea/msigdb/cards/BHATTACHARYA_EMBRYONIC_STEM_CELL	EIF4A1	AURKB	CCNC	CDK1	EPRS	RPL6	KPNA2	SERPINH1	SSB	POU5F1	PSIP1	DDX21	PPAT	HSPA4	MAD2L2	CCT8	LRRN1	ZNF117	PHF17	ELOVL6	GAL	RPL4	IGF2BP2	CALU	KRT18	TUBB6	ZNF43	RPS24	HNRNPAB	HMGB2	PTTG1	IDH1	DTL	HDAC2
345	JAIN_NFKB_SIGNALING	73	-1.32551	-1.29739	-1.14105	-1.38287	376	391	523	362	0.156414	413		JAIN_NFKB_SIGNALING	http://www.broadinstitute.org/gsea/msigdb/cards/JAIN_NFKB_SIGNALING	NOC2L	HRSP12	MYC	HK2	SLC29A1	PAWR	RCC1	ZNF195	DDX46	SPHK2	BNIP3	SMG7	DECR1	PSMA2	BCAT2	FBL	MRE11A	CBX3	LAS1L	CTSC	DDX42	LIG4	SSSCA1	PRR3	METAP1	DCTN1	ITPA	PTPN7	PEX14	TPD52L2	VEGFA	ORC5	PLAU	POLA1
346	LEE_METASTASIS_AND_RNA_PROCESSING_UP	17	-1.23204	-1.25907	-1.39958	-1.25975	543	458	103	549	-0.206225	413.25		LEE_METASTASIS_AND_RNA_PROCESSING_UP	http://www.broadinstitute.org/gsea/msigdb/cards/LEE_METASTASIS_AND_RNA_PROCESSING_UP	PPIG	GRSF1	ACIN1	SLBP	BOP1	EXOSC8	COIL	NOP58	RNGTT	PA2G4	DHX16	FBL	PABPC1	HNRNPA2B1	RAE1	GEMIN5	CSTF1
347	BIOCARTA_PTDINS_PATHWAY	23	-1.10646	-1.33875	-1.25933	-1.43255	781	319	277	280	-0.813296	414.25		BIOCARTA_PTDINS_PATHWAY	http://www.broadinstitute.org/gsea/msigdb/cards/BIOCARTA_PTDINS_PATHWAY	BTK	GSK3B	PDPK1	GSK3A	AKT1	PFKM	PFKL	RPS6KB1	ARHGEF2	VAV2	PRKCZ	JAG1	PLCG1	ARF1	AP2A1	BAD	EEA1	RAB5A	PFKP	LYN	RAC1	AP2M1	PRKCE
348	PELLICCIOTTA_HDAC_IN_ANTIGEN_PRESENTATION_UP	63	-1.25215	-1.47342	-1.24448	-1.17633	500	144	305	711	0.418031	415		PELLICCIOTTA_HDAC_IN_ANTIGEN_PRESENTATION_UP	http://www.broadinstitute.org/gsea/msigdb/cards/PELLICCIOTTA_HDAC_IN_ANTIGEN_PRESENTATION_UP	PSMD10	COPG2	ADCY3	TMED9	ERGIC1	TRAPPC3	SELS	COPE	SAR1A	PDIA4	SAR1B	PSMA8	TMED7	YIPF1	PSMD2	HSPA5	COPB1	PSMB7	CALR	PDIA3	TRAPPC6B	SEC22A	CBY1	ASNS	YIPF5	PSMB4	PSMD13	PPP1R15A	GOLPH3L	PSMC4	GOSR2	PSMD1	BCAP31	COPZ1
349	REACTOME_ASPARAGINE_N_LINKED_GLYCOSYLATION	77	-1.37587	-1.44124	-1.19068	-1.12865	286	175	413	798	0.844001	418		REACTOME_ASPARAGINE_N_LINKED_GLYCOSYLATION	http://www.broadinstitute.org/gsea/msigdb/cards/REACTOME_ASPARAGINE_N_LINKED_GLYCOSYLATION	PREB	ALG3	SEC24B	SEC23A	MAN1A2	MAN1B1	MGAT4B	MGAT4A	ALG10B	DAD1	DDOST	DPAGT1	ALG14	DOLK	SEC31A	GANAB	FUT8	MGAT4C	B4GALT1	LOC285407	PDIA3	ALG5	GMPPB	GMPPA	ALG6	ST8SIA6	STT3A	LMAN1	MAN1A1	MAN2A1	MGAT1	MGAT2	MGAT3	MGAT5
350	SESTO_RESPONSE_TO_UV_C4	17	-1.3605	-1.575	-1.11248	-1.1679	308	65	575	729	0.78041	419.25		SESTO_RESPONSE_TO_UV_C4	http://www.broadinstitute.org/gsea/msigdb/cards/SESTO_RESPONSE_TO_UV_C4	TYMS	SRSF9	RAD23B	CDK5	LY6D	DGKA	ALDH1A3	PREP	NMT1	ATP12A	ISG15	SNRPA	IVL	ABCD3	SNRPD3	TNFRSF1A	CD9	EFR3A	DDX39A	MPRIP
351	MEISSNER_NPC_ICP_WITH_H3K4ME3	19	-1.33754	-1.23869	-1.26291	-1.25112	353	499	267	560	0.375224	419.75		MEISSNER_NPC_ICP_WITH_H3K4ME3	http://www.broadinstitute.org/gsea/msigdb/cards/MEISSNER_NPC_ICP_WITH_H3K4ME3	LOC390760	RPL19	RBM4	NOSIP	ATP6V1G2	LRRC48	PRPF31	FAM3A	TBC1D22B	C19orf56	LSG1	RTTN	MPI	C5orf34	STOML1	RAB13	C8orf83	PPP2R3C	ZIK1	TLR2
352	DAIRKEE_CANCER_PRONE_RESPONSE_BPA_E2	110	-1.28556	-1.31028	-1.13707	-1.38503	434	363	530	359	-0.0934585	421.5		DAIRKEE_CANCER_PRONE_RESPONSE_BPA_E2	http://www.broadinstitute.org/gsea/msigdb/cards/DAIRKEE_CANCER_PRONE_RESPONSE_BPA_E2	DUSP27	DOCK2	MKNK1	PDPK1	SUPT16H	NDUFS3	EIF2S1	UNC45B	FMO1	TTN	NPNT	ITPKA	CTPS	RFC5	PRDX6	KPNB1	EIF4E	PKIA	XIRP1	PARM1	ABCA3	HMGN2	HSPB2	EPRS	EIF4G1	BCAP29	PPP2CA	AP3S1	EIF2B5	LST1	PTP4A2	SFPQ	ANP32B	GATM
353	REACTOME_N_GLYCAN_ANTENNAE_ELONGATION_IN_THE_MEDIAL_TRANS_GOLGI	15	-1.37793	-1.41709	-1.05961	-1.30934	282	218	716	471	0.61477	421.75		REACTOME_N_GLYCAN_ANTENNAE_ELONGATION_IN_THE_MEDIAL_TRANS_GOLGI	http://www.broadinstitute.org/gsea/msigdb/cards/REACTOME_N_GLYCAN_ANTENNAE_ELONGATION_IN_THE_MEDIAL_TRANS_GOLGI	MGAT4B	MGAT4A	FUT8	MGAT4C	B4GALT1	ST8SIA6	MAN2A1	MGAT2	MGAT3	MGAT5	ST8SIA3	ST6GAL1	ST8SIA2	B4GALT4	B4GALT3	B4GALT2	B4GALT6	B4GALT5
354	TOMIDA_METASTASIS_UP	24	-1.02971	-1.35916	-1.34161	-1.42392	964	291	156	289	-0.764312	425		TOMIDA_METASTASIS_UP	http://www.broadinstitute.org/gsea/msigdb/cards/TOMIDA_METASTASIS_UP	PTTG1	ALG3	TUBA4A	HNRNPA3	IER3	GNAI2	TUBB	TFAP2A	PSMD2	HNRNPUL1	ECH1	DAD1	CXCL1	HSP90AB1	DNER	MRPS22	CPLX2	SNRPF	METAP2	SLC16A9	TMSB4X	TUBA3C	GNAS	UBA1	CKAP4	TUBA3D
355	SANA_RESPONSE_TO_IFNG_DN	85	-1.36729	-1.28408	-1.08295	-1.39647	300	417	646	340	0.291334	425.75		SANA_RESPONSE_TO_IFNG_DN	http://www.broadinstitute.org/gsea/msigdb/cards/SANA_RESPONSE_TO_IFNG_DN	TPT1	RPL10A	APEX1	MGST3	NQO1	CTNNAL1	OAT	KRT7	COTL1	XAB2	HMGCL	CIRH1A	PEA15	PON2	ANTXR1	ARHGDIB	MORF4L2	TNFRSF10D	TUBA4A	TIMM17A	H2AFZ	SNRPD2	GJA1	CABLES1	UQCR10	PRSS23	TPX2	DAB2	CCT3	ESM1	ANXA2	FAM198B	RHOC	YWHAQ
356	FOURNIER_ACINAR_DEVELOPMENT_LATE_2	268	-1.23342	-1.26655	-1.14173	-1.49721	541	446	521	198	-0.780851	426.5		FOURNIER_ACINAR_DEVELOPMENT_LATE_2	http://www.broadinstitute.org/gsea/msigdb/cards/FOURNIER_ACINAR_DEVELOPMENT_LATE_2	CDK1	CALM1	CENPN	MUS81	FN1	CCDC90A	NT5DC2	GINS1	WBP11	AURKA	IDI1	NUP188	FEN1	CKS2	CSNK2A1	FKBP4	CDCA3	CAP1	SKP2	FOSL1	HAT1	MT1F	IMPA1	GCSH	NOC2L	BCS1L	MCM3	SAMD4A	SQLE	ACTN1	YWHAH	FANCI	HPS1	HMBS
357	REACTOME_MRNA_CAPPING	29	-1.43576	-1.17289	-1.18452	-1.32794	200	637	429	441	0.372001	426.75		REACTOME_MRNA_CAPPING	http://www.broadinstitute.org/gsea/msigdb/cards/REACTOME_MRNA_CAPPING	CDK7	ERCC2	ERCC3	NCBP2	GTF2F1	GTF2F2	GTF2H1	GTF2H2	GTF2H3	GTF2H4	MNAT1	NCBP1	POLR2A	POLR2B	POLR2C	POLR2D	POLR2E	POLR2F	POLR2G	POLR2H	POLR2I	POLR2J	POLR2K	POLR2L	LOC652857	GTF2H2B	SUPT5H	RNMT	RNGTT	CCNH
358	GOLDRATH_HOMEOSTATIC_PROLIFERATION	165	-1.27749	-1.29967	-1.19037	-1.31214	446	384	414	464	0.306806	427	AUTOPHAGY	GOLDRATH_HOMEOSTATIC_proliferation	http://www.broadinstitute.org/gsea/msigdb/cards/GOLDRATH_HOMEOSTATIC_PROLIFERATION	F2RL1	PSMC6	CYCS	PDCD2	USP15	IFT88	PDCD6	NUDT19	C5orf30	H2AFY	C11orf46	BZW2	TM9SF3	KCTD12	GSTM2	PDAP1	LAGE3	NCAN	RAB5C	ITFG1	CD55	SDHC	ZNF131	YIPF5	IPP	NFKBIZ	GLUL	RAB18	CDCA7L	PELO	PBRM1	BCL2	DHX9	GNPNAT1
359	SA_TRKA_RECEPTOR	16	-1.29078	-1.46738	-1.21331	-1.14793	425	150	375	764	0.632166	428.5		SA_TRKA_RECEPTOR	http://www.broadinstitute.org/gsea/msigdb/cards/SA_TRKA_RECEPTOR	NGF	AKT2	NTRK1	SOS1	GRB2	HRAS	AKT1	PIK3CA	NGFR	AKT3	PIK3CD	MAP2K2	MAP2K1	SHC1	CDKN1A	ELK1	RHOA
360	WANG_RESPONSE_TO_BEXAROTENE_UP	29	-1.27037	-1.31459	-1.21197	-1.27525	462	353	378	522	0.340583	428.75		WANG_RESPONSE_TO_BEXAROTENE_UP	http://www.broadinstitute.org/gsea/msigdb/cards/WANG_RESPONSE_TO_BEXAROTENE_UP	CA13	CTNNBIP1	CLDN2	MPG	CIAPIN1	TBX20	PRRX2	TLX1	BRCA1	NFX1	CNNM3	EFNA4	TCP10L	BNIP3	RANGRF	RASA2	CA5A	CDH3	GLIPR1	LAMB1	EGF	RGS11	CHCHD4	HDGFL1	CEACAM1	CHCHD5	EMB	HDAC6	GNB1L	BCL2L14	CELA1	EMID2	FGD1	HDGF
361	CAMPS_COLON_CANCER_COPY_NUMBER_UP	66	-1.41647	-1.2742	-1.22963	-1.17562	225	431	345	714	0.856787	428.75		CAMPS_COLON_CANCER_COPY_NUMBER_UP	http://www.broadinstitute.org/gsea/msigdb/cards/CAMPS_COLON_CANCER_COPY_NUMBER_UP	OR5T3	KRT34	BOP1	KRT33B	KRT32	TOP3A	KRT37	FLJ35934	HFE2	CSDE1	FLII	SMCR8	LCN6	MAFG	SMCR7	NDUFA4	APC2	GDF1	KRT38	MAFK	NOTUM	SHMT1	C4orf36	CASKIN1	OR8H1	DACH1	THOC4	MPRIP	HAP1	ANKRD10	CARD9	NOTCH1	DAZAP1	MAGEA1
362	KEGG_GLYCOSAMINOGLYCAN_BIOSYNTHESIS_CHONDROITIN_SULFATE	20	-1.42883	-1.46187	-1.21793	-1.04699	213	153	365	985	0.856026	429		KEGG_GLYCOSAMINOGLYCAN_BIOSYNTHESIS_CHONDROITIN_SULFATE	http://www.broadinstitute.org/gsea/msigdb/cards/KEGG_GLYCOSAMINOGLYCAN_BIOSYNTHESIS_CHONDROITIN_SULFATE	DSE	B3GALT6	CHPF	XYLT1	CHSY3	XYLT2	CHST14	B3GAT1	CHSY1	CHST11	CHPF2	CHST15	B4GALT7	CHST7	UST	CHST13	CSGALNACT2	B3GAT2	CSGALNACT1	CHST3	CHST12	B3GAT3
363	REACTOME_CHROMOSOME_MAINTENANCE	88	-1.23678	-1.15443	-1.26619	-1.46446	534	688	257	238	-0.776768	429.25		REACTOME_CHROMOSOME_MAINTENANCE	http://www.broadinstitute.org/gsea/msigdb/cards/REACTOME_CHROMOSOME_MAINTENANCE	STAG1	SYCP2	CENPA	POLD3	STAG3	STAG2	RUVBL2	DIDO1	OIP5	HIST4H4	HIST3H2BB	DKC1	DNA2	FEN1	SYNE2	SYNE1	ITGB3BP	POLA2	CENPI	HIST1H2BA	SUN2	POT1	TINF2	SMC1B	HIST1H2AE	HIST1H2AD	H2AFX	H2AFZ	HIST1H2BD	HIST1H2BB	HSPA2	LIG1	LMNA	LMNB1
364	ODONNELL_METASTASIS_DN	22	-1.32173	-1.22201	-1.15108	-1.41492	382	538	501	299	-0.336261	430		ODONNELL_METASTASIS_DN	http://www.broadinstitute.org/gsea/msigdb/cards/ODONNELL_METASTASIS_DN	VSNL1	ENSA	CHAF1B	ISG20	BDH1	NTRK2	AP1S1	DLG3	CCKAR	HLA-DOB	SMAD6	MYCN	HLF	RIBC2	ETV2	IFT74	NOL12	TTC9	KRT13	MAPK13	GRK6	DUT	RPL35A	TGM3
365	MALONEY_RESPONSE_TO_17AAG_UP	41	-1.36682	-1.41944	-1.3237	-1.02289	302	212	175	1043	0.688071	433		MALONEY_RESPONSE_TO_17AAG_UP	http://www.broadinstitute.org/gsea/msigdb/cards/MALONEY_RESPONSE_TO_17AAG_UP	EEF2	MRPS6	PTPRU	TAF1C	SERPINH1	SLC25A6	KSR1	HSPA1B	ATP5G2	SMARCC2	HSP90AB1	UBA1	CAPN1	EPHA1	SERPINB9	TARBP2	TAF10	CTSH	IFITM2	CPZ	STAT6	MNDA	HSPA8	CCL14	MYL9	STX5	NFIL3	ARPC3	SPTAN1	IGFBP2	SOX12	HTR2B	PLTP	ST13
366	REACTOME_MRNA_3_END_PROCESSING	25	-1.24285	-1.19198	-1.37877	-1.29109	524	597	119	497	-0.336646	434.25		REACTOME_MRNA_3_END_PROCESSING	http://www.broadinstitute.org/gsea/msigdb/cards/REACTOME_MRNA_3_END_PROCESSING	THOC4	SRRM1	PAPOLA	RNPS1	CLP1	NUDT21	U2AF2	CSTF1	CSTF2	CSTF3	NCBP2	CPSF1	MAGOH	NCBP1	NFX1	CDC40	PCF11	CPSF3	CPSF2	SRSF1	SRSF2	SRSF3	SRSF4	SRSF5	SRSF6	SRSF7	LOC643446	UPF3B	U2AF1	CPSF7	PABPN1	SRSF9	SRSF11	DHX38
367	LEE_LIVER_CANCER_SURVIVAL_DN	166	-1.254	-1.30568	-1.08289	-1.48058	497	374	647	220	-0.397089	434.5		LEE_LIVER_CANCER_SURVIVAL_DN	http://www.broadinstitute.org/gsea/msigdb/cards/LEE_LIVER_CANCER_SURVIVAL_DN	ATP2B1	CD2AP	UBA2	HNRNPA1	SNRPG	RWDD1	DYNLT1	RBM17	KIF5B	ANXA3	LAMB1	NOP56	LXN	DSG2	RBX1	SPC25	NSF	TES	MTHFD2	PELI1	ATP5C1	CCNA2	PDCD5	HIF1A	PCNA	RPL9	HMGN1	ODC1	IGF1R	LRRCC1	RALA	YWHAH	RPL35	SLC34A1
368	DARWICHE_SKIN_TUMOR_PROMOTER_DN	155	-1.27703	-1.28189	-1.24264	-1.25125	449	419	311	559	0.281022	434.5		DARWICHE_SKIN_TUMOR_PROMOTER_DN	http://www.broadinstitute.org/gsea/msigdb/cards/DARWICHE_SKIN_TUMOR_PROMOTER_DN	QPRT	SCN1B	ARMC9	PDP2	FAM162A	APP	KRT2	ADCK3	MRPL19	ACSBG1	RPTN	NBN	SWAP70	CACYBP	FAM57B	SPANXN4	BHLHE22	ABHD14B	ASNS	RNF19A	SLC39A13	PABPC4	SLC35B1	MORN5	CCL27	AKR1C3	C19orf71	PEX16	DIP2A	CHST11	HMBOX1	KPRP	MT1A	JAG1
369	BHATI_G2M_ARREST_BY_2METHOXYESTRADIOL_DN	115	-1.47193	-1.36648	-1.11117	-1.17465	163	282	580	717	0.985084	435.5		BHATI_G2M_ARREST_BY_2METHOXYESTRADIOL_DN	http://www.broadinstitute.org/gsea/msigdb/cards/BHATI_G2M_ARREST_BY_2METHOXYESTRADIOL_DN	ZNF613	PVALB	METTL9	TRIB3	GDF3	GPT2	CAST	PRKAG1	DENND2D	CTH	CBS	SIX6	TMEM79	JRKL	SCUBE2	ZNF490	CLIC6	ATF4	XK	NLGN1	RPL34	SGSH	DET1	NIPAL3	RPS2P32	NOA1	FAM86A	CRTAP	TIMP4	RPL31	C5orf45	RPL26	C5	C1orf54
370	KAYO_AGING_MUSCLE_DN	115	-1.35382	-1.26524	-1.17777	-1.26905	320	452	436	536	0.917736	436		KAYO_AGING_MUSCLE_DN	http://www.broadinstitute.org/gsea/msigdb/cards/KAYO_AGING_MUSCLE_DN	CDH13	AIMP1	DYNLT1	COX6A1	ACP1	TFPI2	FH	IRX5	VDAC2	UQCRH	ZMYND8	DRD3	EXOSC7	SLC6A3	ELL2	CFP	TCEB1	MED24	ICA1	MED12	HADH	RTF1	EIF2S1	RPL36AL	PABPC4	QARS	NFKB1	SNX1	PPP5C	CKMT2	TPM1	LPIN1	COMT	HOXC5
371	ALCALA_APOPTOSIS	86	-1.22549	-1.26423	-1.23929	-1.33726	553	454	317	429	-0.677731	438.25	APOPTOSIS	ALCALA_APOPTOSIS	http://www.broadinstitute.org/gsea/msigdb/cards/ALCALA_APOPTOSIS	CD74	SYMPK	OXA1L	GAPDH	EEF1A1	APH1B	KIAA0415	EIF3F	SLC25A3	ATP1A1	GNAS	IL32	AAAS	ELOVL1	CYTH2	RALB	STX4	RIPK3	RAC2	HMGN1	GZMB	FAS	PFKP	HSPA8	ATP5L	CEBPZ	SDHC	HCCS	MTO1	GPI	DDHD2	ANXA7	SAMSN1	SCAMP3
372	REACTOME_PURINE_METABOLISM	31	-1.22172	-1.43146	-1.07059	-1.40197	560	188	679	327	-0.120985	438.5		REACTOME_PURINE_METABOLISM	http://www.broadinstitute.org/gsea/msigdb/cards/REACTOME_PURINE_METABOLISM	ADA	PAICS	ADSSL1	ADK	ADSL	ADSS	ADAL	DCK	DGUOK	NT5C2	GART	AMPD1	AMPD2	AMPD3	GMPR	GPX1	NT5C	HPRT1	APRT	IMPDH1	IMPDH2	ATIC	PNP	NT5E	GMPR2	PFAS	PPAT	XDH	NT5C1A	CAT	GMPS	NT5C1B	GDA
373	PID_ARF_3PATHWAY	19	-1.1187	-1.39766	-1.36242	-1.21627	757	246	135	623	-0.222985	440.25		PID_ARF_3PATHWAY	http://www.broadinstitute.org/gsea/msigdb/cards/PID_ARF_3PATHWAY	CYTH2	RAC1	GBF1	CLTB	AP2M1	COPA	GOSR2	GGA3	PIP5K1A	AP2A1	ARF1	ARFIP2	USO1	CLTA	KDELR1	PLD2	CD4	ARFGAP1	ASAP1
374	BACOLOD_RESISTANCE_TO_ALKYLATING_AGENTS_DN	53	-1.29501	-1.36639	-1.14912	-1.25312	415	283	507	557	0.697266	440.5		BACOLOD_RESISTANCE_TO_ALKYLATING_AGENTS_DN	http://www.broadinstitute.org/gsea/msigdb/cards/BACOLOD_RESISTANCE_TO_ALKYLATING_AGENTS_DN	EPRS	UBXN7	MAP2K6	NHLH2	ZNF124	PDIA2	HCG8	TBR1	YARS	SETDB1	PEG3	TCEA1	RPL24	LRPPRC	TRIM28	C7orf44	CCNG1	PURA	FZD7	PDCD6	TUBB	CXCR4	SRSF2	MTRR	RENBP	VCAN	KDELR2	PHF8	SFPQ	SMPDL3A	TUBGCP4	MEGF9	ATP8A1	INHBC
375	REACTOME_METABOLISM_OF_POLYAMINES	15	-1.41837	-1.31749	-1.08592	-1.24779	222	349	636	563	0.885924	442.5		REACTOME_METABOLISM_OF_POLYAMINES	http://www.broadinstitute.org/gsea/msigdb/cards/REACTOME_METABOLISM_OF_POLYAMINES	ADC	PAOX	AMD1	GOT1	MTAP	ODC1	APIP	SMOX	ADI1	ENOPH1	SAT1	SMS	SRM	AGMAT	MRI1
376	ELVIDGE_HYPOXIA_DN	143	-1.24028	-1.31035	-1.22451	-1.26882	527	362	351	537	0.0241648	444.25		ELVIDGE_HYPOXIA_DN	http://www.broadinstitute.org/gsea/msigdb/cards/ELVIDGE_HYPOXIA_DN	SUMO3	HSPH1	AMD1	ATP2A3	SLC24A3	CTPS	CALM1	CCND3	PSEN2	EEF1E1	SNRNP40	HSPA4	PRPF4B	SLC35C1	MAPK1	SCYL2	DNAJA1	PNO1	COPA	SOBP	QRSL1	ESR1	IDH3A	SRPR	FASTKD5	WDR77	HHEX	ZMPSTE24	ODC1	RNF14	PYCRL	ARHGDIA	RET	ADAT1
377	TIEN_INTESTINE_PROBIOTICS_24HR_DN	205	-1.33176	-1.39364	-1.1254	-1.22317	366	250	548	614	0.806638	444.5		TIEN_INTESTINE_PROBIOTICS_24HR_DN	http://www.broadinstitute.org/gsea/msigdb/cards/TIEN_INTESTINE_PROBIOTICS_24HR_DN	ARMCX3	AKR1B10	NUCB2	MTDH	PPP1R15A	EPHB4	ARHGEF2	TPT1	EIF4B	RPS6	CANX	CALR	SLC1A4	NCOR1	GCNT3	RPS2	MIA3	TTC17	RARA	SEC63	ALDH3B1	EIF5A	RPL23A	TXNRD1	MTHFD2	DNAJB9	MLPH	SDF2L1	CREB1	MTA1	HSPA8	RPL5	PDIA6	RPS3A
378	DEURIG_T_CELL_PROLYMPHOCYTIC_LEUKEMIA_UP	328	-1.33463	-1.31999	-1.13324	-1.26661	357	344	538	541	0.881499	445		DEURIG_T_CELL_PROLYMPHOCYTIC_LEUKEMIA_UP	http://www.broadinstitute.org/gsea/msigdb/cards/DEURIG_T_CELL_PROLYMPHOCYTIC_LEUKEMIA_UP	ADK	MAML3	ESRP1	MCM4	LILRA5	KRT18	FKBP1A	ABHD2	COMMD10	WDYHV1	TSHB	N4BP1	C7orf58	IPO4	SLC11A1	PLA2R1	CLCN5	DHFR	CTSH	YIPF4	RHBDD3	FAM82B	NCAM2	LST1	TCP10L	GPR137	LGALS3BP	SAP30	MPP3	CEP112	ZNF593	FAM53B	RAD54B	KCTD12
379	BIOCARTA_IGF1MTOR_PATHWAY	20	-1.29046	-1.41606	-1.24936	-1.11244	426	220	296	841	0.615918	445.75		BIOCARTA_IGF1MTOR_PATHWAY	http://www.broadinstitute.org/gsea/msigdb/cards/BIOCARTA_IGF1MTOR_PATHWAY	PTEN	PDK2	EIF2S3	GSK3B	PDPK1	EIF2S1	IGF1	AKT1	MTOR	PIK3CA	IGF1R	RPS6KB1	PPP2CA	EIF4E	EIF4EBP1	EIF2S2	EIF2B5	INPPL1	PIK3R1	RPS6
380	HOLLEMAN_PREDNISOLONE_RESISTANCE_ALL_UP	18	-1.13489	-1.22898	-1.49205	-1.29426	724	523	45	492	-0.52914	446		HOLLEMAN_PREDNISOLONE_RESISTANCE_ALL_UP	http://www.broadinstitute.org/gsea/msigdb/cards/HOLLEMAN_PREDNISOLONE_RESISTANCE_ALL_UP	SUMO2	TAF5	SMARCB1	NTAN1	MAGOH	TIMM17A	HRK	AES	HNRNPUL1	OTUB1	PCBP1	ZNF318	HNRNPR	PHF2	MED28	U2AF2	KIAA0922	CRKL	POLDIP3
381	MARCHINI_TRABECTEDIN_RESISTANCE_DN	46	-1.15494	-1.46503	-1.16231	-1.30483	690	152	469	476	-0.189287	446.75		MARCHINI_TRABECTEDIN_RESISTANCE_DN	http://www.broadinstitute.org/gsea/msigdb/cards/MARCHINI_TRABECTEDIN_RESISTANCE_DN	EIF4A1	TPM1	2018-03-08	PRNP	CITED2	CBLB	COL3A1	CALR	LOXL1	ACTA2	AKT2	HLA-B	SLC1A5	FSTL1	PTTG1IP	PLXNB2	ANKRD1	MARS	SLC7A5	ACTG1	GPI	ACTN2	SIRPA	BCAM	NID1	HSPA5	SLC16A3	PYCR1	BHLHE40	CSNK2A1	PKN1	ADM	CDH13	CNTN2
382	DELPUECH_FOXO3_TARGETS_DN	39	-1.29409	-1.31317	-1.00471	-1.54709	419	355	872	147	-0.126381	448.25		DELPUECH_FOXO3_TARGETS_DN	http://www.broadinstitute.org/gsea/msigdb/cards/DELPUECH_FOXO3_TARGETS_DN	SLC1A4	PRC1	MKI67	AREG	SMC4	PYCR1	KIF22	EXOSC8	EFNB2	CEBPG	PCK2	XPOT	NUSAP1	VEGFA	AURKA	IARS	EPB41L4A-AS1	LARS	GADD45A	PFN2	UBE2C	H1F0	MTHFD2	AARS	HAX1	CENPF	FOXM1	IMPDH2	C6orf48	SLC7A1	SHMT2	APEX1	PITX2	TIAL1
383	REACTOME_RNA_POL_III_TRANSCRIPTION_INITIATION_FROM_TYPE_3_PROMOTER	26	-1.39622	-1.22181	-1.22113	-1.20763	257	539	356	647	0.724425	449.75		REACTOME_RNA_POL_III_TRANSCRIPTION_INITIATION_FROM_TYPE_3_PROMOTER	http://www.broadinstitute.org/gsea/msigdb/cards/REACTOME_RNA_POL_III_TRANSCRIPTION_INITIATION_FROM_TYPE_3_PROMOTER	SNAPC5	POLR3F	POLR3C	POLR3A	LZTS1	POLR3H	POLR1D	POLR3K	POLR2E	POLR2F	POLR2H	POLR2K	POLR2L	POU2F1	BRF2	POLR3B	POLR3E	POLR3D	SNAPC1	SNAPC2	SNAPC3	SNAPC4	TBP	ZNF143	POLR3GL	POLR1C
384	CHAUHAN_RESPONSE_TO_METHOXYESTRADIOL_DN	97	-1.33217	-1.353	-1.09481	-1.27567	365	302	613	520	0.704884	450		CHAUHAN_RESPONSE_TO_METHOXYESTRADIOL_DN	http://www.broadinstitute.org/gsea/msigdb/cards/CHAUHAN_RESPONSE_TO_METHOXYESTRADIOL_DN	EIF3M	NAP1L1	PIM2	WBP2	FOXO3	EIF4B	METTL7A	PCBP2	CCL3	TAF10	UBE2S	EIF3K	HLA-G	XBP1	B2M	ERP29	H2AFZ	MARCKS	AP3S1	TRBC1	MORF4L2	ARHGDIB	YWHAB	MXI1	CD48	LGALS1	CTBP1	HADH	NRD1	TNFAIP3	RPL12	COPE	CD74	UBA1
385	HEDENFALK_BREAST_CANCER_HEREDITARY_VS_SPORADIC	50	-1.18709	-1.25907	-1.21816	-1.38702	625	459	364	354	-0.933388	450.5		HEDENFALK_BREAST_CANCER_HEREDITARY_VS_SPORADIC	http://www.broadinstitute.org/gsea/msigdb/cards/HEDENFALK_BREAST_CANCER_HEREDITARY_VS_SPORADIC	GNAI3	GPX4	ISCU	LRP1	HADHA	TP53BP2	ST13	PFKP	MX2	C1GALT1	SERBP1	VEZF1	PHYH	SEPHS1	CAD	CDK4	ARVCF	ACTR1A	ZNF22	APEX1	PCNA	ILF2	LOC93622	MTMR4	CTPS	EIF2C2	SLC35B1	PPP1CB	CDC123	COX6C	PDGFB	NT5DC2	KDM1A	GDI2
386	KAUFFMANN_DNA_REPLICATION_GENES	133	-1.25087	-1.17419	-1.19989	-1.43398	502	630	394	278	-0.779636	451		KAUFFMANN_DNA_REPLICATION_GENES	http://www.broadinstitute.org/gsea/msigdb/cards/KAUFFMANN_DNA_REPLICATION_GENES	LIG4	EIF5A	CHAF1B	RPA1	SET	OPRK1	MCM3	POLQ	TEP1	RFC3	UBE2B	RBBP4	CRYAB	CTBP1	CCL4	ORC2	POLE2	CD209	CHTF18	RAD17	SUV39H1	PPP2R1A	PTMS	MCM3AP	POLI	CCL3	MCM8	RPA3	TOPBP1	WRNIP1	NCOA6	POLL	HBXIP	PURA
387	YAO_TEMPORAL_RESPONSE_TO_PROGESTERONE_CLUSTER_12	74	-1.2387	-1.29239	-1.087	-1.46214	531	403	630	241	-0.493609	451.25		YAO_TEMPORAL_RESPONSE_TO_PROGESTERONE_CLUSTER_12	http://www.broadinstitute.org/gsea/msigdb/cards/YAO_TEMPORAL_RESPONSE_TO_PROGESTERONE_CLUSTER_12	ACP1	AKR1B15	FARS2	IARS2	MCM3	S100A1	GNA12	DECR1	IDH1	GNG11	SLC39A8	NTAN1	EXOC4	CYHR1	FXYD2	ENSA	EBF1	C1QB	RBMX	NUDT21	CHPT1	RRAS	ARL6IP5	NSDHL	CASP8	MDK	TRIM59	LGALS3BP	RAB3D	ARPC1A	SNAPC2	CIRBP	MPDU1	GNAI2
388	UDAYAKUMAR_MED1_TARGETS_UP	132	-1.27928	-1.22781	-1.18833	-1.35176	444	529	421	412	-0.493237	451.5		UDAYAKUMAR_MED1_TARGETS_UP	http://www.broadinstitute.org/gsea/msigdb/cards/UDAYAKUMAR_MED1_TARGETS_UP	MBNL1	UBR5	RYK	BOP1	TSPAN4	SLC29A1	ZMYND11	LARP4	TSFM	EIF3A	LRRC14	C21orf33	DDHD2	POLR3G	CCNJ	AIMP2	FDX1	SF3A2	DARS	TROVE2	C17orf70	LBR	CHPT1	ASPH	PHB	EDF1	SRGN	DTYMK	NIT2	PTPRF	ME2	ECEL1	PAWR	PFKL
389	NIKOLSKY_BREAST_CANCER_20Q12_Q13_AMPLICON	122	-1.19468	-1.21386	-1.28791	-1.3511	609	557	228	413	-0.693699	451.75		NIKOLSKY_BREAST_CANCER_20Q12_Q13_AMPLICON	http://www.broadinstitute.org/gsea/msigdb/cards/NIKOLSKY_BREAST_CANCER_20Q12_Q13_AMPLICON	TSHZ2	CHRNA4	MATN4	RPS21	PMEPA1	PARD6B	SLC17A9	C20orf195	C20orf166	YWHAB	TMEM189	PCMTD2	BIRC7	SALL4	RBM38	CDH4	COL20A1	CTCFL	TOMM34	BHLHE23	FAM65C	SNAI1	ATP5E	ATP9A	WFDC12	C20orf106	ADRM1	C20orf197	DNAJC5	RGS19	BCAS1	ARFRP1	SEMG1	PFDN4
390	GALE_APL_WITH_FLT3_MUTATED_UP	55	-1.31007	-1.20563	-1.23391	-1.28478	399	575	333	501	0.0770469	452		GALE_APL_WITH_FLT3_MUTATED_UP	http://www.broadinstitute.org/gsea/msigdb/cards/GALE_APL_WITH_FLT3_MUTATED_UP	NSL1	KIAA0141	PLAGL1	C12orf52	TRMT11	LYPLA1	SRSF11	UNC119B	NOLC1	TCF12	ATF6	HNRNPH1	ZNF529	APOBEC3B	UPF3A	MTMR1	CDC16	RFC3	STX16	CSNK1A1	LANCL1	PIGB	SOCS2	HMHA1	WIPF1	RRAS2	MYO1B	PHF11	GEMIN4	KPNB1	PMM2	DHX15	AVL9	FANCI
391	LIU_NASOPHARYNGEAL_CARCINOMA	63	-1.41996	-1.47715	-1.23005	-0.984935	220	141	343	1106	0.832479	452.5		LIU_NASOPHARYNGEAL_CARCINOMA	http://www.broadinstitute.org/gsea/msigdb/cards/LIU_NASOPHARYNGEAL_CARCINOMA	RAC2	EPOR	EDNRB	OR3A3	PHC3	TGFBR3	CTTN	RPL3	PELI1	BTF3	ARPC2	MAPK1IP1L	SERBP1	TBL1XR1	DDOST	RAB26	IGLV1-44	IPO9	WIPI2	HMBS	IGL@	HSPD1	PRKCI	C22orf32	C20orf43	ADAM8	HLA-A	INPP1	CDC40	PIN4	C7orf49	PHF20	SLC7A1	MAT2A
392	SAKAI_TUMOR_INFILTRATING_MONOCYTES_DN	76	-1.31011	-1.24095	-1.21515	-1.25898	397	494	371	551	0.521295	453.25		SAKAI_TUMOR_INFILTRATING_MONOCYTES_DN	http://www.broadinstitute.org/gsea/msigdb/cards/SAKAI_TUMOR_INFILTRATING_MONOCYTES_DN	IFI6	PPP2R2C	KAT2A	UBE2E3	PRKAR1A	CD86	STX5	CCNC	WRN	PTGES3	RAD51C	PPP6C	MACF1	CCT8	PRDX1	PPIC	TBP	HSPA5	PSMB5	TXN	KDR	FKBP3	CLEC4M	SUB1	CD1D	CPSF6	MGST2	TBPL1	A2MP1	RAN	NUP107	MED7	ARIH1	TAF9
393	MOREAUX_MULTIPLE_MYELOMA_BY_TACI_DN	169	-1.21056	-1.22022	-1.25545	-1.36085	589	543	287	395	-0.781337	453.5		MOREAUX_MULTIPLE_MYELOMA_BY_TACI_DN	http://www.broadinstitute.org/gsea/msigdb/cards/MOREAUX_MULTIPLE_MYELOMA_BY_TACI_DN	AGXT2L2	CDC23	C3orf64	THYN1	IARS	TIMM50	DNAJB14	KEAP1	NUDT5	DARS	MRPL43	PSMD8	AIMP2	CHMP4A	MBD4	SMARCA4	CCDC94	TMEM135	IFT74	IK	PAK1IP1	NAA50	RUVBL2	FANCF	SLC16A1	MINPP1	RACGAP1	SNX19	ABHD3	SLC38A1	SSBP1	MINA	PAIP1	CCT2
394	DARWICHE_SQUAMOUS_CELL_CARCINOMA_DN	150	-1.27673	-1.31456	-1.26374	-1.15429	450	354	264	746	0.492294	453.5		DARWICHE_SQUAMOUS_CELL_CARCINOMA_DN	http://www.broadinstitute.org/gsea/msigdb/cards/DARWICHE_SQUAMOUS_CELL_CARCINOMA_DN	BHLHE22	CCL27	TNFRSF25	SLC35B1	AKR1C3	NIT1	GNAO1	BCL2A1	SCN1B	C9orf16	KCNU1	PDP2	GADD45GIP1	FAM178B	SPC24	FOXL2	PEPD	SMU1	COL20A1	RBM12	RACGAP1	SRF	SPANXN4	LRIF1	KPRP	C11orf58	ABHD14B	DOK4	GTF2E2	ACTA1	SELT	PRRC1	UBE4B	C16orf90
395	HU_ANGIOGENESIS_DN	35	-1.09861	-1.19699	-1.2473	-1.56175	794	592	299	134	-0.994738	454.75		HU_ANGIOGENESIS_DN	http://www.broadinstitute.org/gsea/msigdb/cards/HU_ANGIOGENESIS_DN	SOD1	H2AFZ	ITM2A	A2M	GPI	MDH1	PLXNA2	ATP6V1G1	RBMXL2	ATP5O	SET	GNAI1	HNRNPA2B1	VAPA	CKS2	LONP1	PFN2	MCM6	SMYD2	GSC2	PSMB1	ANXA7	GCDH	DARS	RPA3	GMPS	PDS5A	H2AFV	CDK2AP1	DHX15	HMGN4	POLR2K	NDUFB6	PTP4A2
396	BOYAULT_LIVER_CANCER_SUBCLASS_G12_UP	36	-1.24551	-1.25579	-1.23898	-1.27726	517	466	318	518	-0.198415	454.75		BOYAULT_LIVER_CANCER_SUBCLASS_G12_UP	http://www.broadinstitute.org/gsea/msigdb/cards/BOYAULT_LIVER_CANCER_SUBCLASS_G12_UP	YY1AP1	H1F0	SYNJ2	PIGC	TUG1	FBXW2	PRCC	ZNF281	MFF	TMEM106B	CHKA	ARF1	AFP	HSPA14	MYH4	CAMSAP2	SLC29A1	CEBPA	SUN1	GORASP2	TTC13	SMYD3	RCOR3	TOR3A	EFNA1	SCAMP3	RBM34	ATRN	FGFR4	WDR26	NUAK1	RAP2A	NCK2	CREB3L2
397	REACTOME_TRANSPORT_OF_MATURE_MRNA_DERIVED_FROM_AN_INTRONLESS_TRANSCRIPT	33	-1.13367	-1.305	-1.33107	-1.25794	728	375	166	552	-0.395234	455.25		REACTOME_TRANSPORT_OF_MATURE_MRNA_DERIVED_FROM_AN_INTRONLESS_TRANSCRIPT	http://www.broadinstitute.org/gsea/msigdb/cards/REACTOME_TRANSPORT_OF_MATURE_MRNA_DERIVED_FROM_AN_INTRONLESS_TRANSCRIPT	THOC4	NXF1	NUP50	NUPL2	NUP35	EIF4E	NCBP2	NUP205	NUP210	NUP188	NUP62	CPSF1	NUP43	NCBP1	NUP88	CPSF3	NUP54	CPSF2	NUP133	NUP107	RANBP2	TPR	NUP37	NUP85	NUP214	AAAS	SEH1L	RAE1	NUP155	NUP93	NUPL1	POM121	NUP153
398	RAMPON_ENRICHED_LEARNING_ENVIRONMENT_LATE_UP	20	-1.2655	-1.48736	-1.19458	-1.12292	475	132	406	812	0.593266	456.25		RAMPON_ENRICHED_LEARNING_ENVIRONMENT_LATE_UP	http://www.broadinstitute.org/gsea/msigdb/cards/RAMPON_ENRICHED_LEARNING_ENVIRONMENT_LATE_UP	DLG4	DCTN5	CALM3	MAP4	TBCA	SEZ6	PSMB3	USP21	DHX32	VLDLR	POLR2C	CLPP	DNPEP	CTTN	XPNPEP1	CDH2	CORO1A	ZIC1	DAD1	BTF3	XBP1	CALB2
399	NIKOLSKY_BREAST_CANCER_17Q21_Q25_AMPLICON	283	-1.43157	-1.32793	-1.26591	-1.02744	209	332	258	1026	0.800842	456.25		NIKOLSKY_BREAST_CANCER_17Q21_Q25_AMPLICON	http://www.broadinstitute.org/gsea/msigdb/cards/NIKOLSKY_BREAST_CANCER_17Q21_Q25_AMPLICON	HOXB6	KIF19	C17orf58	2018-09-04	BCAS3	MAP2K6	TBX4	EVPL	CANT1	TACO1	SMARCD2	SLC16A5	CSH1	BRIP1	NACA2	RNF43	CD300C	ATP5G1	EME1	STRA13	SAMD14	EPX	PHB	RNFT1	TEX2	FASN	METRNL	C17orf90	HOXB13	MMD	ABCC3	NAT9	FOXK2	HOXB2
400	FLOTHO_PEDIATRIC_ALL_THERAPY_RESPONSE_UP	52	-1.43394	-1.39	-1.00975	-1.27929	203	257	856	511	0.65952	456.75		FLOTHO_PEDIATRIC_ALL_THERAPY_RESPONSE_UP	http://www.broadinstitute.org/gsea/msigdb/cards/FLOTHO_PEDIATRIC_ALL_THERAPY_RESPONSE_UP	OLFML2A	RAB14	ZDHHC11	CLEC2B	RPS9	RPL17	CTDSPL	SYPL1	RPL5	AKAP13	KLF10	STAM	CDC42EP3	RPL22	TMEM87A	VAMP3	EMP1	RPS6	TMED2	NDRG1	RPS28	RNF139	RPL27	ALX4	CD34	RPL13A	TOMM20	FAU	RPS19	RPS20	RPL6	EIF4B	SLC38A2	RSL24D1
401	BOYLAN_MULTIPLE_MYELOMA_C_CLUSTER_UP	36	-1.26292	-1.34964	-1.108	-1.31644	480	307	582	460	0.244499	457.25		BOYLAN_MULTIPLE_MYELOMA_C_CLUSTER_UP	http://www.broadinstitute.org/gsea/msigdb/cards/BOYLAN_MULTIPLE_MYELOMA_C_CLUSTER_UP	MARCKSL1	UHRF1	RELN	FOXM1	GABPB1	HNRNPD	PPM1F	CAD	APC	DPP4	TPM3	MLLT1	CSTF1	ADRA2A	RAG1	MTOR	TYMS	PTER	KRAS	RBM14	SKP2	C6orf26	ZFPM1	GAS2L3	POMT1	P2RX3	FOXP4	TIFA	CCNB1	PTGR1	SLC43A3	SSX2IP	FAM129C	NRARP
402	GRADE_COLON_VS_RECTAL_CANCER_DN	52	-1.45614	-1.29308	-1.09576	-1.2113	179	401	612	637	0.958077	457.25		GRADE_COLON_VS_RECTAL_CANCER_DN	http://www.broadinstitute.org/gsea/msigdb/cards/GRADE_COLON_VS_RECTAL_CANCER_DN	KIAA0415	PCSK1N	PIAS3	C15orf39	RNASE4	POLL	PHLDA1	FRAS1	MNT	BICD1	DUSP7	ADSSL1	TRPM1	FZD9	PLDN	LMNB2	MLL5	ESPL1	FLYWCH1	TNFRSF13B	MAGEA5	ANAPC5	VPS26B	ANGEL1	FGF12	ALDH1L1	ID3	KLK15	THBS3	KLRK1	RAD23A	ANKRD40	MPI	GRAMD1B
403	NAGY_STAGA_COMPONENTS_HUMAN	15	-1.21154	-1.29179	-1.2944	-1.21362	587	405	216	631	-0.038796	459.75		NAGY_STAGA_COMPONENTS_HUMAN	http://www.broadinstitute.org/gsea/msigdb/cards/NAGY_STAGA_COMPONENTS_HUMAN	TADA1	ATXN7	CCDC101	SUPT7L	TAF12	TAF6L	KAT2A	TRRAP	SUPT3H	SAP130	TADA2B	TAF5L	TADA3	TAF10	TAF9
404	REACTOME_G1_S_TRANSITION	98	-1.34019	-1.21512	-1.03395	-1.52842	345	554	786	158	-0.157009	460.75		REACTOME_G1_S_TRANSITION	http://www.broadinstitute.org/gsea/msigdb/cards/REACTOME_G1_S_TRANSITION	CDK2	PSMD14	CDK7	CDKN1A	CDKN1B	DBF4	CKS1B	DHFR	E2F1	ORC6	ORC3	POLA2	FBXO5	PPP2R3B	RPA4	MAX	MCM2	MCM3	MCM4	MCM5	MCM6	MCM7	MNAT1	LOC441488	MYC	ORC1	ORC2	ORC4	ORC5	PCNA	POLA1	POLE	POLE2	PPP2CA
405	REACTOME_MITOTIC_G2_G2_M_PHASES	73	-1.35871	-1.18877	-1.15692	-1.32576	311	606	481	446	0.297974	461		REACTOME_MITOTIC_G2_G2_M_PHASES	http://www.broadinstitute.org/gsea/msigdb/cards/REACTOME_MITOTIC_G2_G2_M_PHASES	ACTR1A	AKAP9	CDK2	CDK7	TUBB4A	TUBB4B	TUBGCP3	DCTN2	CETN2	PLK4	SDCCAG8	TUBGCP2	CNTRL	FGFR1OP	CEP250	DCTN3	TUBGCP5	NEDD1	CSNK1D	CSNK1E	DCTN1	DYNC1H1	DYNC1I2	E2F1	E2F3	TUBB	CEP164	MAPRE1	NINL	AZI1	CLASP1	TUBG2	HSP90AA1	MNAT1
406	PID_HDAC_CLASSI_PATHWAY	63	-1.14635	-1.22014	-1.38923	-1.29611	703	544	107	491	-0.548036	461.25		PID_HDAC_CLASSI_PATHWAY	http://www.broadinstitute.org/gsea/msigdb/cards/PID_HDAC_CLASSI_PATHWAY	MBD3	CREBBP	SIN3A	CHD3	SMAD7	STAT3	TNFRSF1A	PRKACA	MXD1	SIRT2	WDR77	FKBP3	RAN	SUMO1	SIRT5	YY1	NCOR2	HDAC6	MBD3L2	RANGAP1	HDAC1	RANBP2	RELA	NR2C1	HDAC9	RBBP4	RBBP7	HDAC3	NCOR1	SMURF1	SMG5	KAT2B	ZFPM1	HDAC10
407	REACTOME_CELL_CYCLE	354	-1.25705	-1.17556	-1.16008	-1.45133	492	626	473	257	-0.725443	462		REACTOME_CELL_CYCLE	http://www.broadinstitute.org/gsea/msigdb/cards/REACTOME_CELL_CYCLE	KIF20A	ACTR1A	AKAP9	CDK2	CDK4	CDK6	PSMD14	CDK7	CDKN1A	CDKN1B	STAG1	CDKN2A	CDKN2B	CDKN2C	CDKN2D	TUBB4A	TUBB4B	SYCP2	ANAPC10	NDC80	TUBGCP3	DCTN2	CENPA	CENPC1	CETN2	POLD3	NUDC	PLK4	STAG3	STAG2	SDCCAG8	TUBGCP2	RUVBL2	DBF4
408	HOLLEMAN_ASPARAGINASE_RESISTANCE_ALL_UP	22	-1.38189	-1.39044	-1.0972	-1.17807	279	255	607	707	0.922109	462		HOLLEMAN_ASPARAGINASE_RESISTANCE_ALL_UP	http://www.broadinstitute.org/gsea/msigdb/cards/HOLLEMAN_ASPARAGINASE_RESISTANCE_ALL_UP	GLTSCR2	FAM46C	PTGER4	UBOX5	MICAL3	RPL3	CCDC69	RRN3P1	RPL7A	DPY19L1	GLDC	TAP2	EFHC1	RPS3	RPL6	RPL11	NPHP4	NTRK3	BCR	LRP5L	EIF3K	GALNS
409	HOLLEMAN_ASPARAGINASE_RESISTANCE_ALL_DN	25	-1.22576	-1.35738	-1.14195	-1.30328	552	295	520	482	0.0168226	462.25		HOLLEMAN_ASPARAGINASE_RESISTANCE_ALL_DN	http://www.broadinstitute.org/gsea/msigdb/cards/HOLLEMAN_ASPARAGINASE_RESISTANCE_ALL_DN	MAPK1IP1L	ZNF318	SNRPG	RAB5C	MED28	HSPA13	MARCKS	PSME3	MAD2L1BP	CCNG2	HNRNPF	UBE2Z	C12orf35	DERL2	DEDD	MTCP1NB	CCDC109B	ARF6	CCNI	SUMO2	PPIA	ZNHIT3	RCHY1	MRPL15	ARRB2
410	NIKOLSKY_BREAST_CANCER_1Q21_AMPLICON	31	-1.32732	-1.18821	-1.26634	-1.22543	375	609	256	609	0.255593	462.25		NIKOLSKY_BREAST_CANCER_1Q21_AMPLICON	http://www.broadinstitute.org/gsea/msigdb/cards/NIKOLSKY_BREAST_CANCER_1Q21_AMPLICON	MTX1	EFNA4	PMVK	FDPS	TRIM46	THEM5	PKLR	MUC1	HCN3	GBA	CKS1B	RORC	RUSC1-AS1	THBS3	OAZ3	THEM4	MRPL9	FLAD1	DCST1	CELF3	RUSC1	LINGO4	CLK2	PYGO2	DPM3	FAM189B	PBXIP1	TDRKH	ZBTB7B	DCST2	LENEP	SHC1	ADAM15	SLC50A1
411	WEST_ADRENOCORTICAL_CARCINOMA_VS_ADENOMA_UP	19	-1.26167	-1.34281	-1.17601	-1.22775	486	315	441	607	0.523357	462.25		WEST_ADRENOCORTICAL_CARCINOMA_VS_ADENOMA_UP	http://www.broadinstitute.org/gsea/msigdb/cards/WEST_ADRENOCORTICAL_CARCINOMA_VS_ADENOMA_UP	NLE1	SAP130	C1orf135	HOXB13	LONRF3	DLL3	PRPF3	DUOX2	FAT1	MED27	DDX56	CDK16	NUP88	TCEB2	WT1-AS	SLC35C1	CELF3	CD22	DES	TRAIP	GGCT
412	PARK_HSC_VS_MULTIPOTENT_PROGENITORS_DN	16	-1.08298	-1.1929	-1.31301	-1.45352	821	596	190	252	-0.918018	464.75		PARK_HSC_VS_MULTIPOTENT_PROGENITORS_DN	http://www.broadinstitute.org/gsea/msigdb/cards/PARK_HSC_VS_MULTIPOTENT_PROGENITORS_DN	RAD21	INHBC	KPNA2	UBE3A	EZH2	CNN2	PTPN12	PRG2	SFT2D1	RPL6	KDM4C	CALM1	ARHGDIB	TMEM60	PWP1	SLC25A5	HOXA9	NPM1
413	REACTOME_PKB_MEDIATED_EVENTS	27	-1.23534	-1.31297	-1.24526	-1.2016	538	356	302	663	0.24917	464.75		REACTOME_PKB_MEDIATED_EVENTS	http://www.broadinstitute.org/gsea/msigdb/cards/REACTOME_PKB_MEDIATED_EVENTS	EIF4B	EIF4E	EIF4EBP1	EIF4G1	AKT2	MTOR	EEF2K	PDE3B	PRKAG2	CAB39	PRKAG3	PPM1A	STRADB	PRKAA1	PRKAA2	PRKAB1	PRKAB2	PRKAG1	RPTOR	RHEB	RPS6	RPS6KB1	MLST8	LOC644462	STK11	TSC1	TSC2	CAB39L	STRADA
414	GAJATE_RESPONSE_TO_TRABECTEDIN_DN	18	-1.29656	-1.22024	-1.23559	-1.23958	413	542	329	580	0.320594	466		GAJATE_RESPONSE_TO_TRABECTEDIN_DN	http://www.broadinstitute.org/gsea/msigdb/cards/GAJATE_RESPONSE_TO_TRABECTEDIN_DN	PKP4	STRA13	STAG1	UTP20	ABCB6	HIST1H4C	LRBA	MCM5	FARS2	GMDS	TEAD4	ID3	TRIM16	H1FX	CDK14	STX8	DDX10	CCDC86	ARHGDIA
415	BOYAULT_LIVER_CANCER_SUBCLASS_G3_UP	187	-1.17926	-1.22352	-1.15231	-1.50844	647	536	496	187	-0.930668	466.5		BOYAULT_LIVER_CANCER_SUBCLASS_G3_UP	http://www.broadinstitute.org/gsea/msigdb/cards/BOYAULT_LIVER_CANCER_SUBCLASS_G3_UP	AGA	CSDE1	UGCG	DUSP3	SNRPA1	COIL	MAPRE1	POLR2K	CCNA2	PTGES3	KIAA0196	MRTO4	MED1	SMG8	EIF2S1	NLE1	TDG	RPL8	CLIC1	SNRPD2	TBL1XR1	TXN	XPO1	SUB1	NUP155	PHB	RPRD1A	CEP55	LRP12	IPO7	NSF	GTF3C3	GOLT1B	DHX15
416	CEBALLOS_TARGETS_OF_TP53_AND_MYC_UP	19	-1.24824	-1.42618	-1.21769	-1.12875	509	199	366	797	0.525192	467.75		CEBALLOS_TARGETS_OF_TP53_AND_MYC_UP	http://www.broadinstitute.org/gsea/msigdb/cards/CEBALLOS_TARGETS_OF_TP53_AND_MYC_UP	ISLR	HARS	UAP1	NEK3	ACSL3	HSPE1	PFKFB1	DRG1	FOSB	HSPA2	MYC	SRSF7	MTHFD2	INSIG1	ACSL1	CTH	STAT5B	CD55	HSPH1	JUNB	ZNF532
417	KEGG_GLYCEROLIPID_METABOLISM	41	-1.28705	-1.29817	-1.1511	-1.25759	433	388	500	553	0.837717	468.5		KEGG_GLYCEROLIPID_METABOLISM	http://www.broadinstitute.org/gsea/msigdb/cards/KEGG_GLYCEROLIPID_METABOLISM	MBOAT2	GPAM	LIPG	DGKZ	DGKE	DGKD	DGKH	MBOAT1	GK	DGAT2	GK2	GLA	ALDH7A1	AGK	DAK	AGPAT3	AWAT2	AGPAT4	AKR1B1	PNLIPRP2	PNLIPRP1	PNLIP	DGAT1	GLYCTK	LPL	ALDH1B1	DGKQ	ALDH2	DGKB	DGKG	AKR1A1	DGKA	PPAP2B	LIPC
418	HILLION_HMGA1B_TARGETS	81	-1.35079	-1.35511	-0.961452	-1.43688	326	298	983	273	0.19816	470		HILLION_HMGA1B_TARGETS	http://www.broadinstitute.org/gsea/msigdb/cards/HILLION_HMGA1B_TARGETS	GSTA4	GRM5	MGST1	STAT3	ANXA1	ARF5	CD5	CTSL1	COX7A2	MAK	LIMK1	RPL21	CD3G	EPHA3	ANXA5	GPC1	CXCL2	ERBB2	PSMB4	PCOLCE	PSMA1	FOS	ID2	PNOC	RPS3A	MYCN	FGFR4	GABRR1	PLAUR	VCP	SLC25A5	ATP5F1	GFRA2	SLC6A11
419	YANG_BREAST_CANCER_ESR1_LASER_UP	31	-1.68211	-1.3587	-1.11138	-1.04562	23	292	578	991	0.994359	471		YANG_BREAST_CANCER_ESR1_LASER_UP	http://www.broadinstitute.org/gsea/msigdb/cards/YANG_BREAST_CANCER_ESR1_LASER_UP	AGR2	C14orf45	AR	CERS6	RAB26	IVD	GSTZ1	MOAP1	KIAA0319L	STK32B	COQ7	DACH1	PATZ1	SMA4	SIGIRR	ALAD	HMGCL	OBFC1	SNRNP35	IFT46	RAB17	DNAJC17	UGCG	FRAT1	CPT1A	SIRT3	CHMP2A	GOLGA1	APBB2	EVL	KAT6B	MSX2	GTF3C1	TP53TG1
420	LIU_SOX4_TARGETS_DN	295	-1.24757	-1.27604	-1.23255	-1.2234	510	425	339	612	0.243124	471.5		LIU_SOX4_TARGETS_DN	http://www.broadinstitute.org/gsea/msigdb/cards/LIU_SOX4_TARGETS_DN	SHROOM3	SURF6	DECR1	KIAA0319L	RBBP6	GPATCH2	PRB3	SIN3B	GMPR2	TRAK1	ERI3	EGLN1	ZNF512B	VAMP3	DYRK3	NFIX	STAG2	PLEKHF2	PSMG1	UBE2J1	VDAC3	KIF5C	TMX1	AKR7A2	ALKBH6	C9orf140	PSPH	PEX11A	EIF3A	PTBP1	DDX11	MAGOH	RPS6KB2	SLC25A16
421	LIM_MAMMARY_STEM_CELL_DN	419	-1.37524	-1.40668	-1.15423	-1.09973	288	233	490	875	0.895856	471.5		LIM_MAMMARY_STEM_CELL_DN	http://www.broadinstitute.org/gsea/msigdb/cards/LIM_MAMMARY_STEM_CELL_DN	KRT19	KIAA1324	TMPRSS2	FOXA1	LRRC26	MLPH	CGN	MYO5C	DMBT1	PPP1R1B	BATF	MUC1	DNAJC12	CLDN3	SLC44A4	PDZK1IP1	LTF	BIK	TMPRSS13	TJP3	IDO1	DEFB1	TMC4	PRLR	CXCL17	RBM47	ERBB3	GABRP	KRT18	REEP6	EVPL	GJB2	SLC16A5	KLK11
422	VANHARANTA_UTERINE_FIBROID_WITH_7Q_DELETION_UP	65	-1.13394	-1.32369	-1.26244	-1.25515	727	339	269	554	-0.364377	472.25		VANHARANTA_UTERINE_FIBROID_WITH_7Q_DELETION_UP	http://www.broadinstitute.org/gsea/msigdb/cards/VANHARANTA_UTERINE_FIBROID_WITH_7Q_DELETION_UP	CCHCR1	RBBP6	NPRL2	TNFAIP8	SMARCA4	RNF138	NXT1	FBXO21	EIF5B	UBR7	SRSF3	GON4L	TBPL1	TRMT61B	GOSR2	RUVBL2	IGFBP5	ZDHHC6	ZFP64	NAP1L3	HCFC1	TTC27	CNOT2	EIF1AX	RAD23B	PHGDH	BCS1L	TMEM93	YTHDF1	VEZT	DDX10	ANP32E	KERA	FARP1
423	PARK_HSC_VS_MULTIPOTENT_PROGENITORS_UP	19	-1.27094	-1.23181	-1.37915	-1.1283	457	515	118	800	0.291537	472.5		PARK_HSC_VS_MULTIPOTENT_PROGENITORS_UP	http://www.broadinstitute.org/gsea/msigdb/cards/PARK_HSC_VS_MULTIPOTENT_PROGENITORS_UP	ZNF207	HAT1	NEDD4	H2AFY	MALAT1	GIMAP6	HMGB1	SMG1	RBM3	RPGRIP1	PABPC1	PRKAR1A	NFIX	CAPNS1	TMEM14A	CELF2	CCT7	CLIP2	DCUN1D1
424	LOPEZ_TRANSLATION_VIA_FN1_SIGNALING	35	-1.26929	-1.14643	-1.4313	-1.20848	465	711	73	642	-0.0483112	472.75		LOPEZ_TRANSLATION_VIA_FN1_SIGNALING	http://www.broadinstitute.org/gsea/msigdb/cards/LOPEZ_TRANSLATION_VIA_FN1_SIGNALING	RALBP1	HOMER3	RBM25	GTF2F1	PPP5C	TNPO3	EFNB2	HOXB7	PDE3A	ZFP36L2	SOX4	CALD1	IMP3	SH3GLB2	PTBP1	ANP32A	SNRPD1	EIF5B	MMP16	SRPR	THBS1	SSTR2	SRPK2	TGFBR2	ILF3	MCL1	DYRK1A	ARHGDIA	SOCS2	PTMA	RANBP10	EIF3D	DAPK3	TRIO
425	REACTOME_RNA_POL_III_TRANSCRIPTION	33	-1.34234	-1.197	-1.23378	-1.21406	341	591	335	629	0.497346	474		REACTOME_RNA_POL_III_TRANSCRIPTION	http://www.broadinstitute.org/gsea/msigdb/cards/REACTOME_RNA_POL_III_TRANSCRIPTION	SNAPC5	POLR3F	POLR3C	POLR3A	LZTS1	POLR3H	BRF1	GTF3C2	NFIB	POLR1D	POLR3K	POLR2E	POLR2F	POLR2H	POLR2K	POLR2L	POU2F1	BRF2	POLR3B	POLR3E	POLR3D	SNAPC1	SNAPC2	SNAPC3	SNAPC4	SSB	TBP	ZNF143	POLR3GL	GTF3C5	GTF3C4	GTF3C3	POLR1C
426	BIOCARTA_EIF_PATHWAY	16	-1.22351	-1.31267	-1.13913	-1.32148	556	358	526	457	-0.18949	474.25		BIOCARTA_EIF_PATHWAY	http://www.broadinstitute.org/gsea/msigdb/cards/BIOCARTA_EIF_PATHWAY	EEF2	EIF1	EIF2S3	EIF2S1	EIF3A	EIF1AX	EIF6	EIF4G3	EIF4G2	EIF5	EEF2K	EIF4G1	EIF4A1	EIF4A2	EIF4E	EIF2S2
427	KRIEG_KDM3A_TARGETS_NOT_HYPOXIA	186	-1.28361	-1.24403	-1.17447	-1.26791	436	486	443	538	0.722094	475.75		KRIEG_KDM3A_TARGETS_NOT_HYPOXIA	http://www.broadinstitute.org/gsea/msigdb/cards/KRIEG_KDM3A_TARGETS_NOT_HYPOXIA	HDHD2	BBS4	STAT1	NEAT1	RPS19	AMMECR1	PSME2	TDG	LOC441906	PFDN6	MRPL16	METTL1	TRNS2	TSPAN13	LOC441559	MRPS18C	TMEM216	HSDL1	EML2	CCDC28B	STOML1	SAA1	THRB	ZNF226	RIOK1	SELRC1	HPRT1	B3GNT5	LRRC47	ACSL5	C10orf57	ACOT7	TMEM106B	AKAP11
428	LEE_CALORIE_RESTRICTION_NEOCORTEX_UP	71	-1.12111	-1.28137	-1.34343	-1.23825	752	420	155	582	-0.39387	477.25		LEE_CALORIE_RESTRICTION_NEOCORTEX_UP	http://www.broadinstitute.org/gsea/msigdb/cards/LEE_CALORIE_RESTRICTION_NEOCORTEX_UP	ZBTB7A	YY1	BMP1	NAT6	SAMHD1	PPIC	PTPRD	IGFBP4	PPEF2	GABRA2	E4F1	DRD2	APOC2	IFNA1	TIMP1	HINT2	HOXB9	SELP	RELB	POLE3	ATP13A2	DRD4	TSC22D1	ATP2B1	CNOT2	CNOT7	ANXA6	TUBB	BAG6	GATA4	PRKD1	HOXB3	CKB	PTPN9
429	HILLION_HMGA1_TARGETS	77	-1.30595	-1.33985	-0.996845	-1.41703	404	317	892	296	0.115553	477.25		HILLION_HMGA1_TARGETS	http://www.broadinstitute.org/gsea/msigdb/cards/HILLION_HMGA1_TARGETS	MOS	RPS17	GHR	TRG@	COX4I1	P2RX1	PLCD4	MGST1	GABRB1	NFKBIA	EEF2	TAC1	GPR6	PCNA	HSP90AB1	COX5A	TIMP2	ESR2	SOD1	C5AR1	EDNRB	CXCR4	CFL1	RPL19	GABRR1	VCP	AKT1	ACHE	IRS1	DCC	NPY	TFRC	AKR1A1	MAK
430	KEGG_RNA_DEGRADATION	56	-1.22313	-1.19128	-1.24087	-1.32844	557	601	312	440	-0.637651	477.5		KEGG_RNA_DEGRADATION	http://www.broadinstitute.org/gsea/msigdb/cards/KEGG_RNA_DEGRADATION	LSM5	MPHOSPH6	SKIV2L2	PATL1	EXOSC4	PNPT1	EXOSC2	SKIV2L	XRN2	EXOSC5	TTC37	LSM6	EXOSC3	EXOSC1	EDC4	CNOT3	CNOT2	XRN1	PARN	C1D	PAPOLA	DDX6	DCP1A	ZCCHC7	ENO1	CNOT4	CNOT7	PAPD7	EXOSC8	C1DP3	HSPA9	LSM1	CNOT6L	EXOSC6
431	KIM_WT1_TARGETS_12HR_DN	198	-1.12103	-1.34375	-1.18939	-1.33488	753	313	417	431	-0.584413	478.5		KIM_WT1_TARGETS_12HR_DN	http://www.broadinstitute.org/gsea/msigdb/cards/KIM_WT1_TARGETS_12HR_DN	DUSP1	ASB1	NSDHL	FAM3C	WASL	LIMCH1	DUSP7	POGK	TMEM45A	CUL4A	TIMM13	EXT1	YY1AP1	MAGOH	CD44	LRP8	NF2	CTBP2	COX7A2	NRG1	GPRC5A	PTPN11	SRSF7	ZNF643	DLC1	RAP2C	THBS1	CCND1	CDK5R1	GTF2F2	RPS6	MAP4K5	RAP1A	POLR3K
432	AMIT_SERUM_RESPONSE_480_MCF10A	34	-1.26517	-1.22808	-1.12469	-1.38286	476	528	550	363	-0.490231	479.25		AMIT_SERUM_RESPONSE_480_MCF10A	http://www.broadinstitute.org/gsea/msigdb/cards/AMIT_SERUM_RESPONSE_480_MCF10A	SPRR1B	PARG	CD3EAP	SSNA1	CYB5R1	C20orf20	NELF	GPR64	CDV3	MOB3B	FTSJ2	MCM10	MALL	S100P	KRT6A	PTX3	KRT10	COX10	FOSL1	GMEB2	B4GALT4	SPRR1A	SLC25A32	ZBTB24	KRT6B	ACTN4	MFAP5	TIMM23	MGC72080	TPM1	SPRR2B	PVR	CD24	SLC26A2
433	MOOTHA_TCA	16	-1.17303	-1.31725	-1.20537	-1.27182	662	350	385	529	-0.328365	481.5		MOOTHA_TCA	http://www.broadinstitute.org/gsea/msigdb/cards/MOOTHA_TCA	IDH3B	SDHB	SUCLA2	IDH3G	MDH2	SDHA	SDHC	SDHD	IDH2	RPL18A	ACO2	IDH3A	OGDH	CS	SUCLG1	FH
434	LANG_MYB_FAMILY_TARGETS	29	-1.21417	-1.23001	-1.24479	-1.27067	583	520	304	532	-0.385553	484.75		LANG_MYB_FAMILY_TARGETS	http://www.broadinstitute.org/gsea/msigdb/cards/LANG_MYB_FAMILY_TARGETS	TIMM44	SLC20A1	CASP6	HSPA13	SLC1A5	CCT2	MAD1L1	ZDHHC21	SLC25A3	SET	HSPA8	CBX4	ACTN1	BIRC2	API5	NSUN2	FAM107B	IQGAP1	CLTA	COPA	TFB1M	BET1L	MSN	TFEC	CD53	SEC31A	EMILIN2	PSD4	PPP3CA
435	SANSOM_APC_TARGETS	188	-1.33811	-1.18575	-1.26295	-1.17752	351	615	266	708	0.443444	485		SANSOM_APC_TARGETS	http://www.broadinstitute.org/gsea/msigdb/cards/SANSOM_APC_TARGETS	TCHP	WASF3	C2orf88	MRPL47	ZFP1	HMGA2	PSRC1	CITED1	FZD6	DNMT1	ARMC9	MBOAT1	FAM20B	MAPK4	FGFRL1	ZNF800	RNF43	TIAM1	ZNF627	C10orf107	PRSS41	PHF21B	PMM1	SNHG12	IGFBP4	THOC1	CCDC141	HOPX	STOML1	RASSF4	SOX9	METTL2B	C13orf15	ASCL2
436	LASTOWSKA_NEUROBLASTOMA_COPY_NUMBER_UP	167	-1.37597	-1.26676	-1.17291	-1.14679	285	445	447	765	0.92526	485.5		LASTOWSKA_NEUROBLASTOMA_COPY_NUMBER_UP	http://www.broadinstitute.org/gsea/msigdb/cards/LASTOWSKA_NEUROBLASTOMA_COPY_NUMBER_UP	CDC6	AKAP1	KIF18B	PHF23	SMG8	BAIAP2	EZH1	PIGL	TMEM199	ICT1	HEXIM1	MKS1	BRCA1	MRPL10	HCRT	FTSJ3	SRSF2	LOC339260	TBX2	STX8	PYCR1	MYO1C	SYNRG	KPNB1	CTDNEP1	ANAPC11	ARHGAP23	TMEM97	PSMC5	THOC4	ALDH3A2	PHB	MRPL38	NCOR1
437	DEN_INTERACT_WITH_LCA5	26	-1.13429	-1.23334	-1.37015	-1.24222	726	513	129	575	-0.425253	485.75		DEN_INTERACT_WITH_LCA5	http://www.broadinstitute.org/gsea/msigdb/cards/DEN_INTERACT_WITH_LCA5	HSPA1A	HSPA8	HSPA9	TCEB3	USP9X	HSPA1B	NPM1	YWHAZ	YWHAG	NCL	C1QBP	DYNLL1	DYNLL2	RANBP9	HSPA5	CSNK2B	NAP1L1	YWHAE	LCA5	CSNK2A1	YWHAH	YWHAB	SET	YWHAQ	CSNK2A2	HSPA1L
438	KEGG_SELENOAMINO_ACID_METABOLISM	25	-1.18511	-1.29124	-1.23705	-1.23871	632	407	323	581	-0.210884	485.75		KEGG_SELENOAMINO_ACID_METABOLISM	http://www.broadinstitute.org/gsea/msigdb/cards/KEGG_SELENOAMINO_ACID_METABOLISM	METTL6	AHCY	WBSCR22	SEPHS1	GGT1	SEPHS2	METTL2B	HEMK1	GGT6	LCMT2	PAPSS1	PAPSS2	TRMT11	MARS2	SCLY	AHCYL1	GGT7	GGT5	MAT2B	MAT1A	LCMT1	CBS	AHCYL2	CTH	MAT2A	MARS
439	REACTOME_DEPOSITION_OF_NEW_CENPA_CONTAINING_NUCLEOSOMES_AT_THE_CENTROMERE	39	-1.1718	-1.21596	-1.16472	-1.44867	666	552	466	260	-0.981634	486		REACTOME_DEPOSITION_OF_NEW_CENPA_CONTAINING_NUCLEOSOMES_AT_THE_CENTROMERE	http://www.broadinstitute.org/gsea/msigdb/cards/REACTOME_DEPOSITION_OF_NEW_CENPA_CONTAINING_NUCLEOSOMES_AT_THE_CENTROMERE	CENPA	OIP5	HIST4H4	HIST3H2BB	ITGB3BP	CENPI	HIST1H2BA	HIST1H2AE	HIST1H2AD	H2AFX	H2AFZ	HIST1H2BD	HIST1H2BB	CENPP	LOC440577	NPM1	RSF1	MIS18A	CENPQ	MIS18BP1	HJURP	HIST2H4B	CENPN	CASC5	RBBP4	RBBP7	CENPK	RBBP4P1	CENPH	HIST2H2AA4	CENPO	MLF1IP	HIST1H4I	HIST1H2AJ
440	REACTOME_TRANSPORT_OF_MATURE_TRANSCRIPT_TO_CYTOPLASM	44	-1.15602	-1.21596	-1.35025	-1.25487	687	553	150	555	-0.443142	486.25		REACTOME_TRANSPORT_OF_MATURE_TRANSCRIPT_TO_CYTOPLASM	http://www.broadinstitute.org/gsea/msigdb/cards/REACTOME_TRANSPORT_OF_MATURE_TRANSCRIPT_TO_CYTOPLASM	THOC4	SRRM1	NXF1	NUP50	RNPS1	NUPL2	U2AF2	NUP35	EIF4E	NCBP2	NUP205	NUP210	NUP188	NUP62	CPSF1	NUP43	MAGOH	NCBP1	NFX1	NUP88	CDC40	CPSF3	NUP54	CPSF2	NUP133	NUP107	RANBP2	SRSF1	SRSF2	SRSF3	SRSF4	SRSF5	SRSF6	SRSF7
441	WAKASUGI_HAVE_ZNF143_BINDING_SITES	56	-1.36704	-1.09754	-1.19015	-1.35244	301	820	415	410	-0.0440745	486.5		WAKASUGI_HAVE_ZNF143_BINDING_SITES	http://www.broadinstitute.org/gsea/msigdb/cards/WAKASUGI_HAVE_ZNF143_BINDING_SITES	BRCA1	MSH2	XPC	PMS1	RECQL	RAD52	FANCE	NTHL1	UBE2N	FANCG	RAD23B	POLK	RECQL5	ERCC4	POLB	GTF2H4	FEN1	MSH4	POLD1	MSH6	APTX	HELQ	TDP1	FANCD2	RRM2B	FANCB	EXO1	MRE11A	PMS2	RECQL4	POLE	SHFM1	RAD1	NEIL2
442	BIOCARTA_ARAP_PATHWAY	17	-1.29103	-1.30722	-1.19577	-1.14878	424	370	403	760	0.738976	489.25		BIOCARTA_ARAP_PATHWAY	http://www.broadinstitute.org/gsea/msigdb/cards/BIOCARTA_ARAP_PATHWAY	ASAP2	CYTH3	CYTH2	CYTH1	ARFGAP1	ARFGAP3	COPA	COP	CYTH4	KDELR3	GBF1	KDELR1	ARF1	ARFGEF2	CLTB	KDELR2	ARFGEF1	GPLD1
443	SIG_CD40PATHWAYMAP	33	-1.15562	-1.2865	-1.36068	-1.16838	688	410	140	728	-0.0707517	491.5		SIG_CD40PATHWAYMAP	http://www.broadinstitute.org/gsea/msigdb/cards/SIG_CD40PATHWAYMAP	NFKBIA	MAPK14	TRAF3	MAPK3	MAPK8IP2	MAPK11	NFKBIB	MAPK8IP1	PIK3R1	PIK3CD	CD40	SYT1	NFKB2	TRAF6	MAP2K7	MAPKAPK5	DUSP1	MAPK13	MAP2K4	TRAF2	TRAF5	IKBKG	MAPK12	TONSL	MAPK8IP3	NFKBIE	MAPK9	PIK3CA	MAPK10	GORASP1	NFKB1	MAPK1	NFKBIL1	MAPK8
444	FIRESTEIN_CTNNB1_PATHWAY	30	-1.43748	-1.33025	-1.01178	-1.23064	195	331	849	600	0.770061	493.75		FIRESTEIN_CTNNB1_PATHWAY	http://www.broadinstitute.org/gsea/msigdb/cards/FIRESTEIN_CTNNB1_PATHWAY	CSNK1G3	FOXO4	CAMKK2	DAPK2	MAP3K14	MAP2K1	GABRA3	KSR2	FER	DKC1	PKN1	ZAK	CHEK2	TAOK1	SLK	DGKH	SYT11	DCLK2	STK25	PEAK1	CDK8	EPHA2	PLK4	CSNK1E	RPS6KA1	SRPK3	LATS1	PTK2B	PLK1	LTK	PDK3	NRAS	ULK1
445	DACOSTA_UV_RESPONSE_VIA_ERCC3_TTD_UP	62	-1.19803	-1.14993	-1.2689	-1.34156	602	700	254	423	-0.643326	494.75		DACOSTA_UV_RESPONSE_VIA_ERCC3_TTD_UP	http://www.broadinstitute.org/gsea/msigdb/cards/DACOSTA_UV_RESPONSE_VIA_ERCC3_TTD_UP	ASNA1	WBSCR22	PVR	TNFSF13	ERBB2	GALNT2	FKBP2	FBXL14	MRPL28	TMX4	STK25	AMACR	MAST1	STX16	ADO	GCH1	ARPC4	PDAP1	KISS1	GALK1	PLCB3	PLD3	TRIM25	FLNA	EPHX1	SRSF9	GNL1	GLS	KLHDC3	BAD	CDKN2B	HOXD9	MDK	MRPS12
446	KASLER_HDAC7_TARGETS_1_DN	17	-1.12679	-1.34932	-1.2884	-1.17841	744	308	227	705	-0.0959561	496		KASLER_HDAC7_TARGETS_1_DN	http://www.broadinstitute.org/gsea/msigdb/cards/KASLER_HDAC7_TARGETS_1_DN	TRIP10	IGF2R	ITM2B	PMM1	EDEM1	LGMN	SLC2A1	TXNIP	IGFBP6	SEMA4A	PARP16	TANC1	C3	HK2	COL6A3	SPP1	TTC19
447	REACTOME_REGULATORY_RNA_PATHWAYS	24	-1.23997	-1.16663	-1.26443	-1.26266	528	650	263	546	-0.260783	496.75		REACTOME_REGULATORY_RNA_PATHWAYS	http://www.broadinstitute.org/gsea/msigdb/cards/REACTOME_REGULATORY_RNA_PATHWAYS	EIF2C3	EIF2C4	TNRC6B	DICER1	EIF2C1	EIF2C2	TNRC6A	DROSHA	POLR2A	POLR2B	POLR2C	POLR2D	POLR2E	POLR2F	POLR2G	POLR2H	POLR2I	POLR2J	POLR2K	POLR2L	DGCR8	XPO5	TNRC6C	RAN	LOC643631	TARBP2
448	DARWICHE_PAPILLOMA_RISK_HIGH_DN	151	-1.3033	-1.23884	-1.27909	-1.11278	407	498	242	840	0.53396	496.75		DARWICHE_PAPILLOMA_RISK_HIGH_DN	http://www.broadinstitute.org/gsea/msigdb/cards/DARWICHE_PAPILLOMA_RISK_HIGH_DN	ZNF787	SCN1B	LMOD2	IRAK1	MYCN	ZNRD1-AS1	GTF2I	TREM2	LOC100505478	PUS10	SPANXN4	TCP1	FAM165B	PKHD1	BCL2A1	IGHG1	YTHDF2	ACAD9	TNP2	BRF1	CTSL1	MEF2C	TRPC6	SRSF1	RNF19A	MRPL19	SMU1	DGUOK	DCTN1	C16orf90	LTBP4	CALM2	TYRO3	GSTZ1
449	STEIN_ESRRA_TARGETS_DN	99	-1.18674	-1.18664	-1.37682	-1.21122	627	612	123	638	-0.234018	500		STEIN_ESRRA_TARGETS_DN	http://www.broadinstitute.org/gsea/msigdb/cards/STEIN_ESRRA_TARGETS_DN	PRKAR2B	VANGL1	DBNDD1	TFE3	EXOSC2	DGUOK	DIEXF	GATAD1	RHBDF1	BOP1	TRIM8	SIGMAR1	ZHX3	NOL6	SEC14L1	GNPDA1	PMM1	FGFR3	PEA15	PPL	PDCL	CCNG2	PATZ1	ZNF45	ZNF7	HLA-E	DHX40	UCK2	FTSJD2	PRKD2	DCTD	ANXA2P3	TNFAIP8	TUBD1
450	WEST_ADRENOCORTICAL_TUMOR_UP	283	-1.18559	-1.22723	-1.1032	-1.45777	630	530	596	246	-0.802658	500.5		WEST_ADRENOCORTICAL_TUMOR_UP	http://www.broadinstitute.org/gsea/msigdb/cards/WEST_ADRENOCORTICAL_TUMOR_UP	SQLE	FGFR1OP	FGFR4	AURKA	PBK	RIOK3	DDX39A	SCD	LSM4	MSMO1	CLINT1	KHNYN	DICER1	MELK	DYNC1H1	KPNA3	ANKMY2	LSS	HOXA9	RAD1	CCDC90A	KIAA0317	SC5DL	TCP1	SMARCA4	XPO1	PRRC2C	XPO6	TDG	ASPM	CDC25A	RARS	IARS	BZW2
451	KRIGE_AMINO_ACID_DEPRIVATION	28	-1.45281	-1.38551	-1.02206	-1.15637	186	258	822	743	0.883637	502.25		KRIGE_AMINO_ACID_DEPRIVATION	http://www.broadinstitute.org/gsea/msigdb/cards/KRIGE_AMINO_ACID_DEPRIVATION	SARS	SLC38A2	ATF3	GADD45A	CLEC7A	VEGFA	CARS	FYN	DDIT4	SLC7A11	DDIT3	WARS	PSAT1	CDKN1A	CEBPB	CBS	ASNS	ASS1	CHAC1	CCNG2	ATF5	RETN	PPP1R15A	IL8	SESN2	CTH	STC2	TRIB3	MARS
452	BHAT_ESR1_TARGETS_VIA_AKT1_UP	258	-1.34544	-1.2938	-1.15285	-1.14103	339	399	494	781	0.936667	503.25		BHAT_ESR1_TARGETS_VIA_AKT1_UP	http://www.broadinstitute.org/gsea/msigdb/cards/BHAT_ESR1_TARGETS_VIA_AKT1_UP	RIMS4	HLA-DRB1	FKBP4	POP1	ATF3	FAM207A	C17orf70	MED24	CNTD2	CDC42EP1	TMEM120B	FOS	WFS1	UBIAD1	AKNA	RTKN	PTGES	TOE1	CHST8	KRT13	TSKU	ADCY3	SCNN1A	XBP1	PDZK1	NEIL2	SLC7A2	NT5DC3	CYP4F22	GREB1	MCM7	E2F2	GINS2	LTBP3
453	REACTOME_METABOLISM_OF_AMINO_ACIDS_AND_DERIVATIVES	167	-1.53468	-1.38051	-1.0609	-1.06996	107	263	710	934	0.983653	503.5		REACTOME_METABOLISM_OF_AMINO_ACIDS_AND_DERIVATIVES	http://www.broadinstitute.org/gsea/msigdb/cards/REACTOME_METABOLISM_OF_AMINO_ACIDS_AND_DERIVATIVES	AASS	SLC25A15	PSMD14	CDO1	CGA	CGB	FTCD	HIBADH	ADC	CKB	CKM	CKMT1B	CKMT2	TPH2	AFMID	ACMSD	UROC1	CPS1	PSMA8	AMDHD1	SLC25A10	CTH	AANAT	DAO	DBH	NAGS	DBT	DDC	IDO2	NQO1	DIO1	DIO2	DIO3	DLD
454	ROESSLER_LIVER_CANCER_METASTASIS_DN	47	-1.3043	-1.23024	-1.17139	-1.20526	405	519	453	651	0.812533	507		ROESSLER_LIVER_CANCER_METASTASIS_DN	http://www.broadinstitute.org/gsea/msigdb/cards/ROESSLER_LIVER_CANCER_METASTASIS_DN	KIAA0319L	CDCA4	GRHL2	CRISPLD2	GALK1	HIPK1	SLC12A8	EFTUD1	MOAP1	TRIM33	ANKRD1	YRDC	UGT8	ZNF415	SUPT7L	PPAPDC1B	MGAT5	UBXN4	ZC3H12A	PDCD11	CRIP1	PDLIM1	ARAP3	SH3GLB1	TACC1	LOC100131096	LOC643733	DNAJC9	ARPP21	TBC1D16	WWTR1	IVNS1ABP	U2AF1	ATP6V1G2
455	GENTILE_UV_LOW_DOSE_UP	27	-1.23841	-1.34635	-1.08209	-1.26696	532	311	649	540	0.329664	508		GENTILE_UV_LOW_DOSE_UP	http://www.broadinstitute.org/gsea/msigdb/cards/GENTILE_UV_LOW_DOSE_UP	CDKN1A	HSPA1A	RSL1D1	IL11	PPP1R8	GPRC5A	SOX4	PLK2	IFI30	BTG2	PCGF3	GTF2H4	FDXR	SAT1	HIST2H2AA3	CCDC86	EFNB1	ZNF263	TOB1	GDF15	CCNE1	PMAIP1	SYF2	SMOX	CSNK1G2	ISG15	TAP1
456	MEISSNER_NPC_ICP_WITH_H3_UNMETHYLATED	17	-1.27045	-1.22903	-1.46298	-1.04491	460	522	58	992	0.38192	508		MEISSNER_NPC_ICP_WITH_H3_UNMETHYLATED	http://www.broadinstitute.org/gsea/msigdb/cards/MEISSNER_NPC_ICP_WITH_H3_UNMETHYLATED	PPIH	ZNF599	PLEKHG4	H1FNT	PALM3	TSSK3	S1PR4	TUBA3C	LYL1	TNFRSF13C	EVPL	LEP	COL6A2	PAK6	KRT85	NCKAP5	EPPK1	PROKR1	ADAM33	EPN3	SHANK2	FOXS1	LECT1	MOGAT1
457	BROWNE_HCMV_INFECTION_4HR_DN	227	-1.27063	-1.30124	-1.18473	-1.14515	459	379	427	771	0.714742	509		BROWNE_HCMV_INFECTION_4HR_DN	http://www.broadinstitute.org/gsea/msigdb/cards/BROWNE_HCMV_INFECTION_4HR_DN	COG7	KATNB1	C3AR1	SMAD7	HTR7P1	GDF5	GFAP	KAT8	TYR	FAM48A	ABCC10	THOC1	AHDC1	CPSF1	PSME3	RUFY3	JRKL	GNRH1	METTL3	FBXO46	AP1G2	SOCS1	GTF2E1	NCLN	NGF	NR2F2	SCN8A	MED7	GRM5	KLF7	UGT8	KLF10	SHC2	TRIB2
458	OUELLET_CULTURED_OVARIAN_CANCER_INVASIVE_VS_LMP_UP	68	-1.16226	-1.29596	-1.2211	-1.22005	675	393	357	618	-0.167916	510.75		OUELLET_CULTURED_OVARIAN_CANCER_INVASIVE_VS_LMP_UP	http://www.broadinstitute.org/gsea/msigdb/cards/OUELLET_CULTURED_OVARIAN_CANCER_INVASIVE_VS_LMP_UP	IGJ	ARL4D	CAPZA2	SEPHS2	HOXB7	XRCC6	PSMD4	RAE1	KRT8	MARK3	DCUN1D4	HSD17B4	SAFB	GMFB	FLII	DUSP4	GCSH	CKS2	NDUFS8	CAPG	SRI	PROCR	SALL2	TNFRSF1A	AHCY	RBBP4	SHROOM2	NDUFB7	GTF2B	HNRNPM	AIMP2	LDHB	RBM39	QARS
459	VECCHI_GASTRIC_CANCER_EARLY_UP	400	-1.22138	-1.26528	-0.990549	-1.5735	562	451	908	123	-0.342984	511		VECCHI_GASTRIC_CANCER_EARLY_UP	http://www.broadinstitute.org/gsea/msigdb/cards/VECCHI_GASTRIC_CANCER_EARLY_UP	ASPM	CLDN3	ZNF792	HOXA10	FOSL1	DEPDC1B	IFI6	PCBD1	PFDN4	LOC285965	CDH17	BOK	PMEPA1	SFR1	LCN2	CHI3L1	DKC1	KIF14	TRIM31	CLDN1	WDR77	SCYL1	BRIP1	CSTF3	PDSS1	TFAP2C	STK31	BMS1	CENPW	BUB3	FLJ39632	FAM83H	ZWINT	EIF2C2
460	REACTOME_MICRORNA_MIRNA_BIOGENESIS	21	-1.30389	-1.11512	-1.19545	-1.32214	406	779	404	455	-0.163329	511		REACTOME_MICRORNA_MIRNA_BIOGENESIS	http://www.broadinstitute.org/gsea/msigdb/cards/REACTOME_MICRORNA_MIRNA_BIOGENESIS	EIF2C3	EIF2C4	DICER1	EIF2C1	EIF2C2	DROSHA	POLR2A	POLR2B	POLR2C	POLR2D	POLR2E	POLR2F	POLR2G	POLR2H	POLR2I	POLR2J	POLR2K	POLR2L	DGCR8	XPO5	RAN	LOC643631	TARBP2
461	REACTOME_JNK_C_JUN_KINASES_PHOSPHORYLATION_AND_ACTIVATION_MEDIATED_BY_ACTIVATED_HUMAN_TAK1	16	-1.26788	-1.28635	-1.21164	-1.12782	469	411	380	802	0.642413	515.5		REACTOME_JNK_C_JUN_KINASES_PHOSPHORYLATION_AND_ACTIVATION_MEDIATED_BY_ACTIVATED_HUMAN_TAK1	http://www.broadinstitute.org/gsea/msigdb/cards/REACTOME_JNK_C_JUN_KINASES_PHOSPHORYLATION_AND_ACTIVATION_MEDIATED_BY_ACTIVATED_HUMAN_TAK1	NOD1	TAB1	TAB2	TAB3	IRAK1	IRAK2	MAPK8	MAPK9	MAPK10	MAP2K7	NOD2	MAP2K4	MAP3K7	TRAF6	IKBKG	RIPK2
462	JAERVINEN_AMPLIFIED_IN_LARYNGEAL_CANCER	39	-1.3306	-1.22489	-1.05231	-1.34287	369	533	740	421	0.285026	515.75		JAERVINEN_AMPLIFIED_IN_LARYNGEAL_CANCER	http://www.broadinstitute.org/gsea/msigdb/cards/JAERVINEN_AMPLIFIED_IN_LARYNGEAL_CANCER	DDX31	LSM1	NPL	C1orf131	ENTPD2	FADD	KDM5A	NR1I3	C7orf70	NDUFB5	DVL3	KLHL7	DUSP16	CCT5	MORN1	MGAM	TOPBP1	COQ4	PSCA	ZBTB25	MYCBP2	C11orf68	MCCC1	BRF2	GTPBP8	C2CD3	GNPAT	C9orf46	ESR1	C14orf118	TRIP13	ERLIN2	COPS5	SNRPD3
463	ELVIDGE_HYPOXIA_BY_DMOG_DN	56	-1.46093	-1.27482	-1.04648	-1.17867	175	429	757	704	0.918648	516.25		ELVIDGE_HYPOXIA_BY_DMOG_DN	http://www.broadinstitute.org/gsea/msigdb/cards/ELVIDGE_HYPOXIA_BY_DMOG_DN	URB2	SLCO3A1	SLC5A6	NDUFS6	GPATCH2	SRSF1	ADORA1	CALM1	C12orf5	CEBPA	AOX1	RPP40	CTPS	SDF2L1	GABBR2	IDH3A	NUP98	RPP25	SLC25A44	HSPA4	TAF9B	C14orf169	ODC1	CXCL12	SLC29A1	ALDH4A1	JAK2	SRM	SOBP	PDZK1	PUS1	CORO1A	GPR56	SPDEF
464	CHANDRAN_METASTASIS_UP	198	-1.22117	-1.13693	-1.17218	-1.40152	563	727	449	329	-0.746445	517		CHANDRAN_METASTASIS_UP	http://www.broadinstitute.org/gsea/msigdb/cards/CHANDRAN_METASTASIS_UP	LARP1	CDK18	PRRC1	RBBP5	HBB	2018-09-07	OGFR	C11orf80	MALAT1	RNPC3	NGF	EIF1AX	CDK2	ATXN2	SDCCAG3	MLL5	NUB1	C19orf43	PLXNA1	RAD23B	SPP1	COX19	KDM5A	MORF4L2	HES6	PVT1	MAGOHB	BPTF	NEAT1	MINA	UBE2O	LOC647979	EP400	CDKN2D
465	REACTOME_G1_PHASE	35	-1.24649	-1.02433	-1.17275	-1.62985	515	1031	448	78	-0.623298	518		REACTOME_G1_PHASE	http://www.broadinstitute.org/gsea/msigdb/cards/REACTOME_G1_PHASE	CDK4	CDK6	CDK7	CDKN1A	CDKN1B	CDKN2A	CDKN2B	CDKN2C	CDKN2D	CKS1B	E2F1	E2F2	E2F3	E2F4	E2F5	PPP2R3B	MNAT1	LOC441488	PPP2CA	PPP2CB	PPP2R1A	PPP2R1B	PPP2R2A	RB1	RBL1	RBL2	CCND1	RPS27A	SKP1	SKP2	TFDP1	RPS27AP11	LOC729964	UBA52
466	REACTOME_RNA_POL_I_PROMOTER_OPENING	30	-1.1574	-1.17463	-1.23389	-1.33473	685	628	334	433	-0.824683	520		REACTOME_RNA_POL_I_PROMOTER_OPENING	http://www.broadinstitute.org/gsea/msigdb/cards/REACTOME_RNA_POL_I_PROMOTER_OPENING	HIST4H4	HIST2H3C	HIST3H2BB	HIST1H2BA	HIST1H2AE	HIST1H2AD	H2AFX	H2AFZ	HIST1H2BD	HIST1H2BB	H3F3A	H3F3B	HIST2H3A	H3F3AP5	HIST2H4B	MAPK3	H3F3AP6	HIST2H3D	HIST2H2AA4	LOC731820	UBTF	HIST1H4I	HIST1H2AJ	HIST1H2AC	HIST1H2AB	HIST2H2AA3	HIST2H2AC	HIST1H2BG	HIST1H2BL	HIST1H2BN	HIST1H2BM	HIST1H2BF	HIST1H2BE	HIST1H2BH
467	BRUINS_UVC_RESPONSE_MIDDLE	91	-1.33333	-1.25105	-1.1877	-1.11082	362	476	423	845	0.82906	526.5	IMMUNOGENIC	BRUINS_UVC_RESPONSE_MIDDLE	http://www.broadinstitute.org/gsea/msigdb/cards/BRUINS_UVC_RESPONSE_MIDDLE	DBC1	GPN3	EPHB3	DFFB	ZFPM1	TAS1R2	DDX41	SH3YL1	TRAF4	SEC24D	BTG1	XRCC6BP1	CLDN2	ZFP64	C17orf56	MSH6	FASTKD3	C14orf149	POLR1E	FBXO17	CASP6	LIMK2	DDIT3	PPP2R5D	FCHSD1	SPRYD4	SLC25A12	PIDD	BTG2	GPR84	IMP3	TRIM13	CLUAP1	C7orf70
468	WHITFIELD_CELL_CYCLE_G1_S	135	-1.16095	-1.11049	-1.18644	-1.48374	678	791	424	216	-0.87688	527.25		WHITFIELD_CELL_CYCLE_G1_S	http://www.broadinstitute.org/gsea/msigdb/cards/WHITFIELD_CELL_CYCLE_G1_S	GINS2	TTC14	CDC6	ADCY6	MAP2K6	SPIN4	ZNF141	ADAMTS1	PDXP	DNAJB9	MZF1	UNG	TRA2A	ATAD2	C7orf23	CASP8AP2	NEAT1	ARGLU1	DHFRL1	UHRF1	DONSON	E2F1	ESD	ABCA7	HSF2	TOPBP1	PNN	RECQL4	ZNF852	LOC400879	SPIN3	MED31	CHAF1B	ADCK2
469	REACTOME_DNA_REPAIR	103	-1.28916	-1.13967	-1.13568	-1.33784	428	721	533	427	-0.178151	527.25		REACTOME_DNA_REPAIR	http://www.broadinstitute.org/gsea/msigdb/cards/REACTOME_DNA_REPAIR	RAD50	CDK7	CCNO	MAD2L2	POLD3	ERCC8	ALKBH2	DDB1	DDB2	ERCC1	ERCC2	ERCC3	ERCC4	ERCC5	ERCC6	FANCA	FANCC	FANCD2	FANCE	FANCB	FANCF	FANCG	ALKBH3	FEN1	SMUG1	XRCC6	ZBTB32	UBE2T	GTF2H1	GTF2H2	GTF2H3	GTF2H4	H2AFX	APEX1
470	KEGG_PROTEIN_EXPORT	23	-1.21975	-1.33237	-1.15751	-1.1634	566	330	478	737	0.501597	527.75		KEGG_PROTEIN_EXPORT	http://www.broadinstitute.org/gsea/msigdb/cards/KEGG_PROTEIN_EXPORT	SRPR	IMMP1L	SRP9P1	SRP9	SRP14	SEC61B	SEC63	SRPRB	SRP19	SRP54	SEC61G	HSPA5	IMMP2L	SEC61A2	OXA1L	SEC11A	SPCS1	SEC11C	SPCS2	SEC62	SPCS3	SEC61A1	SRP72	SRP68
471	REACTOME_INTERACTIONS_OF_VPR_WITH_HOST_CELLULAR_PROTEINS	32	-1.03224	-1.27358	-1.37415	-1.23265	957	432	126	597	-0.516803	528		REACTOME_INTERACTIONS_OF_VPR_WITH_HOST_CELLULAR_PROTEINS	http://www.broadinstitute.org/gsea/msigdb/cards/REACTOME_INTERACTIONS_OF_VPR_WITH_HOST_CELLULAR_PROTEINS	NUP50	NUPL2	PSIP1	NUP35	NUP205	NUP210	NUP188	NUP62	SLC25A4	SLC25A5	SLC25A6	HMGA1	NUP43	KPNA1	NUP88	NUP54	NUP133	NUP107	RANBP2	LOC645870	TPR	NUP37	NUP85	NUP214	AAAS	SEH1L	RAE1	BANF1	NUP155	NUP93	NUPL1	POM121	NUP153
472	BRACHAT_RESPONSE_TO_METHOTREXATE_DN	26	-1.22662	-1.14081	-1.21053	-1.31206	550	719	381	465	-0.530222	528.75		BRACHAT_RESPONSE_TO_METHOTREXATE_DN	http://www.broadinstitute.org/gsea/msigdb/cards/BRACHAT_RESPONSE_TO_METHOTREXATE_DN	AK4	FKBP3	CORO7	EMILIN2	HMGCS1	PPIA	ANXA4	SLC25A1	GPI	HIGD1A	CTAGE5	IFITM3	STMN1	C11orf73	BCL2	PDK3	NDUFV3	ENO3	STAT5A	IFITM2	GAPDH	BNIP3L	OSTF1	MT1E	SASH3	ALDOA	ENO1
473	JIANG_HYPOXIA_VIA_VHL	32	-1.17473	-1.36751	-1.07639	-1.27616	659	279	661	519	-0.0272932	529.5		JIANG_HYPOXIA_VIA_VHL	http://www.broadinstitute.org/gsea/msigdb/cards/JIANG_HYPOXIA_VIA_VHL	MCM4	TES	MRPS6	IRF2BPL	PECR	LSM3	AIMP1	PTBP1	POLD1	PPP1CB	RAB14	SPATS2L	SET	WBP5	SCARB2	CANX	TRAPPC2L	MRPL41	SLC3A2	PPP2R5D	RPL21	DGCR6L	ENO2	KBTBD2	HIRIP3	UACA	EWSR1	RPLP0	SERBP1	C6orf106	GMFB	MRPL53	CKAP4	GTF2A2
474	NAKAMURA_CANCER_MICROENVIRONMENT_DN	45	-1.13758	-1.30994	-1.05891	-1.4022	719	364	717	326	-0.493889	531.5		NAKAMURA_CANCER_MICROENVIRONMENT_DN	http://www.broadinstitute.org/gsea/msigdb/cards/NAKAMURA_CANCER_MICROENVIRONMENT_DN	CDC20	RFC4	RFC5	CTH	SLC30A5	BCAT1	TCP1	AURKA	MARS	RIPK2	BUB1	ASNS	FANCI	CDC6	KIF2C	NDUFA9	HOMER2	CDCA2	IARS	PSAT1	CCNB2	SYNCRIP	TMEM48	COTL1	PA2G4	TXNRD1	PSMG1	TNS3	C15orf23	LSM4	SPAG5	DHRS3	KLHL5	SHROOM3
475	REACTOME_NUCLEOTIDE_EXCISION_REPAIR	49	-1.28063	-1.14216	-1.07992	-1.40697	440	718	655	314	-0.303291	531.75		REACTOME_NUCLEOTIDE_EXCISION_REPAIR	http://www.broadinstitute.org/gsea/msigdb/cards/REACTOME_NUCLEOTIDE_EXCISION_REPAIR	CDK7	POLD3	ERCC8	DDB1	DDB2	ERCC1	ERCC2	ERCC3	ERCC4	ERCC5	ERCC6	GTF2H1	GTF2H2	GTF2H3	GTF2H4	LIG1	MNAT1	PCNA	POLD1	POLD2	POLE	POLE2	POLR2A	POLR2B	POLR2C	POLR2D	POLR2E	POLR2F	POLR2G	POLR2H	POLR2I	POLR2J	POLR2K	POLR2L
476	REACTOME_EXTENSION_OF_TELOMERES	26	-1.16588	-1.12889	-1.1951	-1.41332	673	755	405	301	-0.878961	533.5		REACTOME_EXTENSION_OF_TELOMERES	http://www.broadinstitute.org/gsea/msigdb/cards/REACTOME_EXTENSION_OF_TELOMERES	POLD3	RUVBL2	DKC1	DNA2	FEN1	POLA2	LIG1	PCNA	POLA1	POLD1	POLD2	POLE	POLE2	WRAP53	PRIM1	PRIM2	NHP2	POLD4	RFC2	RFC3	RFC4	RFC5	RPA1	RPA2	RPA3	TERT	RUVBL1
477	REACTOME_MEIOSIS	70	-1.13124	-1.14708	-1.28031	-1.31578	731	710	239	461	-0.711375	535.25		REACTOME_MEIOSIS	http://www.broadinstitute.org/gsea/msigdb/cards/REACTOME_MEIOSIS	RAD50	CDK2	CDK4	STAG1	SYCP2	STAG3	STAG2	DIDO1	DMC1	HIST4H4	HIST2H3C	HIST3H2BB	SYNE2	SYNE1	SPO11	HIST1H2BA	SUN2	POT1	TINF2	MLH3	SMC1B	HIST1H2AE	HIST1H2AD	H2AFX	H2AFZ	HIST1H2BD	HIST1H2BB	H3F3A	H3F3B	HSPA2	HIST2H3A	H3F3AP5	LMNA	LMNB1
478	GARGALOVIC_RESPONSE_TO_OXIDIZED_PHOSPHOLIPIDS_YELLOW_DN	23	-1.54735	-1.36834	-1.01252	-1.0722	98	275	843	928	0.959495	536		GARGALOVIC_RESPONSE_TO_OXIDIZED_PHOSPHOLIPIDS_YELLOW_DN	http://www.broadinstitute.org/gsea/msigdb/cards/GARGALOVIC_RESPONSE_TO_OXIDIZED_PHOSPHOLIPIDS_YELLOW_DN	B3GNT5	C5orf13	PML	PCTP	CCDC85B	LPCAT1	C22orf29	ZNF827	C16orf88	ZMYND8	DENND5B	TMEM50B	RGS3	GEMIN4	C17orf90	PIK3R2	B4GALT5	SLC30A1	ZNF18	PATZ1	C7orf68	RGL1	RNF145
479	LIU_COMMON_CANCER_GENES	71	-1.11841	-1.16833	-1.27922	-1.28429	758	645	241	502	-0.678137	536.5		LIU_COMMON_CANCER_GENES	http://www.broadinstitute.org/gsea/msigdb/cards/LIU_COMMON_CANCER_GENES	DDX59	SPG21	TLE1	F7	GTSE1	NSMCE2	UBXN2A	RPL34	C18orf45	INTS4	RPL35A	SYNCRIP	RAB11FIP1	PRDX2	UACA	LOC340085	CCDC152	DCAF6	HAUS2	PGF	ATP6V0A1	PDE4C	NOP56	CPNE9	KIAA0101	SFTPB	DLGAP4	FGFR1	C1orf191	NUMBL	SERP1	ATP8B1	SLFN5	SLC35E1
480	HEIDENBLAD_AMPLICON_8Q24_UP	36	-1.24252	-1.17121	-1.23644	-1.20204	525	643	325	662	0.0775341	538.75		HEIDENBLAD_AMPLICON_8Q24_UP	http://www.broadinstitute.org/gsea/msigdb/cards/HEIDENBLAD_AMPLICON_8Q24_UP	SLC16A1	C1orf96	MTA3	C2orf61	PDK1	ZNF621	LOC100505696	MAP4	IFRD2	MAPKAPK3	SMN2	C5orf44	GTF2H2	CDC25C	MGAT1	TINAG	HIST1H2AM	MYO6	C8orf76	ALAD	UBE2R2	UNC13B	TMEM38B	ABL1	TUBBP5	SLC36A4	TROAP	MED6	AHSA1	ALKBH1	DYNC1H1	BAG5	AEN	DNASE1
481	MARCHINI_TRABECTEDIN_RESISTANCE_UP	21	-1.09937	-1.4198	-1.25832	-1.09547	790	211	279	880	0.126945	540		MARCHINI_TRABECTEDIN_RESISTANCE_UP	http://www.broadinstitute.org/gsea/msigdb/cards/MARCHINI_TRABECTEDIN_RESISTANCE_UP	CSF2RA	AKR1C2	TJP2	DNAJB1	ATP6V0C	GLUL	IFIT1	DUT	YWHAQ	VBP1	AKR1C1	AGT	CRIP2	GDI1	ARHGDIB	IFI6	MIF	ZNF24	AKAP12	MAML3	RAD51C
482	HOLLEMAN_PREDNISOLONE_RESISTANCE_B_ALL_UP	22	-1.14994	-1.20824	-1.30009	-1.1882	697	571	211	689	-0.217372	542		HOLLEMAN_PREDNISOLONE_RESISTANCE_B_ALL_UP	http://www.broadinstitute.org/gsea/msigdb/cards/HOLLEMAN_PREDNISOLONE_RESISTANCE_B_ALL_UP	POLDIP3	C7orf26	HNRNPR	PRPF18	NTAN1	WAC	CS	SNX3	OTUB1	UBE2Q1	HDGF	CTCF	KIAA0922	HNRNPUL1	SUMO2	PCBP1	PSRC1	SMARCB1	MED28	THAP11	AES	CDK2AP1
483	FERRANDO_T_ALL_WITH_MLL_ENL_FUSION_DN	79	-1.11349	-1.14642	-1.16701	-1.47263	769	712	461	227	-0.972618	542.25		FERRANDO_T_ALL_WITH_MLL_ENL_FUSION_DN	http://www.broadinstitute.org/gsea/msigdb/cards/FERRANDO_T_ALL_WITH_MLL_ENL_FUSION_DN	PTP4A2	PLCB2	PSMA6	MYC	ATP5G3	SLC29A1	KPNB1	EEF1D	PPP2R2A	DOCK2	BCLAF1	POLA2	RANBP1	SORD	SLC9A1	RFTN1	USP10	SDHA	TOP2A	RPS4Y1	TRIP12	COX8A	BARD1	ACAA2	HPCA	CSE1L	IGFBP2	GLUL	HPRT1	KIAA0101	UBE2C	KHSRP	RRM1	DNTT
484	PID_CIRCADIAN_PATHWAY	15	-1.02708	-1.22035	-1.3357	-1.29188	971	541	161	496	-0.701196	542.25		PID_CIRCADIAN_PATHWAY	http://www.broadinstitute.org/gsea/msigdb/cards/PID_CIRCADIAN_PATHWAY	ATR	NPAS2	PER2	CSNK1E	TIMELESS	ARNTL	BHLHE40	CHEK1	CRY2	NR1D1	WDR5	CRY1	2018-12-01	CLOCK	NONO	PER1
485	BENPORATH_ES_2	26	-1.29645	-1.56518	-0.739807	-1.60688	414	69	1590	98	0.103397	542.75		BENPORATH_ES_2	http://www.broadinstitute.org/gsea/msigdb/cards/BENPORATH_ES_2	TDGF1	DNMT3A	LIN28A	ETV4	GPR19	GJC1	CYP26A1	LPAR4	DTYMK	AEN	L1TD1	RRP9	CLDN6	ORC1	VRTN	EPHX3	HESX1	EPHA1	RBM4	NCAPH	ERCC6L	NANOG	MYBL2	DBNDD1	HELLS	PRDM14	CHEK2	PRKD3	PWP2	CDC25A	DSCC1	TXLNG	ORC2	POU5F1
486	REACTOME_MEIOTIC_RECOMBINATION	47	-1.12715	-1.16384	-1.23466	-1.32504	741	655	331	448	-0.827338	543.75		REACTOME_MEIOTIC_RECOMBINATION	http://www.broadinstitute.org/gsea/msigdb/cards/REACTOME_MEIOTIC_RECOMBINATION	RAD50	CDK2	CDK4	DMC1	HIST4H4	HIST2H3C	HIST3H2BB	SPO11	HIST1H2BA	MLH3	HIST1H2AE	HIST1H2AD	H2AFX	H2AFZ	HIST1H2BD	HIST1H2BB	H3F3A	H3F3B	HIST2H3A	H3F3AP5	MLH1	MRE11A	MSH4	MSH5	NBN	ATM	HIST2H4B	TEX15	PRDM9	RAD51	RAD51C	RBBP8	RPA1	RPA2
487	KYNG_RESPONSE_TO_H2O2_VIA_ERCC6	16	-1.31124	-1.33814	-1.03873	-1.18882	394	321	777	687	0.778681	544.75		KYNG_RESPONSE_TO_H2O2_VIA_ERCC6	http://www.broadinstitute.org/gsea/msigdb/cards/KYNG_RESPONSE_TO_H2O2_VIA_ERCC6	UNG	RCC1	PLXNA1	CRYAB	ORAOV1	RPL7A	OAZ2	CKMT2	CTSS	OR2W3	CDC34	RPL21	CUX1	FLOT2	RPL31	TCF3	DNAJB1
488	MONNIER_POSTRADIATION_TUMOR_ESCAPE_UP	376	-1.17513	-1.15872	-1.24995	-1.24715	657	675	295	565	-0.482802	548		MONNIER_POSTRADIATION_TUMOR_ESCAPE_UP	http://www.broadinstitute.org/gsea/msigdb/cards/MONNIER_POSTRADIATION_TUMOR_ESCAPE_UP	TSC22D1	SEC22C	VPS33A	TRAF2	EIF4G1	VCAN	SUMO3	TFRC	PABPN1	TRAF4	ORAOV1	PRPF4	NCS1	KAT2A	DDX54	SLIT2	PIGL	OTUD7B	MMP2	USP20	RAD23B	EREG	SSX2IP	ANKRD33B	MMD	PPM1F	TEX261	PRR3	HSPA1B	USP19	SETD8	OXR1	GNG12	IL1RL1
489	CHOW_RASSF1_TARGETS_DN	29	-1.41683	-1.42996	-0.884833	-1.23568	224	190	1192	588	0.581006	548.5		CHOW_RASSF1_TARGETS_DN	http://www.broadinstitute.org/gsea/msigdb/cards/CHOW_RASSF1_TARGETS_DN	PTPRN2	PPIB	INO80B	NINJ1	PSMG1	P4HB	CELSR2	HSPA13	PPP1CA	OPTN	ARL1	ICK	EEF1D	SNRPD1	PRKCSH	BCL3	BST2	EXOSC4	NDUFS8	KLHL21	LY6E	CREG1	PYCR1	EBAG9	LRPAP1	POLR2K	RNF114	RUNX3	DDB2
490	ZHAN_MULTIPLE_MYELOMA_MS_DN	40	-1.20404	-1.23166	-1.01979	-1.45037	593	517	829	258	-0.380286	549.25		ZHAN_MULTIPLE_MYELOMA_MS_DN	http://www.broadinstitute.org/gsea/msigdb/cards/ZHAN_MULTIPLE_MYELOMA_MS_DN	OAS3	GPX1	ARHGAP42	ICAM4	FAM133A	APOL1	MRPS31	ISL2	TMEM133	TAF1D	TMEM126A	PRDM5	TLR10	C7orf41	2018-09-09	STK24	PAX5	C11orf73	KIAA1826	PIF1	ZDHHC14	RPS2	KIAA1704	ARHGEF12	SLC16A6	MOB3A	NMRAL1	LOC645212	NPAT	DPP7	SLC35F2	MAGEC1	TMEM123	ZBTB26
491	PID_NEPHRIN_NEPH1_PATHWAY	29	-1.02227	-1.2946	-1.19674	-1.34792	986	398	401	419	-0.755513	551		PID_NEPHRIN_NEPH1_PATHWAY	http://www.broadinstitute.org/gsea/msigdb/cards/PID_NEPHRIN_NEPH1_PATHWAY	AKT1	PIK3R1	KIRREL	NCK1	RAC1	TRPC6	PRKCI	NPHS1	PARD6A	PIK3CD	PIK3R3	FYN	NPHS2	MAP2K4	F2RL2	PIK3CB	WASL	GRB2	TJP1	BAD	JUN	NCK2	CD2AP	MAPK8	PIK3CA	ARRB2	PIK3R2	PLCG1	PRKCZ	MAPK10	MAPK9
492	BANDRES_RESPONSE_TO_CARMUSTIN_MGMT_48HR_DN	124	-1.32985	-1.17327	-1.21272	-1.12086	373	635	376	825	0.64544	552.25		BANDRES_RESPONSE_TO_CARMUSTIN_MGMT_48HR_DN	http://www.broadinstitute.org/gsea/msigdb/cards/BANDRES_RESPONSE_TO_CARMUSTIN_MGMT_48HR_DN	GAMT	PFKM	IKBKG	MYOD1	LRMP	LOXL1	ACTG2	FTL	PRM2	KCNH2	CRYBB1	BICD1	COL9A1	NRTN	IER3	CKM	LAMB3	GRB7	IRS1	CDX4	PPM1G	ADCYAP1	BMP7	FOXJ1	ZBTB17	PCBD1	BRF1	CD151	NDUFC1	BAIAP2	INSIG1	PCDHGC3	MYOG	CTF1
493	KIM_TIAL1_TARGETS	32	-1.26897	-1.1736	-1.08642	-1.29849	467	632	633	486	0.0828284	554.5		KIM_TIAL1_TARGETS	http://www.broadinstitute.org/gsea/msigdb/cards/KIM_TIAL1_TARGETS	DPYD	COX10	UBE2C	ELOVL6	TGFB1I1	NSMCE1	CHEK1	H3F3B	MT1H	CSTB	SMARCE1	MT1X	H2AFY2	LAMA5	NOP10	OS9	COX4I1	F11R	ADSL	GPR56	ARF3	ME2	MVD	MAD1L1	RPL5	WIPF1	SNRPF	FGL1	BDH1	SNRPD3	PLSCR3	SHMT2
494	REACTOME_PACKAGING_OF_TELOMERE_ENDS	27	-1.25733	-1.16308	-1.19145	-1.20319	491	659	412	657	0.262357	554.75		REACTOME_PACKAGING_OF_TELOMERE_ENDS	http://www.broadinstitute.org/gsea/msigdb/cards/REACTOME_PACKAGING_OF_TELOMERE_ENDS	HIST4H4	HIST3H2BB	HIST1H2BA	POT1	TINF2	HIST1H2AE	HIST1H2AD	H2AFX	H2AFZ	HIST1H2BD	HIST1H2BB	TERF2IP	HIST2H4B	ACD	TERF1	TERF2	HIST2H2AA4	HIST3H3	HIST1H4I	HIST1H2AJ	HIST1H2AC	HIST1H2AB	HIST2H2AA3	HIST2H2AC	HIST1H2BG	HIST1H2BL	HIST1H2BN	HIST1H2BM	HIST1H2BF	HIST1H2BE	HIST1H2BH	HIST1H2BI	HIST1H2BC	HIST1H2BO
495	REACTOME_MITOTIC_G1_G1_S_PHASES	122	-1.25182	-1.14979	-1.01549	-1.51493	501	701	841	177	-0.372894	555		REACTOME_MITOTIC_G1_G1_S_PHASES	http://www.broadinstitute.org/gsea/msigdb/cards/REACTOME_MITOTIC_G1_G1_S_PHASES	CDK2	CDK4	CDK6	PSMD14	CDK7	CDKN1A	CDKN1B	CDKN2A	CDKN2B	CDKN2C	CDKN2D	DBF4	CKS1B	LIN54	DHFR	DYRK1A	E2F1	E2F2	E2F3	E2F4	E2F5	ORC6	ORC3	POLA2	FBXO5	PPP2R3B	LIN9	RPA4	HDAC1	MAX	MCM2	MCM3	MCM4	MCM5
496	REACTOME_TRANSCRIPTION_COUPLED_NER_TC_NER	44	-1.27656	-1.13684	-1.04982	-1.41342	451	729	745	300	-0.25912	556.25		REACTOME_TRANSCRIPTION_COUPLED_NER_TC_NER	http://www.broadinstitute.org/gsea/msigdb/cards/REACTOME_TRANSCRIPTION_COUPLED_NER_TC_NER	CDK7	POLD3	ERCC8	ERCC1	ERCC2	ERCC3	ERCC4	ERCC5	ERCC6	GTF2H1	GTF2H2	GTF2H3	GTF2H4	LIG1	MNAT1	PCNA	POLD1	POLD2	POLE	POLE2	POLR2A	POLR2B	POLR2C	POLR2D	POLR2E	POLR2F	POLR2G	POLR2H	POLR2I	POLR2J	POLR2K	POLR2L	XAB2	POLD4
497	REACTOME_TRANSPORT_OF_RIBONUCLEOPROTEINS_INTO_THE_HOST_NUCLEUS	27	-1.04973	-1.23351	-1.33529	-1.20831	908	512	162	644	-0.475158	556.5		REACTOME_TRANSPORT_OF_RIBONUCLEOPROTEINS_INTO_THE_HOST_NUCLEUS	http://www.broadinstitute.org/gsea/msigdb/cards/REACTOME_TRANSPORT_OF_RIBONUCLEOPROTEINS_INTO_THE_HOST_NUCLEUS	NUP50	NUPL2	NUP35	NUP205	NUP210	NUP188	NUP62	NUP43	KPNA1	KPNB1	NUP88	NUP54	NUP133	NUP107	RANBP2	TPR	NUP37	NUP85	NUP214	AAAS	SEH1L	RAE1	NUP155	NUP93	NUPL1	POM121	NUP153
498	REACTOME_MEIOTIC_SYNAPSIS	45	-1.21832	-1.0926	-1.28168	-1.23706	572	838	237	584	-0.295886	557.75		REACTOME_MEIOTIC_SYNAPSIS	http://www.broadinstitute.org/gsea/msigdb/cards/REACTOME_MEIOTIC_SYNAPSIS	STAG1	SYCP2	STAG3	STAG2	DIDO1	HIST4H4	HIST3H2BB	SYNE2	SYNE1	HIST1H2BA	SUN2	POT1	TINF2	SMC1B	HIST1H2AE	HIST1H2AD	H2AFX	H2AFZ	HIST1H2BD	HIST1H2BB	HSPA2	LMNA	LMNB1	SYCP3	TERF2IP	ATR	HIST2H4B	TEX12	RAD21	LOC648152	ACD	LOC651921	BRCA1	SYCP1
499	BERTUCCI_MEDULLARY_VS_DUCTAL_BREAST_CANCER_UP	194	-1.32455	-1.15817	-1.07412	-1.28106	378	677	671	509	0.348299	558.75		BERTUCCI_MEDULLARY_VS_DUCTAL_BREAST_CANCER_UP	http://www.broadinstitute.org/gsea/msigdb/cards/BERTUCCI_MEDULLARY_VS_DUCTAL_BREAST_CANCER_UP	CSDA	FBXL14	FAM26F	CDCP1	RILPL2	EMG1	BTN3A3	OVOS2	C1S	AIFM2	NFKB2	RASGEF1A	C12orf11	BTN3A1	ERO1LB	ZNF512B	ASPHD2	NUP93	CTSS	MAP2K1	PSMA5	PHF19	PIM2	MAGOHB	TAPBPL	GABPB1	RPS21	ETV7	GZMA	NCF1C	CEP55	CBS	PARVB	LAG3
500	ABRAMSON_INTERACT_WITH_AIRE	40	-1.01557	-1.23766	-1.22097	-1.3733	998	503	358	378	-0.864387	559.25		ABRAMSON_INTERACT_WITH_AIRE	http://www.broadinstitute.org/gsea/msigdb/cards/ABRAMSON_INTERACT_WITH_AIRE	SMC3	SUPT16H	RUVBL2	MCM2	PARP1	KPNB1	CAND1	MSH6	EFTUD2	SRSF1	GCN1L1	XPOT	IPO7	HIST1H2BO	DDX5	SRSF2	RAD21	SRSF3	HIST3H3	POLR2A	RANBP9	NOP56	TRIM28	MCM6	XPO1	HIST1H2AC	PRKDC	SNRPD3	C1QBP	PCNA	DDX17	MSH2	POLR2B	TOP2A
501	KOKKINAKIS_METHIONINE_DEPRIVATION_48HR_DN	63	-1.21807	-1.16001	-1.2377	-1.19154	574	668	320	682	-0.018479	561		KOKKINAKIS_METHIONINE_DEPRIVATION_48HR_DN	http://www.broadinstitute.org/gsea/msigdb/cards/KOKKINAKIS_METHIONINE_DEPRIVATION_48HR_DN	UPP1	CDK5	DDIT3	BIRC5	HDAC1	OGG1	NT5C	CALM1	CTH	MDM4	AKAP9	NME1	MET	MPG	CTPS2	IRAK1	SOS2	PDGFD	IGFBP4	SMAD5	ATG9B	IGFBP5	PMVK	PDGFA	DTYMK	IRF7	DNMT1	IFRD1	TK1	MTFMT	RRM1	ECHDC2	NOXA1	GSTK1
502	BIOCARTA_MITOCHONDRIA_PATHWAY	21	-1.20314	-1.20199	-1.21992	-1.17738	596	582	361	709	0.104654	562		BIOCARTA_MITOCHONDRIA_PATHWAY	http://www.broadinstitute.org/gsea/msigdb/cards/BIOCARTA_MITOCHONDRIA_PATHWAY	CASP9	CASP8	CASP7	BCL2	BID	BIK	BCL2L1	BIRC2	APAF1	BAX	BIRC3	XIAP	CASP6	CASP3	DFFA	DIABLO	CYCS	DFFB	ENDOG	BAK1	AIFM1
503	VANTVEER_BREAST_CANCER_BRCA1_UP	34	-1.24057	-1.17061	-1.18302	-1.20826	526	644	433	645	0.183797	562		VANTVEER_BREAST_CANCER_BRCA1_UP	http://www.broadinstitute.org/gsea/msigdb/cards/VANTVEER_BREAST_CANCER_BRCA1_UP	KCNN4	ATAD3A	PIM2	MYC	PACSIN3	UCHL5	TRIP6	WDR43	RRP1B	GLMN	MTF2	SLC11A2	KDM2B	RRP1	IGHM	MYBL1	DNTTIP2	ART3	IRF5	DENND1B	ZNF259	CD19	CCL2	POU2AF1	NTN3	KIAA0020	OGG1	VRK2	SERBP1	REXO2	EML4	EEF1D	VPREB3	PPP1CB
504	NGO_MALIGNANT_GLIOMA_1P_LOH	15	-1.00654	-1.27926	-1.22086	-1.32694	1025	422	360	443	-0.752116	562.5		NGO_MALIGNANT_GLIOMA_1P_LOH	http://www.broadinstitute.org/gsea/msigdb/cards/NGO_MALIGNANT_GLIOMA_1P_LOH	TPM3	RPSA	HSPA5	ANXA2	ENO1B	TPM4	VIM	ENO1	HNRNPK	ECHS1	2018-09-02	PGK1	HSP90AB1	GAPDH	STMN1	P4HB	PARK7
505	JAZAERI_BREAST_CANCER_BRCA1_VS_BRCA2_UP	47	-1.18468	-1.29747	-1.25479	-1.06766	636	390	288	942	0.361671	564		JAZAERI_BREAST_CANCER_BRCA1_VS_BRCA2_UP	http://www.broadinstitute.org/gsea/msigdb/cards/JAZAERI_BREAST_CANCER_BRCA1_VS_BRCA2_UP	NT5DC2	NAGA	MAP2K3	CALU	PEF1	CTNNBL1	PPP2R5A	CXCL5	SLC9A1	TATDN2	GNB2	AKT1	FDFT1	GTPBP1	SF3B4	PPY2	MAPRE1	AFP	UBAP2L	HARS	BAD	PAF1	ACTR1A	SPCS3	NOC2L	MNAT1	TCEB2	KDM5A	COPA	RNF167	IL1B	PAK2	STRN3	NCSTN
506	KAMMINGA_SENESCENCE	38	-1.16783	-1.26763	-1.14261	-1.21523	670	444	519	625	-0.0757361	564.5		KAMMINGA_SENESCENCE	http://www.broadinstitute.org/gsea/msigdb/cards/KAMMINGA_SENESCENCE	KYNU	HMGN1	DHRSX	NOL9	GJB5	FHIT	KIAA0895L	PSD	DAGLB	WHSC2	GNAO1	MLLT6	RABAC1	MKI67	TCEA3	KCP	CPN1	PLEKHA7	SVOP	CCAR1	ID1	QTRT1	PLEKHG2	LOC100506562	SUOX	ELAVL1	EZH2	ABHD8	ARHGAP28	LIN54	THBS4	VPS18	CLK2	ALG10
507	REACTOME_ACTIVATION_OF_CHAPERONE_GENES_BY_XBP1S	44	-1.27039	-1.3124	-1.14136	-1.07831	461	360	522	918	0.80954	565.25		REACTOME_ACTIVATION_OF_CHAPERONE_GENES_BY_XBP1S	http://www.broadinstitute.org/gsea/msigdb/cards/REACTOME_ACTIVATION_OF_CHAPERONE_GENES_BY_XBP1S	CTDSP2	PREB	PDIA6	HYOU1	YIF1A	PDIA5	KDELR3	KLHDC3	ADD1	TPP1	DCTN1	DDX11	EXTL3	SEC31A	SERP1	GSK3A	HDGF	CXXC1	ACADVL	LMNA	DNAJB9	DDX12P	SULT1A4	DNAJB11	FKBP14	WIPI1	PPP2R5B	ARFGAP1	C19orf10	DNAJC3	SRPRB	TSPYL2	SHC1	SRPR
508	NOUZOVA_TRETINOIN_AND_H4_ACETYLATION	131	-1.31047	-1.15568	-1.23223	-1.11003	396	685	340	848	0.542491	567.25		NOUZOVA_TRETINOIN_AND_H4_ACETYLATION	http://www.broadinstitute.org/gsea/msigdb/cards/NOUZOVA_TRETINOIN_AND_H4_ACETYLATION	ORC4	PRRC2C	CLPTM1	MIPOL1	CWF19L1	C4orf21	SHCBP1	RECQL	CAMTA2	LOC100288069	DDX39B	CCNT1	IP6K2	MUL1	PPP2R3C	RECQL5	SPINK13	CHMP4B	SERPINI1	ZNF222	LOC100294145	MYOF	EIF1AD	ATP5SL	CDKAL1	ASTE1	BBS4	GOSR2	BCAR3	RALY	PNPT1	VPS39	CDC123	WSB1
509	YORDY_RECIPROCAL_REGULATION_BY_ETS1_AND_SP100_UP	25	-1.30924	-1.23582	-1.06872	-1.19402	400	507	686	677	0.939797	567.5		YORDY_RECIPROCAL_REGULATION_BY_ETS1_AND_SP100_UP	http://www.broadinstitute.org/gsea/msigdb/cards/YORDY_RECIPROCAL_REGULATION_BY_ETS1_AND_SP100_UP	C16orf57	C9orf140	SIRPA	RAP1GDS1	ARRB1	GPR116	IGFBP6	ATF5	RARA	CDK2	VSIG10	KIAA0494	RASSF2	HMGN4	VPS26B	TACSTD2	C9orf41	NPDC1	SCARA3	SS18L2	NDE1	MEA1	MYCL1	PPP2R1B	ERO1L
510	CHUNG_BLISTER_CYTOTOXICITY_UP	128	-1.23663	-1.2363	-1.03503	-1.32462	535	505	782	451	0.022004	568.25		CHUNG_BLISTER_CYTOTOXICITY_UP	http://www.broadinstitute.org/gsea/msigdb/cards/CHUNG_BLISTER_CYTOTOXICITY_UP	SKA2	PGAP1	ATOX1	SERPING1	ASMTL	PSMC1	GPR137B	NANS	SLC11A2	MDC1	TCF12	GALNT2	RACGAP1	CD3D	RBBP8	NUP37	HCST	CHTOP	MIR155HG	C1orf212	GCHFR	CTSC	LOC728613	FLVCR2	FANCL	ILVBL	GZMB	SNX9	ATF5	SLC1A4	PHYH	CRIP1	CPSF3	EHD4
511	ST_B_CELL_ANTIGEN_RECEPTOR	38	-1.38352	-1.26257	-1.06675	-1.11023	276	455	696	847	0.99648	568.5		ST_B_CELL_ANTIGEN_RECEPTOR	http://www.broadinstitute.org/gsea/msigdb/cards/ST_B_CELL_ANTIGEN_RECEPTOR	CD19	PPP1R13B	VAV1	NFKBIA	SOS1	PRDX1	AKT1	CSK	SOS2	NFKBIB	NFAT5	PIK3R1	AKT3	PIK3CD	MAP2K1	SHC1	BLNK	NFKB2	ITPKB	BCR	RAF1	EPHB2	AKT2	SERPINA4	TONSL	NFKBIE	LYN	GRB2	BTK	PIK3CA	PLCG2	BAD	PI3	MAP2K2
512	NIKOLSKY_BREAST_CANCER_11Q12_Q14_AMPLICON	132	-1.48416	-1.17283	-1.06931	-1.12479	148	639	683	808	0.901102	569.5		NIKOLSKY_BREAST_CANCER_11Q12_Q14_AMPLICON	http://www.broadinstitute.org/gsea/msigdb/cards/NIKOLSKY_BREAST_CANCER_11Q12_Q14_AMPLICON	ANKRD13D	KRTAP5-7	PPME1	RBM4	SYT7	ACTN3	SLCO2B1	DDB1	DAGLA	KRTAP5-10	PAK1	PGM2L1	SPCS2	RCE1	CCDC83	PGA5	LOC653566	TMEM216	BBS1	CAPN5	PITPNM1	NADSYN1	TSKU	MRGPRD	SPTBN2	OR2AT4	THRSP	FGF3	FGF4	CTTN	RIN1	CD248	ACY3	NARS2
513	REACTOME_DIABETES_PATHWAYS	115	-1.17587	-1.31605	-1.12408	-1.16724	656	352	552	731	0.333634	572.75		REACTOME_DIABETES_PATHWAYS	http://www.broadinstitute.org/gsea/msigdb/cards/REACTOME_DIABETES_PATHWAYS	CTDSP2	PREB	PDIA6	HYOU1	EXOC5	IGF2BP1	IGF2BP3	IGF2BP2	YIF1A	PDIA5	KDELR3	EXOC3	EXOSC8	KLHDC3	ADD1	EXOSC6	TPP1	CPE	SLC30A7	EXOC8	CTSG	DCTN1	DDIT3	DDX11	DCP2	EIF2S1	ERN1	EXTL3	F2	SEC31A	DIS3	ATF6	EXOSC7	EXOSC2
514	DARWICHE_SQUAMOUS_CELL_CARCINOMA_UP	123	-1.28843	-1.10445	-1.10573	-1.30448	430	800	588	478	-0.0533521	574		DARWICHE_SQUAMOUS_CELL_CARCINOMA_UP	http://www.broadinstitute.org/gsea/msigdb/cards/DARWICHE_SQUAMOUS_CELL_CARCINOMA_UP	GSK3B	HRC	MCAM	CRELD1	CCDC38	NFE2L2	RPS6KA4	KLK6	TXN	SUN1	BID	HEXA	C11orf34	TP73	LCE3C	RNASE3	KLF13	S100A11	COX5B	TMEM65	PLEKHA4	ENO1	LTBP4	CCT4	SNHG9	SLPI	SOD3	MT1A	RNF19A	KIAA1324	CAPN2	SPIC	ZNRD1-AS1	RYR1
515	REACTOME_METABOLISM_OF_VITAMINS_AND_COFACTORS	50	-1.13994	-1.25569	-1.06942	-1.32497	716	467	682	449	-0.540277	578.5		REACTOME_METABOLISM_OF_VITAMINS_AND_COFACTORS	http://www.broadinstitute.org/gsea/msigdb/cards/REACTOME_METABOLISM_OF_VITAMINS_AND_COFACTORS	NAMPT	GPHN	SLC19A2	SLC46A1	GSTO2	CYB5A	DHFR	CYB5R3	FASN	NMNAT2	QPRT	FPGS	TPK1	MOCS3	NMNAT3	MOCS1	MOCS2	MTHFD1	MTHFR	ENPP1	PANK1	ACP5	MOCOS	PNPO	NADSYN1	PANK4	RFK	PPCDC	AASDHPPT	DHFRP1	SHMT1	NMNAT1	SLC2A1	SLC2A3
516	REACTOME_CELL_CYCLE_MITOTIC	292	-1.19352	-1.10557	-1.08187	-1.45135	613	798	650	256	-0.684687	579.25		REACTOME_CELL_CYCLE_MITOTIC	http://www.broadinstitute.org/gsea/msigdb/cards/REACTOME_CELL_CYCLE_MITOTIC	KIF20A	ACTR1A	AKAP9	CDK2	CDK4	CDK6	PSMD14	CDK7	CDKN1A	CDKN1B	STAG1	CDKN2A	CDKN2B	CDKN2C	CDKN2D	TUBB4A	TUBB4B	ANAPC10	NDC80	TUBGCP3	DCTN2	CENPA	CENPC1	CETN2	POLD3	NUDC	PLK4	STAG2	SDCCAG8	TUBGCP2	DBF4	KIF2C	CNTRL	UBE2C
517	PID_ARF6_DOWNSTREAM_PATHWAY	15	-0.994108	-1.20308	-1.19998	-1.41984	1056	581	392	295	-0.943619	581		PID_ARF6_DOWNSTREAM_PATHWAY	http://www.broadinstitute.org/gsea/msigdb/cards/PID_ARF6_DOWNSTREAM_PATHWAY	RAC1	PLAUR	MAPK3	NME1	ARF1	RHOA	PLD1	RAB11A	KALRN	RAB11FIP3	ARF6	MAPK1	PIP5K1A	PLD2	TIAM1
518	REACTOME_DNA_REPLICATION	176	-1.19641	-1.097	-1.0407	-1.55303	608	823	768	140	-0.607193	584.75		REACTOME_DNA_REPLICATION	http://www.broadinstitute.org/gsea/msigdb/cards/REACTOME_DNA_REPLICATION	KIF20A	CDK2	PSMD14	CDKN1A	CDKN1B	STAG1	NDC80	CENPA	CENPC1	POLD3	NUDC	STAG2	DBF4	KIF2C	ZWINT	PMF1	PSMA8	SPC24	SGOL2	SGOL1	DNA2	E2F1	E2F2	E2F3	SKA1	FEN1	MAPRE1	PSME4	CLASP1	ITGB3BP	ORC6	ORC3	POLA2	CENPI
519	SMITH_TERT_TARGETS_UP	140	-1.17232	-1.20453	-1.14087	-1.24257	665	580	524	574	-0.726117	585.75		SMITH_TERT_TARGETS_UP	http://www.broadinstitute.org/gsea/msigdb/cards/SMITH_TERT_TARGETS_UP	MAPK9	SHMT2	COMMD1	LOC100499177	IFRD1	TGIF1	PSMD11	CCNA1	MARS	PPP1R11	MCFD2	GPKOW	PPP2R2A	NPC1	LMO4	CDKN3	RBM10	CD55	ASNS	PPP2CA	ZNF274	IL13RA2	CYC1	ETV6	ZFP36	NFKB1	INTS9	MTHFD2	NFX1	COL11A1	HYOU1	EGFR	CTAGE5	H1FX
520	KEGG_AMINO_SUGAR_AND_NUCLEOTIDE_SUGAR_METABOLISM	42	-1.42515	-1.24473	-1.03671	-1.10352	216	485	781	867	0.978602	587.25		KEGG_AMINO_SUGAR_AND_NUCLEOTIDE_SUGAR_METABOLISM	http://www.broadinstitute.org/gsea/msigdb/cards/KEGG_AMINO_SUGAR_AND_NUCLEOTIDE_SUGAR_METABOLISM	MPI	GCK	GFPT2	GALK1	GALE	PMM2	PGM2	PMM1	AMDHD2	GNPDA2	GMDS	UXS1	GNPNAT1	NANS	UGDH	CYB5R3	GFPT1	FUK	NANP	CYB5R1	FPGT	HEXB	HEXA	HK2	HK1	HK3	GALT	GNE	NAGK	CHIT1	UAP1	RENBP	CHIA	NPL
521	ZHAN_V2_LATE_DIFFERENTIATION_GENES	43	-1.07069	-1.32284	-1.23281	-1.12117	854	341	337	821	-0.0461503	588.25		ZHAN_V2_LATE_DIFFERENTIATION_GENES	http://www.broadinstitute.org/gsea/msigdb/cards/ZHAN_V2_LATE_DIFFERENTIATION_GENES	PCBD1	IRAK1	EZH2	PIP5K1B	TRAC	DDX10	RTF1	SLC2A5	SRSF7	CDK7	ATP1B3	EIF4B	TWF1	NFE2L2	KLF6	FBP1	AKR1B1	EIF1	FPGS	IL2RG	NCSTN	NCOA4	OAT	WTAP	CDKN3	H2AFX	RGS16	SC5DL	CTSS	HIST1H2BG	PEX5	BIK	IRF1	PLP2
522	BANDRES_RESPONSE_TO_CARMUSTIN_MGMT_24HR_DN	24	-1.36553	-1.15484	-1.16856	-1.08543	304	687	459	906	0.773273	589		BANDRES_RESPONSE_TO_CARMUSTIN_MGMT_24HR_DN	http://www.broadinstitute.org/gsea/msigdb/cards/BANDRES_RESPONSE_TO_CARMUSTIN_MGMT_24HR_DN	SLC30A3	HAGH	GABRA2	MED1	HADH	GAST	GOLGA2	SPRR2B	SPEG	GPR37	TNFRSF11B	MDK	DHX16	RIT2	IKBKG	ADRA1B	RAD51	TRAF1	ICAM5	NRTN	SORBS2	ACTN1	ARTN	ARPC2	COL9A1	MSR1	PZP	GTF2F1	TLE3	PFN1	RGR	TSPAN4	STXBP2
523	CHIANG_LIVER_CANCER_SUBCLASS_UNANNOTATED_DN	189	-1.14468	-1.16574	-1.07628	-1.39884	707	652	662	336	-0.835075	589.25		CHIANG_LIVER_CANCER_SUBCLASS_UNANNOTATED_DN	http://www.broadinstitute.org/gsea/msigdb/cards/CHIANG_LIVER_CANCER_SUBCLASS_UNANNOTATED_DN	TPD52L1	SNX2	PRKAB1	SF3B14	AQP11	MRPL39	MRPL44	HNRNPA0	CDK1	LYZ	FKBP11	GPR160	GMNN	PRPS1	S100A10	TM9SF2	STT3A	WDR61	PSMD10	MRPS23	CTNNAL1	FEN1	COPA	H2AFZ	MAPRE1	MED21	PRDX4	FUCA2	TAB2	CNN3	NONO	SNX7	CLNS1A	RAE1
524	PENG_LEUCINE_DEPRIVATION_UP	130	-1.47024	-1.23828	-1.08765	-1.01259	167	501	629	1067	0.980555	591		PENG_LEUCINE_DEPRIVATION_UP	http://www.broadinstitute.org/gsea/msigdb/cards/PENG_LEUCINE_DEPRIVATION_UP	CLIC4	GCHFR	CTAGE5	PTPLB	CKB	KHSRP	PHGDH	KIAA1522	SLC3A2	TRAPPC6A	EIF4EBP1	BMI1	CGB1	USF2	MARS	CLCN6	HDAC5	BMP7	RASGRP3	KLHL35	LAPTM5	GUSBP11	CBX5	RAB3GAP1	SURF1	MTHFD2	BCL7A	TRIB2	TNNT1	H1FX	DDX46	IGHD	RNF187	LCK
525	BIOCARTA_MTOR_PATHWAY	23	-1.13635	-1.2504	-1.18942	-1.14848	721	477	416	762	0.0462826	594		BIOCARTA_MTOR_PATHWAY	http://www.broadinstitute.org/gsea/msigdb/cards/BIOCARTA_MTOR_PATHWAY	PTEN	PDK2	TSC2	PDPK1	EIF3A	EIF4G3	AKT1	MTOR	PIK3CA	EIF4G2	MKNK1	RPS6KB1	FKBP1A	EIF4G1	TSC1	EIF4A1	PPP2CA	EIF4A2	EIF4B	EIF4E	EIF4EBP1	PIK3R1	RPS6
526	REACTOME_ANTIVIRAL_MECHANISM_BY_IFN_STIMULATED_GENES	65	-1.14009	-1.10521	-1.25589	-1.23985	715	799	285	579	-0.528159	594.5		REACTOME_ANTIVIRAL_MECHANISM_BY_IFN_STIMULATED_GENES	http://www.broadinstitute.org/gsea/msigdb/cards/REACTOME_ANTIVIRAL_MECHANISM_BY_IFN_STIMULATED_GENES	NUP50	NUPL2	USP18	NUP35	EIF4A1	EIF4A2	EIF4E	EIF4G1	EIF4G2	NUP205	FLNB	NUP210	NUP188	DDX58	NUP62	ARIH1	EIF4E3	IFIT1	NUP43	IRF3	JAK1	KPNA1	KPNB1	KPNA2	KPNA3	KPNA4	KPNA5	MX1	MX2	NEDD4	NUP88	HERC5	PIN1	PLCG1
527	REACTOME_GLOBAL_GENOMIC_NER_GG_NER	33	-1.23074	-1.1115	-1.0789	-1.36016	545	785	658	397	-0.446512	596.25		REACTOME_GLOBAL_GENOMIC_NER_GG_NER	http://www.broadinstitute.org/gsea/msigdb/cards/REACTOME_GLOBAL_GENOMIC_NER_GG_NER	CDK7	POLD3	DDB1	DDB2	ERCC1	ERCC2	ERCC3	ERCC4	ERCC5	GTF2H1	GTF2H2	GTF2H3	GTF2H4	LIG1	MNAT1	PCNA	POLD1	POLD2	POLE	POLE2	POLD4	RAD23B	RFC2	RFC3	RFC4	RFC5	RPA1	RPA2	RPA3	LOC652672	LOC652857	GTF2H2B	XPA	XPC
528	HUTTMANN_B_CLL_POOR_SURVIVAL_UP	246	-1.39019	-1.26793	-1.14928	-0.949382	263	443	506	1173	0.905857	596.25		HUTTMANN_B_CLL_POOR_SURVIVAL_UP	http://www.broadinstitute.org/gsea/msigdb/cards/HUTTMANN_B_CLL_POOR_SURVIVAL_UP	SGSM2	CR2	CDKN1A	DMD	ZBTB48	NCF2	KIAA0895	AEBP1	TM7SF2	CDC37	ZFP112	ANXA1	OGDH	MAN1B1	TRIM2	RCAN3	YES1	NUMA1	FADS1	ARHGAP44	AKAP12	GRN	S100A13	DAPK3	ENOSF1	HLA-G	FAM89B	ZYX	ST6GALNAC4	MAD1L1	GGA3	C19orf6	LILRB4	GM2A
529	PUJANA_BRCA2_PCC_NETWORK	402	-1.15183	-1.09698	-1.1184	-1.40749	693	824	563	313	-0.829733	598.25		PUJANA_BRCA2_PCC_NETWORK	http://www.broadinstitute.org/gsea/msigdb/cards/PUJANA_BRCA2_PCC_NETWORK	PRIM1	RAD54L	FZD2	FADS1	NCK1	NFATC2IP	PEX1	RAG2	FUBP1	DCP2	CLINT1	MYBL1	CHEK2	SMC2	TOP2A	POLR2B	TMF1	GLMN	MAP2K6	WDHD1	TBCD	WHSC2	SUZ12	HSF2	HMGCS1	PPP2R5C	BLMH	PRPF4B	ABCB7	CTPS	RBBP4	CASP2	AURKA	CCR9
530	OKAWA_NEUROBLASTOMA_1P36_31_DELETION	20	-1.24835	-1.07927	-1.21752	-1.21287	507	887	367	633	-0.0829893	598.5		OKAWA_NEUROBLASTOMA_1P36_31_DELETION	http://www.broadinstitute.org/gsea/msigdb/cards/OKAWA_NEUROBLASTOMA_1P36_31_DELETION	RPL22	PLEKHG5	ACOT7	PHF13	TNFRSF25	KLHL21	CHD5	DNAJC11	AJAP1	KCNAB2	ICMT	CAMTA1	TAS1R1	THAP3	NPHP4	RNF207	HES2	NOL9	ESPN	HES3	ZBTB48	GPR153
531	REACTOME_GLUCOSE_TRANSPORT	33	-1.08107	-1.25377	-1.24294	-1.1341	825	472	309	790	-0.138289	599		REACTOME_GLUCOSE_TRANSPORT	http://www.broadinstitute.org/gsea/msigdb/cards/REACTOME_GLUCOSE_TRANSPORT	NUP50	NUPL2	NUP35	NUP205	NUP210	NUP188	NUP62	G6PC	SLC37A4	GCK	GCKR	HK1	HK2	HK3	NUP43	NUP88	NUP54	NUP133	NUP107	G6PC2	RANBP2	SLC2A1	SLC2A2	SLC2A3	SLC2A4	TPR	NUP37	NUP85	NUP214	AAAS	SEH1L	RAE1	G6PC3	NUP155
532	KEGG_NUCLEOTIDE_EXCISION_REPAIR	43	-1.17747	-1.15814	-1.08971	-1.31819	651	678	623	459	-0.82762	602.75		KEGG_NUCLEOTIDE_EXCISION_REPAIR	http://www.broadinstitute.org/gsea/msigdb/cards/KEGG_NUCLEOTIDE_EXCISION_REPAIR	MNAT1	POLE4	ERCC4	POLE3	ERCC3	ERCC6	ERCC5	GTF2H5	POLD4	ERCC2	RFC4	CETN2	RFC5	RPA1	RAD23B	RBX1	DDB2	RPA3	POLD3	RPA2	RAD23A	PCNA	RPA4	DDB1	POLE2	ERCC1	POLD1	POLD2	POLE	RFC1	RFC3	RFC2	XPC	XPA
533	REACTOME_TAK1_ACTIVATES_NFKB_BY_PHOSPHORYLATION_AND_ACTIVATION_OF_IKKS_COMPLEX	22	-1.18863	-1.15936	-1.21928	-1.15009	622	672	362	759	0.0763328	603.75		REACTOME_TAK1_ACTIVATES_NFKB_BY_PHOSPHORYLATION_AND_ACTIVATION_OF_IKKS_COMPLEX	http://www.broadinstitute.org/gsea/msigdb/cards/REACTOME_TAK1_ACTIVATES_NFKB_BY_PHOSPHORYLATION_AND_ACTIVATION_OF_IKKS_COMPLEX	NOD1	TAB1	CHUK	AGER	TAB2	TAB3	HMGB1	APP	IKBKB	IRAK1	IRAK2	NFKB2	NFKBIA	NFKBIB	RELA	S100A12	S100B	SAA1	NOD2	MAP3K7	TRAF6	IKBKG	RIPK2
534	REACTOME_REGULATION_OF_GLUCOKINASE_BY_GLUCOKINASE_REGULATORY_PROTEIN	25	-1.04309	-1.20034	-1.29377	-1.18929	928	585	218	685	-0.479804	604		REACTOME_REGULATION_OF_GLUCOKINASE_BY_GLUCOKINASE_REGULATORY_PROTEIN	http://www.broadinstitute.org/gsea/msigdb/cards/REACTOME_REGULATION_OF_GLUCOKINASE_BY_GLUCOKINASE_REGULATORY_PROTEIN	NUP50	NUPL2	NUP35	NUP205	NUP210	NUP188	NUP62	GCK	GCKR	NUP43	NUP88	NUP54	NUP133	NUP107	RANBP2	TPR	NUP37	NUP85	NUP214	AAAS	SEH1L	RAE1	NUP155	NUP93	NUPL1	POM121	NUP153
535	PID_RB_1PATHWAY	61	-1.0122	-1.1365	-1.19882	-1.43338	1010	732	397	279	-0.984481	604.5		PID_RB_1PATHWAY	http://www.broadinstitute.org/gsea/msigdb/cards/PID_RB_1PATHWAY	PPP2CA	SMARCB1	TGFB2	RBP2	CCNE1	CDKN1A	RAF1	JUN	BRD2	BGLAP	CREBBP	CBX4	CEBPA	CDK4	SPI1	TBP	ATF2	RUNX2	SMARCA4	MAPK14	TFDP1	DNMT1	CKM	CTBP1	ATF7	E2F2	PAX3	MITF	UBTF	MET	SUV39H1	SFTPD	MAPK11	CCND3
536	KYNG_ENVIRONMENTAL_STRESS_RESPONSE_UP	55	-1.03028	-1.14902	-1.30451	-1.25926	963	704	202	550	-0.706768	604.75	AUTOSIS	KYNG_ENVIRONMENTAL_STRESS_RESPONSE_UP	http://www.broadinstitute.org/gsea/msigdb/cards/KYNG_ENVIRONMENTAL_STRESS_RESPONSE_UP	ZFP36L1	TXNRD2	TP53I11	POMP	AP3B2	HLA-DQA1	GALNT2	OAZ1	ALDH3B2	TPR	FGFR4	ANXA1	HNRNPA2B1	EFNB1	UGCG	ATP5I	MT1X	NDRG1	CALU	IGFBP3	CTGF	DAXX	RHOB	PRDX4	LCK	EIF3L	MARK3	BNIP3L	CXCL2	SGCB	GOLGA4	FN1	TBCA	CYCS
537	KEGG_DRUG_METABOLISM_OTHER_ENZYMES	31	-1.27896	-1.11081	-1.23797	-1.10414	445	790	319	865	0.385709	604.75		KEGG_DRUG_METABOLISM_OTHER_ENZYMES	http://www.broadinstitute.org/gsea/msigdb/cards/KEGG_DRUG_METABOLISM_OTHER_ENZYMES	XDH	CYP3A5	UGT2B28	UPB1	CYP3A4	GMPS	UPP2	HPRT1	CDA	GUSB	IMPDH1	IMPDH2	CES2	UCKL1	UGT2B11	TPMT	NAT1	CES5A	CYP2A13	UGT2A3	UGT1A4	CYP3A7	UGT1A1	UGT1A3	UGT1A10	UGT1A8	UGT1A7	ITPA	UGT1A6	UGT1A5	CYP2A6	CYP2A7	DPYS	TYMP
538	TOYOTA_TARGETS_OF_MIR34B_AND_MIR34C	419	-1.17592	-1.1447	-1.07895	-1.36211	655	715	657	393	-0.756423	605		TOYOTA_TARGETS_OF_MIR34B_AND_MIR34C	http://www.broadinstitute.org/gsea/msigdb/cards/TOYOTA_TARGETS_OF_MIR34B_AND_MIR34C	PHLDB2	DNA2	STRBP	AFG3L2	IQCC	POLD3	TNFRSF21	C2CD2	MED28	TUBGCP3	RAN	RAB3D	RRM2	XPO5	MRRF	XPO6	FLJ36840	WBSCR16	RPIA	BGLAP	ANAPC7	ZMYND19	RAVER2	RNASEH1	DPY19L1P1	USP14	CCT6P1	SRSF10	ZNF544	RAD54L2	CDC25A	TSEN54	C1orf21	C6orf89
539	HOSHIDA_LIVER_CANCER_SUBCLASS_S2	109	-1.21875	-1.12106	-1.22797	-1.16423	570	772	347	735	0.0466513	606		HOSHIDA_LIVER_CANCER_SUBCLASS_S2	http://www.broadinstitute.org/gsea/msigdb/cards/HOSHIDA_LIVER_CANCER_SUBCLASS_S2	CSE1L	ATXN10	RPS5	MAPK6	BCLAF1	HMGCR	CASC3	UBE2K	TPR	FBL	RRP1B	RPS25	BCAM	TTC3	PRDX3	IGF2R	ERBB3	GTF2I	SUZ12	PEG3	CDK6	EIF4A2	CPD	RPS19	RAB4A	RPL31	ABCD3	HELZ	AHCY	GTF3C2	ADD3	SMARCC1	PPP2R1A	HNRNPU
540	HUANG_GATA2_TARGETS_DN	67	-1.08469	-1.33569	-1.05777	-1.24387	816	325	720	571	-0.205202	608		HUANG_GATA2_TARGETS_DN	http://www.broadinstitute.org/gsea/msigdb/cards/HUANG_GATA2_TARGETS_DN	E2F2	DCTD	NSF	NOMO1	PARM1	PDCD4	LMO2	EXOC3L4	GUCY1A3	AURKA	SLC2A3	NT5C3	ARHGAP29	SLAMF1	PFAS	DARC	MRVI1	ETF1	IPO11	PIGT	ST3GAL6	PHLDA1	SHMT2	EIF3D	ZFPM1	PDGFB	LAT	GBX2	MTHFD2	TFRC	SEMA4B	FAM3C	GATA2	DIAPH3
541	DARWICHE_PAPILLOMA_RISK_HIGH_UP	122	-1.25645	-1.14961	-1.02394	-1.34153	494	703	816	424	-0.068888	609.25		DARWICHE_PAPILLOMA_RISK_HIGH_UP	http://www.broadinstitute.org/gsea/msigdb/cards/DARWICHE_PAPILLOMA_RISK_HIGH_UP	ART5	IL1B	IFITM3	EEF1D	KPRP	S100A11	DRD5	NEK4	SERPINB4	SAMHD1	CACYBP	HAMP	SUCLG2	LYPD2	SNHG3	NCAN	AXL	NCL	VPS37A	C6orf162	RASIP1	PMEPA1	IDE	ACAN	ENO1	STX16	CCDC38	DYNLL1	CLVS1	TP73	SSU72	MCAM	ENG	CHPT1
542	CUI_TCF21_TARGETS_2_UP	404	-1.26208	-1.20556	-0.904219	-1.46207	484	576	1141	242	-0.0546209	610.75		CUI_TCF21_TARGETS_2_UP	http://www.broadinstitute.org/gsea/msigdb/cards/CUI_TCF21_TARGETS_2_UP	CLEC11A	AKR7A2	GRIP1	GRWD1	LGALS1	CLSTN2	HMGA2	CCNB2	SMCHD1	FAM132A	SPSB4	ARSB	SPC24	UTP15	EDNRA	LRRC56	MEX3A	PHGDH	CYP7B1	ZKSCAN1	NR2F2	SOX11	GUK1	WNT8B	FAM64A	ZMIZ1	XRCC1	POLD2	FAP	NEURL	LUM	MIF	LSM3	CCND2
543	ZHAN_MULTIPLE_MYELOMA_SUBGROUPS	30	-1.2289	-1.24532	-1.01235	-1.24579	548	483	846	568	0.339922	611.25		ZHAN_MULTIPLE_MYELOMA_SUBGROUPS	http://www.broadinstitute.org/gsea/msigdb/cards/ZHAN_MULTIPLE_MYELOMA_SUBGROUPS	CKS1B	CHAF1A	SNRPC	MAZ	CCT4	EIF2B1	TYMS	EIF2S1	SNRPD3	CSNK2B	UBE2V2	ACO2	UGP2	CDC6	FKBP1A	MTIF2	EWSR1	C1D	PRIM1	PRKDC	POLD2	TMEM131	PSMD14	MSH2	SUMO1	XRCC6	FNTA	DFFA	EZH2	RANBP1
544	KEGG_MISMATCH_REPAIR	22	-1.08223	-1.12982	-1.10543	-1.42839	822	753	590	284	-0.957958	612.25		KEGG_MISMATCH_REPAIR	http://www.broadinstitute.org/gsea/msigdb/cards/KEGG_MISMATCH_REPAIR	MLH3	POLD1	MLH1	POLD2	RFC1	MSH2	RFC3	RFC2	MSH3	POLD4	PMS2	RFC4	LIG1	RFC5	RPA1	MSH6	RPA3	POLD3	RPA2	PCNA	SSBP1	RPA4	EXO1
545	REACTOME_NEP_NS2_INTERACTS_WITH_THE_CELLULAR_EXPORT_MACHINERY	27	-1.01645	-1.17161	-1.33151	-1.20438	993	641	165	654	-0.566271	613.25		REACTOME_NEP_NS2_INTERACTS_WITH_THE_CELLULAR_EXPORT_MACHINERY	http://www.broadinstitute.org/gsea/msigdb/cards/REACTOME_NEP_NS2_INTERACTS_WITH_THE_CELLULAR_EXPORT_MACHINERY	NUP50	NUPL2	NUP35	NUP205	NUP210	NUP188	NUP62	NUP43	NUP88	NUP54	NUP133	NUP107	RAN	RANBP2	TPR	XPO1	NUP37	NUP85	NUP214	AAAS	SEH1L	RAE1	NUP155	NUP93	NUPL1	POM121	NUP153
546	WEIGEL_OXIDATIVE_STRESS_RESPONSE	35	-1.31056	-1.23597	-0.985075	-1.2135	395	506	924	632	0.639071	614.25	AUTOSIS	WEIGEL_OXIDATIVE_STRESS_RESPONSE	http://www.broadinstitute.org/gsea/msigdb/cards/WEIGEL_OXIDATIVE_STRESS_RESPONSE	XIAP	ID1	C6orf108	ITGB6	LCAT	CASK	GNAS	ZNF91	COMT	BAX	IGFBP2	NFKB1	NFIX	APP	MCM4	DAPK1	CAPNS1	NF2	AMPH	ARHGDIA	NR2F6	IER3	RBL2	CUX1	HMGA1	PIK3R2	BNIP3	CCNA2	POLD1	ADORA1	MAP2K5	JUND	CDH3	ITGA5
547	FRASOR_RESPONSE_TO_SERM_OR_FULVESTRANT_DN	50	-1.18607	-1.2411	-0.957788	-1.38994	628	492	992	347	-0.160186	614.75		FRASOR_RESPONSE_TO_SERM_OR_FULVESTRANT_DN	http://www.broadinstitute.org/gsea/msigdb/cards/FRASOR_RESPONSE_TO_SERM_OR_FULVESTRANT_DN	AURKA	CAP2	TTLL4	RNF126	CKS1B	CDC20	BRPF1	MTHFD1	CDC25B	E2F1	BLM	WEE1	CCNA2	RRM1	RFC5	KIF2C	CHAF1A	HOXA11	CDKN2C	MYB	PRIM1	FADS3	POLRMT	MAZ	NUDT1	MYC	SDCBP2	RNASEH2A	TIMELESS	BARD1	POLA2	CDK1	NFRKB	GAL
548	CHENG_IMPRINTED_BY_ESTRADIOL	99	-1.18856	-1.25487	-1.108	-1.14011	623	469	583	784	0.591322	614.75		CHENG_IMPRINTED_BY_ESTRADIOL	http://www.broadinstitute.org/gsea/msigdb/cards/CHENG_IMPRINTED_BY_ESTRADIOL	C6orf174	C11orf30	CERS1	PITX1	MRPS2	SCD5	LRRTM1	WNT5A	MXI1	TBX5	ZNF384	ZNF687	TMCO1	ZNF420	RECQL	ZNF467	A1BG	NDUFA4L2	LHX6	YBX1	DUSP5P	FEM1A	POLR2F	CLASP1	DDX50	ZNF496	GSC	C9orf167	IRAK2	THRB	FBXL18	LAMA5	LRRC45	OTX1
549	WATANABE_RECTAL_CANCER_RADIOTHERAPY_RESPONSIVE_UP	102	-1.16976	-1.2409	-1.11586	-1.16671	668	495	569	732	0.327374	616		WATANABE_RECTAL_CANCER_RADIOTHERAPY_RESPONSIVE_UP	http://www.broadinstitute.org/gsea/msigdb/cards/WATANABE_RECTAL_CANCER_RADIOTHERAPY_RESPONSIVE_UP	BTN3A1	WHSC2	GAS6	TRIM44	DDB1	DDR1	ATP5I	PCK1	MRPL12	PPID	DUSP3	RPL38	DNAJC7	PDHB	B2M	REG1B	SUMO4	HIPK1	IVNS1ABP	MANF	PDXDC1	NDUFB5	CDH1	KDR	PIP5K1B	CTSA	ARF4	HRH1	PYGB	CUL4B	IDH3G	RPS27	CHIT1	SEL1L3
550	KEGG_BASAL_TRANSCRIPTION_FACTORS	33	-1.1804	-1.04432	-1.20239	-1.30686	645	969	388	475	-0.549258	619.25		KEGG_BASAL_TRANSCRIPTION_FACTORS	http://www.broadinstitute.org/gsea/msigdb/cards/KEGG_BASAL_TRANSCRIPTION_FACTORS	TBPL2	TAF1L	TAF2	TAF4	TAF7L	TAF1	TAF9B	GTF2A1L	STON1	TBP	GTF2A1	GTF2B	GTF2A2	TAF11	TAF12	TAF5L	TAF13	GTF2IRD1	TAF9	TAF10	GTF2H2	LOC391764	TAF7	GTF2H1	TAF6L	GTF2F2	GTF2F1	GTF2E2	TAF4B	TAF6	GTF2E1	TAF5	GTF2I	GTF2H4
551	HAMAI_APOPTOSIS_VIA_TRAIL_DN	155	-1.35364	-1.21422	-0.929576	-1.26593	322	555	1059	544	0.484543	620	APOPTOSIS	HAMAI_APOPTOSIS_VIA_TRAIL_DN	http://www.broadinstitute.org/gsea/msigdb/cards/HAMAI_APOPTOSIS_VIA_TRAIL_DN	PCDHB2	PRDM13	SLC27A5	GFOD1	TNNT1	ICAM3	CFD	SERPINB1	NOL3	GDF15	KISS1R	DEF6	ADA	MDK	SRD5A3	SLC1A5	MAGEC1	FZD9	TNNI3	HLA-DRB3	TERT	TRIM46	PYCR1	FBLN1	GRIN1	PACSIN3	ALDOC	H1FX	SAC3D1	VASP	MAGEE1	SLCO4A1	PHLDA2	HIST1H2BB
552	REACTOME_DESTABILIZATION_OF_MRNA_BY_BRF1	17	-1.28211	-1.13674	-1.07783	-1.20318	439	731	659	658	0.596847	621.75		REACTOME_DESTABILIZATION_OF_MRNA_BY_BRF1	http://www.broadinstitute.org/gsea/msigdb/cards/REACTOME_DESTABILIZATION_OF_MRNA_BY_BRF1	EXOSC8	EXOSC6	DCP2	AKT1	DIS3	EXOSC7	EXOSC2	EXOSC3	EXOSC1	EXOSC9	XRN1	EXOSC4	DCP1A	EXOSC5	ZFP36L1	YWHAB	MAPKAPK2
553	REACTOME_MITOTIC_M_M_G1_PHASES	157	-1.17251	-1.08236	-1.03841	-1.51591	663	870	779	176	-0.648075	622		REACTOME_MITOTIC_M_M_G1_PHASES	http://www.broadinstitute.org/gsea/msigdb/cards/REACTOME_MITOTIC_M_M_G1_PHASES	KIF20A	CDK2	PSMD14	STAG1	NDC80	CENPA	CENPC1	NUDC	STAG2	DBF4	KIF2C	ZWINT	PMF1	PSMA8	SPC24	SGOL2	SGOL1	E2F1	E2F2	E2F3	SKA1	MAPRE1	PSME4	CLASP1	ITGB3BP	ORC6	ORC3	POLA2	CENPI	AHCTF1	NSL1	FBXO5	RPA4	BIRC5
554	PID_LKB1_PATHWAY	47	-1.12896	-1.13289	-1.25208	-1.17498	738	743	293	716	-0.302825	622.5		PID_LKB1_PATHWAY	http://www.broadinstitute.org/gsea/msigdb/cards/PID_LKB1_PATHWAY	MLST8	BRSK1	PRKAG1	YWHAQ	STRADA	MARK2	MARK4	MST4	CREB1	SIK1	MAPT	ESR1	YWHAE	CRTC2	SMAD4	HSP90AA1	TSC2	CAB39	SFN	CDC37	PRKACA	STRADB	CTSD	YWHAB	MTOR	PRKAB1	RPTOR	STK11IP	EZR	PRKAA1	SIK3	AKT1S1	YWHAG	TP53
555	KEGG_UBIQUITIN_MEDIATED_PROTEOLYSIS	131	-1.0514	-1.17226	-1.30043	-1.15097	901	640	207	754	-0.377676	625.5		KEGG_UBIQUITIN_MEDIATED_PROTEOLYSIS	http://www.broadinstitute.org/gsea/msigdb/cards/KEGG_UBIQUITIN_MEDIATED_PROTEOLYSIS	CDC16	KLHL13	PIAS3	UBA6	UBE2L6	BIRC3	HERC1	XIAP	PML	HERC2	PRPF19	ANAPC1	UBE2S	UBE2O	UBE2M	UBE2Q2	MAP3K1	UBE4A	BRCA1	MDM2	UBE2K	UBE2D4	UBOX5	KLHL9	UBR5	UBE3A	UBE2R2	RFWD2	TRIM37	FBXW8	UBE2E3	LOC652671	LOC728622	ANAPC7
556	MULLIGHAN_NPM1_SIGNATURE_3_DN	149	-1.25789	-1.35937	-1.07462	-1.01821	490	290	670	1053	0.823451	625.75		MULLIGHAN_NPM1_SIGNATURE_3_DN	http://www.broadinstitute.org/gsea/msigdb/cards/MULLIGHAN_NPM1_SIGNATURE_3_DN	LRRN2	SOCS3	KIAA0090	BCAT1	CD200	EHD1	GAD1	KATNB1	BTN2A2	ATP10A	PMAIP1	NBL1	PES1	PHB2	MOB1A	TUFM	PDE2A	ZNF287	ESYT1	DEFA4	HSPB1	PRAME	PSG9	LDLR	LPAR6	POU6F1	GPI	ABCD1	VAMP5	ITGA5	FXYD5	SIPA1L1	PABPC4	COL14A1
557	BRACHAT_RESPONSE_TO_CAMPTOTHECIN_DN	44	-1.11135	-1.09188	-1.19324	-1.30361	773	843	410	481	-0.792601	626.75		BRACHAT_RESPONSE_TO_CAMPTOTHECIN_DN	http://www.broadinstitute.org/gsea/msigdb/cards/BRACHAT_RESPONSE_TO_CAMPTOTHECIN_DN	IFITM3	SWI5	RSU1	PLAC8	TTC35	ANP32E	RCN1	SSB	BAD	HIGD1A	ESYT1	C11orf73	SLC25A1	ENO1	SLC44A2	SLC25A5	IFITM2	BNIP3L	PPIA	BCL2	ENO3	CORO7	AK4	PDK3	FKBP3	CTAGE5	OSTF1	RPL3	TUBB	PSAT1	TAX1BP1	STMN1	MYB	CDK1
558	ZHONG_SECRETOME_OF_LUNG_CANCER_AND_ENDOTHELIUM	62	-1.04606	-1.3485	-1.04411	-1.27488	917	309	760	523	-0.353566	627.25		ZHONG_SECRETOME_OF_LUNG_CANCER_AND_ENDOTHELIUM	http://www.broadinstitute.org/gsea/msigdb/cards/ZHONG_SECRETOME_OF_LUNG_CANCER_AND_ENDOTHELIUM	KCTD7	A2M	GLO1	RAN	AHSG	YWHAG	CTSD	PCNA	SERPINB6	ALDOA	PRDX1	EEF1A2	BGN	TUBA1C	TF	GAPDH	VIM	CX3CL1	C2	PPIB	PHACTR4	CTSZ	TPM3	ALDH3A1	CDH1	MDH2	IGFBP7	VCP	CTSL1	IGFBP4	SRSF2	CTSA	ACTC1	PZP
559	ST_GAQ_PATHWAY	26	-1.21854	-1.18182	-1.24288	-1.03293	571	620	310	1011	0.450672	628		ST_GAQ_PATHWAY	http://www.broadinstitute.org/gsea/msigdb/cards/ST_GAQ_PATHWAY	NFKBIA	AKT1	VN1R1	NFKBIB	AKT3	ITPR2	PIK3CB	NFKB2	ITPKB	ITPR1	PLD1	GNAQ	PDPK1	AKT2	IKBKG	TONSL	NFKBIE	PITX2	ADRBK1	CFB	PLD3	NFKB1	PLD2	ITPKA	NFKBIL1	ITPR3	DAG1	PHKA2
560	MARTINEZ_RESPONSE_TO_TRABECTEDIN_UP	68	-1.22415	-1.29487	-0.982686	-1.21363	555	396	932	630	0.437078	628.25		MARTINEZ_RESPONSE_TO_TRABECTEDIN_UP	http://www.broadinstitute.org/gsea/msigdb/cards/MARTINEZ_RESPONSE_TO_TRABECTEDIN_UP	SCG5	SAT1	UBA52	CTSA	LAPTM4A	NDUFA13	IFITM1	JUNB	TNRC18	IGFBP6	CXCL3	WBP1	ITGAE	DSG1	CYCS	CDC37	SNCAIP	GNG10	HLCS	CDH1	NDUFA1	GADD45B	UQCRB	INHBB	TUSC3	RHBDD2	HDAC3	PGK1	GLO1	ANXA1	COX6B1	DKK3	HSBP1	SOD1
561	REACTOME_APC_CDC20_MEDIATED_DEGRADATION_OF_NEK2A	21	-1.18223	-1.15111	-1.02033	-1.38538	642	697	827	356	-0.472853	630.5		REACTOME_APC_CDC20_MEDIATED_DEGRADATION_OF_NEK2A	http://www.broadinstitute.org/gsea/msigdb/cards/REACTOME_APC_CDC20_MEDIATED_DEGRADATION_OF_NEK2A	ANAPC10	UBE2C	CDC26	ANAPC2	ANAPC4	MAD2L1	NEK2	ANAPC5	ANAPC7	ANAPC11	RPS27A	ANAPC1	LOC647654	LOC649620	LOC650621	LOC651763	BUB1B	RPS27AP11	CDC26P1	LOC730594	UBA52	UBE2D1	UBE2E1	CDC23	CDC16	BUB3	CDC20	CDC27
562	REACTOME_INTRINSIC_PATHWAY_FOR_APOPTOSIS	29	-1.14511	-1.14315	-1.23554	-1.14542	706	716	330	770	-0.123805	630.5	Intrinsic APOPTOSIS	REACTOME_INTRINSIC_PATHWAY_FOR_APOPTOSIS	http://www.broadinstitute.org/gsea/msigdb/cards/REACTOME_INTRINSIC_PATHWAY_FOR_APOPTOSIS	BCL2L11	DYNLL2	E2F1	AKT1	BBC3	GZMB	APAF1	XIAP	LOC441488	NMT1	PMAIP1	CYCS	PPP3R1	MAPK8	DIABLO	BAD	BAK1	BAX	BCL2	BCL2L1	BID	TFDP1	TP53	YWHAB	CASP3	CASP7	CASP8	CASP9	DYNLL1	BMF
563	KAAB_FAILED_HEART_ATRIUM_UP	30	-1.26143	-1.2474	-1.26506	-0.880518	487	480	261	1299	0.626232	631.75		KAAB_FAILED_HEART_ATRIUM_UP	http://www.broadinstitute.org/gsea/msigdb/cards/KAAB_FAILED_HEART_ATRIUM_UP	HNF1B	PTRF	PFKFB3	ATP6V0A1	BTBD2	TOB2	PLEC	FGFR1	APOM	MMP15	PLA2G15	NCDN	BRD3	LYZL6	ARID1A	C19orf6	CYP3A5	MADCAM1	ATXN7L1	EPHA5	NPPB	PURA	KLHDC3	HES2	FKBP8	TNNT1	EFNA2	LOC157627	MAP3K11	MKNK2	FGA	FBLN1	SPIB	TYR
564	MELLMAN_TUT1_TARGETS_DN	46	-1.46612	-1.11638	-1.12418	-1.02622	170	776	551	1030	0.83351	631.75		MELLMAN_TUT1_TARGETS_DN	http://www.broadinstitute.org/gsea/msigdb/cards/MELLMAN_TUT1_TARGETS_DN	KLF5	SNX10	TALDO1	KLF10	AKR1C3	IDH2	KLF7	PARN	AKR7A2	PTPMT1	SHANK3	CCNA1	NUDT21	TXNDC11	CPEB1	HAGH	AKR1A1	GSTK1	BNIP3	CCNE2	HMOX1	ALDH1A3	APOE	ITGB1	KLF12	ALDH2	NQO1	PACSIN1	DDX17	SCARA3	MGST3	PRDX1	GSTT2	ANKRD1
565	MARIADASON_REGULATED_BY_HISTONE_ACETYLATION_DN	47	-1.00592	-1.15728	-1.38233	-1.17667	1027	680	114	710	-0.515656	632.75		MARIADASON_REGULATED_BY_HISTONE_ACETYLATION_DN	http://www.broadinstitute.org/gsea/msigdb/cards/MARIADASON_REGULATED_BY_HISTONE_ACETYLATION_DN	SCCPDH	LINC00299	ZNF449	PCGF3	INPP5D	COL4A2	MET	RBAK	KIAA0182	TSEN2	DEGS1	ZC3HAV1L	GAS6	ST3GAL4	LOC100216546	TCF3	TAF3	LOC286467	GIT1	LUC7L2	UQCRFS1	INO80D	KANK1	ZFX	FAM193A	MTR	KLHDC5	MTCH2	GABPA	IGF2BP1	ADNP	GTF2IRD1	YY1	MPDU1
566	BURTON_ADIPOGENESIS_6	178	-1.32391	-1.19828	-1.05193	-1.12103	379	589	741	823	0.981873	633		BURTON_ADIPOGENESIS_6	http://www.broadinstitute.org/gsea/msigdb/cards/BURTON_ADIPOGENESIS_6	CD151	TANK	COL15A1	HADHB	CAMP	DGAT1	ORM2	SLC25A10	MC2R	SCD	SCARB1	APOC1	NDUFB9	LUM	ADCY6	GBE1	HIBADH	G0S2	QKI	DLST	TSPAN12	HP	ATP5D	DECR1	NDUFB5	HADH	ADIPOQ	CMBL	PSEN2	SETD8	SUCLG1	KAT2B	HIPK2	LCN2
567	RIZKI_TUMOR_INVASIVENESS_2D_DN	59	-1.30626	-1.25256	-1.04358	-1.08942	403	474	763	894	0.97528	633.5		RIZKI_TUMOR_INVASIVENESS_2D_DN	http://www.broadinstitute.org/gsea/msigdb/cards/RIZKI_TUMOR_INVASIVENESS_2D_DN	POU6F2	CDK6	IFNGR1	SLC20A2	CACNA2D1	CSDA	TAZ	COG2	OXA1L	DIEXF	RAD54L2	PSD	FLOT2	NUP88	PPP4C	BCAR1	ENG	MAD2L1	IDH3G	NBL1	MED16	GALNT3	MBD3	CBLC	RCN1	RPL12	COPS2	COL8A2	SEPP1	SULT2B1	FYB	TTR	BBOX1	BASP1
568	REACTOME_NOTCH1_INTRACELLULAR_DOMAIN_REGULATES_TRANSCRIPTION	43	-1.14971	-1.2304	-1.11505	-1.15145	698	518	571	752	0.255364	634.75		REACTOME_NOTCH1_INTRACELLULAR_DOMAIN_REGULATES_TRANSCRIPTION	http://www.broadinstitute.org/gsea/msigdb/cards/REACTOME_NOTCH1_INTRACELLULAR_DOMAIN_REGULATES_TRANSCRIPTION	HDAC6	HDAC5	MAMLD1	CDK8	CREBBP	EP300	SNW1	HEY1	HEY2	KAT2A	HEYL	HDAC1	HDAC2	HIF1A	HES1	RBPJ	HES5	MYC	HDAC7	FBXW7	MAML3	HDAC8	RPS27A	SKP1	TBL1X	TLE1	TLE2	TLE3	TLE4	LOC728030	RPS27AP11	UBA52	TBL1XR1	HDAC11
569	GARY_CD5_TARGETS_DN	417	-1.18024	-1.14964	-1.11319	-1.21786	646	702	574	621	-0.491632	635.75		GARY_CD5_TARGETS_DN	http://www.broadinstitute.org/gsea/msigdb/cards/GARY_CD5_TARGETS_DN	MS4A1	TXNIP	NXF1	PDP2	KDSR	GALNT7	FCGR2B	TIA1	GEMIN4	MRPL35	GTPBP4	GTF2H2	TANK	DDX46	THADA	HSPA5	GBP1	EIF4E2	METAP2	MYBL1	AP4S1	SIGLEC10	MANF	KPNB1	MRPS11	DYNC1LI1	AMD1	UBE2L3	CHORDC1	CASP1	PAK1IP1	CNPY2	STIP1	MESDC2
570	PID_CERAMIDE_PATHWAY	47	-1.09336	-1.22385	-1.14413	-1.18863	805	534	517	688	-0.348256	636		PID_CERAMIDE_PATHWAY	http://www.broadinstitute.org/gsea/msigdb/cards/PID_CERAMIDE_PATHWAY	BID	MAP2K1	PDGFA	PRKRA	FADD	KSR1	SMPD1	MAPK3	PAWR	MAP2K2	TRADD	NSMAF	TNFRSF1A	MAPK1	MYC	AKT1	RIPK1	NFKB1	NFKBIA	MAPK8	ASAH1	EIF2AK2	CTSD	RB1	BAX	RAF1	AIFM1	PRKCD	RELA	BAD	EIF2A	BCL2	MAP2K4	BAG4
571	LI_WILMS_TUMOR_VS_FETAL_KIDNEY_1_DN	160	-0.999661	-1.13563	-1.06365	-1.64227	1040	735	702	69	-0.93267	636.5		LI_WILMS_TUMOR_VS_FETAL_KIDNEY_1_DN	http://www.broadinstitute.org/gsea/msigdb/cards/LI_WILMS_TUMOR_VS_FETAL_KIDNEY_1_DN	MEOX1	MPHOSPH9	CADM1	CBX5	TRIP13	ESPL1	ACP1	MAP4K4	FANCI	STRAP	GCN1L1	AURKB	TP53BP2	TARBP2	PFKP	DDX52	TOPBP1	TCERG1	FEN1	SNRPA1	CDH2	WASF3	KIF23	TAF5	BRCA1	TPX2	MYL6B	NME1	MCM2	BUB1B	FADS2	SACS	SHMT2	SSRP1
572	DARWICHE_SKIN_TUMOR_PROMOTER_UP	118	-1.30729	-1.13386	-1.06795	-1.17404	402	739	691	719	0.735989	637.75		DARWICHE_SKIN_TUMOR_PROMOTER_UP	http://www.broadinstitute.org/gsea/msigdb/cards/DARWICHE_SKIN_TUMOR_PROMOTER_UP	BAIAP2	FOXL2	HOMER3	SDR9C7	ACAN	RHOH	CA3	LIF	FABP4	TMEM65	GABARAPL2	CXCL16	NRSN1	SOD3	TGFA	EML4	ARL2	UBE2C	C10orf99	C20orf24	GSK3B	SSU72	DRD5	CRELD1	GBA	ARAP1	RPS6KA4	STX16	SPIC	SRM	NCL	MRPS18A	RBM12	PFKL
573	WANG_BARRETTS_ESOPHAGUS_AND_ESOPHAGUS_CANCER_UP	24	-1.48014	-1.25697	-1.01196	-0.993016	154	464	847	1091	0.996746	639		WANG_BARRETTS_ESOPHAGUS_AND_ESOPHAGUS_CANCER_UP	http://www.broadinstitute.org/gsea/msigdb/cards/WANG_BARRETTS_ESOPHAGUS_AND_ESOPHAGUS_CANCER_UP	CXCL3	KRT8	LAMC2	CRIP1	TSPAN8	FOXA3	AZGP1	CREB3L1	LTA	INSR	CYBA	HGD	PNPLA2	PSMB8	PDGFA	NR0B2	AGR2	COL4A2	LYZ	GDF15	GJB1	TNFRSF10C	ARPC3	AADAT	TCEAL1	SERPINH1
574	SHAFFER_IRF4_TARGETS_IN_MYELOMA_VS_MATURE_B_LYMPHOCYTE	100	-1.33983	-1.33546	-0.911784	-1.14627	347	326	1118	767	0.700495	639.5		SHAFFER_IRF4_TARGETS_IN_MYELOMA_VS_MATURE_B_LYMPHOCYTE	http://www.broadinstitute.org/gsea/msigdb/cards/SHAFFER_IRF4_TARGETS_IN_MYELOMA_VS_MATURE_B_LYMPHOCYTE	UBE2H	PIP5K1B	KRAS	LDLRAP1	BMI1	PABPC4	CYCS	AMPD1	TIMP2	CAV1	LDLR	PAM	F12	AHCY	BSPRY	XPOT	FHL1	PAICS	CASP3	GRSF1	SEC62	BMP6	TNFRSF17	PDK1	C11orf24	SLC31A1	ELL	UBE2J1	PNP	GAA	PPP1R2	EIF2S2	SLC38A2	TRAM1
575	ENK_UV_RESPONSE_EPIDERMIS_UP	271	-1.23466	-1.21722	-1.14276	-1.06476	539	549	518	952	0.747135	639.5		ENK_UV_RESPONSE_EPIDERMIS_UP	http://www.broadinstitute.org/gsea/msigdb/cards/ENK_UV_RESPONSE_EPIDERMIS_UP	DLX5	CYP27B1	ADSL	DPP3	USP20	FTH1	POLR3G	SERPINB1	RDBP	FAM189B	LIPG	PSME3	ADAP2	POLR2G	HOMER3	DSG2	CDH3	KRT17	PDSS1	PAFAH1B3	UPP1	SQRDL	SURF2	DKK3	PDLIM7	STX6	SHMT2	RRAS2	XPC	PSIP1	PLXNB1	KLF7	GALNT6	NET1
576	REACTOME_HS_GAG_DEGRADATION	19	-1.21675	-1.48002	-1.03324	-1.01586	576	138	788	1057	0.696204	639.75		REACTOME_HS_GAG_DEGRADATION	http://www.broadinstitute.org/gsea/msigdb/cards/REACTOME_HS_GAG_DEGRADATION	GPC6	HPSE	GPC2	GPC4	GPC5	GPC3	GLB1	GPC1	GUSB	HSPG2	IDS	IDUA	AGRN	NAGLU	HPSE2	SDC1	SDC2	SDC4	SGSH	SDC3
577	PURBEY_TARGETS_OF_CTBP1_NOT_SATB1_UP	294	-1.25319	-1.16443	-1.05309	-1.19308	498	654	738	680	0.793234	642.5		PURBEY_TARGETS_OF_CTBP1_NOT_SATB1_UP	http://www.broadinstitute.org/gsea/msigdb/cards/PURBEY_TARGETS_OF_CTBP1_NOT_SATB1_UP	PRKRIR	ADD1	TRIM47	MARK3	RPL29	BIN1	TSPAN2	LAMC3	GDE1	PPP6R1	CUL4B	PLBD1	TRIOBP	KRT35	SPI1	C21orf56	NRSN1	STAT2	STAG1	GDF15	ATP12A	RANBP3	ITGB7	TTK	EXOSC7	CCL16	E2F5	IER3	LGALS14	CMTM7	C6orf35	SYT17	UBE2G2	HOXA13
578	MILI_PSEUDOPODIA_CHEMOTAXIS_DN	449	-1.13008	-1.24105	-1.19769	-1.06602	733	493	399	948	0.287886	643.25		MILI_PSEUDOPODIA_CHEMOTAXIS_DN	http://www.broadinstitute.org/gsea/msigdb/cards/MILI_PSEUDOPODIA_CHEMOTAXIS_DN	ZMYND8	AXL	LETMD1	DUSP1	COL16A1	PDIA5	KRIT1	SNHG3	LHFPL2	GMPR2	MAN2B1	PLXNA3	SEC61A1	SELS	SOCS3	SFI1	ZC3H4	C2orf18	P4HA1	GNS	FOS	SIGMAR1	FLNB	TMEM57	PNPLA7	RUSC2	ODZ4	MALAT1	THBS3	ITGB1	RNF10	PPP6R3	C1R	RGS3
579	TOOKER_GEMCITABINE_RESISTANCE_UP	75	-1.23354	-1.20103	-1.03272	-1.20124	540	584	792	664	0.676839	645		TOOKER_GEMCITABINE_RESISTANCE_UP	http://www.broadinstitute.org/gsea/msigdb/cards/TOOKER_GEMCITABINE_RESISTANCE_UP	BDH2	PEG10	DSC3	RRM1	HBE1	MRPL17	CIRBP	ATXN7L3B	SLC25A3	NUP98	ACSL5	WDR74	PDE4B	HSPA4	TPI1	ABHD14A	TOMM34	IFI6	TRIM21	BAMBI	COX8A	KIAA0100	PFDN5	TAF10	IRF9	TSSC4	ZFAND3	IFT52	ARID5B	AATF	RNH1	C10orf116	SP110	ELOVL1
580	ZHONG_SECRETOME_OF_LUNG_CANCER_AND_FIBROBLAST	125	-1.18526	-1.31137	-1.00139	-1.1741	631	361	881	718	0.463689	647.75		ZHONG_SECRETOME_OF_LUNG_CANCER_AND_FIBROBLAST	http://www.broadinstitute.org/gsea/msigdb/cards/ZHONG_SECRETOME_OF_LUNG_CANCER_AND_FIBROBLAST	MSLN	PSMB3	PSMB1	KRT73	COL1A1	YWHAH	ECM1	HPRT1	TPT1	CLU	YWHAQ	PSMB6	PHACTR4	PSMA5	CHAF1A	RPL10A	MSN	P4HB	LGALS3BP	CLSTN1	TPI1	FUCA1	GLO1	PGAM2	CST3	SPARC	GOT1	C19orf50	ACTA2	PSMA1	PRDX6	ACTN1	CTSZ	MTAP
581	MARIADASON_RESPONSE_TO_CURCUMIN_SULINDAC_7	17	-1.08643	-1.27304	-1.13401	-1.12132	813	434	536	820	0.081062	650.75		MARIADASON_RESPONSE_TO_CURCUMIN_SULINDAC_7	http://www.broadinstitute.org/gsea/msigdb/cards/MARIADASON_RESPONSE_TO_CURCUMIN_SULINDAC_7	KAT7	PTGDS	DDX21	LARP1B	NFKB2	ZNF593	CKAP2	NCKAP1	BGN	ARHGEF2	TP53	STK3	RPL41	C10orf116	PCBP1	DRAM2	PPP1R8	TCL6	EIF2C2
582	MARIADASON_RESPONSE_TO_CURCUMIN_SULINDAC_5	22	-1.16092	-1.19968	-1.18837	-1.07327	679	586	420	924	0.349017	652.25		MARIADASON_RESPONSE_TO_CURCUMIN_SULINDAC_5	http://www.broadinstitute.org/gsea/msigdb/cards/MARIADASON_RESPONSE_TO_CURCUMIN_SULINDAC_5	DNAJA4	STC2	XPOT	IFIT1	SMPD1	ACADS	FUS	PCBP2	ME1	PSMB5	TARS	MBTD1	CKS1B	ATF4	INPP5A	EIF2C2	XBP1	MLH1	KCNS2	BTF3	LAD1	ADK	BCL2L12
583	KEGG_SNARE_INTERACTIONS_IN_VESICULAR_TRANSPORT	38	-1.19425	-1.20616	-1.11928	-1.10308	611	573	562	868	0.678847	653.5		KEGG_SNARE_INTERACTIONS_IN_VESICULAR_TRANSPORT	http://www.broadinstitute.org/gsea/msigdb/cards/KEGG_SNARE_INTERACTIONS_IN_VESICULAR_TRANSPORT	STX12	STX2	VAMP5	GOSR2	SNAP29	STX7	STX6	STX1A	STX11	STX16	VAMP1	VAMP3	BNIP1	STX3	VAMP2	STX10	VAMP7	SNAP47	SEC22B	VAMP4	VAMP8	YKT6	SNAP23	BET1L	STX18	GOSR1	SNAP25	USE1	STX5	STX4	STX19	VTI1B	BET1	VTI1A
584	BROWNE_HCMV_INFECTION_1HR_DN	193	-1.27082	-1.12623	-1.1528	-1.08663	458	762	495	901	0.643058	654		BROWNE_HCMV_INFECTION_1HR_DN	http://www.broadinstitute.org/gsea/msigdb/cards/BROWNE_HCMV_INFECTION_1HR_DN	FAM168B	B3GALNT1	NAT6	DDX23	MYL5	NGF	KNTC1	AMOT	BCKDK	FGF8	CCNB1	PCSK7	SBF1	CLDN7	ETFB	MPPED2	ESM1	KAT8	MGRN1	YY1	POU6F1	TLX2	PRRC1	NCAPH2	ACHE	LIN37	MANBA	UTY	SIX1	CACNB2	SMAD5	ZFYVE9	TAF1B	B3GNT1
585	ZHONG_SECRETOME_OF_LUNG_CANCER_AND_MACROPHAGE	74	-1.06666	-1.22976	-1.02735	-1.33729	863	521	807	428	-0.618194	654.75		ZHONG_SECRETOME_OF_LUNG_CANCER_AND_MACROPHAGE	http://www.broadinstitute.org/gsea/msigdb/cards/ZHONG_SECRETOME_OF_LUNG_CANCER_AND_MACROPHAGE	SDC4	CTSD	GSTM1	PSMA6	MDH1	C2	ITIH2	AKR1A1	CD81	ANXA2	PSMA7	PSMB7	TPT1	PSMA4	PGAM2	PGK1	ENO1	PSMB6	TPI1	GSTO1	CTSH	PRDX1	BGN	PEBP1	COL18A1	TUT1	AGRN	PSAT1	FN1	VCAM1	LGALS3BP	CHAF1A	PRSS1	ACTB
586	REACTOME_TRIF_MEDIATED_TLR3_SIGNALING	71	-1.06056	-1.28546	-1.13361	-1.13314	878	413	537	791	-0.0816655	654.75		REACTOME_TRIF_MEDIATED_TLR3_SIGNALING	http://www.broadinstitute.org/gsea/msigdb/cards/REACTOME_TRIF_MEDIATED_TLR3_SIGNALING	NOD1	TAB1	RIPK3	CHUK	CREB1	ATF2	MAPK14	TICAM1	AGER	DUSP3	DUSP4	DUSP6	DUSP7	ELK1	TAB2	FOS	TAB3	TBK1	HMGB1	APP	IKBKB	IRAK1	IRAK2	IRF3	IRF7	JUN	MEF2A	MEF2C	ATF1	NFKB2	NFKBIA	NFKBIB	PPP2CA	PPP2CB
587	BIOCARTA_WNT_PATHWAY	25	-1.05433	-1.2061	-1.19991	-1.14632	893	574	393	766	-0.330977	656.5		BIOCARTA_WNT_PATHWAY	http://www.broadinstitute.org/gsea/msigdb/cards/BIOCARTA_WNT_PATHWAY	CSNK2A1	WNT1	CSNK1D	CSNK1A1	GSK3B	BTRC	WIF1	CTNNB1	FZD1	PPP2CA	CREBBP	LEF1	TLE1	CCND1	CTBP1	NLK	APC	MAP3K7	DVL1	PPARD	FRAT1	AXIN1	HDAC1	TAB1	SMAD4	MYC
588	BIOCARTA_NDKDYNAMIN_PATHWAY	18	-1.19239	-1.29347	-1.06123	-1.08636	615	400	709	902	0.724098	656.5		BIOCARTA_NDKDYNAMIN_PATHWAY	http://www.broadinstitute.org/gsea/msigdb/cards/BIOCARTA_NDKDYNAMIN_PATHWAY	SYNJ2	CALM2	LOC124827	EPS15	CALM1	PPP3CB	DNM1	PPP3CC	BIN1	PPP3CA	AMPH	PICALM	NME1	NME2	AP2A1	CALM3	SYNJ1	LOC147908	CYCSP35	AP2M1	EPN1
589	MEINHOLD_OVARIAN_CANCER_LOW_GRADE_DN	20	-1.10311	-1.16717	-1.04867	-1.32642	786	648	750	445	-0.776643	657.25		MEINHOLD_OVARIAN_CANCER_LOW_GRADE_DN	http://www.broadinstitute.org/gsea/msigdb/cards/MEINHOLD_OVARIAN_CANCER_LOW_GRADE_DN	CFL1	RHEB	PCCB	CCNB2	BAP1	STAT1	NCK1	TUBA1B	KIF14	COX8A	PTP4A2	MRPL9	JTB	MCM6	FASN	SNRPB	STARD7	UVRAG	RAD21	TPX2
590	REACTOME_FORMATION_OF_TRANSCRIPTION_COUPLED_NER_TC_NER_REPAIR_COMPLEX	29	-1.39163	-1.05616	-0.973392	-1.29895	260	929	955	485	0.26496	657.25		REACTOME_FORMATION_OF_TRANSCRIPTION_COUPLED_NER_TC_NER_REPAIR_COMPLEX	http://www.broadinstitute.org/gsea/msigdb/cards/REACTOME_FORMATION_OF_TRANSCRIPTION_COUPLED_NER_TC_NER_REPAIR_COMPLEX	CDK7	ERCC8	ERCC1	ERCC2	ERCC3	ERCC4	ERCC5	ERCC6	GTF2H1	GTF2H2	GTF2H3	GTF2H4	MNAT1	POLR2A	POLR2B	POLR2C	POLR2D	POLR2E	POLR2F	POLR2G	POLR2H	POLR2I	POLR2J	POLR2K	POLR2L	XAB2	LOC652857	GTF2H2B	TCEA1	CCNH
591	AUNG_GASTRIC_CANCER	50	-1.17099	-1.15945	-1.0802	-1.2106	667	670	654	640	-0.912701	657.75		AUNG_GASTRIC_CANCER	http://www.broadinstitute.org/gsea/msigdb/cards/AUNG_GASTRIC_CANCER	HOXA10	THADA	OLFM4	STAT2	TPT1	MIA	LRRC45	MAPK13	KIF4A	C19orf25	TAPBP	CSAG2	CBFA2T3	ATPIF1	NEK9	TMLHE	NOP14	TYRO3	SULT1C2	REG4	PRICKLE3	PRKAG1	BRD4	FXYD3	ZWILCH	SH3BGRL2	DEFA6	SRSF9	HORMAD1	GOLPH3L	MED1	RPL8	ALDH7A1	ETS2
592	POMEROY_MEDULLOBLASTOMA_DESMOPLASIC_VS_CLASSIC_UP	53	-1.34846	-1.29277	-1.03695	-0.972041	332	402	780	1123	0.969101	659.25		POMEROY_MEDULLOBLASTOMA_DESMOPLASIC_VS_CLASSIC_UP	http://www.broadinstitute.org/gsea/msigdb/cards/POMEROY_MEDULLOBLASTOMA_DESMOPLASIC_VS_CLASSIC_UP	ABL2	KDM5D	SMAD5	CBX5	POLR2F	SMAD2	SCAF11	FPR1	TMEM11	ATP1B2	USP11	ILVBL	CFHR2	ACLY	TGFB3	PRDX1	KANK1	CITED1	CPOX	SURF1	NUCB1	CHI3L1	DLX4	HSP90AA1	ARL4D	ARL6IP1	APLP1	LHX2	LRP8	POLR2J	MYL5	SLC1A2	OLFM1	PSMB5
593	LUI_THYROID_CANCER_PAX8_PPARG_DN	43	-1.1968	-1.13788	-1.01054	-1.32183	605	724	853	456	-0.242494	659.5		LUI_THYROID_CANCER_PAX8_PPARG_DN	http://www.broadinstitute.org/gsea/msigdb/cards/LUI_THYROID_CANCER_PAX8_PPARG_DN	HSPA8	RPS5	RAP1GAP	RPL10A	LITAF	RPL18A	TMEM109	TMBIM6	HSP90AB1	PPT1	EIF3K	RAN	RPS12	ETHE1	ERGIC3	ATXN10	RPL21	PSMD8	SARS	ITM2B	ISLR	FKBP1A	SKP1	UQCR11	TRIB1	AKR1B1	B2M	YWHAZ	SRSF3	RPL17	UBE2E3	CD74	EIF5	RPS2
594	BANDRES_RESPONSE_TO_CARMUSTIN_WITHOUT_MGMT_48HR_DN	26	-1.26922	-1.4156	-0.96615	-1.04969	466	221	974	977	0.780027	659.5		BANDRES_RESPONSE_TO_CARMUSTIN_WITHOUT_MGMT_48HR_DN	http://www.broadinstitute.org/gsea/msigdb/cards/BANDRES_RESPONSE_TO_CARMUSTIN_WITHOUT_MGMT_48HR_DN	PFN1	IRS1	LRCH4	ACTN1	FBN1	INSIG1	INSL3	ATP5D	NRTN	DTX2P1-UPK3BP1-PMS2P11	ADCYAP1	MAP4K2	TUBG1	PPM1G	GTF2F1	AQP8	ACTC1	ITGA3	HMGN2	KRT17	WIPF1	INPPL1	ADRA1B	ATP1A3	AMH	MDK	LOXL1	EPHX1	YWHAH	FYN	2018-09-05	SHOX
595	GAZDA_DIAMOND_BLACKFAN_ANEMIA_PROGENITOR_DN	64	-1.40728	-1.12769	-0.962082	-1.20117	242	758	981	665	0.622331	661.5		GAZDA_DIAMOND_BLACKFAN_ANEMIA_PROGENITOR_DN	http://www.broadinstitute.org/gsea/msigdb/cards/GAZDA_DIAMOND_BLACKFAN_ANEMIA_PROGENITOR_DN	CAD	NAP1L1	PRSS2	CDH2	NUP54	IMPACT	ADK	NUDT2	CASP6	RAB4A	CPSF6	ZNF84	GCSH	FLT3	LSM5	TTC37	CCT6A	RPL36	SPAST	EXOSC10	FABP5	CHPF2	ARL1	SMARCA4	SEC61A1	HELLS	TMSB15A	LAMP2	PDZD8	PLAGL1	RPL18	PNPLA4	UBA2	PTPRD
596	MORI_LARGE_PRE_BII_LYMPHOCYTE_UP	84	-1.07215	-1.13896	-0.982559	-1.54973	850	723	934	142	-0.69079	662.25		MORI_LARGE_PRE_BII_LYMPHOCYTE_UP	http://www.broadinstitute.org/gsea/msigdb/cards/MORI_LARGE_PRE_BII_LYMPHOCYTE_UP	RAN	CCNB2	H2AFV	HMGB3	RRM2	RBBP4	MCM6	DTL	TUBA1A	IDE	CBX1	PPIA	XRCC6	TUBB4B	PPP2R5C	KIF23	MCM7	SMARCC1	MCM3	CDKN3	CDCA3	CKS1B	STMN1	LMNB1	CDCA5	SMARCA4	CALM2	MKI67	KIF22	H2AFX	KPNA2	HMMR	CENPA	NCAPH
597	MATZUK_SPERMATID_DIFFERENTIATION	26	-1.3304	-1.19186	-0.927598	-1.21838	370	598	1065	620	0.54046	663.25		MATZUK_SPERMATID_DIFFERENTIATION	http://www.broadinstitute.org/gsea/msigdb/cards/MATZUK_SPERMATID_DIFFERENTIATION	PPP1CC	BCL2L2	PYGO2	UBE2B	YBX2	PRND	PAFAH1B1	IP6K1	CREM	CELF1	PIWIL1	HIP1	PRM1	TNP1	TBPL1	CADM1	RNF17	PACRG	ADAMTS2	TDRD1	MAP7	SLC12A2	SLC4A2	KRT9	DDX25	CAMK4	SIX5	H1FNT	STYX	PRM2	PANK2	CIB1	TNP2	FNDC3A
598	SCHURINGA_STAT5A_TARGETS_UP	17	-1.29428	-1.29002	-1.06694	-0.966285	417	408	695	1137	0.923252	664.25		SCHURINGA_STAT5A_TARGETS_UP	http://www.broadinstitute.org/gsea/msigdb/cards/SCHURINGA_STAT5A_TARGETS_UP	XK	MAOA	SOS2	FOSB	PDAP1	CD36	GYPB	TRAF4	LEPR	KLHL29	RAC3	ANK1	HBZ	RHAG	AQP3	HBE1	PIM1	ZNF518A	LIF	VEGFA	CISH
599	THILLAINADESAN_ZNF217_TARGETS_UP	44	-1.29421	-1.08618	-1.00073	-1.284	418	854	884	503	0.15414	664.75		THILLAINADESAN_ZNF217_TARGETS_UP	http://www.broadinstitute.org/gsea/msigdb/cards/THILLAINADESAN_ZNF217_TARGETS_UP	SF3A1	CDCA8	NRARP	FAM43A	SUSD2	POP7	FAM105A	BAIAP2L1	CALM1	RAC3	PRR11	MLF1IP	ETF1	TCF3	BRCA1	CNOT1	SKA3	XPO4	DAZAP1	NUP50	EIF4E	CDC25C	MCM8	DCXR	PFKFB3	ZBTB8A	KCTD15	FGFRL1	IRX2	PDXP	GLT8D1	LMNB1	HAUS2	CAMK2N1
600	JIANG_HYPOXIA_CANCER	78	-1.19338	-1.13729	-1.05444	-1.23419	614	726	730	593	-0.105194	665.75		JIANG_HYPOXIA_CANCER	http://www.broadinstitute.org/gsea/msigdb/cards/JIANG_HYPOXIA_CANCER	IGFBP5	RALGDS	UFM1	AGTRAP	SUMO1	CAV2	TFAM	NCAPG2	ATP6V1G1	ARPC5	C18orf55	KIF4A	EBPL	HMG20B	ATP1B1	TTLL3	SERP1	KDELR2	LIN28B	PER3	ANAPC16	UBE2I	BRD9	PPME1	TRAPPC1	HSPA12B	FN1	HNRNPA0	UBL7	TMSB4X	HIST1H2AC	ARPC3	MRTO4	GOT2
601	ZHAN_V1_LATE_DIFFERENTIATION_GENES_DN	15	-1.0382	-1.12221	-1.09839	-1.38869	944	769	605	351	-0.994561	667.25		ZHAN_V1_LATE_DIFFERENTIATION_GENES_DN	http://www.broadinstitute.org/gsea/msigdb/cards/ZHAN_V1_LATE_DIFFERENTIATION_GENES_DN	SNRPB	CSK	HMGA1	ADM	CKS2	HMHA1	MRPS27	DNMT1	ANP32B	MAP4K1	MRPL23	HIST1H2AE	DDB2	PTPN7	FRZB
602	REACTOME_EGFR_DOWNREGULATION	24	-1.35187	-1.18889	-1.03307	-1.06515	325	605	789	951	0.991284	667.5		REACTOME_EGFR_DOWNREGULATION	http://www.broadinstitute.org/gsea/msigdb/cards/REACTOME_EGFR_DOWNREGULATION	SPRY1	SPRY2	STAM2	AP2M1	AP2S1	CLTA	CLTC	AP2A1	AP2A2	AP2B1	EGF	EGFR	EPS15	GRB2	EPN1	SH3KBP1	EPS15L1	RPS27A	SH3GL2	RPS27AP11	UBA52	STAM	CBL	HGS	CDC42
603	ST_FAS_SIGNALING_PATHWAY	62	-1.0935	-1.19934	-1.06293	-1.237	804	587	704	585	-0.66243	670	NECROPTOSIS	ST_FAS_SIGNALING_PATHWAY	http://www.broadinstitute.org/gsea/msigdb/cards/ST_FAS_SIGNALING_PATHWAY	TUFM	EZR	SMPD1	MET	NFKBIB	CASP3	PARP1	NR0B2	PFN1	CAD	MAP2K7	EPHB2	TRAF2	MAP3K1	HSPB1	MAPK8IP3	TONSL	AGFG1	BAK1	ROCK1	MAP3K5	TP53	MAPK10	FAS	DAXX	DIABLO	MAPK8	EGFR	NFKBIA	DEDD2	PFN2	BFAR	IL1A	MAPK8IP2
604	BIOCARTA_VEGF_PATHWAY	29	-1.01594	-1.21223	-1.17033	-1.19748	996	561	456	669	-0.599729	670.5		BIOCARTA_VEGF_PATHWAY	http://www.broadinstitute.org/gsea/msigdb/cards/BIOCARTA_VEGF_PATHWAY	HRAS	PRKCB	SHC1	EIF1	PRKCA	VEGFA	EIF2B4	ELAVL1	EIF2B2	EIF2B3	EIF2S2	EIF2B5	PXN	PTK2	NOS3	EIF2B1	EIF2S3	FLT1	HIF1A	VHL	KDR	EIF2S1	EIF1AX	FLT4	PIK3CA	ARNT	PLCG1	PIK3CG	PIK3R1
605	LY_AGING_OLD_DN	54	-1.09436	-1.2321	-0.84799	-1.61892	803	514	1280	88	-0.355383	671.25		LY_AGING_OLD_DN	http://www.broadinstitute.org/gsea/msigdb/cards/LY_AGING_OLD_DN	POSTN	FBL	PSMA2	CDH11	PSMC6	HAS2	KIF2C	CDK4	KIF14	CCNF	HMGN2	CTSC	SAFB	HSD17B10	IL8	UGCG	PCNA	KIF23	CDC25B	H2AFZ	PSMD12	MCM2	ATR	CCNA2	FOXM1	CDC20	TYMS	CCNB1	BARD1	TGFBR2	H2AFX	CENPA	CSE1L	FBN2
606	GAZDA_DIAMOND_BLACKFAN_ANEMIA_ERYTHROID_DN	439	-1.21948	-1.15115	-1.16603	-1.06179	569	696	464	958	0.566418	671.75	PKC IN FERROPTOSIS	GAZDA_DIAMOND_BLACKFAN_ANEMIA_ERYTHROID_DN	http://www.broadinstitute.org/gsea/msigdb/cards/GAZDA_DIAMOND_BLACKFAN_ANEMIA_ERYTHROID_DN	MED14	SPATA7	CHST5	MXD4	BRCA2	SLC11A1	RPL10L	TCF3	DAO	ISG15	OSGIN2	DALRD3	C20orf29	HIST1H2AE	FAM179B	POLR2F	RAB27A	PEA15	SEL1L3	ZNF43	CPT1A	TMEM120B	GLP1R	DSTNP2	SCYL3	TNFRSF25	ID2	ZNF492	CCDC28B	CTSK	RBM25	VGF	AP4S1	SENP2
607	WELCH_GATA1_TARGETS	17	-1.15061	-1.08262	-1.05753	-1.35484	696	868	722	405	-0.678493	672.75		WELCH_GATA1_TARGETS	http://www.broadinstitute.org/gsea/msigdb/cards/WELCH_GATA1_TARGETS	KLF1	ANK1	UROD	MAFK	ZFPM1	GSTT2	ALAS2	STOM	EPB49	SLC4A1	ABCB10	HMBS	TFRC	ALAD	HBZ	PPOX	FTL	HEBP1	UROS	NFE2	BACH1	MAFG
608	WANG_HCP_PROSTATE_CANCER	108	-1.24676	-1.21991	-1.12275	-0.995781	514	545	554	1084	0.810812	674.25		WANG_HCP_PROSTATE_CANCER	http://www.broadinstitute.org/gsea/msigdb/cards/WANG_HCP_PROSTATE_CANCER	ST3GAL6	CDKN1C	TFEB	LEPREL1	E2F1	CRAT	ASS1	NAMPT	FOXO3	JRKL	SH2D3A	HSPA9	WWC1	RHOD	AASDHPPT	ZNF419	TUFT1	SPTAN1	NR3C1	SYT17	FTH1	NCOR1	GSPT2	SIDT2	PSCA	ZNF160	HOXA9	BPGM	TWIST1	LAMP3	PDXK	GRB10	DUSP1	SGK1
609	REACTOME_POST_TRANSLATIONAL_PROTEIN_MODIFICATION	164	-1.3134	-1.42319	-1.07549	-0.817338	390	207	665	1435	0.857449	674.25		REACTOME_POST_TRANSLATIONAL_PROTEIN_MODIFICATION	http://www.broadinstitute.org/gsea/msigdb/cards/REACTOME_POST_TRANSLATIONAL_PROTEIN_MODIFICATION	PIGK	MUC12	PREB	ALG3	B3GNT3	SEC24B	SEC23A	ST6GALNAC2	B3GNT2	MAN1A2	GALNT6	GALNT5	MAN1B1	MGAT4B	MGAT4A	GALNT13	GALNTL2	MUCL1	PIGU	MUC17	MUC15	ALG10B	B3GNTL1	ARSK	DAD1	DDOST	GALNTL5	DHPS	DPAGT1	B3GNT6	EIF5A	ALG14	F2	F7
610	REACTOME_ACTIVATION_OF_BH3_ONLY_PROTEINS	16	-1.12162	-1.13374	-1.26231	-1.06702	749	740	270	944	0.0518371	675.75		REACTOME_ACTIVATION_OF_BH3_ONLY_PROTEINS	http://www.broadinstitute.org/gsea/msigdb/cards/REACTOME_ACTIVATION_OF_BH3_ONLY_PROTEINS	BCL2L11	DYNLL2	E2F1	AKT1	BBC3	LOC441488	PMAIP1	PPP3R1	MAPK8	BAD	BCL2	BID	TFDP1	TP53	YWHAB	DYNLL1	BMF
611	REACTOME_INHIBITION_OF_THE_PROTEOLYTIC_ACTIVITY_OF_APC_C_REQUIRED_FOR_THE_ONSET_OF_ANAPHASE_BY_MITOTIC_SPINDLE_CHECKPOINT_COMPONENTS	18	-1.1775	-1.082	-1.08667	-1.25431	650	871	631	556	-0.497156	677		REACTOME_INHIBITION_OF_THE_PROTEOLYTIC_ACTIVITY_OF_APC_C_REQUIRED_FOR_THE_ONSET_OF_ANAPHASE_BY_MITOTIC_SPINDLE_CHECKPOINT_COMPONENTS	http://www.broadinstitute.org/gsea/msigdb/cards/REACTOME_INHIBITION_OF_THE_PROTEOLYTIC_ACTIVITY_OF_APC_C_REQUIRED_FOR_THE_ONSET_OF_ANAPHASE_BY_MITOTIC_SPINDLE_CHECKPOINT_COMPONENTS	ANAPC10	UBE2C	CDC26	ANAPC2	ANAPC4	MAD2L1	ANAPC5	ANAPC7	ANAPC11	ANAPC1	LOC647654	LOC649620	LOC650621	LOC651763	BUB1B	CDC26P1	LOC730594	UBE2D1	UBE2E1	CDC23	CDC16	BUB3	CDC20	CDC27
612	SESTO_RESPONSE_TO_UV_C1	66	-1.01322	-1.1479	-1.28401	-1.15017	1009	709	235	757	-0.491598	677.5		SESTO_RESPONSE_TO_UV_C1	http://www.broadinstitute.org/gsea/msigdb/cards/SESTO_RESPONSE_TO_UV_C1	PSMC6	CNN3	UBE2G1	LCN2	PEA15	CRYAB	PPP2R2A	MAP2K3	COPS8	S100A7	CSNK2A1	SERPINB2	MFAP1	PIAS1	DUSP5	MAPK6	ATP6V1B2	CAPRIN1	VDAC2	EIF4H	SPAG1	SNRPA1	EMP1	TBCC	SPRR2A	IFIT1	GALNT3	SRSF2	TNFAIP3	SOD2	ETF1	UBE2D2	SPRR2D	PIM1
613	LIAO_HAVE_SOX4_BINDING_SITES	39	-1.07865	-1.05054	-1.36745	-1.12639	831	946	132	805	-0.311699	678.5		LIAO_HAVE_SOX4_BINDING_SITES	http://www.broadinstitute.org/gsea/msigdb/cards/LIAO_HAVE_SOX4_BINDING_SITES	NAV3	GYG1	SERPINE2	CHFR	FOXQ1	DHRS13	CCDC97	HSPBAP1	UBAP2	RBM10	GPRC5B	NRP1	PAM	PTPN14	VCAN	GNG4	HIC2	SLC22A15	MYEF2	SEMA3C	UBAP2L	NEIL3	TEAD2	SMG5	DKK1	VGLL4	CREB3L1	SLC2A1	HUNK	RCC2	PFKFB4	CTSC	NPNT	AKR1B10
614	XU_CREBBP_TARGETS_DN	40	-1.25274	-1.22612	-1.06053	-1.05223	499	532	713	972	0.952739	679		XU_CREBBP_TARGETS_DN	http://www.broadinstitute.org/gsea/msigdb/cards/XU_CREBBP_TARGETS_DN	NR1H2	RAB14	SLC25A3	ADCK1	FCER2	KRTAP8-1	ANKRD17	ZNF574	ARF6	ATP1A1	GSN	DIAPH1	CIITA	HSD11B1	CD97	ALDH1A3	RELB	OCEL1	GABRG3	EPHA4	TGFB1	FRAT2	LAT2	CHTF8	CASP9	ETS1	COTL1	CCR6	ERCC2	ZNF444	ADAR	IGHM	TPR	NUCB2
615	REACTOME_RIG_I_MDA5_MEDIATED_INDUCTION_OF_IFN_ALPHA_BETA_PATHWAYS	58	-1.16346	-1.05641	-1.15496	-1.21477	674	928	487	628	-0.406397	679.25		REACTOME_RIG_I_MDA5_MEDIATED_INDUCTION_OF_IFN_ALPHA_BETA_PATHWAYS	http://www.broadinstitute.org/gsea/msigdb/cards/REACTOME_RIG_I_MDA5_MEDIATED_INDUCTION_OF_IFN_ALPHA_BETA_PATHWAYS	TANK	CHUK	CREBBP	CYLD	AGER	EP300	DDX58	DAK	TBK1	UBE2K	HMGB1	IFNA1	IFNA2	IFNA4	IFNA5	IFNA6	IFNA7	IFNA8	IFNA10	IFNA14	IFNA16	IFNA17	IFNA21	IFNB1	APP	IKBKB	IRF1	IRF2	IRF3	IRF7	MAP3K1	NFKB2	NFKBIA	NFKBIB
616	SYED_ESTRADIOL_RESPONSE	19	-1.21176	-1.10035	-1.12847	-1.1444	586	814	542	775	0.281633	679.25		SYED_ESTRADIOL_RESPONSE	http://www.broadinstitute.org/gsea/msigdb/cards/SYED_ESTRADIOL_RESPONSE	KPNA2	RNPS1	CLIP1	ACP1	ACHE	MYO5A	RPL29	PLEK	CASK	CLIC1	ADD1	SOCS2	UCP2	PLXNA3	PPP2R5E	TGM3	RAP2A	PARP1	SNW1
617	HOFMANN_MYELODYSPLASTIC_SYNDROM_LOW_RISK_DN	27	-1.1919	-1.30979	-1.04	-1.05654	617	365	771	968	0.739897	680.25		HOFMANN_MYELODYSPLASTIC_SYNDROM_LOW_RISK_DN	http://www.broadinstitute.org/gsea/msigdb/cards/HOFMANN_MYELODYSPLASTIC_SYNDROM_LOW_RISK_DN	POU5F1	TUBB2A	SFN	HSPA4	TFAP2C	GDF15	DUSP14	TSPAN1	UBE2M	STIP1	GPRC5A	HIST1H2AH	PSMD13	PSMD8	TXNRD1	PSMD11	MALL	MAGEA4	CKAP4	HRAS	CAPNS1	CCND1	KRT8	ILF3	IER3	MAGEA3	CDK2AP2	ANXA2	MAGEA6	FERMT2
618	DITTMER_PTHLH_TARGETS_UP	110	-1.00273	-1.19141	-1.20256	-1.17922	1034	600	387	702	-0.578944	680.75		DITTMER_PTHLH_TARGETS_UP	http://www.broadinstitute.org/gsea/msigdb/cards/DITTMER_PTHLH_TARGETS_UP	LARP6	AP1S1	USP1	CDK12	TPI1	UROD	TSC22D1	TIMP3	PPM1B	SF3B3	GRB10	DUSP5	ATP1A1	ATP2B1	H1F0	HAX1	PLAU	PAIP1	CDC25B	H2AFZ	UBE2C	ANXA1	HADHA	B4GALT3	CDCP1	PTS	VAMP8	DLG1	COL6A1	BHLHE40	SRSF3	CDK1	NDUFA13	PDGFC
619	RICKMAN_TUMOR_DIFFERENTIATED_WELL_VS_POORLY_UP	219	-1.20307	-1.0861	-1.15214	-1.14448	597	855	497	774	0.136908	680.75		RICKMAN_TUMOR_DIFFERENTIATED_WELL_VS_POORLY_UP	http://www.broadinstitute.org/gsea/msigdb/cards/RICKMAN_TUMOR_DIFFERENTIATED_WELL_VS_POORLY_UP	FAM118A	MAP2K6	SRSF7	PNISR	SFXN2	BCL11A	CENPF	ECHDC2	MECOM	LUC7L3	CHD1L	TFDP2	ZNF764	MEX3A	SPRY2	AHCTF1	POGZ	MCM3	CBFA2T2	CCT3	RBM39	ABI2	ZNF322	OCA2	ZNF704	USP21	C2orf68	ABHD12	ATP6V0E2	MAP7D2	EIF2C2	SEMA6A	NONO	TRA2B
620	GARGALOVIC_RESPONSE_TO_OXIDIZED_PHOSPHOLIPIDS_TURQUOISE_DN	50	-1.0675	-1.13777	-1.00747	-1.43449	861	725	863	276	-0.751508	681.25		GARGALOVIC_RESPONSE_TO_OXIDIZED_PHOSPHOLIPIDS_TURQUOISE_DN	http://www.broadinstitute.org/gsea/msigdb/cards/GARGALOVIC_RESPONSE_TO_OXIDIZED_PHOSPHOLIPIDS_TURQUOISE_DN	ZNF174	KIF15	E2F8	LYL1	AURKA	CCNA2	PRMT7	XAF1	CDKN2C	ELOVL6	SPC24	ESPL1	BARD1	MKI67	BUB1B	DHRS3	C16orf53	KIFC1	CCDC51	RRS1	ARMCX4	DDX28	NR2F6	NDC80	GEMIN6	PPIL2	POLR3B	CBX2	EXOSC2	TMPO	ENOSF1	EID2B	CDC20	TIMM8A
621	REACTOME_NEGATIVE_REGULATORS_OF_RIG_I_MDA5_SIGNALING	30	-1.1513	-1.04958	-1.09203	-1.31379	695	953	621	463	-0.649417	683		REACTOME_NEGATIVE_REGULATORS_OF_RIG_I_MDA5_SIGNALING	http://www.broadinstitute.org/gsea/msigdb/cards/REACTOME_NEGATIVE_REGULATORS_OF_RIG_I_MDA5_SIGNALING	CYLD	DDX58	TBK1	UBE2K	IRF3	PCBP2	HERC5	PIN1	RNF125	OTUD5	MAVS	RPS27A	IFIH1	TNFAIP3	TRAF3	RPS27AP11	UBA52	UBA7	UBE2D1	UBE2D2	UBE2D3	TRIM25	NLRX1	NLRC5	RNF135	TAX1BP1	ATG12	UBE2L6	ATG5	ISG15	IKBKE
622	LI_CYTIDINE_ANALOGS_CYCTOTOXICITY	15	-1.24827	-1.28546	-1.11134	-0.918247	508	414	579	1236	0.810864	684.25		LI_CYTIDINE_ANALOGS_CYCTOTOXICITY	http://www.broadinstitute.org/gsea/msigdb/cards/LI_CYTIDINE_ANALOGS_CYCTOTOXICITY	CENPB	MGMT	TLE4	MYBBP1A	MAP4K4	INPP5F	C14orf169	ESR2	FKBP5	GCAT	TRRAP	NT5C3	PATZ1	ARL2BP	TPMT
623	BENPORATH_ES_CORE_NINE_CORRELATED	94	-1.14024	-1.07159	-1.14687	-1.22084	714	897	513	616	-0.535571	685		BENPORATH_ES_CORE_NINE_CORRELATED	http://www.broadinstitute.org/gsea/msigdb/cards/BENPORATH_ES_CORE_NINE_CORRELATED	TAF2	KDM1A	WDHD1	VGLL1	BCL11A	POLR1E	GATAD2A	RBL1	BCL11B	WWTR1	SOX11	TRIP13	GTF3C2	CREB3L2	NMI	MSL3	TFAP2C	DMRT1	HMGB2	HMGB3	ELF5	ELF4	GATA6	IRF1	WHSC1	MYC	NFE2L3	CEBPG	SOX4	MDFI	CBFB	SOX10	STAT1	FOXK2
624	SHEDDEN_LUNG_CANCER_POOR_SURVIVAL_A6	432	-1.05524	-1.17389	-0.955024	-1.47548	890	631	999	226	-0.610156	686.5		SHEDDEN_LUNG_CANCER_POOR_SURVIVAL_A6	http://www.broadinstitute.org/gsea/msigdb/cards/SHEDDEN_LUNG_CANCER_POOR_SURVIVAL_A6	EIF4E2	NCAPG	CALM3	PSMA7	PLIN2	GAPDH	STC1	SSX2IP	HAT1	MYO7A	CDK1	RIPK2	THOP1	PAX8	WDHD1	TWSG1	GINS3	ADRM1	UBE2S	SLC16A3	PRMT1	ANKLE2	NOLC1	MTF2	ZNF248	LRFN4	HMGB2	SMC6	DNAJA1	ATAD2	PLOD2	PSAT1	SEC23A	KIF11
625	KAYO_CALORIE_RESTRICTION_MUSCLE_DN	76	-1.18705	-1.13285	-1.19943	-1.0469	626	745	396	986	0.384035	688.25		KAYO_CALORIE_RESTRICTION_MUSCLE_DN	http://www.broadinstitute.org/gsea/msigdb/cards/KAYO_CALORIE_RESTRICTION_MUSCLE_DN	TSPAN7	RUNX2	POU2F2	RHCE	ATP5B	ECH1	AXIN1	NNT	TNP1	ABCC2	PRPS1L1	NOS2	MNAT1	P2RY4	CYC1	HLA-DMA	GOLGA3	COX4I1	COMMD1	ERG	APOA4	VLDLR	MRPL23	CYP2D6	MPI	PSG9	CRYAA	RANBP1	FBP2	SNRNP27	GNAQ	UQCRB	ADCY2	HADH
626	HEDENFALK_BREAST_CANCER_BRCA1_VS_BRCA2	161	-1.07855	-1.17784	-1.069	-1.22029	833	623	685	617	-0.75288	689.5		HEDENFALK_BREAST_CANCER_BRCA1_VS_BRCA2	http://www.broadinstitute.org/gsea/msigdb/cards/HEDENFALK_BREAST_CANCER_BRCA1_VS_BRCA2	TSPAN31	RPA3	CTGF	NCAPD3	CBL	CREB1	ELAVL1	SNRPD1	COX6C	MED21	XRCC6	SEPHS1	MAD2L1	RSU1	DPM1	GNA12	CSDE1	CKS1B	PPP1CB	GMPS	TOB1	MICA	THOC1	CBX3	CD63	PRSS23	MCM7	HP1BP3	ITGB8	UBE2B	ERBB2	CDK4	PDGFRA	GRB2
627	REN_BOUND_BY_E2F	60	-1.01888	-1.18974	-1.03304	-1.37216	990	602	790	379	-0.81347	690.25		REN_BOUND_BY_E2F	http://www.broadinstitute.org/gsea/msigdb/cards/REN_BOUND_BY_E2F	RRM1	DUT	RFC4	HMGB3	MCM3	UNG	RPA3	PCNA	BUB3	RAD51	CDC6	SMC2	CDK1	FEN1	TTK	MSH2	PTTG1	E2F2	NDC80	RBL1	BARD1	CDK2	HLTF	HIST1H3D	POLA2	CSTF1	RFC2	SMC4	CENPA	MCM5	HIST1H2AC	HIST2H2BE	CHEK1	MAD2L1
628	MULLIGHAN_NPM1_MUTATED_SIGNATURE_1_DN	116	-1.32102	-1.25547	-1.07684	-0.909376	383	468	660	1254	0.922256	691.25		MULLIGHAN_NPM1_MUTATED_SIGNATURE_1_DN	http://www.broadinstitute.org/gsea/msigdb/cards/MULLIGHAN_NPM1_MUTATED_SIGNATURE_1_DN	ADAR	GAD1	PLEKHO1	UXT	EPHB2	GPR6	ACLY	XPNPEP1	SERPINF1	LPAR6	OAZ3	CARM1	GRHPR	PSMA6	C20orf103	ATP10A	SUN2	MEF2A	TTC21B	LRP4	RETN	MOB1A	SPTAN1	PLCB4	DFNB31	PI4K2A	BCAT1	ST14	NFYC	ARL4C	SCRN1	FXYD5	ZC3H15	TRPM4
629	BENPORATH_PROLIFERATION	144	-1.00866	-1.2437	-0.892577	-1.59866	1016	488	1167	103	-0.543186	693.5	AUTOPHAGY	BENPORATH_proliferation	http://www.broadinstitute.org/gsea/msigdb/cards/BENPORATH_PROLIFERATION	HSPA14	FANCE	PTS	GGCT	RAD51AP1	GARS	LRP8	COX4NB	MCM2	MAGOHB	TTK	RDX	NEK2	NDUFB5	NCS1	ATAD2	MRPL9	CENPE	TFRC	FAM49B	SUV39H2	CDCA5	CDKN3	CNIH4	BUB1	COX5A	PPPDE1	GINS3	DAP3	CEBPG	FAM54A	UBE2T	CDCA7	S100A9
630	KEGG_GLYCOSYLPHOSPHATIDYLINOSITOL_GPI_ANCHOR_BIOSYNTHESIS	25	-1.25085	-1.41124	-1.08117	-0.836656	503	224	651	1396	0.800881	693.5		KEGG_GLYCOSYLPHOSPHATIDYLINOSITOL_GPI_ANCHOR_BIOSYNTHESIS	http://www.broadinstitute.org/gsea/msigdb/cards/KEGG_GLYCOSYLPHOSPHATIDYLINOSITOL_GPI_ANCHOR_BIOSYNTHESIS	PIGP	PIGW	PIGM	PIGN	PIGS	PIGF	DPM2	PIGQ	PIGH	PIGO	PIGG	PIGZ	GPAA1	PIGU	PGAP1	PIGT	PIGK	PIGY	PIGL	PIGV	PIGB	PIGX	PIGA	GPLD1	PIGC
631	SCIBETTA_KDM5B_TARGETS_UP	19	-1.39626	-1.08513	-1.00113	-1.14198	256	859	882	779	0.695949	694		SCIBETTA_KDM5B_TARGETS_UP	http://www.broadinstitute.org/gsea/msigdb/cards/SCIBETTA_KDM5B_TARGETS_UP	BRP44L	NDE1	POLB	SAT1	RNASET2	RNF40	MIA3	GADD45A	CLCF1	SMOX	MAPK8IP3	EHD1	KLHDC10	DDIT3	CD2BP2	CDIPT	DNAL4	BBS9	C20orf111
632	DARWICHE_PAPILLOMA_RISK_LOW_UP	133	-1.24932	-1.13082	-0.971725	-1.24438	506	749	960	570	0.255411	696.25		DARWICHE_PAPILLOMA_RISK_LOW_UP	http://www.broadinstitute.org/gsea/msigdb/cards/DARWICHE_PAPILLOMA_RISK_LOW_UP	TGFA	HOMER3	ARG1	CX3CL1	AKR1C3	CALML5	PDCD5	COX5B	ART5	PMEPA1	C7orf42	LGALS2	IL36A	RPTN	TXN	TP73	CHI3L1	FAM165B	LHX3	LRIF1	WDR70	RPS6KA4	S100A8	KLK6	RPL39	ARMC9	SPIC	ESD	SFPQ	YWHAB	ENG	LTB4R	C9orf16	HEXA
633	KANNAN_TP53_TARGETS_DN	21	-1.08313	-1.34341	-0.860926	-1.35329	820	314	1247	408	-0.091538	697.25		KANNAN_TP53_TARGETS_DN	http://www.broadinstitute.org/gsea/msigdb/cards/KANNAN_TP53_TARGETS_DN	NOP14	PMP22	EIF4A1	BIRC3	CXADR	SLC19A1	TMEM97	LAMC2	FOSL2	SORL1	APBA2	INA	COL18A1	BRCA1	ARL4A	PURA	CCNE1	CDC6	G0S2	PPAT	CPM
634	REACTOME_TRAF6_MEDIATED_INDUCTION_OF_NFKB_AND_MAP_KINASES_UPON_TLR7_8_OR_9_ACTIVATION	73	-1.03796	-1.26951	-1.06921	-1.17385	945	441	684	720	-0.270278	697.5		REACTOME_TRAF6_MEDIATED_INDUCTION_OF_NFKB_AND_MAP_KINASES_UPON_TLR7_8_OR_9_ACTIVATION	http://www.broadinstitute.org/gsea/msigdb/cards/REACTOME_TRAF6_MEDIATED_INDUCTION_OF_NFKB_AND_MAP_KINASES_UPON_TLR7_8_OR_9_ACTIVATION	NOD1	TAB1	CHUK	CREB1	ATF2	MAPK14	AGER	DUSP3	DUSP4	DUSP6	DUSP7	ELK1	TAB2	FOS	PELI3	TAB3	HMGB1	APP	IKBKB	IRAK1	IRAK2	JUN	TMEM189-UBE2V1	MEF2A	MEF2C	MAP3K1	MYD88	ATF1	NFKB2	NFKBIA	NFKBIB	IRAK4	TLR7	ECSIT
635	SHEPARD_BMYB_MORPHOLINO_UP	182	-1.24385	-1.16197	-1.08794	-1.04872	521	663	627	981	0.876043	698		SHEPARD_BMYB_MORPHOLINO_UP	http://www.broadinstitute.org/gsea/msigdb/cards/SHEPARD_BMYB_MORPHOLINO_UP	FST	ZC3H3	POLR1C	PLEKHB2	CNDP2	SLC25A28	NSUN5	TBX6	ZNF622	DLGAP4	AK3	ABCC5	MRM1	PHLDA2	CUBN	NCAPD3	ZNF330	HFE	WNT11	SLC16A6	HSPB1	PCK1	VDAC3	NENF	TEX9	BNIP3L	TRIM47	DOHH	DUS3L	TMPO	HSPA2	WDR43	CYP26B1	PLEKHA3
636	HUANG_DASATINIB_RESISTANCE_DN	66	-1.45879	-1.27145	-0.90673	-1.01993	176	437	1135	1049	0.916614	699.25		HUANG_DASATINIB_RESISTANCE_DN	http://www.broadinstitute.org/gsea/msigdb/cards/HUANG_DASATINIB_RESISTANCE_DN	EMP2	SLC35A1	PREX1	ABCA3	SPIN1	UBL3	SLC25A15	CDC42SE1	MEGF9	PDCD4	CHRM1	CYB561	SLC1A2	CRNKL1	LUC7L3	TBC1D30	SORBS2	PLCH1	ACSL3	ISOC1	ABHD11	CHPT1	TPD52	TFF1	EPS15L1	CLN3	CALM1	EPB41L5	LOC641298	YME1L1	C17orf28	TRIM13	CREB3L4	BBIP1
637	FLECHNER_PBL_KIDNEY_TRANSPLANT_REJECTED_VS_OK_DN	47	-1.1269	-1.15058	-1.05869	-1.21095	743	698	718	639	-0.850261	699.5		FLECHNER_PBL_KIDNEY_TRANSPLANT_REJECTED_VS_OK_DN	http://www.broadinstitute.org/gsea/msigdb/cards/FLECHNER_PBL_KIDNEY_TRANSPLANT_REJECTED_VS_OK_DN	IK	HSPA9	SYNPO	EIF3K	ITGB1	POU4F1	SRSF8	MAPK14	SRSF3	ZNF148	CHAF1A	CTCF	GOLGA1	RPS2	MCM7	ANAPC13	RABGGTB	GPR56	STK38	PCBP2	PTGER2	CD46	LRP10	RIOK3	RALBP1	MYD88	FTH1	CDKN1B	GSPT1	TMEM63A	PPP1R15A	LTB	GTF2B	ACO2
638	KIM_GASTRIC_CANCER_CHEMOSENSITIVITY	86	-1.31154	-1.27513	-1.0972	-0.848236	392	428	608	1370	0.87992	699.5		KIM_GASTRIC_CANCER_CHEMOSENSITIVITY	http://www.broadinstitute.org/gsea/msigdb/cards/KIM_GASTRIC_CANCER_CHEMOSENSITIVITY	HHLA1	BCL2	GLYR1	WDR55	MOCS3	VAC14	PPP2R1A	FABP7	EIF2B4	NCAM1	IL1R1	GOLGA8A	SLURP1	NIPAL2	ADAMTS8	DOHH	POLR2A	TMEM151B	ABO	MYO7A	TMEM8B	ELK4	C21orf2	C16orf72	BAIAP2	SCNN1A	TNNI2	DTX2P1-UPK3BP1-PMS2P11	SGTA	PPFIA1	TSHZ2	LDB1	SPDEF	H2AFX
639	KAAB_FAILED_HEART_VENTRICLE_DN	41	-1.41104	-1.10084	-0.843478	-1.31884	236	812	1296	458	0.321029	700.5		KAAB_FAILED_HEART_VENTRICLE_DN	http://www.broadinstitute.org/gsea/msigdb/cards/KAAB_FAILED_HEART_VENTRICLE_DN	WARS	DAAM1	IFITM2	SLC31A2	SERPINB1	CD14	ISG15	FCER1G	PQBP1	TMEM147	STAT3	TUBA3D	EBP	MYH6	LDHA	ATP2A2	C1QB	VAT1	IFNGR1	PPP2R5C	NQO2	SLC39A14	TSC22D1	FCN3	BOLA2	CSRP2	LPCAT4	NME2	AMD1	ATP5G1	GTF3A	IRAK1	SERPINA3	F13A1
640	BLALOCK_ALZHEIMERS_DISEASE_INCIPIENT_DN	158	-1.20748	-1.12676	-1.14977	-1.0655	590	761	504	949	0.537814	701		BLALOCK_ALZHEIMERS_DISEASE_INCIPIENT_DN	http://www.broadinstitute.org/gsea/msigdb/cards/BLALOCK_ALZHEIMERS_DISEASE_INCIPIENT_DN	HADH	RGS20	ZFR	EIF2B3	USP6	COL5A2	CDC27	RB1CC1	NEDD8	PPP3CA	LAMTOR2	RANBP2	RAD51C	CCT3	MAOA	ELMO2	NSFL1C	ASPH	DENND4A	UTP18	SUPT7L	APC	MFN1	ROCK2	MAP2K4	PAFAH1B1	WFDC1	DRAP1	LGALS8	ATP2A2	MRPL15	PANX1	DNAJA1	B4GALNT1
641	CHENG_RESPONSE_TO_NICKEL_ACETATE	42	-1.04457	-1.18571	-1.15722	-1.13762	924	616	479	787	-0.363507	701.5		CHENG_RESPONSE_TO_NICKEL_ACETATE	http://www.broadinstitute.org/gsea/msigdb/cards/CHENG_RESPONSE_TO_NICKEL_ACETATE	TF	APP	ACO1	CP	TXNDC12	ACTR2	MAP1B	LRRC37BP1	PNPLA2	ATP1B1	ABCC3	CD68	MS4A6A	RAB1A	RABGGTB	GDI2	EIF2D	ST13	HSPE1	HSP90AA1	TRAP1	PSMD5	USP16	JUN	TCF7L2	POLR2C	POLR2E	GTF2A2	RNF13	ZNF3	CEBPD	RBBP8	CSNK2B	TLK2
642	BIOCARTA_CERAMIDE_PATHWAY	22	-1.04715	-1.19165	-1.18357	-1.10633	915	599	432	860	-0.189272	701.5		BIOCARTA_CERAMIDE_PATHWAY	http://www.broadinstitute.org/gsea/msigdb/cards/BIOCARTA_CERAMIDE_PATHWAY	CASP8	NSMAF	BCL2	MAPK8	RAF1	MAP3K1	RELA	BAX	MAP2K1	TNFRSF1A	MAP2K4	SMPD1	CYCS	TRAF2	FADD	RIPK1	MAPK3	BAD	NFKB1	TRADD	AIFM1	MAPK1
643	WAKABAYASHI_ADIPOGENESIS_PPARG_BOUND_36HR	29	-1.38723	-1.31289	-0.973211	-0.922132	268	357	956	1231	0.966109	703		WAKABAYASHI_ADIPOGENESIS_PPARG_BOUND_36HR	http://www.broadinstitute.org/gsea/msigdb/cards/WAKABAYASHI_ADIPOGENESIS_PPARG_BOUND_36HR	OXSM	ADCK2	ALDH9A1	CREB3L4	CUEDC1	EXOC6	ZNF326	CHUK	ZNHIT1	MTOR	MEF2C	TOB1	ACYP2	MDM2	LGALS3BP	PLOD3	CALCOCO1	NGLY1	CSRP2BP	CLINT1	TRIT1	DYNLRB1	SLC16A10	PUS10	CDC25A	HIC2	DISP2	SAP30L	SH3GLB1
644	MOOTHA_FFA_OXYDATION	21	-1.25626	-1.11129	-1.06824	-1.11036	495	787	690	846	0.802659	704.5		MOOTHA_FFA_OXYDATION	http://www.broadinstitute.org/gsea/msigdb/cards/MOOTHA_FFA_OXYDATION	HADH	CRAT	ACSL1	CPT1A	HADHB	ACADVL	DECR1	AMACR	ACAT1	ACADL	ACADSB	ECHS1	ECI1	ACAA2	CPT2	ACADM	ACADS	HADHA	NBN	LMF2	HSD17B10	NCAPH2
645	BURTON_ADIPOGENESIS_PEAK_AT_16HR	40	-1.01493	-1.06961	-1.10793	-1.39927	1003	901	584	332	-0.982869	705		BURTON_ADIPOGENESIS_PEAK_AT_16HR	http://www.broadinstitute.org/gsea/msigdb/cards/BURTON_ADIPOGENESIS_PEAK_AT_16HR	CDC6	CHAF1B	ABCF1	DNMT1	MCM4	FAM111A	PRPS1	ASF1B	IFI16	MRPL18	RRM2	PGP	SMC2	MCM7	CDCA7	MTM1	ECM1	SNX5	VCAN	DUT	HAT1	HELLS	POLD1	HMGA1	ABCF2	POLA2	GRWD1	ASS1	MCM5	FEN1	HMGB2	DDX21	NAP1L4	MCM3
646	CHOI_ATL_STAGE_PREDICTOR	42	-1.10251	-1.18443	-1.09256	-1.1271	787	617	620	803	0.0644746	706.75		CHOI_ATL_STAGE_PREDICTOR	http://www.broadinstitute.org/gsea/msigdb/cards/CHOI_ATL_STAGE_PREDICTOR	ZNF544	DUT	UBE2E1	SNORA28	GMFB	CD52	CCDC90B	C11orf21	FTL	SEC23B	RRAGC	MTRF1L	FAM60A	NAP1L1	RALA	PLEKHA5	R3HDM1	CMTM6	SEC11A	PUM2	RBBP4	TARDBP	MRFAP1L1	PPP2R2A	IL17RA	C8orf40	SRPRB	TSPO	RAPGEF2	C5orf13	GORASP2	HSPA4	C20orf24	TTYH2
647	OXFORD_RALA_OR_RALB_TARGETS_UP	48	-1.15651	-1.10637	-0.889972	-1.51634	686	796	1174	173	-0.362952	707.25		OXFORD_RALA_OR_RALB_TARGETS_UP	http://www.broadinstitute.org/gsea/msigdb/cards/OXFORD_RALA_OR_RALB_TARGETS_UP	PSMD3	ERI3	AURKB	TMEM97	CCNE2	TYMS	CDK1	FARSA	CENPM	CDC6	BOP1	EXOSC2	LAS1L	NONO	ASNS	BIRC5	E2F3	CCND1	UBE2C	STMN1	MCM4	SAC3D1	ZWINT	PGD	DKC1	HMGA1	CCNE1	NET1	DNAJC9	METTL13	PLXNA1	MCM5	SLC20A1	H2AFX
648	MATZUK_MEIOTIC_AND_DNA_REPAIR	32	-1.06615	-0.931976	-1.19426	-1.43748	866	1289	409	270	-0.743543	708.5		MATZUK_MEIOTIC_AND_DNA_REPAIR	http://www.broadinstitute.org/gsea/msigdb/cards/MATZUK_MEIOTIC_AND_DNA_REPAIR	HSF2	PMS2	FANCA	UBB	GJA4	MOS	CKS2	IKBKG	DMC1	SMC1B	FANCG	MLH3	FANCL	ATM	MSH4	FANCC	TOP3B	SPO11	CDK2	SYCP3	ERCC1	NOS3	CDC25B	MLH1	PPP3R1	BRWD1	REC8	MSH5	FMN2	UBR2	MEI1	GPR3	ERCC2	SGOL2
649	BARIS_THYROID_CANCER_UP	22	-1.13167	-1.205	-1.09367	-1.07845	730	578	616	917	0.508033	710.25		BARIS_THYROID_CANCER_UP	http://www.broadinstitute.org/gsea/msigdb/cards/BARIS_THYROID_CANCER_UP	ADA	ATP6V1D	GCHFR	CRNKL1	NRF1	RPN1	ATF4	RBBP5	STIP1	COX7A2	CYC1	COPB1	COX6A1	ERCC5	GSTM3	CYCS	SNRNP200	EIF2S2	LPGAT1	PTPRN	ACTN2	GLUL	COX7B
650	ELVIDGE_HIF1A_AND_HIF2A_TARGETS_UP	40	-1.31679	-1.08588	-0.995067	-1.18128	387	857	897	700	0.545564	710.25		ELVIDGE_HIF1A_AND_HIF2A_TARGETS_UP	http://www.broadinstitute.org/gsea/msigdb/cards/ELVIDGE_HIF1A_AND_HIF2A_TARGETS_UP	ADAT1	POLR3K	SOCS2	HSPA4	CCND3	SLC35B1	RPP40	TOR3A	CORO1A	ATP6V0A2	HSPH1	RRP12	KIAA0317	CCDC86	SPAG1	TAF9B	SLC29A1	SLC5A6	RET	OSTM1	C18orf8	GABBR2	WDR77	C1orf135	SLC25A44	RPP25	FLAD1	STX3	CHUK	GCH1	SLC35C1	GYG1	C14orf169	SLC24A3
651	TIEN_INTESTINE_PROBIOTICS_2HR_UP	27	-1.10727	-1.25403	-1.06084	-1.09515	779	471	711	883	0.407365	711		TIEN_INTESTINE_PROBIOTICS_2HR_UP	http://www.broadinstitute.org/gsea/msigdb/cards/TIEN_INTESTINE_PROBIOTICS_2HR_UP	EIF5A	RPS3A	NAP1L1	GAPDH	KLF5	UBC	ANP32A	MMP24	HSPA8	CA12	RPS6	EPHB4	B2M	ST6GALNAC4	RPS11	FAM120A	PTP4A2	EEF1A1	CYP1A1	LRRFIP1	PTK2	SEL1L3	PGK1	TPT1	KDELR1	RPL23	LRP5
652	REACTOME_PYRUVATE_METABOLISM_AND_CITRIC_ACID_TCA_CYCLE	40	-1.09675	-1.17295	-1.11191	-1.11556	799	636	577	836	0.0536647	712		REACTOME_PYRUVATE_METABOLISM_AND_CITRIC_ACID_TCA_CYCLE	http://www.broadinstitute.org/gsea/msigdb/cards/REACTOME_PYRUVATE_METABOLISM_AND_CITRIC_ACID_TCA_CYCLE	ADHFE1	CS	DLAT	DLD	DLST	FH	NNT	SLC16A8	LOC283398	IDH1	IDH2	IDH3A	IDH3B	IDH3G	LDHA	LDHB	MDH2	OGDH	ACO2	PDHA1	PDHB	PDK1	PDK2	PDK3	PDK4	PDP1	PDPR	PDP2	SDHA	SDHB	SDHC	SDHD	SUCLA2P1	LOC646675
653	CHOW_RASSF1_TARGETS_UP	27	-0.958473	-1.12537	-1.23361	-1.22909	1144	765	336	605	-0.782014	712.5		CHOW_RASSF1_TARGETS_UP	http://www.broadinstitute.org/gsea/msigdb/cards/CHOW_RASSF1_TARGETS_UP	MID1	LSM3	CHD1	KIAA0101	ARRB2	GNPAT	CCL5	PEX1	SS18	FANCG	RRM2	CARD8	MBNL1	EIF4E	INSIG1	RSRC2	RFC4	ID2	FKBP15	DLG1	ALCAM	PNPLA6	PARP2	SMC1A	MFAP1	COX7B	TTF2
654	ZHANG_TLX_TARGETS_60HR_DN	264	-1.08416	-1.08522	-0.973607	-1.47717	818	858	954	222	-0.657404	713		ZHANG_TLX_TARGETS_60HR_DN	http://www.broadinstitute.org/gsea/msigdb/cards/ZHANG_TLX_TARGETS_60HR_DN	PRPS1	ZMYND19	MCM10	SRSF7	SRSF3	DCTPP1	ZWILCH	SRM	KIF22	FKBP5	RFC4	DBF4	MCM5	POLR3K	DIMT1	MMS22L	NCAPG	AMD1	LSM2	FBLN2	HMMR	EME1	BRCA1	POLE2	HMGXB4	RAD51C	LMNB1	ERI1	POLD2	NTN1	C12orf10	DBT	SGOL1	DNA2
655	LEE_CALORIE_RESTRICTION_NEOCORTEX_DN	77	-1.08955	-1.27013	-0.978153	-1.20003	807	439	947	667	0.0524464	715		LEE_CALORIE_RESTRICTION_NEOCORTEX_DN	http://www.broadinstitute.org/gsea/msigdb/cards/LEE_CALORIE_RESTRICTION_NEOCORTEX_DN	LMNB2	H2AFX	EDN1	FOXN1	ALOX5AP	CACNB2	ACLY	CYP19A1	THRB	IARS	CLIC4	RBM4	TFRC	NAGLU	FLT1	STAT6	POLR2G	EEF1A1	SKP1	KIF5A	HIVEP3	SRPK1	PRPF6	VARS	HSPB1	EEF2	HIST1H1C	TARS	KIF5B	TOP3B	CHKA	RAP2B	IL17A	ZBTB16
656	PID_BARD1_PATHWAY	29	-0.913177	-1.03936	-1.27237	-1.37459	1256	981	249	375	-0.90447	715.25		PID_BARD1_PATHWAY	http://www.broadinstitute.org/gsea/msigdb/cards/PID_BARD1_PATHWAY	NPM1	UBE2L3	TP53	CDK2	ATM	FANCD2	RAD51	FANCA	RBBP8	FANCE	FANCL	RAD50	FANCC	BARD1	EWSR1	BRCA1	ATR	FANCF	PRKDC	XRCC5	MRE11A	FANCG	UBE2D3	PCNA	CSTF1	NBN	TOPBP1	XRCC6	CCNE1
657	ALFANO_MYC_TARGETS	226	-1.08155	-1.16001	-1.12799	-1.11865	824	667	543	828	-0.105326	715.5		ALFANO_MYC_TARGETS	http://www.broadinstitute.org/gsea/msigdb/cards/ALFANO_MYC_TARGETS	CSRP1	FGA	XK	TARBP1	TTLL12	PLEC	OXCT1	EBNA1BP2	CLCN2	PCDH8	DNAJC11	RSL24D1	SMTN	AGRN	CAMKK2	CCNI	LTBP1	ASB13	GAD2	PICALM	MMP17	TCOF1	KARS	PTPN12	PLAUR	GAS6	CDK2AP2	TGFB1I1	RUNX3	EIF2B1	MMADHC	PDIA5	PAICS	ITGA6
658	BOGNI_TREATMENT_RELATED_MYELOID_LEUKEMIA_UP	23	-1.43545	-1.11268	-1.02776	-1.01004	202	781	806	1073	0.928081	715.5		BOGNI_TREATMENT_RELATED_MYELOID_LEUKEMIA_UP	http://www.broadinstitute.org/gsea/msigdb/cards/BOGNI_TREATMENT_RELATED_MYELOID_LEUKEMIA_UP	CXCR1	POLR2A	CFP	SEMA6C	RPS27A	GABRB1	CLPP	MAP2K1	S100A2	ATF6B	RPL17	PGK1	EFEMP1	ZKSCAN5	SGPL1	PAX5	HIST1H4C	DNAJA2	SLC10A1	NPR2	HP	FLNA	SLC25A6	MPST	IZUMO4	RPL11	FMO6P	RFNG	EFNA2	EPB41
659	BIOCARTA_CARM_ER_PATHWAY	34	-1.06458	-1.10318	-1.29211	-1.05546	869	805	222	970	-0.107394	716.5		BIOCARTA_CARM_ER_PATHWAY	http://www.broadinstitute.org/gsea/msigdb/cards/BIOCARTA_CARM_ER_PATHWAY	MEF2C	PELP1	PPARGC1A	EP300	ERCC3	ESR1	HDAC3	NR0B1	NRIP1	HDAC8	HDAC5	SPEN	HDAC11	SRA1	GRIP1	TBP	CREBBP	HDAC6	GTF2A1	CCND1	HDAC7	NCOR2	HIST2H3C	BRCA1	HDAC9	HDAC4	MED1	CARM1	GTF2F1	GTF2E1	HDAC1	POLR2A	HDAC2	PHB2
660	REACTOME_NFKB_AND_MAP_KINASES_ACTIVATION_MEDIATED_BY_TLR4_SIGNALING_REPERTOIRE	69	-1.05305	-1.2564	-1.07471	-1.11727	898	465	669	834	0.00800865	716.5		REACTOME_NFKB_AND_MAP_KINASES_ACTIVATION_MEDIATED_BY_TLR4_SIGNALING_REPERTOIRE	http://www.broadinstitute.org/gsea/msigdb/cards/REACTOME_NFKB_AND_MAP_KINASES_ACTIVATION_MEDIATED_BY_TLR4_SIGNALING_REPERTOIRE	NOD1	TAB1	CHUK	CREB1	ATF2	MAPK14	TICAM1	AGER	DUSP3	DUSP4	DUSP6	DUSP7	ELK1	TAB2	FOS	LY96	TAB3	HMGB1	APP	TICAM2	IKBKB	IRAK1	IRAK2	JUN	MEF2A	MEF2C	ATF1	NFKB2	NFKBIA	NFKBIB	PPP2CA	PPP2CB	PPP2R1A	PPP2R1B
661	WHITE_NEUROBLASTOMA_WITH_1P36.3_DELETION	19	-1.24342	-0.995792	-1.15538	-1.15011	523	1103	485	758	0.0395343	717.25		WHITE_NEUROBLASTOMA_WITH_1P36.3_DELETION	http://www.broadinstitute.org/gsea/msigdb/cards/WHITE_NEUROBLASTOMA_WITH_1P36.3_DELETION	ACOT7	HES2	ZBTB48	RPL22	KLHL21	GPR153	AJAP1	ESPN	PHF13	NOL9	ICMT	CAMTA1	PLEKHG5	KCNAB2	DNAJC11	TNFRSF25	RNF207	TAS1R1	LINC00337	THAP3	CHD5
662	REACTOME_RECRUITMENT_OF_MITOTIC_CENTROSOME_PROTEINS_AND_COMPLEXES	59	-1.2215	-1.03938	-1.13532	-1.12895	561	980	534	796	0.158664	717.75		REACTOME_RECRUITMENT_OF_MITOTIC_CENTROSOME_PROTEINS_AND_COMPLEXES	http://www.broadinstitute.org/gsea/msigdb/cards/REACTOME_RECRUITMENT_OF_MITOTIC_CENTROSOME_PROTEINS_AND_COMPLEXES	ACTR1A	AKAP9	TUBB4A	TUBB4B	TUBGCP3	DCTN2	CETN2	PLK4	SDCCAG8	TUBGCP2	CNTRL	FGFR1OP	CEP250	DCTN3	TUBGCP5	NEDD1	CSNK1D	CSNK1E	DCTN1	DYNC1H1	DYNC1I2	TUBB	CEP164	MAPRE1	NINL	AZI1	CLASP1	TUBG2	HSP90AA1	LOC440917	NEK2	NUMA1	PAFAH1B1	PCM1
663	KYNG_WERNER_SYNDROM_AND_NORMAL_AGING_DN	205	-1.05939	-1.17505	-1.13619	-1.11738	881	627	532	832	-0.188463	718		KYNG_WERNER_SYNDROM_AND_NORMAL_AGING_DN	http://www.broadinstitute.org/gsea/msigdb/cards/KYNG_WERNER_SYNDROM_AND_NORMAL_AGING_DN	VEZF1	CUL2	SFTPA2	CNN2	PBX1	ATP7A	NEDD4	PDE6G	FGR	SLC35A1	USO1	NPAS2	CDC20	TGFBR2	TRDN	MAP2K4	USP6NL	EIF2AK1	ATP1B3	GPATCH8	MTCH2	MIA3	ZBTB4	FTSJD2	ZFP36L2	PHKB	AMMECR1	C17orf99	DDT	PRCC	SPINT2	PSG1	RND3	RPL28
664	GAZDA_DIAMOND_BLACKFAN_ANEMIA_MYELOID_DN	34	-1.09847	-1.08602	-1.03291	-1.33395	795	856	791	434	-0.770647	719		GAZDA_DIAMOND_BLACKFAN_ANEMIA_MYELOID_DN	http://www.broadinstitute.org/gsea/msigdb/cards/GAZDA_DIAMOND_BLACKFAN_ANEMIA_MYELOID_DN	PNPLA4	RPS14P3	UROD	MAPK1	POLR2I	LSM7	ARIH2	APOE	RYBP	EID1	ZNF91	MRPL23	COX5B	COX11	LUZP1	RPL36	RBBP6	RPL10L	RPL28	MYLIP	DCTN3	PQBP1	CHMP4A	RPL15	HADHA	RAB4A	IFNA17	KLRF1	THY1	DCLRE1C	CD59	DNAJA4	PRKCD	TAX1BP1
665	LINDGREN_BLADDER_CANCER_WITH_LOH_IN_CHR9Q	113	-1.14257	-1.17421	-1.12219	-1.04886	711	629	557	980	0.513274	719.25		LINDGREN_BLADDER_CANCER_WITH_LOH_IN_CHR9Q	http://www.broadinstitute.org/gsea/msigdb/cards/LINDGREN_BLADDER_CANCER_WITH_LOH_IN_CHR9Q	LRRC8A	ZNF79	NUDCD3	SECISBP2	MRPL50	SLC2A8	PRPF4	C9orf91	RBM18	ACO1	RAB14	FBP1	RNF38	ERP44	KLHL9	IARS	PSMD5	ISCU	C9orf80	SMARCA2	PNPO	CORO2A	CDK5RAP2	VPS13A	NUP214	ATP6V1G1	PTPN3	PSMA2	RARA	C8orf42	ALG2	FOXM1	C9orf95	GRAMD1A
666	RHODES_UNDIFFERENTIATED_CANCER	68	-1.07693	-1.18339	-0.831518	-1.61561	838	618	1335	91	-0.381431	720.5		RHODES_UNDIFFERENTIATED_CANCER	http://www.broadinstitute.org/gsea/msigdb/cards/RHODES_UNDIFFERENTIATED_CANCER	HMGB2	CDK1	MTHFD2	PSMD2	CCT6A	MAD2L1	CENPA	GCLM	CCNA2	EZH2	TRIP13	PSMB7	NCAPD2	SEC61B	RAD21	IFI30	TUBB	NME1	ILF2	MCM2	BIRC5	TAP1	H2AFX	MCM6	SLC7A5	RPA3	CXCL9	PRDX4	SLC16A1	GARS	PCNA	MYBL2	CDC6	KIF14
667	MARIADASON_RESPONSE_TO_BUTYRATE_SULINDAC_6	48	-1.19684	-0.944351	-1.22089	-1.19313	604	1242	359	679	-0.227591	721		MARIADASON_RESPONSE_TO_BUTYRATE_SULINDAC_6	http://www.broadinstitute.org/gsea/msigdb/cards/MARIADASON_RESPONSE_TO_BUTYRATE_SULINDAC_6	ATP5B	MDGA1	ETS2	ZNF529	SLC45A1	HNRNPH1	DHX9	CCDC14	CDK5RAP2	CHDH	CTDSP1	INPPL1	MAPK4	ITPR3	SESTD1	MYB	SORBS2	CDK6	ANP32A	FLJ31715	RFX7	ST18	PCNA	SCAF11	KHDRBS1	RPRD2	MLXIP	TMPO	HMGB2	RNF180	WHSC1	GRIN1	EIF4A1	TOP2B
668	TERAO_AOX4_TARGETS_SKIN_UP	36	-1.2358	-1.20475	-1.06872	-0.997541	537	579	687	1083	0.904726	721.5		TERAO_AOX4_TARGETS_SKIN_UP	http://www.broadinstitute.org/gsea/msigdb/cards/TERAO_AOX4_TARGETS_SKIN_UP	ERC1	ATP7A	POLR3F	RPS18	MAP2	FGD1	RAD23B	ERBB2IP	LPGAT1	RTN4	VPS29	ELOVL7	DNAJC5	HIST1H2AI	SFN	TOMM40	KRIT1	SLC4A7	ANKRD26	LRRC46	PA2G4	TMC4	HIST1H2AL	RNF121	WDR45L	TMEM19	FZD10	NSUN6	SFT2D3	HMGN1	BCLAF1	SEC63	MRPL38	EFNB1
669	BLUM_RESPONSE_TO_SALIRASIB_DN	324	-0.976452	-1.14897	-0.985751	-1.52508	1100	705	923	161	-0.823281	722.25		BLUM_RESPONSE_TO_SALIRASIB_DN	http://www.broadinstitute.org/gsea/msigdb/cards/BLUM_RESPONSE_TO_SALIRASIB_DN	CNN3	UBE2C	CRIP2	CYP1B1	SUV39H1	RGS4	CDC45	ID1	CCL2	DHFR	MYBL2	MSH6	LPCAT3	TTK	NR2F1	RIPK4	NEK2	ITGB3BP	FNTB	NRIP1	PBK	HDAC1	RGS2	H2AFZ	ISYNA1	ATP5J2	STMN1	GMNN	KIF22	VRK1	DUT	PRSS23	SKP2	RPA1
670	BYSTRYKH_HEMATOPOIESIS_STEM_CELL_AND_BRAIN_QTL_TRANS	172	-1.21424	-1.19746	-1.16012	-0.913476	582	590	472	1245	0.684973	722.25		BYSTRYKH_HEMATOPOIESIS_STEM_CELL_AND_BRAIN_QTL_TRANS	http://www.broadinstitute.org/gsea/msigdb/cards/BYSTRYKH_HEMATOPOIESIS_STEM_CELL_AND_BRAIN_QTL_TRANS	SYPL1	STX12	ACTR1A	HNRNPH2	MED10	SFR1	SALL3	PCK2	NXF1	C18orf8	ORMDL3	ABCC3	TAMM41	EYA3	TSHB	MCM3AP	RANBP9	HSD11B2	ASB3	IGFBP4	C9orf114	STMN2	SLC16A2	SLC2A1	SAMM50	C6orf203	MMP17	NDUFS2	SART3	UPK3B	EIF5B	NFKB1	EPB42	ANP32A
671	KEGG_CYSTEINE_AND_METHIONINE_METABOLISM	27	-1.23736	-0.95574	-1.04802	-1.36253	533	1213	752	392	-0.317911	722.5		KEGG_CYSTEINE_AND_METHIONINE_METABOLISM	http://www.broadinstitute.org/gsea/msigdb/cards/KEGG_CYSTEINE_AND_METHIONINE_METABOLISM	AMD1	SRM	ADI1	AHCY	DNMT1	SDS	TRDMT1	DNMT3A	DNMT3B	LDHC	IL4I1	SMS	LDHB	ENOPH1	BHMT	GOT2	CDO1	APIP	GOT1	LDHAL6B	TAT	AHCYL1	MTAP	MAT2B	LDHA	MTR	CBS	MAT1A	AHCYL2	CTH	MAT2A	MPST	LDHAL6A	DNMT3L
672	REACTOME_ABC_FAMILY_PROTEINS_MEDIATED_TRANSPORT	26	-1.18884	-1.36453	-0.930501	-1.07245	621	285	1057	927	0.633872	722.5		REACTOME_ABC_FAMILY_PROTEINS_MEDIATED_TRANSPORT	http://www.broadinstitute.org/gsea/msigdb/cards/REACTOME_ABC_FAMILY_PROTEINS_MEDIATED_TRANSPORT	ABCC5	ABCB6	ABCC9	ABCC4	ABCA7	ABCA10	ABCA9	ABCA8	CFTR	ABCC2	ABCA2	ABCA3	ABCD1	ABCD2	ABCB10	ABCA6	ABCA4	ABCA12	APOA1	ABCB5	ABCC6	ABCC1	ABCB1	PEX19	ABCD3	ABCG4	ABCG5	ABCG8	ABCD1P5	ABCC8	PEX3	ABCC11	ABCC3	ABCG1
673	SETLUR_PROSTATE_CANCER_TMPRSS2_ERG_FUSION_UP	65	-1.12906	-1.11573	-1.08483	-1.15881	737	778	638	742	-0.268898	723.75		SETLUR_PROSTATE_CANCER_TMPRSS2_ERG_FUSION_UP	http://www.broadinstitute.org/gsea/msigdb/cards/SETLUR_PROSTATE_CANCER_TMPRSS2_ERG_FUSION_UP	CACNA1D	XRCC5	MAP3K5	SMARCD1	ASAP2	CRISP3	TBP	GHR	MTA1	PLA2G7	OCLN	BMPR1B	UBE2G1	THUMPD1	KHDRBS3	RGS10	PSMD13	PTPRK	RFX1	RAB30	PGD	EIF5	SAFB	ALDH18A1	AMPD3	ERG	TLE1	MAP7	COL9A2	MLXIP	NDUFS5	HDAC1	MYO6	CPSF6
674	HU_GENOTOXIC_DAMAGE_4HR	33	-1.01509	-1.19595	-0.880068	-1.58376	1001	594	1201	112	-0.55227	727		HU_GENOTOXIC_DAMAGE_4HR	http://www.broadinstitute.org/gsea/msigdb/cards/HU_GENOTOXIC_DAMAGE_4HR	NCDN	MAPRE1	ITGB7	CDT1	HMGN1	CKS2	PRC1	TIMP2	SMG5	ORC5	KIF22	CDC20	MTHFD2	FAM76B	IFNAR2	AURKA	NEK2	UCK1	KPNA2	CDC25C	JUND	ECT2	HIST1H2AB	ANLN	CUL1	ZSCAN21	TRAFD1	TNNC1	ALAS1	PTTG1	SYNCRIP	COMMD7	TCF19	BUB1
675	PID_MTOR_4PATHWAY	67	-0.980928	-1.10367	-1.24353	-1.17598	1087	802	308	712	-0.649149	727.25		PID_MTOR_4PATHWAY	http://www.broadinstitute.org/gsea/msigdb/cards/PID_MTOR_4PATHWAY	AKT1S1	KRAS	FBXW11	RRAGA	CLIP1	DEPTOR	CCNE1	PML	RPS6KB1	PXN	MAPK1	MAPKAP1	YWHAG	EEF2K	PLD2	MAP2K2	POLDIP3	ULK1	BRAF	PPARGC1A	EIF4B	ATG13	TSC2	YWHAZ	PDCD4	YWHAQ	EIF4EBP1	SSPO	SGK1	EIF4E	HRAS	PRKCA	BNIP3	ULK2
676	VANTVEER_BREAST_CANCER_METASTASIS_UP	53	-1.33028	-1.31933	-0.886071	-1.0339	371	347	1187	1008	0.82078	728.25		VANTVEER_BREAST_CANCER_METASTASIS_UP	http://www.broadinstitute.org/gsea/msigdb/cards/VANTVEER_BREAST_CANCER_METASTASIS_UP	TBC1D9	IP6K2	ECI2	ALDH4A1	LYPD6	SDSL	RTN4RL1	MYRIP	ZG16B	GSTM3	KIAA1217	RUNDC1	CCDC74B	INPP5J	FBP1	LETMD1	EBF4	BBC3	SEC14L2	EVL	MS4A7	TGFB3	BTG2	ZNF627	METTL12	ZNF385B	SCUBE2	KIAA1324	ERGIC1	CHPT1	FUT8	PDIA4	PCSK6	RPS4X
677	SARTIPY_NORMAL_AT_INSULIN_RESISTANCE_UP	32	-1.1321	-1.25272	-0.940133	-1.19073	729	473	1037	683	0.236297	730.5		SARTIPY_NORMAL_AT_INSULIN_RESISTANCE_UP	http://www.broadinstitute.org/gsea/msigdb/cards/SARTIPY_NORMAL_AT_INSULIN_RESISTANCE_UP	AMOTL2	SLC2A1	THBS1	EGR1	PHLDA1	CCRN4L	TUBB6	IER2	B3GNT2	SYNJ2	STK40	SOCS3	NOP56	PPAN	C12orf45	SPRED2	SPSB1	PTGES	NOP58	EGR2	CCL2	HMOX1	DUSP6	HMGCR	CDR2	CCL7	FOSL1	BHLHE40	TUBB2A	SRXN1	MAK16	EREG	SLC25A28	BYSL
678	NADLER_OBESITY_DN	42	-1.2456	-1.25757	-1.03052	-0.963505	516	461	799	1146	0.915744	730.5		NADLER_OBESITY_DN	http://www.broadinstitute.org/gsea/msigdb/cards/NADLER_OBESITY_DN	CFD	FMO1	PPA1	EEF1A1	RBP4	GPD2	LDHB	MCCC1	ACLY	THRSP	C2	DDT	CYP2E1	ALDH2	FDFT1	COX8A	ATP5I	SREBF1	GNAI1	UCK1	NNAT	FABP4	GNG11	BCAT2	GBE1	RASD1	GSTA3	MYLK	B2M	AGT	UQCRC2	UBB	RBMS2	PC
679	WANG_RESPONSE_TO_GSK3_INHIBITOR_SB216763_DN	338	-1.10662	-1.10691	-0.923053	-1.43697	780	795	1080	272	-0.475851	731.75		WANG_RESPONSE_TO_GSK3_INHIBITOR_SB216763_DN	http://www.broadinstitute.org/gsea/msigdb/cards/WANG_RESPONSE_TO_GSK3_INHIBITOR_SB216763_DN	PPP1R27	IGLL3P	GNB4	GMFG	DKC1	TIMP3	UBE2T	TSFM	HSPA1B	CLSPN	SERPINB8	BRIP1	GABPA	PUS7	SPIN4	UHRF1	ACSL3	RNMT	LOC388022	NIP7	LOC1720	CHAF1B	NHP2	CABLES1	HIST1H1E	CCR1	FOS	DUSP6	XRCC2	CD38	MAD2L1	DCUN1D5	SUN2	HMGCS1
680	CEBALLOS_TARGETS_OF_TP53_AND_MYC_DN	34	-0.909418	-1.244	-1.33388	-1.03124	1264	487	163	1015	-0.277105	732.25		CEBALLOS_TARGETS_OF_TP53_AND_MYC_DN	http://www.broadinstitute.org/gsea/msigdb/cards/CEBALLOS_TARGETS_OF_TP53_AND_MYC_DN	UGT2B15	MLF2	2018-09-04	TCHH	SNCA	PIM1	ARVCF	CHAF1B	POM121	SLC4A1	REN	PLAUR	TCN2	SLC2A5	KIF14	LRMP	CSK	KIF21B	RNPEP	CKAP2L	VARS	GLT8D1	ATRX	CYFIP2	IGFBP3	TRIM31	VCAM1	HBEGF	KRT8	MDM2	TPM1	F2R	GPM6B	NPRL3
681	ACEVEDO_LIVER_CANCER_DN	462	-1.41495	-1.27651	-0.981562	-0.85836	228	424	935	1347	0.986744	733.5		ACEVEDO_LIVER_CANCER_DN	http://www.broadinstitute.org/gsea/msigdb/cards/ACEVEDO_LIVER_CANCER_DN	SERPINF1	CYGB	ZNF180	LONP1	ETS2	PRODH2	CSRNP1	PCYOX1	CLDN2	KRT8	CYP39A1	DNMT3L	SLC2A2	SERBP1	DEFB1	CNNM3	NR4A2	DGAT1	MT1X	MSRA	SRD5A1	ATF5	ACOT12	C11orf24	PAFAH2	STK11	SDC4	GCGR	SOD1	LTBR	ELP3	PLG	PHLDA1	SLC25A11
682	JIANG_AGING_CEREBRAL_CORTEX_DN	50	-1.07649	-1.12788	-1.11489	-1.13256	841	757	572	792	-0.364782	740.5		JIANG_AGING_CEREBRAL_CORTEX_DN	http://www.broadinstitute.org/gsea/msigdb/cards/JIANG_AGING_CEREBRAL_CORTEX_DN	NSF	OAZ2	DNM1	NME1	GABRA1	ACO2	NCL	SKP1	PPP1CB	DDX3X	NPTX1	TUBB4B	RAB2A	ACTR3	EEF1G	PPP2CA	KCNMA1	EEF2	PFN1	CDK16	PGK1	RAB14	EIF4G3	CSNK1A1	PPM1A	GORASP2	CSDE1	SYT1	DCTN1	MAG	DYNC1H1	TIA1	ATP2A2	2018-09-07
683	PID_INSULIN_GLUCOSE_PATHWAY	23	-1.09481	-1.19901	-1.03502	-1.13077	800	588	783	793	0.219715	741		PID_INSULIN_GLUCOSE_PATHWAY	http://www.broadinstitute.org/gsea/msigdb/cards/PID_INSULIN_GLUCOSE_PATHWAY	TRIP10	YWHAE	PRKCZ	YWHAQ	YWHAG	GSK3B	AKT1	YWHAB	INSR	STXBP4	STX4	ASIP	YWHAH	SLC2A4	INS	PPP1R3A	RHOQ	YWHAZ	PPP1CC	LNPEP	TBC1D4	GYS1	VAMP2	SFN	AKT2	PRKCI
684	REACTOME_ADAPTIVE_IMMUNE_SYSTEM	483	-1.12159	-1.16346	-1.03465	-1.14384	750	657	785	776	0.454004	742	IMMUNOGENIC	REACTOME_ADAPTIVE_IMMUNE_SYSTEM	http://www.broadinstitute.org/gsea/msigdb/cards/REACTOME_ADAPTIVE_IMMUNE_SYSTEM	AKT3	AP1M2	UBA2	SAE1	HUWE1	KIF20A	ACTR1B	ACTR1A	RASGRP1	RNF41	PSMD14	CD96	RASGRP2	CDKN1A	CDKN1B	STUB1	LILRB2	ANAPC10	RAPGEF3	ARIH2	SEC24B	UBE2E3	SEC23A	LRRC41	ATG7	DCTN2	RBCK1	CD226	DCTN6	CTSC	LILRB1	HCST	MALT1	SEC61B
685	PID_HIF1A_PATHWAY	19	-1.4148	-1.08143	-0.90925	-1.16412	230	873	1129	736	0.605556	742		PID_HIF1A_PATHWAY	http://www.broadinstitute.org/gsea/msigdb/cards/PID_HIF1A_PATHWAY	HIF1A	OS9	VHL	HSP90AA1	HIF1AN	TCEB1	NAA10	TCEB2	COPS5	TP53	RBX1	ARNT	EGLN3	EGLN1	CUL2	CDKN2A	GNB2L1	HIF3A	EGLN2
686	MARKEY_RB1_ACUTE_LOF_UP	224	-1.0073	-1.14291	-0.941808	-1.49733	1022	717	1033	197	-0.711237	742.25		MARKEY_RB1_ACUTE_LOF_UP	http://www.broadinstitute.org/gsea/msigdb/cards/MARKEY_RB1_ACUTE_LOF_UP	IDH2	KIF20A	RAD51AP1	MCM7	PLK1	HMGB2	CDK1	TYMS	DLGAP5	FBLN1	MCM5	CCDC99	KIF22	TMPO	RAD51	KIF11	CCNA2	FAM64A	TFDP1	DTL	CCNB2	CDT1	TK1	PRC1	HELB	KIAA0101	ASF1B	CHAF1B	IQGAP3	CKS2	KIF2C	RFC4	AURKA	FIGNL1
687	REACTOME_A_TETRASACCHARIDE_LINKER_SEQUENCE_IS_REQUIRED_FOR_GAG_SYNTHESIS	22	-0.987529	-1.35667	-1.03865	-1.12111	1075	296	778	822	-0.109924	742.75		REACTOME_A_TETRASACCHARIDE_LINKER_SEQUENCE_IS_REQUIRED_FOR_GAG_SYNTHESIS	http://www.broadinstitute.org/gsea/msigdb/cards/REACTOME_A_TETRASACCHARIDE_LINKER_SEQUENCE_IS_REQUIRED_FOR_GAG_SYNTHESIS	GPC6	B4GALT7	B3GALT6	B3GAT2	VCAN	NCAN	CSPG4	DCN	GPC2	GPC4	GPC5	B3GAT3	B3GAT1	GPC3	GPC1	GXYLT1	HSPG2	AGRN	BGN	SDC1	BCAN	SDC2	SDC4	GXYLT2	SDC3
688	YAGI_AML_SURVIVAL	115	-1.03276	-1.07425	-1.17047	-1.19313	955	894	455	678	-0.72157	745.5		YAGI_AML_SURVIVAL	http://www.broadinstitute.org/gsea/msigdb/cards/YAGI_AML_SURVIVAL	PMS1	CALCR	ZNF271	PTP4A2	TYMP	BTAF1	MYL4	PIK3R3	CEBPE	GTF2IRD2	STAU2	MTG1	APPBP2	ATP6V0B	TAF4B	XPO1	TAOK3	GRIK5	VDAC1	PRKD1	NAA10	CD14	GNG12	CDK6	ADNP	SLC25A4	SLC9A7	PRKAR1B	RENBP	EED	HOMER3	RAB32	PDE4DIP	DENND5A
689	MORI_PRE_BI_LYMPHOCYTE_UP	75	-0.986467	-1.16653	-0.906634	-1.57221	1076	651	1136	125	-0.653923	747		MORI_PRE_BI_LYMPHOCYTE_UP	http://www.broadinstitute.org/gsea/msigdb/cards/MORI_PRE_BI_LYMPHOCYTE_UP	TUBA1A	RACGAP1	PSAT1	CCNB2	ENPEP	EMB	RAN	H2AFX	SOCS2	MCM6	TUBB	NCAPH	ANP32E	RRM1	CKS1B	HMGB3	MCM7	RBBP4	FCER1G	HNRNPAB	CDK1	TUBB4B	HSPBP1	STMN1	CCL5	GAPDH	ACTN4	IDE	CDKN1A	MPEG1	GSTT2	GZMA	HMMR	DNTT
690	WANG_RESPONSE_TO_ANDROGEN_UP	29	-1.26206	-1.18923	-1.17335	-0.806819	485	604	444	1459	0.744671	748		WANG_RESPONSE_TO_ANDROGEN_UP	http://www.broadinstitute.org/gsea/msigdb/cards/WANG_RESPONSE_TO_ANDROGEN_UP	HMGCR	CRLS1	SPCS3	MTERFD2	TMEM50A	ACSL3	PIAS1	TARP	GNAI3	MAF	UBE2J1	KLK2	ZBTB10	ATXN3	KLK3	FADS1	ELK4	CENPN	INSIG1	NGLY1	DYNLL2	CAMKK2	RRP12	MAP7	MED28	BMPR1B	SLC30A7	EVI5	APPBP2
691	REACTOME_POST_TRANSLATIONAL_MODIFICATION_SYNTHESIS_OF_GPI_ANCHORED_PROTEINS	26	-1.22986	-1.27909	-1.10582	-0.815148	546	423	587	1440	0.788605	749		REACTOME_POST_TRANSLATIONAL_MODIFICATION_SYNTHESIS_OF_GPI_ANCHORED_PROTEINS	http://www.broadinstitute.org/gsea/msigdb/cards/REACTOME_POST_TRANSLATIONAL_MODIFICATION_SYNTHESIS_OF_GPI_ANCHORED_PROTEINS	PIGK	PIGU	PIGN	PIGW	PIGP	PIGT	PIGA	PIGC	PIGF	PIGH	PLAUR	DPM3	PIGG	PIGX	PIGV	SEMA6D	PGAP1	PIGO	GPAA1	DPM1	DPM2	PIGQ	PIGM	PIGS	PIGL	PIGB
692	WAMUNYOKOLI_OVARIAN_CANCER_GRADES_1_2_UP	137	-1.20137	-1.22203	-1.0307	-1.00781	598	537	797	1077	0.900444	752.25		WAMUNYOKOLI_OVARIAN_CANCER_GRADES_1_2_UP	http://www.broadinstitute.org/gsea/msigdb/cards/WAMUNYOKOLI_OVARIAN_CANCER_GRADES_1_2_UP	TMEM181	EPHB4	TOX3	PIK3R2	ETNK1	RASEF	FZD5	EPT1	NME7	SFN	ARSD	SYTL2	PDIA3	FOXQ1	STXBP5	GMDS	TSTA3	MESDC2	ITGA6	ATP5I	SGSM3	TPD52	RALA	CTBP2	SAR1B	KDELR2	EDEM3	MYO10	ECT2	GALNT4	ETFB	ELOVL6	PLS1	SLC35A3
693	SONG_TARGETS_OF_IE86_CMV_PROTEIN	60	-1.03496	-1.04078	-1.0534	-1.38976	947	979	737	349	-0.906576	753		SONG_TARGETS_OF_IE86_CMV_PROTEIN	http://www.broadinstitute.org/gsea/msigdb/cards/SONG_TARGETS_OF_IE86_CMV_PROTEIN	BARD1	PSMC3IP	MAD2L1	MCM2	PPIH	SLC29A1	PCNA	FLAD1	NASP	DLEU1	MCM3	RFC4	PTTG1	KIAA0101	RFC2	PNP	RPA1	MCM6	RAD51C	ZWINT	EZH2	RAB27A	FOXM1	MCM5	CDT1	UMPS	DDX52	CASP3	TYMS	UNG	TOPBP1	DNAJC9	RFC3	TPX2
694	REACTOME_TRAF6_MEDIATED_NFKB_ACTIVATION	20	-1.05185	-1.05094	-1.19948	-1.14491	900	945	395	772	-0.482962	753		REACTOME_TRAF6_MEDIATED_NFKB_ACTIVATION	http://www.broadinstitute.org/gsea/msigdb/cards/REACTOME_TRAF6_MEDIATED_NFKB_ACTIVATION	CHUK	AGER	DDX58	HMGB1	APP	IKBKB	MAP3K1	NFKB2	NFKBIA	NFKBIB	MAVS	RELA	S100A12	S100B	SAA1	IFIH1	TRAF2	TRAF6	TRIM25	RNF135	IKBKG
695	NING_CHRONIC_OBSTRUCTIVE_PULMONARY_DISEASE_DN	117	-1.24964	-1.16183	-0.903426	-1.18317	505	664	1146	698	0.498063	753.25		NING_CHRONIC_OBSTRUCTIVE_PULMONARY_DISEASE_DN	http://www.broadinstitute.org/gsea/msigdb/cards/NING_CHRONIC_OBSTRUCTIVE_PULMONARY_DISEASE_DN	FCGRT	CCDC80	FAM165B	POLR2J4	ACER3	PPP2R5C	SLC40A1	C5AR1	SH3BP2	AHCYL1	USP9X	PDGFRA	ATP6V0E2	CPT1B	TMBIM6	PFDN5	IFI30	COX8A	XBP1	EHMT2	CST6	EIF1B	ZNF593	ATP5A1	NAPSA	CSTB	RAB6A	RAMP2	RNPEPL1	YWHAG	RPL12	C3	SNRPB	ST3GAL3
696	REACTOME_HEPARAN_SULFATE_HEPARIN_HS_GAG_METABOLISM	44	-1.12112	-1.3387	-0.955732	-1.06534	751	320	996	950	0.532879	754.25		REACTOME_HEPARAN_SULFATE_HEPARIN_HS_GAG_METABOLISM	http://www.broadinstitute.org/gsea/msigdb/cards/REACTOME_HEPARAN_SULFATE_HEPARIN_HS_GAG_METABOLISM	GPC6	HPSE	B4GALT7	B3GALT6	B3GAT2	VCAN	NCAN	CSPG4	DCN	EXT1	EXT2	GPC2	HS3ST5	GPC4	GPC5	GLCE	B3GAT3	HS6ST3	B3GAT1	GPC3	GLB1	GPC1	GXYLT1	GUSB	HSPG2	NDST1	IDS	IDUA	AGRN	NAGLU	HPSE2	BGN	SDC1	BCAN
697	MAGRANGEAS_MULTIPLE_MYELOMA_IGLL_VS_IGLK_DN	21	-1.00838	-1.40518	-1.09256	-0.964374	1017	238	619	1144	0.239592	754.5		MAGRANGEAS_MULTIPLE_MYELOMA_IGLL_VS_IGLK_DN	http://www.broadinstitute.org/gsea/msigdb/cards/MAGRANGEAS_MULTIPLE_MYELOMA_IGLL_VS_IGLK_DN	RBL2	DUSP1	CKAP2	LTA	SCN1B	PVRL2	ZNF331	AXL	GAS2	ANKS1A	PNPLA6	PBX1	HYAL1	ALG8	LTBP4	RPL4	GAS2L1	CD46	IGL@	PRKD2	MXI1	RHOG	CTNNB1	CDSN
698	KOINUMA_COLON_CANCER_MSI_UP	16	-1.24379	-1.13516	-0.98995	-1.10793	522	737	912	853	0.876133	756		KOINUMA_COLON_CANCER_MSI_UP	http://www.broadinstitute.org/gsea/msigdb/cards/KOINUMA_COLON_CANCER_MSI_UP	LAP3	PSMB5	RPL22L1	TYMS	CTNNB1	HOXC6	HLA-DMB	HNRNPL	TPBG	FBXL16	CD109	ANP32E	ERH	NCAPG	CXCL9	CXCL10
699	BYSTRYKH_HEMATOPOIESIS_STEM_CELL_AND_BRAIN_QTL_CIS	64	-1.05716	-1.08645	-1.14832	-1.14327	886	853	510	777	-0.507154	756.5		BYSTRYKH_HEMATOPOIESIS_STEM_CELL_AND_BRAIN_QTL_CIS	http://www.broadinstitute.org/gsea/msigdb/cards/BYSTRYKH_HEMATOPOIESIS_STEM_CELL_AND_BRAIN_QTL_CIS	PADI2	ZFAND5	PTPRF	TOX4	GNB1	MRPL35	MRPL44	THUMPD1	ALDH9A1	SRP9	MTIF2	ALAD	CUX1	USP38	C9orf95	MLL5	ARL6IP1	NDUFA7	N6AMT2	LOC728392	MED1	TRMT1	CLEC16A	SKP1	PDXDC1	CPSF2	DYNLL2	PRDX2	ACADL	TCEB3	MRPS7	GATAD2A	CTSC	DAP3
700	REACTOME_MAP_KINASE_ACTIVATION_IN_TLR_CASCADE	49	-1.04031	-1.26993	-1.04224	-1.09398	936	440	765	885	0.0996446	756.5		REACTOME_MAP_KINASE_ACTIVATION_IN_TLR_CASCADE	http://www.broadinstitute.org/gsea/msigdb/cards/REACTOME_MAP_KINASE_ACTIVATION_IN_TLR_CASCADE	NOD1	TAB1	CREB1	ATF2	MAPK14	DUSP3	DUSP4	DUSP6	DUSP7	ELK1	TAB2	FOS	TAB3	IRAK1	IRAK2	JUN	MEF2A	MEF2C	ATF1	PPP2CA	PPP2CB	PPP2R1A	PPP2R1B	PPP2R5D	MAPK1	MAPK3	MAPK7	MAPK8	MAPK11	MAPK9	MAPK10	MAP2K1	MAP2K2	MAP2K3
701	CHEMNITZ_RESPONSE_TO_PROSTAGLANDIN_E2_UP	138	-1.05079	-1.11784	-0.848483	-1.64026	905	775	1278	72	-0.510992	757.5		CHEMNITZ_RESPONSE_TO_PROSTAGLANDIN_E2_UP	http://www.broadinstitute.org/gsea/msigdb/cards/CHEMNITZ_RESPONSE_TO_PROSTAGLANDIN_E2_UP	CKS2	CDC45	PRAF2	MLF1IP	AFAP1L2	CDKN3	DGAT1	KSR1	CHAF1A	SLC16A1	RRM2	MICALL1	SMC4	CHMP7	STAMBPL1	ATAD2	PVT1	FAM69A	GEMIN5	ASMTL	SGOL2	DYSF	ASF1B	IMPAD1	TPX2	BRIP1	RFTN1	FAM64A	KIAA0101	PAICS	SNRPA	CCNB1	PRR11	NPM1
702	HOFFMANN_LARGE_TO_SMALL_PRE_BII_LYMPHOCYTE_UP	157	-0.971314	-1.13235	-0.928413	-1.5768	1114	746	1063	118	-0.752777	760.25		HOFFMANN_LARGE_TO_SMALL_PRE_BII_LYMPHOCYTE_UP	http://www.broadinstitute.org/gsea/msigdb/cards/HOFFMANN_LARGE_TO_SMALL_PRE_BII_LYMPHOCYTE_UP	CCNB1	NCAPH2	TUBB3	RACGAP1	HTT	CBX5	MYH11	RBL1	TUBB4B	NEK2	CBX1	PSMC3	RPL10	ARL1	SGOL1	VPS72	CDC45	CDK1	CENPL	BRCA2	TRIP13	MELK	MIS18BP1	TOP2A	FEN1	NCAPH	UBE2S	DBF4	CENPA	DNMT1	NUCKS1	KIF2C	PPP2CA	PHF17
703	PID_ATR_PATHWAY	39	-1.00716	-1.13347	-0.962229	-1.41062	1023	741	980	306	-0.75108	762.5		PID_ATR_PATHWAY	http://www.broadinstitute.org/gsea/msigdb/cards/PID_ATR_PATHWAY	HUS1	SSPO	CDC25C	FBXW11	MCM7	PPP2R1A	RPA2	CLSPN	CDC6	ATRIP	RAD17	FANCD2	RFC5	MCM2	MDM2	YWHAZ	SMARCAL1	RAD9A	CDC25A	RPA1	TIMELESS	PLK1	RFC3	YWHAB	TOPBP1	NBN	PPP2R2B	CDK2	RAD51	ATR	RAD1	RFC4	BRCA2	CHEK1
704	CARDOSO_RESPONSE_TO_GAMMA_RADIATION_AND_3AB	18	-1.13443	-1.09383	-0.993222	-1.23365	725	832	899	595	-0.313948	762.75		CARDOSO_RESPONSE_TO_GAMMA_RADIATION_AND_3AB	http://www.broadinstitute.org/gsea/msigdb/cards/CARDOSO_RESPONSE_TO_GAMMA_RADIATION_AND_3AB	COLQ	CSNK1A1	CSAD	DENND4C	SATB1	C14orf2	THOC4	BNIP2	NAA30	ANXA3	DPAGT1	FEN1	DDX3Y	TWF2	MED31	ARHGAP17	MPG	GSTT2
705	KEGG_VIBRIO_CHOLERAE_INFECTION	51	-1.0039	-1.13595	-1.1275	-1.16054	1033	734	545	740	-0.684295	763		KEGG_VIBRIO_CHOLERAE_INFECTION	http://www.broadinstitute.org/gsea/msigdb/cards/KEGG_VIBRIO_CHOLERAE_INFECTION	LOC100418883	ATP6V1G1	PDIA4	ADCY9	PRKCB	SLC12A2	SEC61B	PRKCA	TJP2	KDELR3	ATP6V0A1	ATP6V1G2	KDELR2	ATP6V0B	ATP6V1G3	ATP6AP1	PRKCG	CFTR	LOC646821	ATP6V1F	ERO1L	ATP6V0A4	ATP6V0A2	ATP6V0D1	KCNQ1	ARF1	ACTG1	ATP6V0E2	SEC61G	ATP6V1H	PRKX	ATP6V1E2	MUC2	KDELR1
706	CAFFAREL_RESPONSE_TO_THC_24HR_5_UP	33	-1.11694	-1.21385	-0.818673	-1.37633	760	558	1368	371	-0.106511	764.25		CAFFAREL_RESPONSE_TO_THC_24HR_5_UP	http://www.broadinstitute.org/gsea/msigdb/cards/CAFFAREL_RESPONSE_TO_THC_24HR_5_UP	CCNA2	SLC29A1	KHSRP	RAB5A	PNP	NUCB2	UHRF1	ZFP36L1	CTSL1	NCOA4	EXOSC4	TUBB	CKS2	LIG4	VAV3	GAL	IARS	PSMA2	DDB1	EIF2A	PABPC1P2	C6orf115	PCNA	NAMPT	SEPP1	ATP5G3	TFRC	RNF10	RPS2	CNBP	TXNRD1	FNTA	RBX1	MYL6B
707	WANG_METASTASIS_OF_BREAST_CANCER_ESR1_UP	22	-1.0917	-1.0462	-0.898872	-1.5555	806	963	1157	137	-0.528264	765.75		WANG_METASTASIS_OF_BREAST_CANCER_ESR1_UP	http://www.broadinstitute.org/gsea/msigdb/cards/WANG_METASTASIS_OF_BREAST_CANCER_ESR1_UP	KPNA2	HDGFRP3	SMC4	CBX3	C11orf9	NCAPG2	YIF1A	MLF1IP	CCNE2	PPP1CC	UCKL1	HIST1H4H	EEF1A2	TMEM8A	ATAD2	POLQ	ZCCHC8	PLK1	GTSE1	FEN1	SUPT16H	PSMC2
708	MULLIGHAN_MLL_SIGNATURE_2_UP	398	-1.16158	-1.26529	-0.990786	-1.02581	676	450	906	1033	0.765715	766.25		MULLIGHAN_MLL_SIGNATURE_2_UP	http://www.broadinstitute.org/gsea/msigdb/cards/MULLIGHAN_MLL_SIGNATURE_2_UP	SAFB2	NKG7	AP1S2	ALAD	ECI1	C15orf39	CNPY3	REPS1	EML2	NAGA	IQGAP1	ARHGEF3	ATP8B4	ADARB1	IGFBP7	ITGAX	CD2BP2	EAF2	SLC31A1	THBS4	KIAA0930	PPIF	FAM53B	FEZ1	SLA	SYNGR2	FES	CLASP2	BCAP29	RAB7L1	DNAJC1	DDX49	ZDHHC13	AK2
709	MURAKAMI_UV_RESPONSE_6HR_UP	33	-1.18726	-1.15883	-0.978643	-1.12024	624	674	944	826	0.774839	767		MURAKAMI_UV_RESPONSE_6HR_UP	http://www.broadinstitute.org/gsea/msigdb/cards/MURAKAMI_UV_RESPONSE_6HR_UP	DSG1	RND3	RAC1	EVPL	TIMP1	TRAIP	TRIP6	CASP4	GADD45A	PRODH	KRT6B	TNFRSF10A	PTPRF	HOXD3	PLAT	CDC37	CD9	CASP10	CDKN1A	2018-09-02	PFDN5	ERCC1	2018-09-07	ARHGDIA	TRAF3	NME2	CYTH2	CASP6	MAPK6	KRT1	MCL1	PGF	DAPK1	MAPK14
710	GRAESSMANN_RESPONSE_TO_MC_AND_SERUM_DEPRIVATION_DN	74	-1.15517	-1.08301	-1.104	-1.07329	689	867	591	923	0.356501	767.5		GRAESSMANN_RESPONSE_TO_MC_AND_SERUM_DEPRIVATION_DN	http://www.broadinstitute.org/gsea/msigdb/cards/GRAESSMANN_RESPONSE_TO_MC_AND_SERUM_DEPRIVATION_DN	SERPINB1	ERO1L	GYS1	TMEM85	ZNF706	CNDP2	CASP6	PHEX	EPB41L4B	C17orf28	MED24	LHPP	TPD52	MKNK1	NISCH	GP1BB	GBE1	CLDN3	ODF2	GALK1	PLAGL2	GPR35	CRB3	2018-09-05	VEGFA	PQLC1	SERPINE1	RAB2A	PKP1	ABCD4	KRT14	KIF2A	ALX3	RAMP3
711	PENG_GLUCOSE_DEPRIVATION_DN	155	-0.950646	-1.18853	-1.11678	-1.15583	1167	607	568	744	-0.61571	771.5		PENG_GLUCOSE_DEPRIVATION_DN	http://www.broadinstitute.org/gsea/msigdb/cards/PENG_GLUCOSE_DEPRIVATION_DN	CREM	PSMA5	SFN	ID2	ILK	E2F4	NFYB	TSPAN3	RANBP2	RAP1A	GCDH	COMT	DKK4	RBBP4	PTGER3	FOSL2	GJB5	WEE1	FABP5	RAB2A	VNN2	RRBP1	E2F1	NUP98	CHTOP	ARHGEF6	GTF2A2	HTR1B	RAB5A	UCHL1	PAPSS1	IGHV5-78	PICALM	BCL3
712	GAUSSMANN_MLL_AF4_FUSION_TARGETS_C_DN	17	-0.932008	-1.21088	-1.06229	-1.23037	1216	565	706	602	-0.72764	772.25		GAUSSMANN_MLL_AF4_FUSION_TARGETS_C_DN	http://www.broadinstitute.org/gsea/msigdb/cards/GAUSSMANN_MLL_AF4_FUSION_TARGETS_C_DN	UCHL1	TLE4	PLCL1	ARHGAP22	CYS1	AHI1	DSCAML1	ERO1L	IAPP	ASNS	ERMP1	RNF187	GREM2	SLC7A11	NPY1R	BCS1L	KLHL4	CHAC1	MLF1
713	YAO_TEMPORAL_RESPONSE_TO_PROGESTERONE_CLUSTER_2	72	-1.18502	-0.90621	-1.28631	-1.10174	633	1356	230	870	-0.113902	772.25		YAO_TEMPORAL_RESPONSE_TO_PROGESTERONE_CLUSTER_2	http://www.broadinstitute.org/gsea/msigdb/cards/YAO_TEMPORAL_RESPONSE_TO_PROGESTERONE_CLUSTER_2	HOXC6	CAPN3	ATAD3A	PIK3CD	BCL2	BAD	CLK4	GCFC1	CLK1	TNXB	DNAH8	FUBP1	ARL4D	RBM39	SOX5	ERRFI1	WDFY2	MED22	RPP30	KLRG1	NME1	KRTDAP	CDON	GNAO1	ZNF125	GCNT2	CLGN	CYP1A2	SOX3	C14orf133	SLC4A1	UBAP2L	FOS	NAPB
714	HOLLEMAN_VINCRISTINE_RESISTANCE_B_ALL_UP	35	-1.01451	-1.11159	-1.18934	-1.09427	1004	784	418	884	-0.370652	772.5		HOLLEMAN_VINCRISTINE_RESISTANCE_B_ALL_UP	http://www.broadinstitute.org/gsea/msigdb/cards/HOLLEMAN_VINCRISTINE_RESISTANCE_B_ALL_UP	RBMS1	MTMR9	BCL11B	PSME4	KIAA0226L	CREB3L2	SNRNP27	CRMP1	TRIM24	YRDC	TBC1D9	KCNN1	MTF2	ABHD3	ZNF263	DIDO1	EFNB2	TCEB3	RUFY3	BTBD3	PISD	CALU	LBH	PNN	SOX11	SPATA2	ZNF512B	SH3GL1	DSC3	ARHGAP29	NFATC1	HLA-DQA1	PLCXD1	CHCHD7
715	REACTOME_BRANCHED_CHAIN_AMINO_ACID_CATABOLISM	17	-1.31833	-1.19598	-1.00201	-0.920397	386	593	878	1233	0.993209	772.5		REACTOME_BRANCHED_CHAIN_AMINO_ACID_CATABOLISM	http://www.broadinstitute.org/gsea/msigdb/cards/REACTOME_BRANCHED_CHAIN_AMINO_ACID_CATABOLISM	HIBADH	DBT	DLD	HIBCH	ACAD8	HSD17B10	ACADSB	IVD	ACAT1	ALDH6A1	AUH	MCCC1	BCAT1	BCAT2	BCKDHA	BCKDHB	MCCC2
716	BORCZUK_MALIGNANT_MESOTHELIOMA_UP	295	-0.977934	-1.06329	-1.0733	-1.35067	1093	912	674	415	-0.996942	773.5		BORCZUK_MALIGNANT_MESOTHELIOMA_UP	http://www.broadinstitute.org/gsea/msigdb/cards/BORCZUK_MALIGNANT_MESOTHELIOMA_UP	EIF3H	UROS	KPNA2	CCNB1	SCCPDH	NCK1	NAP1L1	RAB4A	HIPK1	AHCY	MAGED1	SEC23IP	MAPKAP1	TK1	FADS1	HMGA1	UBE2C	F2R	TNPO1	ISG20L2	ARPC4	GDI2	PYCR1	PCMT1	ATP2A2	SSR1	XRCC5	THBS2	MFN1	IPO7	ANXA2	DBI	SLC25A3	MAPRE1
717	PEART_HDAC_PROLIFERATION_CLUSTER_DN	74	-1.19967	-1.04168	-0.99575	-1.21597	600	978	894	624	-0.00813519	774	AUTOPHAGY	PEART_HDAC_proliferation_CLUSTER_DN	http://www.broadinstitute.org/gsea/msigdb/cards/PEART_HDAC_PROLIFERATION_CLUSTER_DN	TFDP1	POLE2	LST1	TP53	KNTC1	CSE1L	REPIN1	PLK4	S100A11	MCM5	BEST1	ZNF330	NCOA6	RIOK3	RAD21	CUL1	IFRD2	IFI16	PPP2R1A	POLD3	TUBE1	NME1	SUV39H1	NFIC	CTCF	NUBP1	CCNE2	NF1	AURKA	ZAK	RBM14	USP16	HDGF	MCM7
718	HAHTOLA_MYCOSIS_FUNGOIDES_SKIN_UP	172	-1.06369	-1.20641	-1.04006	-1.09386	872	572	769	886	0.212961	774.75		HAHTOLA_MYCOSIS_FUNGOIDES_SKIN_UP	http://www.broadinstitute.org/gsea/msigdb/cards/HAHTOLA_MYCOSIS_FUNGOIDES_SKIN_UP	CCND2	SF3B1	SUPT16H	ARPC1A	CTSH	ETHE1	NTRK2	CTBP1	CD52	CFH	TRIM2	SUZ12	FEZ1	EIF1	CAPZB	DPH5	SNX6	PPIB	LMCD1	C1orf115	SRRM1	SNCA	JUND	MGAT2	FBLN1	FBXO11	RCBTB2	RBM15	CREB3L2	JAM2	CASP1	MAP4K4	ANXA11	P4HA1
719	PUIFFE_INVASION_INHIBITED_BY_ASCITES_UP	79	-0.982118	-1.1612	-1.08768	-1.17127	1082	665	628	725	-0.685945	775		PUIFFE_INVASION_INHIBITED_BY_ASCITES_UP	http://www.broadinstitute.org/gsea/msigdb/cards/PUIFFE_INVASION_INHIBITED_BY_ASCITES_UP	ACIN1	CENPA	MARCKS	SLC7A8	GART	CEACAM6	EIF4G1	HJURP	XKR8	TYMS	HP1BP3	ABCC2	PABPC3	CIB2	MAN2A2	SRRM1	EPOR	FKBP1A	CKLF	HMGB3	MCM3	RAB4A	PGK1	PRKCA	KPNB1	ELMO2	CDCA8	G6PD	ATP2B4	KIF20A	PLEC	UBB	BCAM	TKT
720	FIGUEROA_AML_METHYLATION_CLUSTER_6_UP	129	-1.18908	-1.04882	-1.10297	-1.07254	620	958	599	926	0.374689	775.75		FIGUEROA_AML_METHYLATION_CLUSTER_6_UP	http://www.broadinstitute.org/gsea/msigdb/cards/FIGUEROA_AML_METHYLATION_CLUSTER_6_UP	HNRNPD	ZNF667	IL11RA	CASP12	GPR126	MAP7D3	HNF4A	MAD1L1	ZNF454	DYNC1LI1	CALCOCO1	RECQL5	OAZ3	BPGM	NNAT	DHRS12	HOXA2	GUCY1B3	ZNF560	FARP2	TMEM185B	STX18	ZCCHC14	AEBP1	EXOC1	FAM131A	ZNF582	SPHK2	PFN2	TNPO3	SYDE2	IFNAR2	EDEM1	EXOSC2
721	PID_P38_MKK3_6PATHWAY	26	-1.23181	-1.29148	-0.92867	-0.991392	544	406	1061	1093	0.843458	776		PID_P38_MKK3_6PATHWAY	http://www.broadinstitute.org/gsea/msigdb/cards/PID_P38_MKK3_6PATHWAY	TAOK1	GADD45B	TAB1	MAP3K5	MAP3K10	TXN	MAP3K3	MAP3K7	TAB2	MAP3K6	TRAF2	TRAF6	MAP2K6	MAP3K4	TAOK3	CCM2	MAPK11	MAP2K3	CAMK2B	RAC1	GADD45G	GADD45A	MAP3K1	MAPK14	ATM	TAOK2
722	BERTUCCI_INVASIVE_CARCINOMA_DUCTAL_VS_LOBULAR_UP	23	-1.2715	-1.09597	-1.02082	-1.03892	453	826	826	1001	0.919159	776.5		BERTUCCI_INVASIVE_CARCINOMA_DUCTAL_VS_LOBULAR_UP	http://www.broadinstitute.org/gsea/msigdb/cards/BERTUCCI_INVASIVE_CARCINOMA_DUCTAL_VS_LOBULAR_UP	MIEN1	HELZ	MYBPC2	C1orf86	STUB1	DOCK3	VPS37C	DHCR7	GRB7	TFAP2A	NRGN	TMEM136	LOC642533	SCARB1	CDH1	JAK2	ERBB2	FKBP4	RPIA	MMP24	UST	ANKRD32	YWHAB	UBE2L3	HSPA8
723	WONG_PROTEASOME_GENE_MODULE	49	-1.14416	-1.08903	-1.06375	-1.10884	709	848	701	850	0.428229	777		WONG_PROTEASOME_GENE_MODULE	http://www.broadinstitute.org/gsea/msigdb/cards/WONG_PROTEASOME_GENE_MODULE	USP13	USP39	PSMA7	PSMD8	PSME1	FBXO21	PSMD10	PSMB10	PSMC3	UBE2C	ARIH1	PSMB6	PSME3	UBR7	SIAH1	PSMC5	SQSTM1	USP18	PSMB8	PSMB4	UBE2G1	USP46	PSMB3	PSMD14	CDC20	PSMD1	PSMA1	PSMD3	UBE2R2	UCHL3	USP10	USP1	USP11	SIAH2
724	KYNG_RESPONSE_TO_H2O2	69	-1.41081	-1.07769	-0.865084	-1.1549	237	888	1238	745	0.582524	777		KYNG_RESPONSE_TO_H2O2	http://www.broadinstitute.org/gsea/msigdb/cards/KYNG_RESPONSE_TO_H2O2	PFDN5	SLC20A1	EID1	SERPINH1	CUX1	MCAM	GADD45A	ZBTB7A	TSPAN4	CTSS	CKMT2	CD81	CDC34	CCNH	RPL31	LOC100190939	AEBP1	IFI6	ATP5E	HMOX1	C4BPA	RELA	CD68	TAP1	SRGN	CD59	ORAOV1	RCC1	DDX52	PLXNA1	DUT	SLC39A7	ENG	BAG4
725	HASLINGER_B_CLL_WITH_11Q23_DELETION	22	-1.05392	-1.03086	-1.31102	-1.02905	894	1009	192	1021	-0.14232	779		HASLINGER_B_CLL_WITH_11Q23_DELETION	http://www.broadinstitute.org/gsea/msigdb/cards/HASLINGER_B_CLL_WITH_11Q23_DELETION	CSPG5	PPP2R1B	LPCAT1	CNR1	HS3ST1	ATM	GLRA2	AHR	GSN	DDX10	CTSK	BIRC2	CASP1	UBE4A	PCSK7	PABPC4	FUT8	DMXL2	HIST1H2BG	ADRBK2	SLC4A7	SIK3	PICALM
726	KEGG_HOMOLOGOUS_RECOMBINATION	25	-1.04839	-1.07766	-1.08966	-1.18164	909	889	624	699	-0.821006	780.25		KEGG_HOMOLOGOUS_RECOMBINATION	http://www.broadinstitute.org/gsea/msigdb/cards/KEGG_HOMOLOGOUS_RECOMBINATION	RAD54L	XRCC3	RAD51B	NBN	RAD52	RAD51D	XRCC2	POLD4	BLM	EME1	RPA1	RAD51	POLD3	RAD50	RPA3	RPA2	RPA4	RAD51C	MRE11A	BRCA2	POLD1	POLD2	MUS81	TOP3A	RAD54B	SHFM1	TOP3B	SSBP1
727	SASAKI_ADULT_T_CELL_LEUKEMIA	170	-1.07877	-1.16244	-0.913185	-1.27845	829	662	1117	514	-0.244603	780.5		SASAKI_ADULT_T_CELL_LEUKEMIA	http://www.broadinstitute.org/gsea/msigdb/cards/SASAKI_ADULT_T_CELL_LEUKEMIA	KLHDC3	PTHLH	POLR2E	PDE8B	FOXM1	MSX1	UST	DAAM1	ATP8A1	KIF2C	PAWR	ISG20	RPA1	ETS1	OAS2	EXTL2	BATF	ZWINT	CD47	GLB1	ANXA2	ISG15	PSMB2	CEP164	TRAFD1	BARD1	SLC25A46	ATP6V1A	DYNLL1	VAMP5	VBP1	KCNN4	PSPHP1	FZD6
728	BENPORATH_ES_1	344	-1.05113	-1.12179	-0.947148	-1.33294	902	770	1015	436	-0.593758	780.75		BENPORATH_ES_1	http://www.broadinstitute.org/gsea/msigdb/cards/BENPORATH_ES_1	CSE1L	CCNB1	RABGAP1L	MDN1	CYP2S1	EPCAM	PLCB3	ITPR3	PTPN2	ETV4	ZIC3	KIFC2	TFAM	NOL11	SERBP1	RCC2	NAA15	FGFR1	LRRN1	PRDM14	RRAS2	LRIG1	TMX1	CACHD1	SRSF1	OLFM1	NUP107	AEN	GABRB3	LEFTY1	PYCR2	NOP16	MAL2	SNRPN
729	WINNEPENNINCKX_MELANOMA_METASTASIS_UP	157	-0.995684	-1.15371	-0.890403	-1.48294	1050	689	1169	218	-0.608768	781.5		WINNEPENNINCKX_MELANOMA_METASTASIS_UP	http://www.broadinstitute.org/gsea/msigdb/cards/WINNEPENNINCKX_MELANOMA_METASTASIS_UP	CDK1	SKA2	CACYBP	NUDCD1	H2AFV	RSRC1	NUDT4	TYMS	MRPS17	MELK	NASP	RHBDL2	RBM33	TCOF1	MORF4	KIRREL	BIRC5	RACGAP1	C12orf24	DONSON	EXO1	NCBP1	PWP1	CENPF	ARF4	HSPD1	AURKA	SSR3	NEK2	KIF18B	C9orf30	UBFD1	PLOD2	DTYMK
730	PID_DNA_PK_PATHWAY	15	-0.946909	-1.21153	-1.15627	-1.08592	1177	563	483	904	-0.362058	781.75		PID_DNA_PK_PATHWAY	http://www.broadinstitute.org/gsea/msigdb/cards/PID_DNA_PK_PATHWAY	PRKDC	XRCC6	APLF	CSNK2A1	XRCC5	POLL	APTX	CSNK2A2	XRCC4	DNTT	LIG4	DCLRE1C	NHEJ1	PNKP	CSNK2B	POLM
731	CAFFAREL_RESPONSE_TO_THC_8HR_5_UP	16	-1.00768	-1.1552	-1.25555	-0.964752	1021	686	286	1141	-0.0134653	783.5		CAFFAREL_RESPONSE_TO_THC_8HR_5_UP	http://www.broadinstitute.org/gsea/msigdb/cards/CAFFAREL_RESPONSE_TO_THC_8HR_5_UP	IPO7	CDKN1B	AIMP2	USP3	TES	STX5	JUND	CTSL1	GARS	GOLGB1	ID2	ZFP36L1	BNIP3	SRRM2	NEAT1	C20orf111
732	SABATES_COLORECTAL_ADENOMA_SIZE_UP	22	-0.947978	-0.934246	-1.39998	-1.23684	1173	1275	101	586	-0.69252	783.75		SABATES_COLORECTAL_ADENOMA_SIZE_UP	http://www.broadinstitute.org/gsea/msigdb/cards/SABATES_COLORECTAL_ADENOMA_SIZE_UP	FAM26F	SLC20A1	NKD2	SEC16B	GART	LOC595101	MDM4	STX16	NEAT1	ATHL1	LAMP2	LOC100288152	BCL6	ZNF697	LOC440944	ZAK	LOC284837	STMN3	FBXL6	DFFB	TIMP3	AHSA2	LRRC14
733	VANDESLUIS_COMMD1_TARGETS_GROUP_4_UP	15	-1.12995	-1.17348	-1.0285	-1.05784	734	634	804	967	0.800748	784.75		VANDESLUIS_COMMD1_TARGETS_GROUP_4_UP	http://www.broadinstitute.org/gsea/msigdb/cards/VANDESLUIS_COMMD1_TARGETS_GROUP_4_UP	LGMN	NR6A1	CA4	KRT18	SLC2A1	S100G	TTR	AFP	KRT8	SPINK1	TCFL5	APOE	APOOL	SLC2A3	APOC2	APOA1	CLIC6	EMB	APOM
734	ACEVEDO_NORMAL_TISSUE_ADJACENT_TO_LIVER_TUMOR_UP	154	-1.25654	-1.1034	-1.04927	-0.986194	493	804	747	1102	0.913905	786.5		ACEVEDO_NORMAL_TISSUE_ADJACENT_TO_LIVER_TUMOR_UP	http://www.broadinstitute.org/gsea/msigdb/cards/ACEVEDO_NORMAL_TISSUE_ADJACENT_TO_LIVER_TUMOR_UP	DNM1P46	LIPG	RPN2	SLC15A1	IDO2	AFM	FAM188A	HMGN4	NUCKS1	SPIRE1	WSB2	SESN1	ABCB11	RBM6	ELOVL5	GSTA4	RBM34	PNISR	PGAM4	RPLP1	RPS3A	DPP4	A2M	C15orf24	HNRNPA2B1	PNN	UQCRH	FAM200A	PTMA	PERP	GCN1L1	SHROOM3	RUNDC2B	SORT1
735	SWEET_KRAS_TARGETS_DN	58	-1.0948	-1.14481	-1.10311	-1.02454	801	714	598	1036	0.409885	787.25		SWEET_KRAS_TARGETS_DN	http://www.broadinstitute.org/gsea/msigdb/cards/SWEET_KRAS_TARGETS_DN	SSRP1	PTMA	EPB42	DKK1	BEX1	ENTPD6	PRMT5	PARD6B	ATP6V1B2	H3F3B	SSX2	CTSL1	RRM2	HMGA2	LRP8	EIF5	ETV5	GPD1	SPRED2	FOSL1	H2AFY	EBNA1BP2	UPP1	CHIT1	SLC9A3R2	PPP1R3A	CALU	EPHB3	INHBB	CEACAM6	PHLDA1	C16orf53	NUP62CL	ALDH3A1
736	ZHAN_MULTIPLE_MYELOMA_CD2_DN	44	-1.18473	-1.20193	-0.873815	-1.17521	635	583	1219	715	0.386745	788		ZHAN_MULTIPLE_MYELOMA_CD2_DN	http://www.broadinstitute.org/gsea/msigdb/cards/ZHAN_MULTIPLE_MYELOMA_CD2_DN	MCC	LDHA	PRICKLE2	THEM4	JAK3	SORD	CR2	UCK2	FAM171A1	GJB2	MRPS30	USP45	PPA1	GPR37	PLA2G16	MREG	GPRC5D	FASN	HMGA1	POLR2H	AVEN	FABP5	PFKFB2	C1orf53	HN1	OSBPL3	TXN	RRAGD	BOP1	POLR3G	HK2	CHAC2	HIST1H1C	MFNG
737	MITSIADES_RESPONSE_TO_APLIDIN_DN	242	-0.997258	-1.12335	-0.976946	-1.35989	1047	766	949	399	-0.795885	790.25		MITSIADES_RESPONSE_TO_APLIDIN_DN	http://www.broadinstitute.org/gsea/msigdb/cards/MITSIADES_RESPONSE_TO_APLIDIN_DN	DDX46	TMEM97	TACC3	SUPT16H	WDR76	C19orf2	ZWINT	TIPIN	CSE1L	SNRPA	SLK	FAM20B	NUSAP1	DLGAP5	PRKCA	HNRNPAB	MKI67	NOTCH2	ATP13A3	2018-09-09	TUBA3C	MCAM	TTC3	FAM120A	EPRS	PDS5A	KCTD12	ERCC6L	CCNA2	ECT2	ANKRD10	NGLY1	MYBL2	GPI
738	REACTOME_SYNTHESIS_OF_GLYCOSYLPHOSPHATIDYLINOSITOL_GPI	17	-1.30745	-1.22897	-1.06789	-0.765207	401	524	692	1545	0.899042	790.5		REACTOME_SYNTHESIS_OF_GLYCOSYLPHOSPHATIDYLINOSITOL_GPI	http://www.broadinstitute.org/gsea/msigdb/cards/REACTOME_SYNTHESIS_OF_GLYCOSYLPHOSPHATIDYLINOSITOL_GPI	PIGN	PIGW	PIGP	PIGA	PIGC	PIGF	PIGH	PIGG	PIGX	PIGV	SEMA6D	PIGO	DPM2	PIGQ	PIGM	PIGL	PIGB
739	HEIDENBLAD_AMPLICON_12P11_12_DN	25	-1.28362	-1.08731	-1.03204	-0.994257	435	851	795	1089	0.910417	792.5		HEIDENBLAD_AMPLICON_12P11_12_DN	http://www.broadinstitute.org/gsea/msigdb/cards/HEIDENBLAD_AMPLICON_12P11_12_DN	TNFRSF8	SAR1A	C1orf116	LINC00152	GLB1	VILL	RBM15B	LOC220729	TEKT4P2	NOA1	GAR1	GABRP	C7orf41	CDK13	C7orf40	PANK1	SNORD22	CBX5	TMEM30B	INO80	FBXL20	ACSF2	SYNGR2	ZFP161	ZNF561	JUNB	LGALS4	TRAPPC2P1	MZF1	ZBED4
740	REACTOME_DESTABILIZATION_OF_MRNA_BY_TRISTETRAPROLIN_TTP	17	-1.23611	-1.06624	-0.997807	-1.11138	536	904	890	844	0.67685	793.5		REACTOME_DESTABILIZATION_OF_MRNA_BY_TRISTETRAPROLIN_TTP	http://www.broadinstitute.org/gsea/msigdb/cards/REACTOME_DESTABILIZATION_OF_MRNA_BY_TRISTETRAPROLIN_TTP	EXOSC8	EXOSC6	DCP2	DIS3	EXOSC7	EXOSC2	TNPO1	EXOSC3	EXOSC1	EXOSC9	XRN1	EXOSC4	DCP1A	EXOSC5	YWHAB	ZFP36	MAPKAPK2
741	JAZAG_TGFB1_SIGNALING_VIA_SMAD4_UP	95	-1.22507	-1.04934	-1.00258	-1.1349	554	955	877	789	0.466214	793.75		JAZAG_TGFB1_SIGNALING_VIA_SMAD4_UP	http://www.broadinstitute.org/gsea/msigdb/cards/JAZAG_TGFB1_SIGNALING_VIA_SMAD4_UP	DNAH2	APH1A	CELF2	CBX2	FKBP8	MRPL4	DAXX	PTPRC	HN1	IFI35	UBIAD1	MYO1F	PCGF2	CNIH	POP7	PILRA	SLC23A1	HAS3	MRPS31	HDAC4	CELSR3	MRPL48	ACTB	EIF1	EP300	RFX4	SRCAP	ERCC5	MYBL2	GNB2L1	SATB1	COG2	LBX1	FGF12
742	STEIN_ESRRA_TARGETS_UP	380	-1.12368	-1.11233	-1.05253	-1.08561	748	783	739	905	0.720061	793.75		STEIN_ESRRA_TARGETS_UP	http://www.broadinstitute.org/gsea/msigdb/cards/STEIN_ESRRA_TARGETS_UP	UQCRC2	SMCR7L	MECR	RNASET2	DFFA	FAM134B	ETFDH	CA12	QRSL1	SLC16A1	CCDC121	SH2B1	PDHA1	EPOR	SCAMP5	CHCHD3	MIPEP	TRIM2	MITF	TRIM14	SULT1A1	DSG2	SLC25A12	ISCU	COX10	SYNGR3	SRPK2	CYP24A1	FAM127A	ISCA1	SDHB	DLD	ACADSB	SLC31A1
743	PID_ERA_GENOMIC_PATHWAY	57	-1.10335	-1.14812	-1.12194	-0.971327	784	707	559	1126	0.471855	794		PID_ERA_GENOMIC_PATHWAY	http://www.broadinstitute.org/gsea/msigdb/cards/PID_ERA_GENOMIC_PATHWAY	C3	POU4F1	POU4F2	APBB1	NR0B1	PGR	NRIP1	AP1B1	NCOA2	NCOA3	EP300	NEDD8	ABCA3	MYC	NCOR1	HDAC1	DSCAM	NCOA7	CD82	VTLGL1	SOD1	COL18A1	PDIA2	HSF2	UBE2M	DDX17	ATP5J	NCOR2	ANP32A	NCOA1	NR0B2	LCOR	PRL	KLRC3
744	CHEN_NEUROBLASTOMA_COPY_NUMBER_GAINS	41	-0.940661	-1.21915	-1.02396	-1.21493	1191	546	815	627	-0.639668	794.75		CHEN_NEUROBLASTOMA_COPY_NUMBER_GAINS	http://www.broadinstitute.org/gsea/msigdb/cards/CHEN_NEUROBLASTOMA_COPY_NUMBER_GAINS	HSD17B2	RPS7	TAF1B	TRIM23	TTC15	ALK	TSSC1	TNRC6A	STIM1	IGF2	ARAP3	MYCN	RBBP6	ACP1	SLC27A2	TAF7	SH3YL1	ODC1	TPO	BRD9	NAV2	TRIP13	DUT	HDC	HPCAL1	RNASEH1	FBN1	WWOX	RNF141	HDAC3	DFFB	SGTB	MRVI1	CDH13
745	ST_PHOSPHOINOSITIDE_3_KINASE_PATHWAY	36	-1.02487	-1.08081	-1.14798	-1.12272	976	877	511	815	-0.546797	794.75		ST_PHOSPHOINOSITIDE_3_KINASE_PATHWAY	http://www.broadinstitute.org/gsea/msigdb/cards/ST_PHOSPHOINOSITIDE_3_KINASE_PATHWAY	A1BG	YWHAZ	PPP1R13B	INPP5D	SOS1	CYTH3	RPS6KA3	YWHAE	AKT1	SOS2	RPS6KA2	AKT3	EXOSC1	GSK3A	YWHAH	SHC1	IARS	RPS6KB1	FOXO1	PDPK1	GSK3B	AKT2	CD55	IGFBP1	GRB2	BTK	YWHAB	YWHAQ	PIK3CA	BAD	CDKN2A	SFN	NR4A3	RPS6KA1
746	LINDGREN_BLADDER_CANCER_CLUSTER_3_UP	312	-1.05636	-1.08352	-0.93566	-1.3685	888	865	1045	386	-0.601083	796		LINDGREN_BLADDER_CANCER_CLUSTER_3_UP	http://www.broadinstitute.org/gsea/msigdb/cards/LINDGREN_BLADDER_CANCER_CLUSTER_3_UP	RFC3	ZNF148	CTPS	RTN3	MKRN2	MSH2	INSIG1	PSMD11	ALDH9A1	PIK3AP1	H2AFZ	HLTF	ARRB2	CENPN	DAPK1	TMPO	GNPAT	VAMP7	KIF23	NEU1	PEPD	COX7B	MIS18A	ACADM	GGCT	MLF1IP	CKS1B	PIGC	RFC4	TWSG1	SKA2	APOBEC3B	ACSL4	DBF4
747	BOYLAN_MULTIPLE_MYELOMA_C_D_UP	129	-1.0843	-1.08025	-0.995245	-1.23415	817	880	896	594	-0.60474	796.75		BOYLAN_MULTIPLE_MYELOMA_C_D_UP	http://www.broadinstitute.org/gsea/msigdb/cards/BOYLAN_MULTIPLE_MYELOMA_C_D_UP	FCRLA	DNAJB4	LINGO3	SBK1	POT1	CRYZL1	DIEXF	TIFA	SLC16A1	SART3	CROCC	SGMS1	RBM38	ACAP2	PDS5A	BCL7A	TAF1D	OTUB2	BACH2	RPL23	AFF3	RCOR1	BCAT1	TCTE3	C21orf59	SNHG8	ESRRB	C6orf48	FUS	TPM3	AMZ1	KIF7	ATP5O	SMPD4
748	REACTOME_CONVERSION_FROM_APC_C_CDC20_TO_APC_C_CDH1_IN_LATE_ANAPHASE	16	-1.11948	-1.03458	-1.10724	-1.10533	755	996	585	862	-0.0668931	799.5		REACTOME_CONVERSION_FROM_APC_C_CDC20_TO_APC_C_CDH1_IN_LATE_ANAPHASE	http://www.broadinstitute.org/gsea/msigdb/cards/REACTOME_CONVERSION_FROM_APC_C_CDC20_TO_APC_C_CDH1_IN_LATE_ANAPHASE	ANAPC10	UBE2C	CDC26	ANAPC2	ANAPC4	ANAPC5	ANAPC7	ANAPC11	ANAPC1	LOC647654	LOC649620	LOC650621	LOC651763	CDC26P1	LOC730594	UBE2D1	UBE2E1	CDC14A	CDC23	CDC16	CDC20	CDC27
749	PID_HEDGEHOG_2PATHWAY	20	-1.04834	-1.18678	-1.16256	-0.931336	910	610	468	1212	0.298216	800		PID_HEDGEHOG_2PATHWAY	http://www.broadinstitute.org/gsea/msigdb/cards/PID_HEDGEHOG_2PATHWAY	DHH	HHIP	CDON	STIL	PIK3CA	HHAT	AKT1	BOC	PTHLH	GLI2	LRPAP1	PTCH2	IHH	ARRB2	TGFB2	GAS1	SHH	ADRBK1	SMO	LRP2	PTCH1	PIK3R1
750	WANG_CLIM2_TARGETS_UP	237	-1.1496	-1.00079	-1.15769	-1.06688	699	1089	476	945	0.0596317	802.25		WANG_CLIM2_TARGETS_UP	http://www.broadinstitute.org/gsea/msigdb/cards/WANG_CLIM2_TARGETS_UP	CHTOP	DUSP6	SLC24A1	TP63	GALNT13	ARIH2	CD276	TTLL5	ZFYVE20	BCL11B	DBP	ATP6V0D2	IGFBP2	ARHGAP22	IGFBP5	MAGI1	ESD	MAVS	NFATC3	PPP6R3	SLC25A40	KIAA2013	GLUL	CD109	RTF1	ZNF607	UBXN10	PTPN12	C19orf55	CALR	FGFR1	C18orf1	GFM2	ETNK2
751	HEIDENBLAD_AMPLIFIED_IN_PANCREATIC_CANCER	31	-1.19697	-1.23177	-1.07031	-0.828052	603	516	680	1413	0.812533	803		HEIDENBLAD_AMPLIFIED_IN_PANCREATIC_CANCER	http://www.broadinstitute.org/gsea/msigdb/cards/HEIDENBLAD_AMPLIFIED_IN_PANCREATIC_CANCER	ETNK1	BCAT1	RASSF8	BHLHE41	SSPN	ITPR2	FGFR1OP2	TM7SF3	MED21	PPFIBP1	REP15	KLHDC5	CCDC91	FAR2	ERGIC2	TMTC1	METTL2A	TLK2	CAPN12	ECH1	MRPS12	PAK4	SAMD4B	PAF1	SUPT5H	DLL3	EID2	FBL	PSMC4	ZNF780A	AKT2
752	PENG_GLUTAMINE_DEPRIVATION_UP	37	-1.27712	-1.1827	-0.916447	-1.0241	448	619	1106	1039	0.911489	803		PENG_GLUTAMINE_DEPRIVATION_UP	http://www.broadinstitute.org/gsea/msigdb/cards/PENG_GLUTAMINE_DEPRIVATION_UP	PTPRA	BARD1	TYK2	NFIC	H1FX	TOP2A	CDC25C	PRKCI	ADA	MMP15	BLK	HIST2H2AA3	DDB2	CBLB	XPC	HOXC5	ATRX	RBM5	ITPR2	NR3C1	CTAGE5	MAP2K3	MAP4K2	CCNG1	BCL9	GNB3	IL4R	CLN3	CAMK1	TAS1R3	TMED8	CCNG2	TFDP2	RASA1
753	FARMER_BREAST_CANCER_CLUSTER_5	17	-1.26035	-1.14819	-1.0454	-0.900875	488	706	758	1264	0.936143	804		FARMER_BREAST_CANCER_CLUSTER_5	http://www.broadinstitute.org/gsea/msigdb/cards/FARMER_BREAST_CANCER_CLUSTER_5	SUPT4H1	RNF43	RAD51C	PPM1D	MED13	SMARCD2	POLG2	TACO1	FTSJ3	TRIM37	MTMR4	RPS6KB1	TUBD1	DHX40	SMG8	PTRH2	CYB561	DCAF7
754	ZWANG_EGF_INTERVAL_UP	66	-1.04521	-1.01042	-1.1563	-1.15265	921	1063	482	751	-0.563747	804.25		ZWANG_EGF_INTERVAL_UP	http://www.broadinstitute.org/gsea/msigdb/cards/ZWANG_EGF_INTERVAL_UP	CLCN6	HEATR8	LINC00328	UAP1	LOC440700	PTCH2	SLC25A24	KCNA10	PANK1	DNHD1	TEAD1	RBM14	KRTAP5-10	UBASH3B	C11orf48	SNORD30	KRTAP5-11	ZNF202	C11orf61	OPCML	GNB3	PRH2	KRT81	SLC25A30	GOLGA6L1	GLDN	MEGF11	CLEC18A	CLEC18B	SMG1	KIFC3	MIR193A	SLFN5	DHRS7C
755	KEGG_CARDIAC_MUSCLE_CONTRACTION	59	-1.39117	-1.13955	-0.806043	-1.11671	261	722	1406	835	0.659774	806		KEGG_CARDIAC_MUSCLE_CONTRACTION	http://www.broadinstitute.org/gsea/msigdb/cards/KEGG_CARDIAC_MUSCLE_CONTRACTION	CACNA2D1	CACNB1	COX8A	CACNB2	UQCR10	COX7C	CACNB3	CACNB4	CACNG1	COX6CP3	FXYD2	CACNG8	RYR2	CACNG6	ATP2A2	CACNG7	TPM2	CYTB	TPM1	ATP1B2	ATP1B3	ATP1A4	ATP1B1	COX2	COX7B	COX1	COX7A1	COX7A2	COX8C	COX6C	COX3	CACNA2D3	COX6B1	CACNA1D
756	SWEET_LUNG_CANCER_KRAS_UP	456	-1.19659	-1.18844	-0.917552	-1.08385	606	608	1099	912	0.750384	806.25		SWEET_LUNG_CANCER_KRAS_UP	http://www.broadinstitute.org/gsea/msigdb/cards/SWEET_LUNG_CANCER_KRAS_UP	CHL1	SPECC1	TMEM30B	BMP4	ERRFI1	RPL8	CASK	RPRM	MRPS34	BASP1	TNNT1	SLC25A5	PLBD1	CLIP4	ARG2	RFK	C5	IL13RA2	ATP6V0D1	NEK1	CTSB	CCND1	MYH7	BTG1	CYHR1	EEF2	EIF4B	MAPK1	AES	LAMB3	TMEM56	ADIPOR2	NUDT4	PON2
757	KEGG_FRUCTOSE_AND_MANNOSE_METABOLISM	30	-1.22047	-1.25812	-0.887133	-1.02934	564	460	1182	1019	0.772407	806.25		KEGG_FRUCTOSE_AND_MANNOSE_METABOLISM	http://www.broadinstitute.org/gsea/msigdb/cards/KEGG_FRUCTOSE_AND_MANNOSE_METABOLISM	MPI	PMM2	PMM1	FBP2	PFKM	GMDS	PFKFB4	PFKL	MTMR6	TPI1	PHPT1	PFKFB3	FUK	PFKFB2	MTMR1	PFKFB1	AKR1B10	FPGT	KHK	FBP1	MTMR2	HK2	HK3	HK1	ALDOA	ALDOC	ALDOB	MTMR7	TSTA3	AKR1B1	SORD	GMPPA	PFKP	GMPPB
758	WANG_RESPONSE_TO_FORSKOLIN_UP	23	-1.24421	-1.17354	-1.08485	-0.815492	520	633	637	1439	0.839393	807.25		WANG_RESPONSE_TO_FORSKOLIN_UP	http://www.broadinstitute.org/gsea/msigdb/cards/WANG_RESPONSE_TO_FORSKOLIN_UP	CRLS1	GNAI3	KLK2	FADS1	CENPN	CAMKK2	NGLY1	INSIG1	ELK4	HMGCR	EVI5	KLK3	SPCS3	UBE2J1	MAP7	TARP	BMPR1B	MMP16	TMEM50A	RRP12	DYNLL2	ACSL3	MED28
759	PID_ILK_PATHWAY	45	-1.04261	-1.11095	-1.01185	-1.19729	929	789	848	670	-0.85041	809		PID_ILK_PATHWAY	http://www.broadinstitute.org/gsea/msigdb/cards/PID_ILK_PATHWAY	PPP1R14A	RAC1	RUVBL2	ZEB1	TACC3	PPP1R14B	CDC42	ELMO2	RHOG	PARP1	NACA	LIMS2	GSK3B	LIMS1	ZYX	XPO1	GIT2	RICTOR	PPP1R12A	PARVG	ILK	ARHGEF6	MYL9	PARVA	CDC37	AURKA	HSP90AA1	CCND1	TNS1	CREB1	ILKAP	PARVB	RUVBL1	ACTN1
760	STAMBOLSKY_BOUND_BY_MUTATED_TP53	17	-0.991547	-1.092	-1.10612	-1.1528	1064	842	586	749	-0.777068	810.25		STAMBOLSKY_BOUND_BY_MUTATED_TP53	http://www.broadinstitute.org/gsea/msigdb/cards/STAMBOLSKY_BOUND_BY_MUTATED_TP53	PCDHA7	TUBA1C	LIG1	MARK2	MKL2	SKP2	MAGEH1	VIPR2	CPT1B	ECE2	STATH	ACTR10	KLF10	C2orf40	C12orf49	NFS1	FRAS1	GHR
761	WANG_CISPLATIN_RESPONSE_AND_XPC_UP	181	-1.21551	-1.01734	-0.9836	-1.187	579	1047	927	691	0.130312	811		WANG_CISPLATIN_RESPONSE_AND_XPC_UP	http://www.broadinstitute.org/gsea/msigdb/cards/WANG_CISPLATIN_RESPONSE_AND_XPC_UP	PDHA1	XBP1	PLEKHH1	MYEF2	MST1	KIF14	AURKA	FEN1	TF	NUP93	IL23A	PRKY	HCFC1	NAIP	VRK2	ATAD3A	CKS2	LIG1	ZNF502	JARID2	PIN4	ALB	CKAP2	MGP	PAH	TMC6	ATP5G1	HNRNPA2B1	IGDCC3	THBS1	ADD2	BCAS1	PRSS2	GPX3
762	YAMAZAKI_TCEB3_TARGETS_DN	198	-1.04101	-1.06967	-0.951101	-1.35972	933	900	1012	400	-0.690134	811.25		YAMAZAKI_TCEB3_TARGETS_DN	http://www.broadinstitute.org/gsea/msigdb/cards/YAMAZAKI_TCEB3_TARGETS_DN	COBL	OSBPL1A	ARL4A	DSG2	TALDO1	SLC20A1	MANBA	SLC25A40	CTBP2	ESCO2	CCT3	SAP30	POU5F1	ANXA1	APOE	TFRC	ACLY	RIMKLB	ZFAND6	GRB10	ULK1	GLI1	LDHB	FAM25C	DPY30	AKTIP	CACNA2D1	HNRNPA1	IGFBP2	GCLM	KIF20A	MEG3	PMM1	ASH2L
763	HELLER_HDAC_TARGETS_DN	267	-1.19211	-1.23788	-0.924233	-1.01682	616	502	1074	1054	0.824339	811.5		HELLER_HDAC_TARGETS_DN	http://www.broadinstitute.org/gsea/msigdb/cards/HELLER_HDAC_TARGETS_DN	SLA	SEC24D	OLAH	BLNK	CCND2	DNAJB1	SLC6A15	RORA	LRP8	ST3GAL6	FAIM	SUMO3	CADM1	TMPRSS3	EHD3	CTBP2	ZHX2	TYMS	SLC47A1	WNT5B	KANK1	APOBEC3G	GADD45A	CRLF2	PRTN3	CHAC1	ABCE1	KCNT2	RRS1	NOL12	HNRNPAB	PPP1R15A	WISP1	PPFIBP1
764	ROME_INSULIN_TARGETS_IN_MUSCLE_UP	425	-1.01512	-1.15576	-1.07981	-1.08453	1000	683	656	909	-0.229108	812		ROME_INSULIN_TARGETS_IN_MUSCLE_UP	http://www.broadinstitute.org/gsea/msigdb/cards/ROME_INSULIN_TARGETS_IN_MUSCLE_UP	LGALS3	MYL12B	PSPH	FNBP1	GNPDA1	MTRF1L	USP16	CD36	SCOC	YTHDF2	PDE7A	CLCN3	COX17	SNAPIN	IFNGR2	GCN1L1	PSMD13	PGRMC2	CUTC	PPP2R5B	CHCHD1	METTL4	ZC3H7A	RCSD1	CCDC86	UBE2E3	PTMA	KIF5B	MRPS33	HNRNPA1	OLFML3	FBXO18	TRIM32	RSRC2
765	LOPEZ_MBD_TARGETS_IMPRINTED_AND_X_LINKED	17	-1.27126	-1.08091	-0.986785	-1.0409	454	876	920	998	0.886984	812		LOPEZ_MBD_TARGETS_IMPRINTED_AND_X_LINKED	http://www.broadinstitute.org/gsea/msigdb/cards/LOPEZ_MBD_TARGETS_IMPRINTED_AND_X_LINKED	GPC3	HDGF	MAGEA6	SDHD	EIF1AX	UBA1	NXT2	IDH3G	PDHA1	MEG3	FAM3A	IL3RA	UBE2A	IGF2	MTM1	ABCD1	IRAK1
766	KEGG_MTOR_SIGNALING_PATHWAY	49	-0.970621	-1.16275	-1.10328	-1.09542	1116	661	595	881	-0.421796	813.25		KEGG_MTOR_SIGNALING_PATHWAY	http://www.broadinstitute.org/gsea/msigdb/cards/KEGG_MTOR_SIGNALING_PATHWAY	TSC2	IGF1	RPS6KA6	MTOR	EIF4B	EIF4E	EIF4EBP1	RICTOR	INS	PGF	ULK1	RHEB	BRAF	HIF1A	PDPK1	RPTOR	AKT1	AKT2	RPS6KA2	RPS6KA3	RPS6KB1	MLST8	AKT3	RPS6KB2	TSC1	ULK2	CAB39	MAPK3	CAB39L	RPS6	MAPK1	RPS6KA1	PIK3R5	ULK3
767	REACTOME_PEROXISOMAL_LIPID_METABOLISM	20	-1.17495	-1.21263	-1.08355	-0.837394	658	560	643	1394	0.759883	813.75		REACTOME_PEROXISOMAL_LIPID_METABOLISM	http://www.broadinstitute.org/gsea/msigdb/cards/REACTOME_PEROXISOMAL_LIPID_METABOLISM	ACOT8	SLC25A17	SLC27A2	CRAT	ABCD1	AMACR	HACL1	ACAA1	HSD17B4	IDH1	ACOX1	PHYH	CROT	FAR2	SCP2	ABCD1P5	ACOX2	ACOX3	FAR1	GNPAT	AGPS
768	DARWICHE_PAPILLOMA_RISK_HIGH_VS_LOW_DN	27	-1.01605	-1.15036	-0.976422	-1.22406	995	699	952	611	-0.616742	814.25		DARWICHE_PAPILLOMA_RISK_HIGH_VS_LOW_DN	http://www.broadinstitute.org/gsea/msigdb/cards/DARWICHE_PAPILLOMA_RISK_HIGH_VS_LOW_DN	SGTA	REXO1	TEX9	DNAJC17	HAMP	GNAO1	PRKACB	COL5A3	SCN1B	UCK2	ITGB4	CA3	COL20A1	TRPC6	TCTE1	TTN	HEMGN	RSPO1	C10orf28	PLEKHM2	IGHM	AFF3	OAZ1	FAM165B	ARMC9	CALCOCO1	CX3CL1	NEK4	LGALS2	GGT7	ZSCAN2	PSMD2
769	AGUIRRE_PANCREATIC_CANCER_COPY_NUMBER_DN	220	-1.10076	-1.12128	-1.09465	-0.995621	789	771	614	1085	0.480106	814.75		AGUIRRE_PANCREATIC_CANCER_COPY_NUMBER_DN	http://www.broadinstitute.org/gsea/msigdb/cards/AGUIRRE_PANCREATIC_CANCER_COPY_NUMBER_DN	PSD3	HMGCL	NFATC1	RBPMS	ATP2B1	PDGFB	NCR1	MPST	MYH9	MFNG	TAF12	TXNL4A	SEC14L2	PHF10	SGSM3	WASF1	OR7E47P	MBP	TMBIM4	TCEB2	CAND1	SMCR7L	GNS	EIF3D	HDAC2	STMN1	SMAGP	COPZ1	RACGAP1	GMEB1	RBFOX2	SMPD2	EIF4B	DCTN6
770	SCHLOSSER_SERUM_RESPONSE_UP	121	-1.12531	-1.15275	-1.06447	-0.971734	746	691	699	1124	0.710774	815		SCHLOSSER_SERUM_RESPONSE_UP	http://www.broadinstitute.org/gsea/msigdb/cards/SCHLOSSER_SERUM_RESPONSE_UP	ICAM3	CYBA	SIPA1	RELA	IFNA16	KCNB1	ELL2	FLNA	PCOLCE	FOXA2	PPP1R11	MXD4	GNAT2	CEP68	ZNF91	ZBTB7A	SMAD9	CCDC94	PTPRS	ST3GAL1	CAPG	AP1S1	MAP4K4	PI4KB	DOT1L	STXBP2	DCAF7	CCNI	ALDH3B2	UBA1	MAPT	CBFA2T3	KIFC1	BRD2
771	SESTO_RESPONSE_TO_UV_C6	37	-1.29499	-1.15857	-1.00975	-0.874116	416	676	855	1315	0.98057	815.5		SESTO_RESPONSE_TO_UV_C6	http://www.broadinstitute.org/gsea/msigdb/cards/SESTO_RESPONSE_TO_UV_C6	HMGN2	CKS1B	CD99	RGS2	TPBG	PTGR1	ECH1	ATF4	ATXN10	PYGL	ACAT1	GALE	ARL4A	FDPS	COMMD1	STK25	MMP9	GADD45A	DHCR24	ITGB5	JUND	TGFBI	ACY1	2018-09-02	HNRNPA1	PTGS1	CALB2	SND1	TNC	TSC22D1	XRCC6	H1FX	DUT	CYB5A
772	BERNARD_PPAPDC1B_TARGETS_UP	39	-1.02647	-1.1635	-1.1458	-0.974756	972	656	515	1120	0.140376	815.75		BERNARD_PPAPDC1B_TARGETS_UP	http://www.broadinstitute.org/gsea/msigdb/cards/BERNARD_PPAPDC1B_TARGETS_UP	ZMAT3	ANP32A	COX7C	FRMD4A	CNOT2	ZBTB38	KYNU	PENK	U2SURP	PIP4K2A	ENSA	DUSP22	RSL24D1	LZIC	COQ2	ARPC3	MYO7A	TULP3	SNX13	SCFD1	GPS1	C9orf86	FAM190B	AGPAT3	VPS53	SYNJ2BP	SMURF1	DENND1B	KLHL9	COX7B	ANKRD44	PLDN	GPATCH2	KLHL2
773	LEE_LIVER_CANCER_MYC_UP	49	-1.49904	-1.08015	-0.621446	-1.37021	134	881	1871	384	0.292531	817.5		LEE_LIVER_CANCER_MYC_UP	http://www.broadinstitute.org/gsea/msigdb/cards/LEE_LIVER_CANCER_MYC_UP	CDCA3	RPLP2	RPL12	LPL	SLC13A3	RPS14	LY6D	RPL13A	MCM6	FBXO21	CYR61	RPS24	MAT2A	CSRP2	RALB	CISH	GSTM1	CTGF	CSTB	GLUL	GSTM2	GNB2L1	RPL28	MGST3	CTSE	PDGFC	LCN2	ACTG1	SNTB1	RNASE4	LECT2	HTATIP2	CYP26A1	SLC1A4
774	WONG_IFNA2_RESISTANCE_UP	15	-1.05734	-1.32608	-1.22301	-0.68374	885	335	354	1698	0.49609	818		WONG_IFNA2_RESISTANCE_UP	http://www.broadinstitute.org/gsea/msigdb/cards/WONG_IFNA2_RESISTANCE_UP	EPHB6	SNX1	GTF2F1	BIRC3	AKT2	UBE4B	IDS	IFITM1	REV3L	GDAP1L1	HSPA4L	DHX34	BAI2	TLL1	LIN37	CNPY3
775	PID_BETA_CATENIN_DEG_PATHWAY	18	-0.999158	-1.01682	-1.22563	-1.11529	1042	1052	350	837	-0.51713	820.25		PID_BETA_CATENIN_DEG_PATHWAY	http://www.broadinstitute.org/gsea/msigdb/cards/PID_BETA_CATENIN_DEG_PATHWAY	LRP6	WNT3A	AXIN2	SKP1	AXIN1	GSK3B	SSPO	DVL2	CSNK1D	DVL1	CUL1	APC	CTNNB1	GSK3A	CSNK1E	CSNK1A1	FZD5	DVL3
776	KEGG_CHRONIC_MYELOID_LEUKEMIA	71	-1.07314	-1.08035	-1.00547	-1.18522	847	879	870	693	-0.697204	822.25		KEGG_CHRONIC_MYELOID_LEUKEMIA	http://www.broadinstitute.org/gsea/msigdb/cards/KEGG_CHRONIC_MYELOID_LEUKEMIA	SOS2	E2F1	CHUK	PTPN11	RAF1	SHC1	BAD	CTBP2	CTBP1	MAP2K2	BRAF	MECOM	MAP2K1	IKBKB	MDM2	RB1	ABL1	AKT1	AKT2	SHC4	AKT3	NRAS	GRB2	STAT5B	SMAD3	MAPK3	STAT5A	SMAD4	NFKB1	NFKBIA	SOS1	MYC	MAPK1	RUNX1
777	LEE_CALORIE_RESTRICTION_MUSCLE_UP	37	-1.10932	-1.17283	-0.926458	-1.12544	777	638	1067	807	0.374301	822.25		LEE_CALORIE_RESTRICTION_MUSCLE_UP	http://www.broadinstitute.org/gsea/msigdb/cards/LEE_CALORIE_RESTRICTION_MUSCLE_UP	FASN	PPARG	PPARD	THBD	PSMB7	CLTB	LTA	MYL3	CMPK2	ACTB	GUCA1A	PLIN2	GPI	PRKCSH	PPP1R2	ZNF777	FABP5	GLUL	ATP1A2	PPYR1	TKT	GIP	DDIT3	PEX5	MYH7	PSMC3	ALDOC	PNP	CA4	FBP2	HSD3BP4	GPD1	PSME1	NDN
778	SOTIRIOU_BREAST_CANCER_GRADE_1_VS_3_UP	146	-0.955946	-1.15914	-0.806941	-1.64791	1152	673	1403	62	-0.555263	822.5		SOTIRIOU_BREAST_CANCER_GRADE_1_VS_3_UP	http://www.broadinstitute.org/gsea/msigdb/cards/SOTIRIOU_BREAST_CANCER_GRADE_1_VS_3_UP	NCAPG	MARS	E2F1	STMN1	MCM10	EXO1	STIP1	TACC3	UBE2N	PFDN6	CCNB1	POLQ	ITCH	UBE2S	NDC80	BIRC5	GINS1	CDC20	NUP93	AURKA	NEK2	RAD54B	KIF18B	TUBA1C	TUBA1B	CCNA2	TOMM70A	DONSON	NUSAP1	LAGE3	DSCC1	SNRPG	OIP5	PKMYT1
779	STEARMAN_LUNG_CANCER_EARLY_VS_LATE_DN	54	-1.15317	-1.30228	-0.861797	-1.04766	692	377	1244	983	0.601135	824		STEARMAN_LUNG_CANCER_EARLY_VS_LATE_DN	http://www.broadinstitute.org/gsea/msigdb/cards/STEARMAN_LUNG_CANCER_EARLY_VS_LATE_DN	F7	ATG7	CD68	SP4	RASGRP2	GPR44	IQGAP1	IFITM10	SH3RF1	AGPAT1	LAPTM5	LRG1	BASP1	PIGT	CFL1	AGAP3	CSF2RB	PDIA4	SMAP2	CTSZ	SOCS3	PLD3	TBL3	CTSD	LOC645638	ITGAX	CLEC4A	USF1	LRP5	MYO7A	GJA5	COTL1	APOC1	ADAM15
780	RASHI_RESPONSE_TO_IONIZING_RADIATION_4	56	-1.02616	-1.01214	-1.07403	-1.2349	974	1061	672	591	-0.870551	824.5		RASHI_RESPONSE_TO_IONIZING_RADIATION_4	http://www.broadinstitute.org/gsea/msigdb/cards/RASHI_RESPONSE_TO_IONIZING_RADIATION_4	ATP4A	ALPPL2	CA8	SRP19	MTPN	CASP2	PRKAR2A	RGS19	C18orf8	RAD23B	HERC4	PRKRIR	LGALSL	SIPA1	RAB7A	SP100	ZAP70	HMGCS1	RAE1	JPH3	C10orf58	PLK4	IL7R	IFIT3	SARS2	GCDH	GTF2IRD2	HMGB2	C16orf88	BBS9	DCTPP1	ATP2A2	IL27RA	FBXW4
781	KYNG_ENVIRONMENTAL_STRESS_RESPONSE_NOT_BY_4NQO_IN_WS	40	-1.11945	-1.09472	-1.16061	-0.913142	756	831	471	1246	0.447704	826	AUTOSIS	KYNG_ENVIRONMENTAL_STRESS_RESPONSE_NOT_BY_4NQO_IN_WS	http://www.broadinstitute.org/gsea/msigdb/cards/KYNG_ENVIRONMENTAL_STRESS_RESPONSE_NOT_BY_4NQO_IN_WS	ITGB8	ARPC1B	SGPL1	PDCD5	SOX7	ZNF507	HNRNPA2B1	CTNND1	ATP5I	LCK	SLC30A5	KIAA0146	USP1	PRDX4	NDRG1	UGCG	HGF	HSD17B10	TAF10	SOCS4	CEPT1	FLOT1	SYK	TP53I11	CTGF	SOX9	GALNT2	COL17A1	GNPNAT1	CNKSR1	HLA-DQA1	CTCF	FUT4	SGCB
782	KEGG_DNA_REPLICATION	35	-1.04397	-0.966691	-1.03876	-1.34129	926	1180	776	425	-0.780333	826.75		KEGG_DNA_REPLICATION	http://www.broadinstitute.org/gsea/msigdb/cards/KEGG_DNA_REPLICATION	DNA2	POLE4	POLE3	PRIM1	PRIM2	POLD4	RFC4	RFC5	RPA1	POLA1	RPA3	POLD3	RNASEH2B	RPA2	PCNA	RPA4	RNASEH1	RNASEH2C	MCM4	POLE2	MCM3	MCM6	MCM5	POLA2	MCM7	POLD1	POLD2	RNASEH2A	POLE	RFC1	RFC3	RFC2	MCM2	FEN1
783	PID_PRL_SIGNALING_EVENTS_PATHWAY	23	-1.04474	-1.02245	-1.06005	-1.21231	922	1036	715	635	-0.827103	827		PID_PRL_SIGNALING_EVENTS_PATHWAY	http://www.broadinstitute.org/gsea/msigdb/cards/PID_PRL_SIGNALING_EVENTS_PATHWAY	ITGA1	RABGGTA	CCNE1	MAPK3	RABGGTB	CDK2	TUBA1B	RHOC	ATF5	PTP4A2	ROCK1	SRC	BCAR1	EGR1	RHOA	ITGB1	PTP4A3	MAPK1	PTP4A1	CCNA2	CDKN1A	RAC1	AGT
784	REACTOME_LOSS_OF_NLP_FROM_MITOTIC_CENTROSOMES	52	-1.0987	-0.974294	-1.12248	-1.12253	793	1156	555	816	-0.277727	830		REACTOME_LOSS_OF_NLP_FROM_MITOTIC_CENTROSOMES	http://www.broadinstitute.org/gsea/msigdb/cards/REACTOME_LOSS_OF_NLP_FROM_MITOTIC_CENTROSOMES	ACTR1A	AKAP9	TUBB4A	TUBB4B	DCTN2	CETN2	PLK4	SDCCAG8	CNTRL	FGFR1OP	CEP250	DCTN3	NEDD1	CSNK1D	CSNK1E	DCTN1	DYNC1H1	DYNC1I2	TUBB	CEP164	MAPRE1	NINL	AZI1	CLASP1	HSP90AA1	LOC440917	NEK2	PAFAH1B1	PCM1	PCNT	PLK1	CEP192	HAUS2	PPP2R1A
785	WEIGEL_OXIDATIVE_STRESS_BY_HNE_AND_H2O2	38	-1.00249	-1.08137	-0.998481	-1.27161	1035	874	889	530	-0.904778	832	AUTOSIS	WEIGEL_OXIDATIVE_STRESS_BY_HNE_AND_H2O2	http://www.broadinstitute.org/gsea/msigdb/cards/WEIGEL_OXIDATIVE_STRESS_BY_HNE_AND_H2O2	NFE2L1	GNB2	ARHGDIA	TJP1	HGF	CCR1	MARCKSL1	PDYN	FGFR1	CDKN2D	MYC	CCNT1	APC	FECH	CTNNB1	GTF2B	UBE2A	TANK	IL18	CDH2	GNB1	MYBL2	PAIP1	NFRKB	CDC20	CDC25A	F2R	TSC2	SPRY2	DDR2	ELK1	HINT1	ERBB2	ITGA7
786	REACTOME_CITRIC_ACID_CYCLE_TCA_CYCLE	19	-0.993976	-1.15752	-1.07495	-1.07074	1057	679	668	932	-0.259167	834		REACTOME_CITRIC_ACID_CYCLE_TCA_CYCLE	http://www.broadinstitute.org/gsea/msigdb/cards/REACTOME_CITRIC_ACID_CYCLE_TCA_CYCLE	CS	DLD	DLST	FH	NNT	LOC283398	IDH2	IDH3A	IDH3B	IDH3G	MDH2	OGDH	ACO2	SDHA	SDHB	SDHC	SDHD	SUCLA2P1	LOC646675	LOC646677	LOC650667	LOC650674	LOC651820	SUCLG2	SUCLG1	SUCLA2
787	REACTOME_APC_C_CDC20_MEDIATED_DEGRADATION_OF_CYCLIN_B	19	-1.13818	-1.03194	-0.978329	-1.19664	717	1003	945	672	-0.151809	834.25		REACTOME_APC_C_CDC20_MEDIATED_DEGRADATION_OF_CYCLIN_B	http://www.broadinstitute.org/gsea/msigdb/cards/REACTOME_APC_C_CDC20_MEDIATED_DEGRADATION_OF_CYCLIN_B	ANAPC10	UBE2C	CDC26	ANAPC2	ANAPC4	ANAPC5	ANAPC7	ANAPC11	RPS27A	ANAPC1	LOC647654	LOC649620	LOC650621	LOC651763	RPS27AP11	CDC26P1	LOC730594	UBA52	UBE2D1	UBE2E1	CDC23	CDC16	CCNB1	CDK1	CDC20	CDC27
788	PUJANA_XPRSS_INT_NETWORK	161	-0.950694	-0.989957	-1.08895	-1.33324	1166	1113	625	435	-0.958791	834.75		PUJANA_XPRSS_INT_NETWORK	http://www.broadinstitute.org/gsea/msigdb/cards/PUJANA_XPRSS_INT_NETWORK	DCP2	CNTRL	SSBP2	PLK4	CDKN2C	GINS1	UBE2S	SEC31A	KIFC1	MCM2	TTF2	RIF1	ACYP1	AATF	KIF20B	SKP2	COPS3	TIMELESS	DNAJC9	DHFR	SPC25	MSH2	TAF11	METAP1	POLR2B	SRSF10	RHOH	ATP11B	MKI67	RPA1	PNN	ZNF131	CENPC1	ANP32E
789	KORKOLA_YOLK_SAC_TUMOR_UP	20	-1.19454	-1.16306	-0.922823	-1.04333	610	660	1083	996	0.86083	837.25		KORKOLA_YOLK_SAC_TUMOR_UP	http://www.broadinstitute.org/gsea/msigdb/cards/KORKOLA_YOLK_SAC_TUMOR_UP	GAPDH	DDX47	TPI1	SLC2A3	LDHB	PTPN6	CCND2	DERA	PTMS	TEAD4	KLHDC5	PHB2	MAGOHB	LPCAT3	FAM60A	RECQL	LRP6	DDX11	CLSTN3	YARS2
790	REACTOME_DARPP_32_EVENTS	23	-1.22597	-1.15593	-0.989026	-0.937674	551	682	917	1200	0.987767	837.5		REACTOME_DARPP_32_EVENTS	http://www.broadinstitute.org/gsea/msigdb/cards/REACTOME_DARPP_32_EVENTS	CDK5	PDE4B	PDE4C	PDE4D	PPP1CA	PPP2CA	PPP2CB	PPP2R1A	PPP2R1B	PPP2R5D	PPP3CA	PPP3CB	PPP3R1	PRKACA	PRKACB	PRKACG	PRKAR1A	PRKAR1B	PRKAR2A	PRKAR2B	LOC730418	CALM1	CALM2	CALM3	PPP1R1B
791	LANDIS_BREAST_CANCER_PROGRESSION_UP	43	-1.2935	-1.20916	-0.917014	-0.906241	420	570	1105	1258	0.969784	838.25		LANDIS_BREAST_CANCER_PROGRESSION_UP	http://www.broadinstitute.org/gsea/msigdb/cards/LANDIS_BREAST_CANCER_PROGRESSION_UP	C11orf34	ACSL4	RNF149	CLDN7	CD82	IRF6	DAP	SERP1	SOX4	GALNT3	FXYD3	ALDOC	SRP19	KCNN4	ATP6AP2	CHMP2B	AIM1	XBP1	LRRFIP1	LCN2	TFAP2C	CMAS	VDR	TPD52	EHF	SPINT1	STRBP	IRX3	FAM134B	LITAF	DSG2	SS18L2	CYB561	WWC1
792	ZHOU_CELL_CYCLE_GENES_IN_IR_RESPONSE_24HR	125	-0.946484	-1.10588	-0.880411	-1.51298	1181	797	1200	180	-0.703305	839.5		ZHOU_CELL_CYCLE_GENES_IN_IR_RESPONSE_24HR	http://www.broadinstitute.org/gsea/msigdb/cards/ZHOU_CELL_CYCLE_GENES_IN_IR_RESPONSE_24HR	HAUS3	CLN6	KPNA2	NUP88	CKAP2	PAICS	THOC4	SULF2	TPRKB	TOP2A	FABP5	NEK2	SQRDL	PTTG1	LBR	MCM7	FBLN1	EIF2S1	F10	DCTPP1	SEMA3B	RPA2	LMNB1	CENPN	ASPM	C12orf48	TTK	PTTG3P	PTTG2	FGFR1OP	WIPI1	ANLN	LAMB1	C15orf23
793	SESTO_RESPONSE_TO_UV_C0	105	-1.1358	-1.12995	-0.969494	-1.07809	722	752	967	919	0.858828	840		SESTO_RESPONSE_TO_UV_C0	http://www.broadinstitute.org/gsea/msigdb/cards/SESTO_RESPONSE_TO_UV_C0	TFRC	XPC	TCP1	BAMBI	SAA1	USP10	PSG7	PPP1CC	WTAP	BRD2	RBM4	YWHAH	PSMD6	EIF2S1	PSMA3	POLR2A	CLTA	SPRR2C	HSPA1A	TRIM26	SP3	PCNA	HSPH1	CDC37	CDK7	LSR	PRNP	EIF4A3	CXCL1	ZFP36	GTF2B	EIF4G2	QSOX1	TACSTD2
794	IIZUKA_LIVER_CANCER_PROGRESSION_G1_G2_DN	25	-1.04437	-1.09086	-1.10314	-1.04449	925	847	597	993	-0.0343377	840.5		IIZUKA_LIVER_CANCER_PROGRESSION_G1_G2_DN	http://www.broadinstitute.org/gsea/msigdb/cards/IIZUKA_LIVER_CANCER_PROGRESSION_G1_G2_DN	VEZF1	GOLGA4	SFPQ	PSME4	DICER1	ATXN2L	PPIB	ACTB	AARS	TPD52L2	ADNP	ATP2A2	CCT6A	SIAH1	KIAA0494	RPN1	FDPS	IMPA2	EIF4G1	SP3	GORASP2	UBQLN2	ZNF91	TSC22D2	PRPF40A
795	PID_P38_MK2_PATHWAY	20	-0.799067	-1.09329	-1.30031	-1.15272	1571	836	209	750	-0.712417	841.5		PID_P38_MK2_PATHWAY	http://www.broadinstitute.org/gsea/msigdb/cards/PID_P38_MK2_PATHWAY	SRF	YWHAB	HSPB1	MAPK11	YWHAQ	YWHAZ	LSP1	YWHAH	CDC25B	MAPKAPK3	TSC2	TH	YWHAE	MAPK14	RAF1	YWHAG	MAPKAPK2	CREB1	ETV1	SFN	TCF3
796	SCHAEFFER_SOX9_TARGETS_IN_PROSTATE_DEVELOPMENT_UP	18	-1.18498	-1.22848	-1.02968	-0.834384	634	527	802	1403	0.852364	841.5		SCHAEFFER_SOX9_TARGETS_IN_PROSTATE_DEVELOPMENT_UP	http://www.broadinstitute.org/gsea/msigdb/cards/SCHAEFFER_SOX9_TARGETS_IN_PROSTATE_DEVELOPMENT_UP	MBP	HMGN3	HOXB9	KIAA1456	HOXA10	LHX6	VLDLR	TRIM2	PNOC	FGFR3	RDH10	TLE1	FGFR2	DUSP6	FGF10	BCL2L1	EDN1	SLC39A8	FOXA1	FST	MAOB
797	FIGUEROA_AML_METHYLATION_CLUSTER_4_UP	102	-1.14267	-1.09567	-0.98261	-1.08784	710	828	933	897	0.875619	842		FIGUEROA_AML_METHYLATION_CLUSTER_4_UP	http://www.broadinstitute.org/gsea/msigdb/cards/FIGUEROA_AML_METHYLATION_CLUSTER_4_UP	ZFP3	CASP2	GYLTL1B	NNAT	C7orf68	HKR1	KRT81	WDR31	ZNF395	C3orf37	LHCGR	VPREB3	EXOSC2	CCDC34	TIGD3	KCNAB3	PRRT1	NTN5	ITGAV	GPR126	HNF4A	RECQL5	TMEM55A	GUCY1B3	SLC8A3	PABPN1	ZNF582	LBX2	ZNF281	MRPL9	ZNF560	EXOSC3	PPT2	CDX4
798	GARGALOVIC_RESPONSE_TO_OXIDIZED_PHOSPHOLIPIDS_GREEN_DN	24	-1.06301	-1.15241	-1.08434	-0.952682	873	692	641	1168	0.452128	843.5		GARGALOVIC_RESPONSE_TO_OXIDIZED_PHOSPHOLIPIDS_GREEN_DN	http://www.broadinstitute.org/gsea/msigdb/cards/GARGALOVIC_RESPONSE_TO_OXIDIZED_PHOSPHOLIPIDS_GREEN_DN	ASTE1	CLUAP1	DYRK2	EHMT2	B4GALT5	PRDM15	C14orf82	RNF145	PRICKLE1	SERPINB9	RPP25	PATZ1	NAV1	NUMA1	DUS2L	KIAA1377	NSD1	ANKRD11	H1F0	NFYA	ART4	PSRC1	THUMPD3	MXD3	TMEM177
799	REACTOME_METABOLISM_OF_CARBOHYDRATES	203	-1.09908	-1.21692	-1.04894	-0.891143	792	550	748	1284	0.69276	843.5		REACTOME_METABOLISM_OF_CARBOHYDRATES	http://www.broadinstitute.org/gsea/msigdb/cards/REACTOME_METABOLISM_OF_CARBOHYDRATES	ABCC5	GPC6	UST	SLC25A13	B3GNT3	ST3GAL6	B3GNT2	NUP50	HPSE	LYVE1	B3GNT1	KERA	NUPL2	TREH	B4GALT7	CHST14	B3GALT6	NUP35	B3GAT2	VCAN	NCAN	CSPG4	SLC25A10	DCN	CHST13	ACAN	AGL	ENO1	ENO2	ENO3	EXT1	EXT2	FBP1	PRPS1L1
800	ZHU_CMV_24_HR_UP	92	-1.04094	-1.15301	-1.00814	-1.09086	934	690	860	891	0.0495158	843.75		ZHU_CMV_24_HR_UP	http://www.broadinstitute.org/gsea/msigdb/cards/ZHU_CMV_24_HR_UP	NAMPT	PSMD2	LATS2	ATP6V1C1	PSMA6	NPM1	MARK2	FGFR1	TRIM5	BCL7B	IMPA1	UBE2S	IL11	ENO1	NUP93	EIF5	EGR1	TUBA4A	MLLT11	SLC39A14	PSMD6	GBP1	IFITM1	TRIM26	PSMA3	PENK	MANF	GORASP2	ISG15	B3GNT2	PSMC1	SSR1	EIF5A	HSPA1A
801	PUJANA_BREAST_CANCER_LIT_INT_NETWORK	101	-0.929369	-1.08443	-1.07587	-1.21219	1222	861	663	636	-0.93421	845.5		PUJANA_BREAST_CANCER_LIT_INT_NETWORK	http://www.broadinstitute.org/gsea/msigdb/cards/PUJANA_BREAST_CANCER_LIT_INT_NETWORK	NPM1	ATM	CDK2	MDM2	RFC1	CCND1	JAK2	HDAC2	MYC	BARD1	FANCA	SP1	MSH2	CDC25C	NMI	BLM	PRKDC	ZNF350	CTBP1	BUB1B	CCNB1	FHL2	NBN	RAD51	SHFM1	MLH1	PLK1	AR	RAD9A	LMO4	TP53	EP300	CDC25A	RB1
802	KEGG_CITRATE_CYCLE_TCA_CYCLE	28	-1.05797	-1.06584	-1.0981	-1.04618	882	906	606	988	0.0139995	845.5		KEGG_CITRATE_CYCLE_TCA_CYCLE	http://www.broadinstitute.org/gsea/msigdb/cards/KEGG_CITRATE_CYCLE_TCA_CYCLE	IDH3B	DLST	PCK2	CS	PDHB	PCK1	PDHA1	LOC642502	PDHA2	LOC283398	FH	SDHD	OGDH	SDHB	IDH3A	SDHC	IDH2	IDH1	ACO1	ACLY	MDH2	DLD	MDH1	DLAT	OGDHL	PC	SDHA	SUCLG1	SUCLA2	SUCLG2	IDH3G	ACO2
803	REACTOME_PIP3_ACTIVATES_AKT_SIGNALING	27	-1.22305	-1.05959	-1.05178	-0.947955	558	919	742	1175	0.822121	848.5		REACTOME_PIP3_ACTIVATES_AKT_SIGNALING	http://www.broadinstitute.org/gsea/msigdb/cards/REACTOME_PIP3_ACTIVATES_AKT_SIGNALING	AKT3	CDKN1A	CDKN1B	CHUK	THEM4	CREB1	AKT1	AKT2	FOXO1	FOXO3	PHLPP1	MTOR	RICTOR	GSK3A	NR4A1	MDM2	FOXO4	PDPK1	BAD	PTEN	TRIB3	RPS6KB2	MLST8	TSC2	LOC729120	LOC731292	MAPKAP1	CASP9	AKT1S1
804	REACTOME_ENERGY_DEPENDENT_REGULATION_OF_MTOR_BY_LKB1_AMPK	16	-0.99734	-1.15236	-1.18407	-0.923413	1046	693	431	1228	0.102814	849.5		REACTOME_ENERGY_DEPENDENT_REGULATION_OF_MTOR_BY_LKB1_AMPK	http://www.broadinstitute.org/gsea/msigdb/cards/REACTOME_ENERGY_DEPENDENT_REGULATION_OF_MTOR_BY_LKB1_AMPK	PRKAG2	CAB39	PRKAG3	PPM1A	STRADB	PRKAA1	PRKAA2	PRKAB1	PRKAB2	PRKAG1	RPTOR	RHEB	LOC644462	STK11	TSC1	TSC2	CAB39L	STRADA
805	GOLUB_ALL_VS_AML_UP	24	-1.01366	-1.11118	-0.981166	-1.19535	1007	788	936	674	-0.735928	851.25		GOLUB_ALL_VS_AML_UP	http://www.broadinstitute.org/gsea/msigdb/cards/GOLUB_ALL_VS_AML_UP	TCF3	ATP2A3	ZNF22	ACADM	CCND3	IL7R	IRF2	MYB	MYL6B	NUP88	RBBP4	STMN1	GTF2E2	TOP2B	CYFIP2	SMARCA4	DHPS	DYNLL1	ADA	CBX1	PSMA6	CD79A	SRP9	MCM3
806	ELVIDGE_HIF1A_TARGETS_UP	66	-0.973569	-1.08005	-1.03909	-1.20832	1107	882	775	643	-0.986121	851.75		ELVIDGE_HIF1A_TARGETS_UP	http://www.broadinstitute.org/gsea/msigdb/cards/ELVIDGE_HIF1A_TARGETS_UP	SLC25A44	CCND3	IDH3A	TMEM33	C1orf135	IDE	SPAG1	RRP15	KPNA1	RFK	PNO1	CORO1A	GDPD3	AMD1	SEC23IP	SLCO3A1	FASTKD5	MRPS12	C14orf169	CCDC86	GABBR2	SLC29A1	WDR77	SLC5A6	LARS2	RRP12	GPATCH2	SLC7A6	JAK2	TAF9B	CXCL12	C18orf8	STX3	SRM
807	DOANE_RESPONSE_TO_ANDROGEN_UP	166	-1.29227	-1.17608	-1.00274	-0.795456	422	625	876	1486	0.96313	852.25		DOANE_RESPONSE_TO_ANDROGEN_UP	http://www.broadinstitute.org/gsea/msigdb/cards/DOANE_RESPONSE_TO_ANDROGEN_UP	DNASE2B	ZBTB16	SNTA1	DAXX	ARRB1	CD3E	DZIP1	ZC3H3	NENF	CLCN3	RNF125	EPN2	SRD5A1	CNTNAP2	ENDOD1	FLNB	SOCS7	FMO5	TTC12	SCD	C1orf116	DDX31	LUZP4	HOXC5	ADAM20	MVK	C14orf45	CHRNA3	AZGP1	PISD	FARP1	MCCC2	SLC37A4	RASAL1
808	MARTINEZ_RB1_TARGETS_DN	474	-1.11373	-1.14792	-0.988638	-1.03024	768	708	918	1017	0.878235	852.75		MARTINEZ_RB1_TARGETS_DN	http://www.broadinstitute.org/gsea/msigdb/cards/MARTINEZ_RB1_TARGETS_DN	SCMH1	PDGFC	UNC5B	AGFG2	MAX	EPAS1	DNPEP	DUSP22	TNNI1	RCC2	CD163	GOLGA4	NOV	SIRPA	S100A14	BAMBI	RPS18	SON	CYP11A1	SRGN	CSRP3	FAM92A1	CHST1	GAS1	SLIT3	TNRC6A	ENPP3	NCDN	RPL26	RILPL2	NPEPL1	CRTC3	HNRPLL	DCTN4
809	GRAHAM_CML_DIVIDING_VS_NORMAL_QUIESCENT_UP	166	-0.89076	-1.16716	-0.823017	-1.61218	1311	649	1359	93	-0.631982	853		GRAHAM_CML_DIVIDING_VS_NORMAL_QUIESCENT_UP	http://www.broadinstitute.org/gsea/msigdb/cards/GRAHAM_CML_DIVIDING_VS_NORMAL_QUIESCENT_UP	MINPP1	CDC20	RAB31	BRCA1	TST	LEPR	SYNCRIP	AURKA	SLC7A5	ZWINT	CCNE2	HIST1H1C	ITGB3BP	MCM2	PDSS1	RRM2	CDK1	CLC	RACGAP1	PMP22	NT5DC2	TOP2A	MICAL2	CCNB1	KPNA2	TK1	OIP5	BUB1	KIF20A	SMC2	DUT	UBE2C	NCAPG	FANCI
810	YOSHIOKA_LIVER_CANCER_EARLY_RECURRENCE_UP	34	-1.04023	-1.08195	-1.1285	-1.01383	937	872	541	1063	0.0272391	853.25		YOSHIOKA_LIVER_CANCER_EARLY_RECURRENCE_UP	http://www.broadinstitute.org/gsea/msigdb/cards/YOSHIOKA_LIVER_CANCER_EARLY_RECURRENCE_UP	VGLL1	H2AFY2	VAPB	F13A1	BDKRB1	VPS72	JAGN1	DNAJC8	NFATC3	MED1	NCF4	SNRPB	TDO2	USO1	C4orf44	TBC1D30	C17orf107	BRAT1	BSDC1	WDR13	LCMT1	LY6G6C	LOC221442	DENND3	KRT17	PELI2	ANK1	RAD54L2	KCNN3	NARF	DFNA5	FLJ10232	HNRNPC	TKT
811	PID_LIS1_PATHWAY	26	-1.11338	-0.978596	-1.17677	-1.01483	770	1143	439	1061	0.0683534	853.25		PID_LIS1_PATHWAY	http://www.broadinstitute.org/gsea/msigdb/cards/PID_LIS1_PATHWAY	IQGAP1	CDC42	CSNK2A1	VLDLR	LRPAP1	NUDC	PAFAH1B2	CDK5	CDK5R2	ABL1	RAC1	YWHAE	CDK5R1	PLA2G7	CLIP1	LRP8	DAB1	DCX	MAP1B	PPP2R5D	NDEL1	RELN	PAFAH1B3	DYNC1H1	KATNA1	DYNLT1	PAFAH1B1	RHOA
812	BIOCARTA_ATRBRCA_PATHWAY	21	-0.960689	-0.955231	-1.189	-1.20752	1137	1217	419	648	-0.760502	855.25		BIOCARTA_ATRBRCA_PATHWAY	http://www.broadinstitute.org/gsea/msigdb/cards/BIOCARTA_ATRBRCA_PATHWAY	CHEK2	TREX1	BRCA2	MRE11A	RAD17	NBN	BRCA1	RAD9A	FANCE	CHEK1	FANCG	TP53	HUS1	RAD1	ATR	ATM	RAD51	FANCF	RAD50	FANCC	FANCD2
813	REACTOME_SIGNALLING_TO_RAS	25	-0.979725	-1.08348	-1.02567	-1.20405	1090	866	811	656	-0.974869	855.75		REACTOME_SIGNALLING_TO_RAS	http://www.broadinstitute.org/gsea/msigdb/cards/REACTOME_SIGNALLING_TO_RAS	MAPK14	SHC2	GRB2	HRAS	KRAS	NGF	NRAS	NTRK1	SHC3	MAPK1	MAPK3	MAPK11	MAPK13	MAP2K1	MAP2K2	RAF1	RALA	RALB	RALGDS	MAPK12	SHC1	SOS1	SRC	YWHAB	MAPKAPK3	MAPKAPK2	CDK1
814	JIANG_AGING_CEREBRAL_CORTEX_UP	35	-1.06779	-1.1859	-0.925434	-1.09882	859	614	1072	878	0.354184	855.75		JIANG_AGING_CEREBRAL_CORTEX_UP	http://www.broadinstitute.org/gsea/msigdb/cards/JIANG_AGING_CEREBRAL_CORTEX_UP	MARCKS	RASGRF1	TIMP3	PPIA	SOS2	PABPC1	SEPP1	CASP6	EGR2	ACTB	GRIA2	EIF1	EPHA7	RPS24	VIM	TRA2B	DCK	CPE	PREP	C1QBP	RDX	RPL5	CCNG1	GADD45B	PAFAH1B1	MBL1P	SLC25A4	PRDX1	CDC5L	FAH	UBE2E1	FKBP3	TPT1	COL6A2
815	REACTOME_ENDOSOMAL_SORTING_COMPLEX_REQUIRED_FOR_TRANSPORT_ESCRT	25	-1.26239	-1.09945	-0.928657	-1.01336	483	817	1062	1065	0.934907	856.75		REACTOME_ENDOSOMAL_SORTING_COMPLEX_REQUIRED_FOR_TRANSPORT_ESCRT	http://www.broadinstitute.org/gsea/msigdb/cards/REACTOME_ENDOSOMAL_SORTING_COMPLEX_REQUIRED_FOR_TRANSPORT_ESCRT	STAM2	SNF8	CHMP4B	VPS37A	VPS37D	CHMP2B	VPS4A	CHMP2A	CHMP4A	VPS36	VPS28	CHMP5	VTA1	CHMP3	VPS37C	RPS27A	TSG101	RPS27AP11	UBA52	CHMP6	VPS37B	STAM	VPS25	HGS	CHMP7	CHMP4C	VPS4B
816	RAHMAN_TP53_TARGETS_PHOSPHORYLATED	21	-0.989421	-1.09984	-1.05577	-1.12187	1069	815	725	819	-0.733486	857		RAHMAN_TP53_TARGETS_PHOSPHORYLATED	http://www.broadinstitute.org/gsea/msigdb/cards/RAHMAN_TP53_TARGETS_PHOSPHORYLATED	IDH3A	VPS29	GSTP1	TPM3	PCBP1	PRDX2	MAGOHB	RUVBL2	CCT6A	PHGDH	NME1	PDIA6	PARK7	DLD	PPA1	PSMB6	PGAM1	HNRNPL	PRDX3	ACTB	ANXA1
817	TARTE_PLASMA_CELL_VS_B_LYMPHOCYTE_UP	75	-1.22872	-1.41483	-0.925891	-0.745151	549	222	1069	1588	0.853948	857		TARTE_PLASMA_CELL_VS_B_LYMPHOCYTE_UP	http://www.broadinstitute.org/gsea/msigdb/cards/TARTE_PLASMA_CELL_VS_B_LYMPHOCYTE_UP	PDIA6	SSR1	ICAM2	AARS	AGA	TTC35	PDIA5	TRIB1	HSD17B8	CD38	NEU1	AQP3	SEL1L	ELL2	MAN1A1	CAV1	IL15RA	SLC35B1	CASP10	TRAM2	RPN1	TM9SF2	IRF4	PPIB	PRDX4	FUT8	HSPA5	CXCR3	MANF	GGCX	SERPINI1	PLD3	HYOU1	LMAN2
818	SCHAEFFER_PROSTATE_DEVELOPMENT_6HR_DN	493	-1.00649	-1.13288	-1.13905	-0.968028	1026	744	527	1134	0.0502224	857.75		SCHAEFFER_PROSTATE_DEVELOPMENT_6HR_DN	http://www.broadinstitute.org/gsea/msigdb/cards/SCHAEFFER_PROSTATE_DEVELOPMENT_6HR_DN	SENP3	PALLD	LZTS2	PPP1R37	DPYSL2	PHKG2	CXXC1	PCDH18	CLIC4	RAD23A	ADNP2	MOV10	RANGAP1	CHD1	PSAP	SMTNL2	PDE3A	HDAC3	KHDRBS3	KLF2	GIPC1	TIMP2	ITGA6	BAZ2B	CSPG5	RCOR1	SKP1	C15orf63	BAHCC1	FAM100A	PSMB2	RSRC1	CDC42EP4	B4GALT2
819	HASLINGER_B_CLL_WITH_17P13_DELETION	21	-1.16668	-1.20995	-1.03084	-0.836935	672	569	796	1395	0.836383	858		HASLINGER_B_CLL_WITH_17P13_DELETION	http://www.broadinstitute.org/gsea/msigdb/cards/HASLINGER_B_CLL_WITH_17P13_DELETION	PLD2	EIF4A1	GPS2	TNPO3	RRAS2	RYR1	ZZEF1	MINK1	GEMIN4	GNAI2	VDAC1	TP53	TBC1D2B	SENP3	GABARAP	HNRPDL	FXR2	MAPRE3	PRDX4	SCP2	ASMTL
820	KAAB_FAILED_HEART_ATRIUM_DN	140	-1.01522	-1.12761	-0.983302	-1.15299	999	759	928	748	-0.604405	858.5		KAAB_FAILED_HEART_ATRIUM_DN	http://www.broadinstitute.org/gsea/msigdb/cards/KAAB_FAILED_HEART_ATRIUM_DN	ACTB	SLCO3A1	EIF3I	VAPB	SPARCL1	GLUD1	PARVB	SPTSSA	SLC39A14	MYH10	LSM7	RIT1	LAGE3	VAT1	TPM2	GSTP1	CNIH	UBA3	PTPRB	PIGH	LRRC32	MCM3	KPNA6	DOM3Z	PDCD6	YWHAE	CNN3	RAD1	PMP22	LRRN3	PIR	ATP6V0E1	EI24	NPRL2
821	MARCINIAK_ER_STRESS_RESPONSE_VIA_CHOP	22	-1.20446	-1.22871	-0.890034	-0.958164	592	525	1173	1156	0.860637	861.5	AUTOSIS	MARCINIAK_ER_STRESS_RESPONSE_VIA_CHOP	http://www.broadinstitute.org/gsea/msigdb/cards/MARCINIAK_ER_STRESS_RESPONSE_VIA_CHOP	KITLG	STBD1	CLCN3	MTM1	SOAT2	LONP1	POLR1A	ETS2	RBM38	PTRH2	AMPD3	PTX3	IFRD2	ERO1L	PARD6A	WFS1	ADH7	CA6	TCEA1	DDIT3	CDCA7	CHKA	PPAN	RAD1	PPP1R15A
822	REACTOME_CTNNB1_PHOSPHORYLATION_CASCADE	16	-1.17678	-1.21421	-0.875706	-1.02743	653	556	1214	1028	0.741919	862.75		REACTOME_CTNNB1_PHOSPHORYLATION_CASCADE	http://www.broadinstitute.org/gsea/msigdb/cards/REACTOME_CTNNB1_PHOSPHORYLATION_CASCADE	FRAT1	FAM123B	CSNK1A1	CTNNB1	FRAT2	APC	PPP2CA	PPP2CB	PPP2R1A	PPP2R1B	PPP2R5A	PPP2R5B	PPP2R5C	PPP2R5D	PPP2R5E	AXIN1
823	LIU_LIVER_CANCER	29	-1.11195	-1.10147	-1.149	-0.85093	771	809	508	1364	0.530294	863		LIU_LIVER_CANCER	http://www.broadinstitute.org/gsea/msigdb/cards/LIU_LIVER_CANCER	AZGP1	RXRG	FADS3	DOK1	RPS6KA6	ZYX	CCDC64B	LOC100289341	C1orf74	EBF3	SLC22A31	MMP19	NMB	PPIL2	USP21	FHL1	DYRK1B	APOA2	TMEM9B	DDX31	SERPINA1	AIMP2	GEMIN2	FBXL6	ZFPM1	SFXN2	ALB	THRA	SEC14L2	LOC93444	METTL7A	PPP1R32	RLIM	DSCAML1
824	PID_MAPK_TRK_PATHWAY	33	-1.29754	-1.02933	-0.92406	-1.06322	411	1014	1075	954	0.713736	863.5		PID_MAPK_TRK_PATHWAY	http://www.broadinstitute.org/gsea/msigdb/cards/PID_MAPK_TRK_PATHWAY	MAPK1	RIT2	RUSC1	NRAS	MAP3K2	MEF2C	CDK5	TRPV1	RAP1B	MAP2K1	FOS	BRAF	NTF3	MAP2K6	MAP2K5	KRAS	ELK1	MAPK7	PRKCD	RPS6KA1	EHD4	SRF	HRAS	MAPK14	MAP2K3	MAPKAPK2	MAPK3	RAP1A	EGR1	RAF1	RPS6KA5	RIT1	CDK5R1	CREB1
825	MATZUK_SPERMATOCYTE	56	-1.05588	-0.985692	-1.03943	-1.19509	889	1122	774	675	-0.664427	865		MATZUK_SPERMATOCYTE	http://www.broadinstitute.org/gsea/msigdb/cards/MATZUK_SPERMATOCYTE	DMC1	RARB	PMS2	FANCA	OVOL1	MEI1	RAD51C	SOHLH1	GNPAT	TEX14	BCL2L2	HSPA2	TEX15	CCNA1	SLC25A4	UBB	TEX11	CSTF2T	MLH3	HSF2	FKBP6	BMP8A	BCL2L1	MSH5	CDK2	MLH1	UBE2B	SYCP2	SIAH1	UBR2	PIWIL2	GAL3ST1	CKS2	HSF1
826	PID_CDC42_REG_PATHWAY	29	-0.970843	-0.96729	-1.16687	-1.17838	1115	1179	462	706	-0.736042	865.5		PID_CDC42_REG_PATHWAY	http://www.broadinstitute.org/gsea/msigdb/cards/PID_CDC42_REG_PATHWAY	DOCK10	MCF2L	FARP2	ARHGEF7	DOCK11	DOCK9	DNMBP	ARHGEF9	ARHGEF6	GIT1	VAV2	RACGAP1	FGD1	PLCG1	ARHGDIA	ARHGAP1	BCAR3	NME1	APC	NGEF	ITSN2	MCF2	ITSN1	VAV3	RALBP1	DOCK6	ARHGAP17	ARHGEF25	CDC42	SPATA13
827	KASLER_HDAC7_TARGETS_2_DN	31	-1.03408	-0.930532	-1.25715	-1.06825	948	1293	283	939	-0.317236	865.75		KASLER_HDAC7_TARGETS_2_DN	http://www.broadinstitute.org/gsea/msigdb/cards/KASLER_HDAC7_TARGETS_2_DN	ADD3	NDUFV3	PYCR1	GAMT	MPP2	VEGFA	H1F0	SEMA6A	CDKN1A	TACC2	HYI	GPI	OAZ2	ZCCHC24	PTCH1	NFKBIA	KLF2	TSPAN17	IFITM2	BBC3	GADD45B	TNFRSF19	MDGA1	ACOX2	KLHL24	CACNB3	CDH22	BHLHE40	SESN2	STC2	CUL7	P2RX3
828	PID_CDC42_PATHWAY	68	-0.940065	-1.12601	-0.992166	-1.22803	1194	763	903	606	-0.839389	866.5		PID_CDC42_PATHWAY	http://www.broadinstitute.org/gsea/msigdb/cards/PID_CDC42_PATHWAY	ARHGDIA	PLD1	DIAPH3	MAPK8	F2RL2	APC	TNK2	MTOR	MAP2K3	PIK3CA	EPS8	PRKCE	PAK2	TIAM1	CDC42BPA	VAV2	CTNNA1	HES5	RPS6KB1	MAPK1	ENAH	MYL2	SRC	LIMK1	MAPK9	ACTR2	BCAR1	ARHGEF6	IQGAP3	ARHGEF7	MAPK3	ARPC5	PRKCZ	ATF2
829	SHAFFER_IRF4_TARGETS_IN_ACTIVATED_DENDRITIC_CELL	62	-1.21614	-1.12241	-0.879476	-1.07539	577	768	1202	920	0.715688	866.75		SHAFFER_IRF4_TARGETS_IN_ACTIVATED_DENDRITIC_CELL	http://www.broadinstitute.org/gsea/msigdb/cards/SHAFFER_IRF4_TARGETS_IN_ACTIVATED_DENDRITIC_CELL	FKBP11	CASP3	TNFAIP3	UAP1	SSR1	BMI1	IRF4	ATRX	WHSC1	UCK2	FHL1	E2F5	ANKZF1	PAICS	HIVEP2	DDHD2	GNG7	PIM2	PDS5A	UNG	MNAT1	TNFRSF17	AURKA	CDT1	TAF9B	CAV1	HSP90B1	PRDM1	DUSP5	MSMO1	MYB	TRAM1	TXNDC5	PRR7
830	WANG_LMO4_TARGETS_UP	338	-1.07662	-1.0617	-1.05059	-1.05019	839	915	744	975	0.306606	868.25		WANG_LMO4_TARGETS_UP	http://www.broadinstitute.org/gsea/msigdb/cards/WANG_LMO4_TARGETS_UP	HIPK2	TMEM135	AK3	UBTD2	BOK	LGALS8	FAM20C	UQCRB	ANKRD57	APIP	TRAF7	LOC643529	C11orf80	CD47	PRKAR1A	PITPNA	PGLYRP4	FAM84A	CROT	NAA25	DNAH3	KIAA0141	PM20D2	VRK2	PRKCSH	CD151	DMTF1	TFAP2C	NFIA	RET	CXCR4	NUDT21	TSPAN32	PCYOX1
831	MARTORIATI_MDM4_TARGETS_FETAL_LIVER_UP	213	-1.29801	-1.09891	-0.917076	-0.964459	410	819	1102	1143	0.948261	868.5		MARTORIATI_MDM4_TARGETS_FETAL_LIVER_UP	http://www.broadinstitute.org/gsea/msigdb/cards/MARTORIATI_MDM4_TARGETS_FETAL_LIVER_UP	RHBDF2	WDR54	ZMAT3	STC2	MFAP3	TCP1	PIDD	WNT6	EGLN3	CXorf40A	VLDLR	CD81	KIAA0247	C4orf49	LSM7	NPM3	C3orf75	COX6B2	RAP2A	JHDM1D	CTGF	BNIP3L	PIK3IP1	EGLN1	DDIT4L	PRRC2C	PTPN14	PRTG	C7orf68	SUSD4	USF1	BNIP3	CAV1	NDRG1
832	REACTOME_LAGGING_STRAND_SYNTHESIS	19	-0.916428	-0.952877	-1.09365	-1.36837	1253	1224	617	387	-0.94982	870.25		REACTOME_LAGGING_STRAND_SYNTHESIS	http://www.broadinstitute.org/gsea/msigdb/cards/REACTOME_LAGGING_STRAND_SYNTHESIS	POLD3	DNA2	FEN1	POLA2	LIG1	PCNA	POLA1	POLD1	POLD2	PRIM1	PRIM2	POLD4	RFC2	RFC3	RFC4	RFC5	RPA1	RPA2	RPA3
833	POMEROY_MEDULLOBLASTOMA_PROGNOSIS_UP	42	-1.26428	-1.05045	-1.02569	-0.913026	477	947	810	1247	0.87823	870.25		POMEROY_MEDULLOBLASTOMA_PROGNOSIS_UP	http://www.broadinstitute.org/gsea/msigdb/cards/POMEROY_MEDULLOBLASTOMA_PROGNOSIS_UP	GNAS	C19orf57	NDN	MYL6	USP4	DVL3	ACADVL	AMT	NBL1	NHLH1	REG1A	RASL10A	RTN1	DYNLT1	PTK7	GPS2	TMSB4X	AP3B2	AIP	APOD	SRP54	REEP5	REG3A	SATB1	ECH1	SLCO2A1	IDUA	NUP62	HERC2P3	ATRX	GAP43	ACCN2	GTF3C1	ACSL1
834	KEGG_RIG_I_LIKE_RECEPTOR_SIGNALING_PATHWAY	51	-1.17793	-1.00751	-0.979366	-1.1222	649	1073	942	818	0.268658	870.5		KEGG_RIG_I_LIKE_RECEPTOR_SIGNALING_PATHWAY	http://www.broadinstitute.org/gsea/msigdb/cards/KEGG_RIG_I_LIKE_RECEPTOR_SIGNALING_PATHWAY	CASP10	CASP8	CXCL10	CHUK	TRIM25	TNF	IFNA5	IFNA4	IFNA2	ATG12	TBKBP1	FADD	SIKE1	IFNA1	RIPK1	IL8	MAPK9	IL12B	MAPK10	ISG15	MAPK11	MAP3K1	IL12A	MAPK13	IKBKB	MAP3K7	IFNA17	DAK	IFNA21	IFNA6	IFNA7	IFNA8	IFNA10	OTUD5
835	BIDUS_METASTASIS_UP	206	-0.967498	-1.00507	-1.04747	-1.27259	1123	1081	754	527	-0.966109	871.25		BIDUS_METASTASIS_UP	http://www.broadinstitute.org/gsea/msigdb/cards/BIDUS_METASTASIS_UP	HSP90AA1	KCTD6	NCAPH	TFDP1	PSMD10	HNRNPH3	WBP11	P4HA1	COPS8	RLIM	CHEK1	CEP57	ARPP19	NUP153	PPP1R14C	C15orf23	H2AFZ	MAPKAPK5	MCM10	KHDRBS1	RAB22A	DKC1	YBX1	ATP6V0A2	LCA5L	RRM2	NRAS	SMC4	PTP4A1	HNRNPR	C3orf55	TARDBP	RMND5A	MEAF6
836	RIZKI_TUMOR_INVASIVENESS_2D_UP	63	-0.994556	-1.09717	-1.17301	-0.950709	1055	821	446	1169	-0.0133444	872.75		RIZKI_TUMOR_INVASIVENESS_2D_UP	http://www.broadinstitute.org/gsea/msigdb/cards/RIZKI_TUMOR_INVASIVENESS_2D_UP	COL4A6	STAT5A	MYL3	LSS	CAD	CSF3R	SRRM1	INSL4	ACTL6A	SPTAN1	LRP3	NFATC3	CYP27B1	ADAR	PDYN	MYCL1	SERPINA4	TAOK2	BTG3	AMD1	TG	SLC10A2	EIF4A2	HPGDS	COPB2	DUSP2	LSM7	C3AR1	PAEP	GPKOW	TMEFF1	SPHK2	DPP3	ACVR1
837	FERREIRA_EWINGS_SARCOMA_UNSTABLE_VS_STABLE_UP	160	-0.934567	-1.01552	-0.994273	-1.39906	1205	1054	898	335	-0.939866	873		FERREIRA_EWINGS_SARCOMA_UNSTABLE_VS_STABLE_UP	http://www.broadinstitute.org/gsea/msigdb/cards/FERREIRA_EWINGS_SARCOMA_UNSTABLE_VS_STABLE_UP	HOMER1	KIF23	SYNCRIP	NOP58	CDKN3	KIF18A	H2AFY	TPX2	NUSAP1	CSRNP1	CENPP	HAND2	POLQ	CLPTM1L	ZNF146	BRIP1	ZNF93	NDC80	ANLN	MCM3AP	WDHD1	RBM17	RGS6	THOC5	C12orf48	HMGB2	AGPAT6	ATP2B3	CENPF	ADAMTS3	MGAT4C	HJURP	MPHOSPH8	MTERF
838	REACTOME_NEF_MEDIATES_DOWN_MODULATION_OF_CELL_SURFACE_RECEPTORS_BY_RECRUITING_THEM_TO_CLATHRIN_ADAPTERS	20	-1.21993	-1.07381	-0.910917	-1.08408	565	896	1120	911	0.710277	873		REACTOME_NEF_MEDIATES_DOWN_MODULATION_OF_CELL_SURFACE_RECEPTORS_BY_RECRUITING_THEM_TO_CLATHRIN_ADAPTERS	http://www.broadinstitute.org/gsea/msigdb/cards/REACTOME_NEF_MEDIATES_DOWN_MODULATION_OF_CELL_SURFACE_RECEPTORS_BY_RECRUITING_THEM_TO_CLATHRIN_ADAPTERS	AP1M2	AP2M1	AP1S1	AP2S1	AP2A1	AP2A2	AP1B1	AP2B1	AP1G1	HLA-A	ARF1	LCK	ATP6V1H	PACS1	B2M	HLA-K	AP1S2	AP1M1	CD4	CD8B	CD28
839	MISSIAGLIA_REGULATED_BY_METHYLATION_DN	117	-0.942642	-1.05478	-0.885084	-1.51047	1188	934	1191	185	-0.747669	874.5		MISSIAGLIA_REGULATED_BY_METHYLATION_DN	http://www.broadinstitute.org/gsea/msigdb/cards/MISSIAGLIA_REGULATED_BY_METHYLATION_DN	LANCL1	RCC1	CENPE	THOC4	PRC1	MSH6	PCBP2	RANBP1	RPA3	SNRPA	HMGB1P10	FASN	PCDH7	STMN1	HMGB2	DNMT1	ARL6IP1	RFC4	EBP	CAD	DLGAP5	CECR5	CDKN2C	SMC2	LMNB1	FOXM1	DTYMK	KIFC1	GMPS	RAB26	DCLRE1A	EZH2	KNTC1	CYP2J2
840	NIKOLSKY_MUTATED_AND_AMPLIFIED_IN_BREAST_CANCER	84	-1.02761	-1.0456	-1.04935	-1.121	969	965	746	824	-0.76889	876		NIKOLSKY_MUTATED_AND_AMPLIFIED_IN_BREAST_CANCER	http://www.broadinstitute.org/gsea/msigdb/cards/NIKOLSKY_MUTATED_AND_AMPLIFIED_IN_BREAST_CANCER	SPCS2	ARRB1	NCOA6	SLC6A3	ZNF707	BAI1	ANK1	ZNF529	UTS2R	C17orf64	CACNA1G	EP400	ARFGEF2	OR4D2	RCE1	DYRK2	UQCC	UBE2I	SULF2	CSNK1D	POP1	SLCO2B1	ZNF461	C20orf177	TRIM25	FANCA	C17orf47	NID2	PIGS	FGFR1	DNAH17	RADIL	DCAF13	DGKE
841	BOYAULT_LIVER_CANCER_SUBCLASS_G1_UP	108	-1.05378	-1.01719	-1.06354	-1.10549	895	1048	703	861	-0.407725	876.75		BOYAULT_LIVER_CANCER_SUBCLASS_G1_UP	http://www.broadinstitute.org/gsea/msigdb/cards/BOYAULT_LIVER_CANCER_SUBCLASS_G1_UP	DDR1	LMNA	SEPHS1	GPR56	NTAN1	TIA1	TTC3	NAP1L1	BRD3	SMARCC1	SREK1IP1	TJP3	EDEM3	NRXN3	EPHB4	POGZ	SPINT1	SMG7	FNBP1	DCPS	NCOA3	PLXNA2	RBM8A	CRNKL1	MPZL1	ATP5G2	HIC2	IDUA	RABGAP1	PPAP2C	TMEM63A	ZNF468	MGP	USP34
842	KEGG_NOTCH_SIGNALING_PATHWAY	44	-1.08739	-1.06131	-1.11735	-0.930837	811	917	565	1214	0.411498	876.75		KEGG_NOTCH_SIGNALING_PATHWAY	http://www.broadinstitute.org/gsea/msigdb/cards/KEGG_NOTCH_SIGNALING_PATHWAY	HES5	DTX3	NOTCH4	DTX3L	NOTCH3	NOTCH2	EP300	HES1	NOTCH1	NUMB	PSEN2	PSEN1	PTCRA	SNW1	APH1A	KAT2A	ADAM17	RFNG	RBPJ	DTX1	CREBBP	DTX2	MAML1	CTBP2	NCOR2	CTBP1	DVL3	JAG2	DVL2	NUMBL	MAML2	KAT2B	DLL4	PSENEN
843	KEGG_VASOPRESSIN_REGULATED_WATER_REABSORPTION	41	-1.11675	-1.0312	-1.09273	-0.971315	761	1007	618	1127	0.396429	878.25		KEGG_VASOPRESSIN_REGULATED_WATER_REABSORPTION	http://www.broadinstitute.org/gsea/msigdb/cards/KEGG_VASOPRESSIN_REGULATED_WATER_REABSORPTION	ADCY9	ADCY6	DYNLL2	DYNC1LI2	VAMP2	DCTN6	CREB3L4	AQP4	PRKX	RAB11A	DYNLL1	DCTN2	AQP3	CREB3L1	ADCY3	CREB3	RAB5B	AVPR2	RAB5A	CREB3L3	NSF	DCTN5	AVP	CREB3L2	RAB11B	STX4	PRKACA	PRKACB	PRKACG	CREB1	GNAS	DYNC2H1	DYNC1H1	DCTN4
844	KEGG_REGULATION_OF_AUTOPHAGY	19	-1.1104	-1.10441	-1.04414	-0.947346	775	801	759	1179	0.751177	878.5	AUTOPHAGY	KEGG_REGULATION_OF_AUTOPHAGY	http://www.broadinstitute.org/gsea/msigdb/cards/KEGG_REGULATION_OF_AUTOPHAGY	ATG4A	ULK3	BECN1	IFNA5	IFNA4	IFNA2	GABARAPL1	ATG12	IFNG	IFNA1	ATG4B	PRKAA2	PRKAA1	GABARAPL2	PIK3C3	INS	ATG5	ULK1	PIK3R4	ATG7	IFNA17	IFNA21	IFNA6	IFNA7	IFNA8	IFNA10	IFNA13	IFNA14	ULK2	IFNA16	ATG4C	ATG4D	BECN1P1	ATG3
845	LI_WILMS_TUMOR_ANAPLASTIC_UP	18	-0.999628	-1.10087	-0.833039	-1.39862	1041	811	1331	337	-0.489472	880		LI_WILMS_TUMOR_ANAPLASTIC_UP	http://www.broadinstitute.org/gsea/msigdb/cards/LI_WILMS_TUMOR_ANAPLASTIC_UP	TTK	PCGF3	RAD54L	RFC3	G3BP2	MKI67	KIF2C	CDCA3	CCNA1	NUSAP1	HAT1	KPNB1	CDK1	CENPA	CENPF	RFC4	NCAPH	KPNA2	HTT
846	REACTOME_MYD88_MAL_CASCADE_INITIATED_ON_PLASMA_MEMBRANE	78	-0.925447	-1.21093	-1.01909	-1.08957	1233	564	832	893	-0.35298	880.5		REACTOME_MYD88_MAL_CASCADE_INITIATED_ON_PLASMA_MEMBRANE	http://www.broadinstitute.org/gsea/msigdb/cards/REACTOME_MYD88_MAL_CASCADE_INITIATED_ON_PLASMA_MEMBRANE	TLR6	NOD1	TAB1	IRAK3	TIRAP	CHUK	CREB1	ATF2	MAPK14	AGER	DUSP3	DUSP4	DUSP6	DUSP7	ELK1	TAB2	FOS	LY96	PELI3	TAB3	HMGB1	APP	IKBKB	IRAK1	IRAK2	JUN	TMEM189-UBE2V1	MEF2A	MEF2C	MAP3K1	MYD88	ATF1	NFKB2	NFKBIA
847	BRACHAT_RESPONSE_TO_CAMPTOTHECIN_UP	27	-1.1117	-1.29929	-0.851642	-0.991119	772	385	1273	1095	0.614001	881.25		BRACHAT_RESPONSE_TO_CAMPTOTHECIN_UP	http://www.broadinstitute.org/gsea/msigdb/cards/BRACHAT_RESPONSE_TO_CAMPTOTHECIN_UP	ZFP36L1	C9orf5	TP53INP1	CDKN1A	CARHSP1	TOB1	PVRL4	TRAFD1	LRRC2	BTG2	CD53	CCNG1	NUDCD2	SLC7A14	TXNIP	EI24	LPIN1	GRB10	H2AFJ	C1R	CBS	PMM1	C9orf116	TMEM185A	ULK1	SERTAD1	TPP1	CSRNP2
848	BOYAULT_LIVER_CANCER_SUBCLASS_G23_UP	50	-0.967292	-1.01704	-0.903423	-1.49127	1124	1049	1147	206	-0.758144	881.5		BOYAULT_LIVER_CANCER_SUBCLASS_G23_UP	http://www.broadinstitute.org/gsea/msigdb/cards/BOYAULT_LIVER_CANCER_SUBCLASS_G23_UP	SLC39A6	ARFGEF2	USP1	HLTF	DDOST	RRM1	ABCG1	ECT2	FEN1	TFPI	MCM3	KIAA0100	UPF3B	ARPC1A	C14orf109	H2AFZ	KIF4A	COCH	CCNE2	NEK2	MKI67	MCM6	RRAGD	TWF1	SLC26A2	DLGAP5	SLC50A1	DNAJC6	NARF	XK	IGF2BP3	SMC2	OIP5	SFN
849	GALLUZZI_PREVENT_MITOCHONDIAL_PERMEABILIZATION	22	-1.13011	-1.05613	-1.00155	-1.04764	732	930	880	984	0.841299	881.5		GALLUZZI_PREVENT_MITOCHONDIAL_PERMEABILIZATION	http://www.broadinstitute.org/gsea/msigdb/cards/GALLUZZI_PREVENT_MITOCHONDIAL_PERMEABILIZATION	WDTC1	VDAC2	BCL2	SOD2	MAPK14	MCL1	SLC25A4	ATP8A2	BAD	BCL2L1	BAK1	TSPO	MUC1	TXN	HK2	BAX	PRKACA	HK1	GPX4	BCL2L2	VDAC1	PRKG1
850	BROWNE_HCMV_INFECTION_6HR_UP	59	-1.21949	-1.16456	-1.04002	-0.769112	568	653	770	1536	0.878482	881.75		BROWNE_HCMV_INFECTION_6HR_UP	http://www.broadinstitute.org/gsea/msigdb/cards/BROWNE_HCMV_INFECTION_6HR_UP	EZH2	GAPDH	SLC6A8	ABCC5	GNB2L1	CNP	FRMD4B	ARNTL	BTRC	OMD	PPP1R13B	SFPQ	PDYN	HSPA8	CH25H	FOXJ1	MUC3A	IGHE	TNFSF9	ISG15	CPA3	ACTB	SLC6A6	UNC93A	IFI6	FUT9	TRIM26	TRDV2	MAP2K5	SOX10	OASL	GRK1	MSX1	IFNB1
851	SANSOM_WNT_PATHWAY_REQUIRE_MYC	56	-1.10934	-1.3165	-0.859485	-0.954066	776	351	1254	1164	0.646549	886.25		SANSOM_WNT_PATHWAY_REQUIRE_MYC	http://www.broadinstitute.org/gsea/msigdb/cards/SANSOM_WNT_PATHWAY_REQUIRE_MYC	LECT2	FRZB	FZD6	SOX4	LDB1	MSX1	AXIN2	EDN1	IGFBP2	FXN	PTCH1	DVL3	PLAT	SP5	CCNE2	PCBD1	CUL1	TIAM1	WIF1	SEMA3C	PARP1	TP53	ID2	BMP7	TNFRSF12A	CD44	NKD1	SLC1A5	RUVBL1	BAX	LGR5	MMP14	FZD7	ID3
852	DACOSTA_UV_RESPONSE_VIA_ERCC3_COMMON_UP	71	-1.1608	-0.983437	-1.01145	-1.08931	680	1125	851	895	0.261228	887.75		DACOSTA_UV_RESPONSE_VIA_ERCC3_COMMON_UP	http://www.broadinstitute.org/gsea/msigdb/cards/DACOSTA_UV_RESPONSE_VIA_ERCC3_COMMON_UP	RFC5	TPM2	ATF3	RNF103	CEP68	EFNA1	SLC6A8	TUBA4A	ERCC5	C17orf76-AS1	FAM8A1	ABCB6	ACAA1	TBCC	CTSL2	HRAS	EIF2S3	SYF2	ACYP1	BTG1	NPTXR	TREX1	CCNE2	TK1	NEU1	PNRC1	LHX2	ALAS1	CNP	GLUL	TSPYL2	BRD2	KCNJ4	CDC34
853	ABE_VEGFA_TARGETS_2HR	27	-1.02634	-1.01786	-1.0832	-1.09159	973	1045	645	890	-0.481265	888.25		ABE_VEGFA_TARGETS_2HR	http://www.broadinstitute.org/gsea/msigdb/cards/ABE_VEGFA_TARGETS_2HR	CD3EAP	RAPGEF1	PDCD1	CDR1	PPAP2B	LDLR	UPP1	AURKC	DAPK3	PRKCD	RDBP	HERPUD1	TNFRSF14	NR4A1	CUX1	HBEGF	APOE	LAD1	CD1B	PTGS2	PPY	CARS	TKTL1	ELAVL4	EIF1	BPI	XPO7	MCM2	CDKN1A	SERPINB2	PPL	ZCCHC14	RCAN1	CYP1A1
854	WANG_PROSTATE_CANCER_ANDROGEN_INDEPENDENT	58	-1.24698	-1.03393	-0.913246	-1.07082	513	999	1114	931	0.674679	889.25		WANG_PROSTATE_CANCER_ANDROGEN_INDEPENDENT	http://www.broadinstitute.org/gsea/msigdb/cards/WANG_PROSTATE_CANCER_ANDROGEN_INDEPENDENT	SPCS3	FN1	EIF3B	TRIM33	RPL13	C7orf49	BAIAP2	SGSH	RNF41	DBI	NR4A3	ALDH4A1	PARP2	FAM189A2	COL15A1	GSTT1	LTB4R	C17orf70	LOC729806	TOP3A	PRPF19	AP2A2	NMT2	HDDC2	DCXR	RPL39L	DZIP1	SLC4A1AP	MT1P2	LILRB3	SDC2	DST	REPS2	RPLP2
855	WHITFIELD_CELL_CYCLE_M_G1	135	-1.05473	-1.02605	-1.0327	-1.10766	892	1025	793	854	-0.45487	891	MITOTIC CD	WHITFIELD_CELL_CYCLE_M_G1	http://www.broadinstitute.org/gsea/msigdb/cards/WHITFIELD_CELL_CYCLE_M_G1	MTPN	HLA-DOA	TMEM138	NUFIP2	PPP6R3	AFAP1	CBX3	KIAA0586	MORF4L2	CDK7	PRR16	LRIF1	GDF15	CNIH4	RAN	LOC100507246	BTBD3	C3orf62	VPS37C	KRAS	TSC22D1	NUCKS1	AGFG1	AOC2	GRPEL1	PBK	NUP37	JMJD1C	AGPAT3	CRYBA1	YY1	OPN3	DKC1	IFIT1
856	CAFFAREL_RESPONSE_TO_THC_UP	31	-0.896337	-1.10186	-1.06614	-1.14612	1297	807	697	768	-0.800595	892.25		CAFFAREL_RESPONSE_TO_THC_UP	http://www.broadinstitute.org/gsea/msigdb/cards/CAFFAREL_RESPONSE_TO_THC_UP	CENPL	KCMF1	FTMT	TGFB3	VEGFA	RPS2	YY1AP1	MYC	ZNF451	UBR4	SEC31A	SHMT2	RAB5A	NUCB2	NEAT1	TFRC	ASNS	IMPA1	ZFP36L1	IPO7	CDKN1B	SLC3A2	USP3	SERINC1	ZRANB2	FNTA	EMP1	HIST1H2AC	CPEB4	HERPUD1	PNISR	MCCC1	EXOC2
857	REACTOME_FORMATION_OF_INCISION_COMPLEX_IN_GG_NER	21	-1.19655	-1.01033	-0.999122	-1.03274	607	1064	888	1012	0.656537	892.75		REACTOME_FORMATION_OF_INCISION_COMPLEX_IN_GG_NER	http://www.broadinstitute.org/gsea/msigdb/cards/REACTOME_FORMATION_OF_INCISION_COMPLEX_IN_GG_NER	CDK7	DDB1	DDB2	ERCC1	ERCC2	ERCC3	ERCC4	ERCC5	GTF2H1	GTF2H2	GTF2H3	GTF2H4	MNAT1	RAD23B	RPA1	RPA2	RPA3	LOC652672	LOC652857	GTF2H2B	XPA	XPC	CCNH
858	GREENBAUM_E2A_TARGETS_DN	20	-0.870047	-1.06201	-1.05437	-1.2513	1370	914	731	558	-0.967431	893.25		GREENBAUM_E2A_TARGETS_DN	http://www.broadinstitute.org/gsea/msigdb/cards/GREENBAUM_E2A_TARGETS_DN	CERK	GAB1	SERINC3	GIMAP4	BLK	CD74	GBP1	PQLC3	ALPL	EVL	TMEM229B	TMSB10	EID1	SLFN12L	MYO7A	GM2A	EMP1	CYFIP2	TRMT112	XRCC6	PPPDE2
859	RUAN_RESPONSE_TO_TROGLITAZONE_DN	17	-1.22914	-1.13429	-0.917096	-0.941629	547	738	1101	1191	0.977166	894.25		RUAN_RESPONSE_TO_TROGLITAZONE_DN	http://www.broadinstitute.org/gsea/msigdb/cards/RUAN_RESPONSE_TO_TROGLITAZONE_DN	PEMT	IRX3	ORM1	CDKN2C	SOD2	NRIP1	IDH3G	SCD	AP3S1	ADIPOQ	RGS2	THRSP	PLA2G6	TST	SELENBP1	AK2	PPARG	AOC3	HK2
860	KYNG_NORMAL_AGING_UP	16	-1.08612	-1.27303	-1.26987		815	435	252	2084	0.566643	896.5		KYNG_NORMAL_AGING_UP	http://www.broadinstitute.org/gsea/msigdb/cards/KYNG_NORMAL_AGING_UP	RHOD	SHC3	TUG1	ZNF260	C15orf41	MBNL2	ITGA2	PMEPA1	SAT1	SNX8	RBM43	GNAL	EIF3L	GOLPH3	C22orf28	LINC00472	TAF10	NSMCE1	FRA10AC1
861	IIZUKA_LIVER_CANCER_PROGRESSION_L0_L1_UP	15	-1.11381	-0.995995	-1.15514	-0.918121	767	1101	486	1237	0.303517	897.75		IIZUKA_LIVER_CANCER_PROGRESSION_L0_L1_UP	http://www.broadinstitute.org/gsea/msigdb/cards/IIZUKA_LIVER_CANCER_PROGRESSION_L0_L1_UP	FAM189A2	TUBB2B	APOB	RGPD8	PTPN18	ZSCAN12	ZNF337	PCBP3	CNBP	RNF103	S100A2	FN1	DMD	ZFPL1	MT4	RMND5A	SULT2B1
862	KEGG_CELL_CYCLE	114	-0.934526	-1.04335	-0.965041	-1.33101	1206	974	975	437	-0.912825	898		KEGG_CELL_CYCLE	http://www.broadinstitute.org/gsea/msigdb/cards/KEGG_CELL_CYCLE	CDC16	CDC7	CDC45	GADD45B	DBF4	ANAPC1	CREBBP	MDM2	ABL1	SMC1B	LOC728622	GADD45G	ATM	ATR	ANAPC7	RBL2	ANAPC5	RBL1	MYC	CDC14B	SMC1A	CDC14A	LOC731751	SKP1	TGFB2	TGFB1	GADD45A	STAG1	LOC650621	PLK1	RBX1	STAG2	TGFB3	MCM4
863	SENGUPTA_EBNA1_ANTICORRELATED	138	-1.12523	-0.960045	-1.12866	-0.985377	747	1202	540	1105	0.172197	898.5		SENGUPTA_EBNA1_ANTICORRELATED	http://www.broadinstitute.org/gsea/msigdb/cards/SENGUPTA_EBNA1_ANTICORRELATED	FGD2	PLA2G16	FGF11	C10orf26	MSRA	RAPGEF1	MTMR9LP	PWWP2B	ZDHHC14	TRDV2	LOC79015	CES4A	POU6F1	FUT5	PLEKHM1	KIAA0226	LRCH4	ZBTB7A	ASB14	FCHSD1	ANXA9	NSUN5	PITX1	KCTD17	KCNAB2	CD247	WDTC1	GATA2	BBIP1	PPARD	FCRL2	CAMTA2	FLJ40288	GALNS
864	REACTOME_CHONDROITIN_SULFATE_DERMATAN_SULFATE_METABOLISM	43	-1.00536	-1.26592	-0.915816	-1.03335	1029	448	1108	1010	0.256513	898.75		REACTOME_CHONDROITIN_SULFATE_DERMATAN_SULFATE_METABOLISM	http://www.broadinstitute.org/gsea/msigdb/cards/REACTOME_CHONDROITIN_SULFATE_DERMATAN_SULFATE_METABOLISM	GPC6	UST	B4GALT7	CHST14	B3GALT6	B3GAT2	VCAN	NCAN	CSPG4	DCN	CHST13	GPC2	GPC4	GPC5	CHSY1	B3GAT3	B3GAT1	GPC3	GPC1	GXYLT1	DSE	HEXA	HEXB	HSPG2	HYAL1	CHSY3	IDS	IDUA	AGRN	ARSB	CHST11	CHST15	CHPF2	CSGALNACT2
865	PROVENZANI_METASTASIS_UP	186	-1.19381	-1.15954	-0.966364	-0.861893	612	669	973	1344	0.960447	899.5		PROVENZANI_METASTASIS_UP	http://www.broadinstitute.org/gsea/msigdb/cards/PROVENZANI_METASTASIS_UP	PROM1	LSM7	ADA	FAM96B	LRIG1	COG4	LMCD1	LCK	MCAM	TXNIP	TUBB	AKR1C2	SF3B3	WDR59	GABARAPL2	PLIN2	WNK1	TMED2	SYT1	PLK1S1	CLEC11A	MET	MPHOSPH6	BRD7	RNF126	AMIGO2	GPX2	TSR1	DNAJC9	EPHB2	CTSC	PRKCDBP	BTF3	FXYD6
866	WAKABAYASHI_ADIPOGENESIS_PPARG_RXRA_BOUND_36HR	139	-1.07952	-1.10809	-1.02162	-0.958101	826	794	824	1157	0.768774	900.25		WAKABAYASHI_ADIPOGENESIS_PPARG_RXRA_BOUND_36HR	http://www.broadinstitute.org/gsea/msigdb/cards/WAKABAYASHI_ADIPOGENESIS_PPARG_RXRA_BOUND_36HR	CELA1	PCBP2	BTF3L4	HCFC1R1	PROC	METTL9	CCDC18	SCARB2	TMEM134	EXD1	LIPE	PSPC1	SNCG	ACAA2	MLF2	GANC	HOXA3	TRAF7	LTBP3	LPCAT3	MMRN2	BFAR	TMCC3	PAN2	TXNIP	HJURP	TEN1	PLIN1	CHP	RBM4B	PIM3	FILIP1L	IBA57	THOC6
867	GAZDA_DIAMOND_BLACKFAN_ANEMIA_ERYTHROID_UP	25	-0.873758	-1.06023	-1.26537	-1.00669	1356	918	260	1078	-0.413963	903		GAZDA_DIAMOND_BLACKFAN_ANEMIA_ERYTHROID_UP	http://www.broadinstitute.org/gsea/msigdb/cards/GAZDA_DIAMOND_BLACKFAN_ANEMIA_ERYTHROID_UP	SNRNP70	CSF1	SEPHS2	DPY19L1	NUP62CL	TRIM38	DENND2D	NSF	DRAM1	FAS	PDK3	AEN	HNRNPR	TNFRSF10B	UTP6	NUFIP1	SPHK2	DDB2	SOS1	LEPR	SESN1	ATP6V1B2	LIMK2	C17orf42	SCRN1
868	HOSHIDA_LIVER_CANCER_SURVIVAL_DN	92	-1.2152	-1.16746	-0.915229	-0.894387	580	646	1109	1280	0.961957	903.75		HOSHIDA_LIVER_CANCER_SURVIVAL_DN	http://www.broadinstitute.org/gsea/msigdb/cards/HOSHIDA_LIVER_CANCER_SURVIVAL_DN	C4BPB	HABP2	CPOX	XPA	NARS2	HSPE1	IMPA1	RPS6KA5	ADH5	GRK4	PON3	GCGR	C9	PIGK	INSM1	NENF	FAM129A	ERCC5	POLRMT	LIPC	PTPN18	HMGCL	HAAO	TAF1C	ART1	GJB1	CYP2B6	USP14	ACOT2	AKR1A1	SNX10	SREBF2	CYB5A	AR
869	BOYAULT_LIVER_CANCER_SUBCLASS_G123_UP	44	-0.973495	-0.976446	-1.01702	-1.27308	1108	1149	838	526	-0.921996	905.25		BOYAULT_LIVER_CANCER_SUBCLASS_G123_UP	http://www.broadinstitute.org/gsea/msigdb/cards/BOYAULT_LIVER_CANCER_SUBCLASS_G123_UP	HAT1	TUFT1	PRKCI	CPD	CD24	CCNB2	CPSF6	ISG20L2	RFC4	CAPRIN1	POGK	SNRPD1	SAC3D1	PRKDC	CACYBP	CKAP4	LARP4B	KPNA2	SNRPB	MRPL9	ATAD2	MAP4K3	PLCB1	FABP5	SHC1	BARD1	ACLY	SMC4	TMPO	ENAH	PNMA1	CCT3	PEG10	CBX1
870	BIOCARTA_ACTINY_PATHWAY	20	-0.892327	-1.07563	-1.11685	-1.10694	1306	892	567	856	-0.710851	905.25		BIOCARTA_ACTINY_PATHWAY	http://www.broadinstitute.org/gsea/msigdb/cards/BIOCARTA_ACTINY_PATHWAY	ABI2	WASF2	WASL	ACTA1	PIR	WASF1	ARPC4	PSMA7	ARPC5	ARPC1A	ACTR2	ACTR3	ARPC1B	ARPC3	NCKAP1	WASF3	ARPC2	RAC1	NTRK1	NCK1
871	CUI_GLUCOSE_DEPRIVATION	57	-1.07853	-1.09969	-0.826998	-1.21271	834	816	1347	634	-0.0290678	907.75		CUI_GLUCOSE_DEPRIVATION	http://www.broadinstitute.org/gsea/msigdb/cards/CUI_GLUCOSE_DEPRIVATION	PIGA	RRM2	ZAP70	CXCL2	FKBP2	CALR	PDIA4	FUT1	ART3	SEPHS2	PRAME	SARS	KIF5C	ASNS	PYCR1	DNAJC3	GADD45A	RELB	TXNRD1	CDK1	KDELR2	ANLN	SGK3	PRKCZ	NDUFB3	NEU1	TXNIP	SLC35B1	KCNF1	EIF2AK3	DDIT4	SEMG1	PDIA6	PPEF2
872	RAMPON_ENRICHED_LEARNING_ENVIRONMENT_EARLY_UP	15	-0.943753	-1.22705	-1.05763	-0.940231	1184	531	721	1195	0.0860699	907.75		RAMPON_ENRICHED_LEARNING_ENVIRONMENT_EARLY_UP	http://www.broadinstitute.org/gsea/msigdb/cards/RAMPON_ENRICHED_LEARNING_ENVIRONMENT_EARLY_UP	MAP4K3	HNRNPM	RHOA	HSPA5	TRIM25	MFAP5	TAC1	PHC2	AP2M1	PTGDS	TLK1	CALM3	MFAP1	VAMP2	DNMT1
873	MARTORIATI_MDM4_TARGETS_NEUROEPITHELIUM_UP	160	-1.29937	-1.2173	-0.758661	-0.966045	409	548	1539	1138	0.780169	908.5		MARTORIATI_MDM4_TARGETS_NEUROEPITHELIUM_UP	http://www.broadinstitute.org/gsea/msigdb/cards/MARTORIATI_MDM4_TARGETS_NEUROEPITHELIUM_UP	COX6B2	PGM1	FOXO3	SLC2A3	KRT19	COMMD3	NAV1	CCND2	GPI	RPS19	RBM38	NOMO1	GRHPR	ZAK	WNT3A	ALDH4A1	FOXL2	NME4	KIAA0284	MEG3	FAT1	BHLHE40	EXOC4	ZNF365	CALD1	EGLN3	PERP	TBX3	TP53INP1	C11orf82	EIF4EBP1	CAD	PSRC1	SHFM1
874	PUJANA_BRCA_CENTERED_NETWORK	115	-0.902348	-0.978262	-1.0538	-1.30748	1285	1146	734	473	-0.984689	909.5		PUJANA_BRCA_CENTERED_NETWORK	http://www.broadinstitute.org/gsea/msigdb/cards/PUJANA_BRCA_CENTERED_NETWORK	SNRPA1	TAF11	KATNA1	NASP	RNASEH2B	MCM4	TTF2	ABCB7	POLA1	RECQL	CCNA2	COPS3	SSBP2	NCAPD2	RFC4	RB1	RAD21	DNA2	POLR2B	AURKA	HMGB2	ZNF330	BUB3	ZNHIT3	TMPO	KIFC1	BRCA2	NCK1	PRPS1	ASF1A	CSNK2A1	LMNB1	RAD54L	RAD1
875	REACTOME_LYSOSOME_VESICLE_BIOGENESIS	23	-1.21356	-1.12323	-0.846697	-1.03864	584	767	1285	1002	0.754469	909.5	LYSOSOMAL CD	REACTOME_LYSOSOME_VESICLE_BIOGENESIS	http://www.broadinstitute.org/gsea/msigdb/cards/REACTOME_LYSOSOME_VESICLE_BIOGENESIS	AP1M2	AP1S1	CLTA	CLTC	CTSZ	AP1B1	AP1G1	DNASE2	DNM2	BLOC1S1	GNS	HSPA8	ARF1	M6PR	ARRB1	SH3GL2	VAMP2	VAMP7	TXNDC5	VAMP8	AP1S2	AP1M1	DNAJC6
876	REACTOME_MITOTIC_PROMETAPHASE	83	-0.94632	-0.998003	-0.93976	-1.40166	1182	1094	1038	328	-0.860377	910.5		REACTOME_MITOTIC_PROMETAPHASE	http://www.broadinstitute.org/gsea/msigdb/cards/REACTOME_MITOTIC_PROMETAPHASE	STAG1	NDC80	CENPA	CENPC1	NUDC	STAG2	KIF2C	ZWINT	PMF1	SPC24	SGOL2	SGOL1	SKA1	MAPRE1	CLASP1	ITGB3BP	CENPI	AHCTF1	NSL1	BIRC5	SKA2	NUP43	INCENP	APITD1	KIF2A	CENPP	MAD2L1	PAFAH1B1	PLK1	ERCC6L	CCDC99	PPP1CC	ZWILCH	CDCA8
877	ZEMBUTSU_SENSITIVITY_TO_VINBLASTINE	16	-1.11426	-1.12687	-0.989162	-0.931067	766	760	916	1213	0.910962	913.75		ZEMBUTSU_SENSITIVITY_TO_VINBLASTINE	http://www.broadinstitute.org/gsea/msigdb/cards/ZEMBUTSU_SENSITIVITY_TO_VINBLASTINE	PABPC1	HSD17B2	MYH14	CKS2	ANXA4	MYO15B	HNF4A	NR3C1	CUX1	ITIH2	GJB1	SPTBN1	PDIA4	LPP	RNASET2	UCP3	INSIG2	TMEM125
878	MOHANKUMAR_TLX1_TARGETS_UP	398	-0.975701	-1.11354	-1.0279	-1.05575	1102	780	805	969	-0.320218	914		MOHANKUMAR_TLX1_TARGETS_UP	http://www.broadinstitute.org/gsea/msigdb/cards/MOHANKUMAR_TLX1_TARGETS_UP	IFITM10	PFKM	CTSB	TMEM38A	PRKRIR	CARM1	NPTN	LHX1	FBXO10	MEMO1	CYP1A1	MRPS35	PIEZO1	PLAC4	SGCG	PTP4A1	ZNF207	GAL	TAOK2	SYNPO2	L1CAM	HOXC6	MORF4L2	BHLHE40	EPAS1	CDC25A	PRCP	CD36	AMD1	ISG20L2	TFAP2A	HELLS	ARF3	SLC20A1
879	HUNSBERGER_EXERCISE_REGULATED_GENES	28	-0.936921	-1.17742	-1.02249	-1.0295	1200	624	819	1018	-0.182117	915.25		HUNSBERGER_EXERCISE_REGULATED_GENES	http://www.broadinstitute.org/gsea/msigdb/cards/HUNSBERGER_EXERCISE_REGULATED_GENES	MAP2K2	GABRR1	ODC1	GAD1	IL16	SYN1	MAGED1	GIT1	LPHN1	EGR2	MFGE8	CSF3	EGR1	PCK1	SLC6A1	NPY	LDHA	GPR37L1	VGF	DUSP6	NTRK2	PRKCI	MAPK1	GRB2	NRTN	CADM1	EGR4	ELK1	SCG2	NPTX2	UBE2B
880	NIKOLSKY_BREAST_CANCER_16Q24_AMPLICON	46	-1.59102	-0.964666	-0.814366	-1.02367	73	1185	1383	1040	0.687343	920.25		NIKOLSKY_BREAST_CANCER_16Q24_AMPLICON	http://www.broadinstitute.org/gsea/msigdb/cards/NIKOLSKY_BREAST_CANCER_16Q24_AMPLICON	ZC3H18	DPEP1	C16orf74	SPG7	C16orf3	GALNS	TCF25	APRT	PABPN1L	SNAI3	CDK10	BANP	IL17C	CDH15	ZCCHC14	C16orf85	CYBA	CBFA2T3	JPH3	KLHDC4	MAP1LC3B	CENPBD1	SLC7A5	TUBB3	CHMP1A	GAS8	KIAA0182	ZFPM1	ANKRD11	SPIRE2	MC1R	C16orf7	RPL13	CTU2
881	NAKAMURA_TUMOR_ZONE_PERIPHERAL_VS_CENTRAL_UP	269	-0.912801	-0.999314	-0.958622	-1.38997	1260	1092	988	346	-0.919237	921.5		NAKAMURA_TUMOR_ZONE_PERIPHERAL_VS_CENTRAL_UP	http://www.broadinstitute.org/gsea/msigdb/cards/NAKAMURA_TUMOR_ZONE_PERIPHERAL_VS_CENTRAL_UP	MRPL42	PNP	NUDT5	ETS1	MRPL22	DONSON	FN1	POP7	MICALL1	NME1	STK17A	IGFL1	KLF7	NDUFS7	C20orf24	GPM6B	PSMD14	AURKAIP1	HOXB9	CXXC5	VSNL1	TIPIN	SCHIP1	CHAC2	BIRC5	PGP	CSN2	AKAP12	PSMC3IP	ATP5I	KRT7	PSMD12	THBS1	DTYMK
882	VERRECCHIA_RESPONSE_TO_TGFB1_C2	24	-1.06285	-1.04902	-1.05358	-0.97366	874	956	736	1122	0.419385	922		VERRECCHIA_RESPONSE_TO_TGFB1_C2	http://www.broadinstitute.org/gsea/msigdb/cards/VERRECCHIA_RESPONSE_TO_TGFB1_C2	RHOG	TIMP3	CDH6	MMP3	TIMP1	COL6A1	WNT2B	MMP16	ITGB2	COL3A1	ICAM1	DVL1	SSR1	PCDHGC3	RHOC	ARHGDIA	COL6A3	CD82	FN1	CYTH2	COL1A2	JUP	LRP1	MARCKSL1	MMP14
883	KYNG_ENVIRONMENTAL_STRESS_RESPONSE_NOT_BY_GAMMA_IN_WS	32	-1.03335	-0.975497	-1.23586	-0.899805	952	1151	328	1268	0.0385442	924.75	AUTOSIS	KYNG_ENVIRONMENTAL_STRESS_RESPONSE_NOT_BY_GAMMA_IN_WS	http://www.broadinstitute.org/gsea/msigdb/cards/KYNG_ENVIRONMENTAL_STRESS_RESPONSE_NOT_BY_GAMMA_IN_WS	SOD1	CCNL2	SOX9	EFNB1	HSD17B10	GLRX	ZNF507	TBCA	ZFP36L1	PDCD5	PRSS23	CTNND1	SYK	NGF	TAF1C	FLOT1	LCK	SGCB	KIAA0146	TP53I11	GNPNAT1	ARPC1B	BNIP3L	CEPT1	GABBR1	HLA-DQA1	CTCF	NDRG1	ITGB8	ATP5I	MARK3	SOX7	SLC30A5
884	PROVENZANI_METASTASIS_DN	132	-1.07703	-1.18593	-0.937018	-0.932176	837	613	1043	1211	0.774445	926		PROVENZANI_METASTASIS_DN	http://www.broadinstitute.org/gsea/msigdb/cards/PROVENZANI_METASTASIS_DN	MAOB	FTL	SCRN1	BMP7	CTNNA1	TSEN34	GPD1L	AK4	HSPA4	SDC4	CLU	PON2	TNFAIP2	DKK4	LCN2	PDE4D	CLDN3	TRIP6	ARL4C	KLK6	TACSTD2	FOXN3	TPM1	S100A11	EGFR	LAMC2	KRT13	TPT1	AP2S1	SLC2A3	ERCC1	YES1	GRK6	COPS6
885	KYNG_RESPONSE_TO_H2O2_VIA_ERCC6_UP	37	-1.09801	-1.09247	-0.906998	-1.06942	796	840	1134	935	0.611294	926.25		KYNG_RESPONSE_TO_H2O2_VIA_ERCC6_UP	http://www.broadinstitute.org/gsea/msigdb/cards/KYNG_RESPONSE_TO_H2O2_VIA_ERCC6_UP	UROS	VARS	PABPC4	SLC31A2	CANX	PTPLAD1	ABI2	PIP4K2B	MLIP	TRIP6	CCNA2	KIT	ALDH6A1	ACSL1	PHLDA1	CAPZA1	LIMD1	FBXW2	TOMM34	TSN	S100P	RFXAP	PTOV1	MRPL19	SLC39A6	ZEB1	TWF1	SLC26A2	PPP1R2	TAF10	SLC20A2	IFT88	SPECC1L	BCL2A1
886	REACTOME_SULFUR_AMINO_ACID_METABOLISM	22	-1.35925	-1.02965	-0.999534	-0.78994	310	1013	885	1497	0.907993	926.25		REACTOME_SULFUR_AMINO_ACID_METABOLISM	http://www.broadinstitute.org/gsea/msigdb/cards/REACTOME_SULFUR_AMINO_ACID_METABOLISM	CDO1	SLC25A10	CTH	AHCY	ETHE1	GCLC	GCLM	MAT2B	GOT1	MAT1A	MAT2A	MTAP	MTR	APIP	CSAD	ADI1	CNDP2	SQRDL	ENOPH1	BHMT	SUOX	TST	MRI1	CBS
887	BONOME_OVARIAN_CANCER_SURVIVAL_OPTIMAL_DEBULKING	231	-1.21345	-1.04416	-0.958188	-0.955359	585	970	991	1162	0.928209	927		BONOME_OVARIAN_CANCER_SURVIVAL_OPTIMAL_DEBULKING	http://www.broadinstitute.org/gsea/msigdb/cards/BONOME_OVARIAN_CANCER_SURVIVAL_OPTIMAL_DEBULKING	PDE3B	STC2	SYNJ2BP	DAAM1	CDK19	AQP3	ADCY1	PDZK1	PHC1	KCNK5	APBB2	RGS14	GOSR1	CLTA	DACH1	ENSA	CKLF	TUBB4A	SACS	PELO	MYL12A	UBB	NCOA1	PFAS	CIB1	ARNT	FLT1	ZNF780B	NDRG3	SAT1	CHD1L	GMPR	C6orf97	ZFAND6
888	WHITEFORD_PEDIATRIC_CANCER_MARKERS	110	-0.958956	-1.1159	-0.726513	-1.51868	1141	777	1625	168	-0.435334	927.75		WHITEFORD_PEDIATRIC_CANCER_MARKERS	http://www.broadinstitute.org/gsea/msigdb/cards/WHITEFORD_PEDIATRIC_CANCER_MARKERS	MKI67	ADCY3	ATAD2	DHFR	CDC45	TWIST1	CCNB2	SNORD22	POLQ	KLKB1	PCNA	AURKA	RCC2	NEK2	MYCN	NUSAP1	PRC1	DBF4	SOX4	MELK	NUF2	ESPL1	MCM7	STMN1	TMPO	MEX3B	CCNT1	SNRNP200	BCAT1	RFC3	TMEFF1	ODC1	MFN2	GABRB2
889	LI_LUNG_CANCER	39	-1.14239	-1.15135	-0.838863	-1.04347	712	695	1309	995	0.653497	927.75		LI_LUNG_CANCER	http://www.broadinstitute.org/gsea/msigdb/cards/LI_LUNG_CANCER	HSPB1	ALDH1A1	CDC25B	HAP1	CDC42	EEF1A2	ZBTB17	HP	S100A2	YWHAZ	CCNE1	FABP5	HCK	MAP4	MCM3	TUBB	PRDX1	CSF2	RAC1	P4HB	RHOA	KRT8	EEF1G	PGK1	KIF11	MMP7	EIF5A	IGFBP3	GSTP1	CALR	MDM2	DPF3	RABGGTB	NFKB1
890	KUMAR_PATHOGEN_LOAD_BY_MACROPHAGES	220	-1.07634	-1.08721	-0.931784	-1.05166	842	852	1050	973	0.762029	929.25		KUMAR_PATHOGEN_LOAD_BY_MACROPHAGES	http://www.broadinstitute.org/gsea/msigdb/cards/KUMAR_PATHOGEN_LOAD_BY_MACROPHAGES	CHMP2A	PIK3CB	S100A8	TTC6	LAMB1	C10orf91	C7orf52	RELL1	FGF23	THOC7	HCAR2	STX1B	CENPH	ZNF286A	TAP1	C9orf125	KLRF1	TOLLIP	GALE	RBM44	ARL10	VCP	ZNF396	UAP1	BPY2B	LST1	TRIP11	CYYR1	CENPK	GPR148	MARS2	PCDH17	ST8SIA4	SLC38A10
891	LIEN_BREAST_CARCINOMA_METAPLASTIC_VS_DUCTAL_DN	105	-1.39565	-1.23488	-0.724929	-0.871164	258	509	1628	1323	0.855819	929.5		LIEN_BREAST_CARCINOMA_METAPLASTIC_VS_DUCTAL_DN	http://www.broadinstitute.org/gsea/msigdb/cards/LIEN_BREAST_CARCINOMA_METAPLASTIC_VS_DUCTAL_DN	AR	SLC9A3R1	CYP4Z1	PRR5-ARHGAP8	RSPH1	ZG16B	AGR2	BPIFB1	EFHD1	GSTM3	COX6C	AZGP1	PLA2G16	ELF4	GRHL2	SLC25A4	VAV3	PIP	C17orf28	BIK	ZNF552	CCDC125	ACOT4	PRR15L	AGR3	CST6	RET	FBXL16	HCAR1	KIAA1370	FXYD3	THRSP	TMEM25	TRPS1
892	ROPERO_HDAC2_TARGETS	87	-1.40236	-1.21598	-0.874805	-0.682574	251	551	1217	1700	0.9908	929.75		ROPERO_HDAC2_TARGETS	http://www.broadinstitute.org/gsea/msigdb/cards/ROPERO_HDAC2_TARGETS	DLEC1	EEF1D	BAHCC1	TMEM209	KCNK3	MMP16	UBQLN3	CHIC2	COMP	ZSCAN18	RABEPK	CCDC85B	AP1S2	SLFN12	EPHA2	SLC22A6	MOG	SPTBN2	ACHE	TBX2	RBPMS	NEK3	LOC646756	ASAP1	APLP1	AQP4	IGFBP7	FUT5	TM6SF1	EMP3	ZCCHC4	RUNX1	SNAPC1	C11orf68
893	HELLER_HDAC_TARGETS_UP	297	-0.955197	-1.10969	-0.970558	-1.1229	1154	792	964	813	-0.656316	930.75		HELLER_HDAC_TARGETS_UP	http://www.broadinstitute.org/gsea/msigdb/cards/HELLER_HDAC_TARGETS_UP	HMG20B	PTTG1IP	FTCD	JUP	IL13RA1	STAT1	CTTN	HHLA3	HIST1H3J	CXorf57	SEC23IP	ITGA7	RCN3	H2AFV	SLC4A8	ZCCHC24	MAN1B1	CYP46A1	KATNB1	PRDX2	ATP13A2	PLD3	MGST3	CDR2L	PIK3CD	ARMC9	CD80	STARD3	SBF1	FSCN1	PRKCB	GAGE3	G6PD	SPINK2
894	REACTOME_DOWNREGULATION_OF_TGF_BETA_RECEPTOR_SIGNALING	21	-0.813818	-1.05763	-1.04379	-1.27773	1525	924	762	515	-0.95851	931.5		REACTOME_DOWNREGULATION_OF_TGF_BETA_RECEPTOR_SIGNALING	http://www.broadinstitute.org/gsea/msigdb/cards/REACTOME_DOWNREGULATION_OF_TGF_BETA_RECEPTOR_SIGNALING	STUB1	STRAP	PPP1R15A	SMAD2	SMAD3	SMAD7	UCHL5	PPP1CA	PPP1CB	PPP1CC	PMEPA1	SMURF1	RPS27A	SMURF2	TGFB1	TGFBR1	TGFBR2	RPS27AP11	UBA52	LOC731429	XPO1	MTMR4	ZFYVE9
895	PID_ATM_PATHWAY	34	-0.920902	-1.01993	-1.14888	-1.0689	1242	1039	509	938	-0.602389	932		PID_ATM_PATHWAY	http://www.broadinstitute.org/gsea/msigdb/cards/PID_ATM_PATHWAY	ATM	H2AFX	CDC25A	ABL1	TERF2	TOP3A	CTBP1	MDC1	RFWD2	MDM2	CDC25C	UIMC1	BLM	RAD17	RNF8	BRCA1	KAT5	MRE11A	SMC3	RAD50	UBE2N	RBBP8	FANCD2	BID	XRCC4	YWHAB	NBN	DCLRE1C	SMC1A	TP53BP1	FAM175A	CHEK2	TRIM28	RAD9A
896	SMITH_LIVER_CANCER	43	-1.06206	-1.01691	-0.833458	-1.30724	876	1051	1328	474	-0.335278	932.25		SMITH_LIVER_CANCER	http://www.broadinstitute.org/gsea/msigdb/cards/SMITH_LIVER_CANCER	PGRMC1	TMEM106C	TBCE	RAB4A	BMI1	SDC2	GSTM4	COPS5	ANXA7	PMVK	PLA2G12B	ZNF238	TBX3	CTNNA2	HTATIP2	TNFAIP3	PIR	DDC	NHP2	ALDH1A1	FDPS	IMPA2	BNIP3	MTFR1	PFDN6	AMACR	TOB1	SHCBP1L	SDHC	PPP2R5A	PDCD5	PAK4	ACACA	SEMA5A
897	HOLLMANN_APOPTOSIS_VIA_CD40_UP	194	-1.03103	-1.05461	-0.922921	-1.15125	958	937	1082	753	-0.447149	932.5	APOPTOSIS	HOLLMANN_APOPTOSIS_VIA_CD40_UP	http://www.broadinstitute.org/gsea/msigdb/cards/HOLLMANN_APOPTOSIS_VIA_CD40_UP	ATP8A1	PPP3CC	TUBA1B	MAP4K4	CKAP4	ARPP19	CDK14	GNAS	GM2A	LRMP	LCK	SBF1	CREM	RAP1B	DDX3Y	PTPRC	STAP1	COPS6	DDX39A	BLK	COPS2	RAC2	CD99	PRKCA	C15orf24	LTBP1	USP34	DUT	FNTA	PTPN22	LAP3	ITGB1	FOXN3	MEF2C
898	RICKMAN_TUMOR_DIFFERENTIATED_MODERATELY_VS_POORLY_UP	117	-1.07863	-1.16006	-0.887615	-1.01631	832	666	1180	1055	0.666793	933.25		RICKMAN_TUMOR_DIFFERENTIATED_MODERATELY_VS_POORLY_UP	http://www.broadinstitute.org/gsea/msigdb/cards/RICKMAN_TUMOR_DIFFERENTIATED_MODERATELY_VS_POORLY_UP	RPS15A	TRIP11	CDC25C	CELF1	ARHGAP32	DPYD	ATP6V0E1	VLDLR	MFSD8	DUSP3	C16orf59	FANCI	IDS	LOC154761	RNMTL1	SIAE	COL3A1	ARF4	TOM1	CPEB4	NAT10	RAB3D	IPO5	GALNT10	SNRPA	STX12	C19orf22	SNX19	SRSF2	TLR2	MXRA5	YIPF2	LRRC15	GLT8D1
899	NADERI_BREAST_CANCER_PROGNOSIS_UP	44	-0.947836	-1.02855	-0.793801	-1.58895	1174	1017	1438	110	-0.620397	934.75		NADERI_BREAST_CANCER_PROGNOSIS_UP	http://www.broadinstitute.org/gsea/msigdb/cards/NADERI_BREAST_CANCER_PROGNOSIS_UP	BUB1	NDC80	RNFT2	PSMD14	SOX11	SCLT1	BAALC	CTPS	MELK	CSAG2	PSMD2	FAM54A	AQP5	RASIP1	CDCA5	KLRG2	PRAME	ATP2C2	ASPM	IL20RB	UHRF1	TMEM208	CDCA8	KIF20A	KIAA0182	CEP55	RACGAP1	DSCC1	RNASE9	MYBL2	POLD1	SHMT2	EXO1	FADD
900	BIOCARTA_MAPK_PATHWAY	86	-0.932653	-1.08797	-1.08099	-1.02743	1213	849	652	1027	-0.405618	935.25	NECROPTOSIS	BIOCARTA_MAPK_PATHWAY	http://www.broadinstitute.org/gsea/msigdb/cards/BIOCARTA_MAPK_PATHWAY	MEF2C	JUN	MEF2D	MAX	MEF2BNB-MEF2B	CHUK	RAF1	MEF2A	STAT1	SHC1	ELK1	PAK2	CEBPA	MKNK1	MAP2K4	RIPK1	ATF2	RAPGEF2	MAPK9	MAP3K5	MAP4K3	MAPK10	MAPK11	MAP2K2	MAP4K4	BRAF	RPS6KA5	MAP2K3	MAP3K1	MAPK13	MAP3K3	MAP2K1	MAP3K4	MAP2K7
901	KIM_WT1_TARGETS_DN	441	-0.958493	-0.995324	-1.0191	-1.19438	1143	1105	831	676	-0.967046	938.75		KIM_WT1_TARGETS_DN	http://www.broadinstitute.org/gsea/msigdb/cards/KIM_WT1_TARGETS_DN	TNFAIP8	NDUFA4	KLHDC10	CAPN7	IFI16	SPTSSA	DGCR14	MEPCE	CHMP5	ACN9	BCL2L1	BUB1B	DNAJB4	IRS1	CCND1	NDC80	ARL6IP1	PPM1A	MAGOH	FARSA	LUM	ARMCX2	SOD2	TM2D3	KIF20A	RWDD3	TCF7L2	GOLPH3L	TST	PLA2G4A	ATF2	TECR	PRDX2	TGFB2
902	STAMBOLSKY_TARGETS_OF_MUTATED_TP53_UP	45	-0.867913	-1.00409	-1.15299	-1.12473	1374	1084	493	809	-0.783114	940		STAMBOLSKY_TARGETS_OF_MUTATED_TP53_UP	http://www.broadinstitute.org/gsea/msigdb/cards/STAMBOLSKY_TARGETS_OF_MUTATED_TP53_UP	SKAP2	TAF4B	HNRNPM	GALNT7	PLEKHA5	TRPS1	ARHGEF7	STC1	DIO2	XIST	NAA15	JAK3	TP53	IFNGR1	ZNF638	ZNF407	PPP3R1	EIF4B	SGCD	DNAJC7	PKD1P1	PAWR	THBD	AQP2	SLC37A3	PLCG1	PLLP	SATL1	C6orf62	MYNN	CDK13	S100A3	EMILIN3	CCNL1
903	AMUNDSON_POOR_SURVIVAL_AFTER_GAMMA_RADIATION_2G	162	-0.988535	-1.0826	-1.02442	-1.03662	1072	869	814	1006	-0.273784	940.25		AMUNDSON_POOR_SURVIVAL_AFTER_GAMMA_RADIATION_2G	http://www.broadinstitute.org/gsea/msigdb/cards/AMUNDSON_POOR_SURVIVAL_AFTER_GAMMA_RADIATION_2G	LPPR2	USP14	DIP2C	ARHGAP4	MFSD11	KIF21B	CRTAP	CNN3	LAMC1	OTUD4	TNFRSF12A	NFIB	SMARCA1	PLS3	FAM114A1	ELF1	SRSF1	STIL	ZNF207	CCND1	LINS	AGRN	PPP6R1	CSK	ZNF532	CALD1	NXN	LPP	SAMSN1	CNTRL	SNRPG	SLA	TXNRD3	CAPRIN2
904	TOOKER_GEMCITABINE_RESISTANCE_DN	122	-1.0625	-1.10942	-0.919319	-1.03897	875	793	1094	1000	0.655668	940.5		TOOKER_GEMCITABINE_RESISTANCE_DN	http://www.broadinstitute.org/gsea/msigdb/cards/TOOKER_GEMCITABINE_RESISTANCE_DN	OSBPL1A	AKAP12	XRCC4	CAPRIN1	H1F0	LAMP2	PLOD2	QKI	CCDC90A	MLEC	CYB5A	TIAM1	SCD	CLU	CTSB	ACSL3	SLC7A11	RGS2	ERP29	GLRX2	ADD3	LPCAT4	MLPH	EZR	SLC20A1	FKBP3	PTP4A2	ACYP1	TOP1	SSR1	CEBPG	MSX1	DPYSL2	AZIN1
905	VARELA_ZMPSTE24_TARGETS_UP	39	-1.07822	-1.05035	-0.931141	-1.06784	836	949	1055	941	0.6075	945.25		VARELA_ZMPSTE24_TARGETS_UP	http://www.broadinstitute.org/gsea/msigdb/cards/VARELA_ZMPSTE24_TARGETS_UP	DDIT4	MYC	CIRBP	CYP26A1	CSNK1D	MKNK2	LEPR	NR1D1	ERF	KLF3	NCDN	TNFRSF1B	MAPKAPK2	KIAA0247	TXNIP	SNHG6	ATF4	ZBTB16	SESN1	PI4K2A	PIM3	ZFP36L2	CRCP	CD14	GADD45B	TIPRL	MCART1	GADD45G	ADARB1	SLC20A1	CDKN1A	CUX2	GADD45A	BCL2L1
906	BIOCARTA_ERK_PATHWAY	26	-0.887078	-1.07013	-1.10248	-1.06037	1325	899	600	961	-0.603312	946.25		BIOCARTA_ERK_PATHWAY	http://www.broadinstitute.org/gsea/msigdb/cards/BIOCARTA_ERK_PATHWAY	HRAS	STAT3	RAF1	EGFR	ELK1	SHC1	MKNK2	MKNK1	IGF1R	PTPRR	GNGT1	NGF	PPP2CA	NGFR	SRC	MAP2K2	PDGFRA	RPS6KA5	MAP2K1	GNAS	ITGB1	GNB1	GRB2	MAPK3	MYC	SOS1	MAPK1	RPS6KA1
907	KAMMINGA_EZH2_TARGETS	40	-0.909339	-1.02479	-0.890335	-1.40388	1265	1028	1170	325	-0.811666	947		KAMMINGA_EZH2_TARGETS	http://www.broadinstitute.org/gsea/msigdb/cards/KAMMINGA_EZH2_TARGETS	HAT1	MKI67	XPO1	TACC3	AHCY	MCM3	EED	GMNN	MCM4	RRM1	TOP2A	PPP1CC	ECT2	NAP1L1	PRIM1	DBF4	MCM2	MAD2L1	DNTT	PRC1	RFC1	H2AFZ	IPO5	AURKB	RBL1	NEK2	TOPBP1	RPA3	POLE2	CDCA7	TFDP1	KPNA2	NUSAP1	PCNA
908	KEGG_LYSINE_DEGRADATION	44	-1.23919	-1.03604	-1.0509	-0.775509	530	991	743	1525	0.824095	947.25		KEGG_LYSINE_DEGRADATION	http://www.broadinstitute.org/gsea/msigdb/cards/KEGG_LYSINE_DEGRADATION	SUV39H2	AASDHPPT	DLST	ALDH1B1	AASDH	ALDH2	ACAT2	PLOD2	PLOD1	TMLHE	EHMT2	ACAT1	SETD8	HADH	SETMAR	OGDH	HADHA	BBOX1	AASS	ECHS1	ALDH9A1	ALDH3A2	SUV420H1	SUV39H1	ASH1L	SETD1B	DOT1L	WHSC1	EHHADH	OGDHL	SETD1A	GCDH	SUV420H2	SETD7
909	ZHU_CMV_ALL_UP	118	-1.08633	-1.13037	-0.952845	-0.927906	814	750	1007	1219	0.898895	947.5		ZHU_CMV_ALL_UP	http://www.broadinstitute.org/gsea/msigdb/cards/ZHU_CMV_ALL_UP	IFITM1	GRPEL1	MX1	SCARB2	GGCX	TFPI2	ISG15	PSMD6	ENO2	EIF5A	SYNGR2	MX2	EIF1AX	GBP1	ATP6V1C1	IRF1	LIG4	HIST2H2AA3	SRSF7	NUP93	BRCA2	CXCL10	EGR1	EIF4E	NR4A1	REC8	RB1	TRIM26	CCL5	PSMB2	GORASP2	SNRPA1	IDO1	HSPE1
910	MORI_IMMATURE_B_LYMPHOCYTE_DN	88	-0.860563	-1.05165	-0.84048	-1.52875	1386	943	1306	157	-0.764304	948		MORI_IMMATURE_B_LYMPHOCYTE_DN	http://www.broadinstitute.org/gsea/msigdb/cards/MORI_IMMATURE_B_LYMPHOCYTE_DN	CDCA3	RAD54L	IGLL1	PRC1	CKAP5	CCNB1	NUSAP1	DNMT1	PRIM1	MCM2	SLC16A1	CDKN3	HMGB2	TMPO	H2AFX	STMN1	MCM6	CBX1	HMGB3	CCNA2	RAMP1	MELK	RBBP4	SMC2	CENPA	MCM10	TTK	CCNB2	CDCA5	IQGAP3	PTGR1	NCAPH	RRM2	MCM7
911	REACTOME_ACTIVATED_TLR4_SIGNALLING	88	-0.902047	-1.18664	-0.993169	-1.0426	1286	611	900	997	-0.268031	948.5		REACTOME_ACTIVATED_TLR4_SIGNALLING	http://www.broadinstitute.org/gsea/msigdb/cards/REACTOME_ACTIVATED_TLR4_SIGNALLING	TLR6	NOD1	TAB1	IRAK3	TIRAP	CHUK	CREB1	ATF2	MAPK14	TICAM1	AGER	DUSP3	DUSP4	DUSP6	DUSP7	ELK1	TAB2	FOS	LY96	PELI3	TAB3	TBK1	HMGB1	APP	TICAM2	IKBKB	IRAK1	IRAK2	IRF3	IRF7	JUN	TMEM189-UBE2V1	MEF2A	MEF2C
912	MATTIOLI_MGUS_VS_MULTIPLE_MYELOMA	15	-0.991319	-1.02758	-1.01847	-1.09965	1065	1020	835	876	-0.876293	949		MATTIOLI_MGUS_VS_MULTIPLE_MYELOMA	http://www.broadinstitute.org/gsea/msigdb/cards/MATTIOLI_MGUS_VS_MULTIPLE_MYELOMA	PREPL	CAD	PRDX3	SHQ1	LPCAT4	NUP62	CD163	GADD45B	EZR	DDX17	CKAP2	ORC2	IL8	SEC23IP	CCT4	HN1L
913	JAZAG_TGFB1_SIGNALING_DN	29	-1.25561	-1.01119	-1.03492	-0.807397	496	1062	784	1457	0.821097	949.75		JAZAG_TGFB1_SIGNALING_DN	http://www.broadinstitute.org/gsea/msigdb/cards/JAZAG_TGFB1_SIGNALING_DN	ARID3B	PSMC3	P2RX6	NAB2	SAP18	CCL27	STOML2	LSR	PCGF2	FLRT1	ATP2B2	KCNMB1	GLRX2	HIST1H2AI	PLA1A	CD244	PCF11	SUFU	CLCN7	C5	NAT6	CWC27	OAZ3	USP25	MYLPF	ABO	TOP2A	GHRL	RNH1	SIGMAR1	FGF6	SERPINF2	EEF1A1	CSDE1
914	REACTOME_NOD1_2_SIGNALING_PATHWAY	29	-1.09937	-1.07747	-0.930837	-1.01392	791	890	1056	1062	0.953947	949.75		REACTOME_NOD1_2_SIGNALING_PATHWAY	http://www.broadinstitute.org/gsea/msigdb/cards/REACTOME_NOD1_2_SIGNALING_PATHWAY	NOD1	TAB1	CHUK	MAPK14	CYLD	TAB2	TAB3	BIRC2	BIRC3	IKBKB	IRAK1	IRAK2	TMEM189-UBE2V1	MAPK11	MAPK13	MAP2K6	MAPK12	NOD2	CARD9	MAP3K7	TNFAIP3	TRAF6	UBE2N	CASP1	CASP2	CASP4	CASP8	CASP9	IKBKG	RIPK2
915	JOHANSSON_GLIOMAGENESIS_BY_PDGFB_DN	17	-0.768242	-0.768117	-1.54978	-1.36332	1662	1726	28	391	-0.817603	951.75		JOHANSSON_GLIOMAGENESIS_BY_PDGFB_DN	http://www.broadinstitute.org/gsea/msigdb/cards/JOHANSSON_GLIOMAGENESIS_BY_PDGFB_DN	CTNND1	CACNB3	TYRO3	MAT2B	NEFL	FGFR2	SLC30A3	CHN1	CHMP3	WIPF3	FAM131A	ACOT7	PRKCZ	KIFC2	CALY	KCNH3	SYNGR3	PPP3CA	PPP1R1B	ARPP19	RPH3A
916	PASQUALUCCI_LYMPHOMA_BY_GC_STAGE_UP	270	-1.18273	-1.21195	-0.954993	-0.729173	640	562	1000	1617	0.904324	954.75		PASQUALUCCI_LYMPHOMA_BY_GC_STAGE_UP	http://www.broadinstitute.org/gsea/msigdb/cards/PASQUALUCCI_LYMPHOMA_BY_GC_STAGE_UP	SH3BGRL2	SEC61A1	ATP2B4	FADS3	NFIL3	HNRPLL	SLC7A5	TSPAN31	DUSP22	MANSC1	BHLHA15	SLC38A10	FILIP1	MBOAT2	CCND2	ALDH7A1	CACNB3	CD44	FKBP14	PRAF2	TERT	GGTA1P	PON2	ABCC1	GYLTL1B	ANTXR1	SDC3	ITGB5	DERL1	SEL1L	XBP1	ECHDC2	IRF6	EPCAM
917	PID_IGF1_PATHWAY	30	-0.888243	-1.06136	-1.11436	-1.03221	1318	916	573	1014	-0.527801	955.25		PID_IGF1_PATHWAY	http://www.broadinstitute.org/gsea/msigdb/cards/PID_IGF1_PATHWAY	PRKCD	IGF1	RAF1	SHC1	BAD	GRB10	NCK2	IGF1R	IRS1	BCAR1	AKT1	CRKL	PRKCZ	PDPK1	PXN	PTPN1	HRAS	PRKD1	PIK3R1	PTK2	YWHAE	RPS6KB1	GRB2	PIK3CA	GNB2L1	CRK	SOS1	IRS2	YWHAZ	PTPN11
918	PETRETTO_HEART_MASS_QTL_CIS_UP	25	-0.981691	-1.0284	-1.13651	-0.941898	1084	1018	531	1189	-0.0761418	955.5		PETRETTO_HEART_MASS_QTL_CIS_UP	http://www.broadinstitute.org/gsea/msigdb/cards/PETRETTO_HEART_MASS_QTL_CIS_UP	DGAT2	MAN1A1	BPHL	RPUSD4	TST	ACPL2	PLEKHB1	OGN	RNF6	PLEC	VAMP1	ABHD16A	ADRA1B	TOR1B	CARD9	RAB14	SPARC	FAM103A1	TRAK2	FCER2	NET1	CSNK2A1	C12orf73	VPS52	BHLHE40	GPLD1	DHDDS	C5orf15
919	REACTOME_CD28_DEPENDENT_PI3K_AKT_SIGNALING	20	-1.15842	-1.05362	-1.05625	-0.799932	684	939	724	1477	0.765532	956		REACTOME_CD28_DEPENDENT_PI3K_AKT_SIGNALING	http://www.broadinstitute.org/gsea/msigdb/cards/REACTOME_CD28_DEPENDENT_PI3K_AKT_SIGNALING	AKT3	THEM4	MAP3K8	AKT1	AKT2	MTOR	RICTOR	FYN	LCK	PDPK1	PIK3CA	PIK3R1	PIK3R2	TRIB3	MLST8	LOC729120	MAPKAP1	PIK3R3	MAP3K14	CD28	CD80	CD86
920	BIOCARTA_CHREBP2_PATHWAY	38	-1.04216	-0.982075	-0.989755	-1.10723	930	1130	913	855	-0.476632	957		BIOCARTA_CHREBP2_PATHWAY	http://www.broadinstitute.org/gsea/msigdb/cards/BIOCARTA_CHREBP2_PATHWAY	YWHAQ	GCK	PRKAR2B	PPP2R2D	PPP2R2A	PPP2R2B	MLX	MLXIPL	FASN	PRKAB2	PPP2CB	PRKAB1	PPP2CA	PRKAA2	PPP2R1A	PRKAA1	PPP2R1B	PRKAG2	YWHAB	PRKACA	PRKACB	PRKACG	PRKAG3	PPP2R5A	PPP2R4	PPP2R3A	PPP2R2C	PRKAG1	PPP2R5E	PPP2R5D	PRKAR1A	PPP2R5C	PRKAR2A	PPP2R5B
921	HOLLEMAN_VINCRISTINE_RESISTANCE_ALL_UP	25	-1.00148	-1.10311	-1.01868	-0.958002	1036	806	833	1158	0.30175	958.25		HOLLEMAN_VINCRISTINE_RESISTANCE_ALL_UP	http://www.broadinstitute.org/gsea/msigdb/cards/HOLLEMAN_VINCRISTINE_RESISTANCE_ALL_UP	YRDC	KPNA2	SSH1	CREB3L2	SPATA2	WIPF2	PISD	RUFY3	KDM4B	PTP4A3	LBH	KIAA0226L	TRIM24	ZNF512B	RBMS1	GNS	ABHD3	EPOR	SNRNP27	FKBP1A	ARHGAP32	CALU	PPM1B	CBFA2T3	KCNN1	DSC3	TCEB3
922	FARMER_BREAST_CANCER_CLUSTER_7	19	-1.16911	-1.15716	-0.83176	-0.960153	669	681	1333	1151	0.806776	958.5		FARMER_BREAST_CANCER_CLUSTER_7	http://www.broadinstitute.org/gsea/msigdb/cards/FARMER_BREAST_CANCER_CLUSTER_7	ALDH3B2	ALCAM	FASN	IRX5	RND1	SREBF1	SLC35A3	GHR	TMEM135	DHRS2	BLVRB	AR	TRIM36	KIAA0182	SCD	ESRP2	TMEM41B	CDH1	ECI2	MSX2
923	MORI_PLASMA_CELL_UP	50	-1.02911	-1.25444	-0.961075	-0.822952	966	470	984	1426	0.625892	961.5		MORI_PLASMA_CELL_UP	http://www.broadinstitute.org/gsea/msigdb/cards/MORI_PLASMA_CELL_UP	RRBP1	DDOST	MANF	BPGM	NBAS	QPCTL	TMED2	SGPP2	SLC30A7	HSPA13	TRAM2	STT3A	CCDC47	CRELD2	EBP	BET1	CHRNB4	ARMCX3	MGAT2	SPCS3	HDLBP	SEC11C	SSR2	PGAM2	DERL1	RPN1	NANS	HTATIP2	FAM46C	SCFD2	TMEM39A	MAGT1	UBXN4	GPR160
924	GARGALOVIC_RESPONSE_TO_OXIDIZED_PHOSPHOLIPIDS_RED_UP	17	-0.874535	-1.24213	-1.04675	-0.911885	1354	490	755	1248	-0.0167418	961.75		GARGALOVIC_RESPONSE_TO_OXIDIZED_PHOSPHOLIPIDS_RED_UP	http://www.broadinstitute.org/gsea/msigdb/cards/GARGALOVIC_RESPONSE_TO_OXIDIZED_PHOSPHOLIPIDS_RED_UP	DDX10	STC2	MTHFD2	STX11	LRP8	GRPEL2	VEGFA	SLC7A5	CEBPG	CHAC1	CEBPB	TUBE1	XBP1	DDIT4	E2F7	ATF4	NCEH1
925	RIZ_ERYTHROID_DIFFERENTIATION_CCNE1	36	-0.807543	-0.995297	-1.09197	-1.2406	1548	1106	622	577	-0.958557	963.25		RIZ_ERYTHROID_DIFFERENTIATION_CCNE1	http://www.broadinstitute.org/gsea/msigdb/cards/RIZ_ERYTHROID_DIFFERENTIATION_CCNE1	FEN1	NFIX	TCF12	CUX2	ID1	NAP1L2	ATF1	MBD4	RAB2A	ZBTB17	SMAD6	SP3	PER3	HNRPDL	PIAS2	FOXH1	GATA1	AURKB	CENPB	SRSF2	ANKRD49	PLA2G6	RXRA	SMARCB1	EIF4A2	BMI1	KLF1	PIAS3	HMGB2	RAB7A	PBX2	CENPA	DHX9	FOSL2
926	PID_MET_PATHWAY	79	-0.897031	-1.03872	-1.10568	-1.04583	1295	984	589	989	-0.585775	964.25		PID_MET_PATHWAY	http://www.broadinstitute.org/gsea/msigdb/cards/PID_MET_PATHWAY	CDH1	NCK1	HRAS	MAPK1	RANBP9	MAP2K1	CBL	PAK4	PLCG1	PTPN1	MUC20	RANBP10	PAK2	GRB2	MAP3K1	PDPK1	DEPTOR	MAP2K4	EGR1	PIK3R1	ARHGEF4	PRKCI	EPS15	PAK1	PTPN11	RAB5A	CRK	CDC42	RHOA	BAD	MLST8	JUN	NUMB	MTOR
927	DELACROIX_RAR_BOUND_ES	395	-1.13517	-1.05033	-0.943279	-0.953632	723	950	1027	1165	0.979292	966.25		DELACROIX_RAR_BOUND_ES	http://www.broadinstitute.org/gsea/msigdb/cards/DELACROIX_RAR_BOUND_ES	PDGFRB	HOXB1	DYRK3	DCAF4	LDHB	ZEB2	ANKRD28	BRE	RASL10B	GPR124	DPPA5	RAI1	RAB8A	CALR	CITED2	SDHD	GPATCH3	UTF1	LEFTY2	NUDT4	GRHL3	SPRED1	PDCL3	DUSP4	TSPAN9	RARB	CPSF4L	MIS18BP1	TLX2	HOXA4	TMEM60	SET	ZRSR2	FAM18B1
928	ZHOU_TNF_SIGNALING_4HR	52	-1.03932	-1.08503	-0.876656	-1.10657	940	860	1210	858	0.0806672	967		ZHOU_TNF_SIGNALING_4HR	http://www.broadinstitute.org/gsea/msigdb/cards/ZHOU_TNF_SIGNALING_4HR	PCMT1	SF3A3	RPL10	PRDX1	CMPK1	MYL12A	MYL6	TUBA4A	TNFAIP2	FAM50A	KIT	EEF2	CD59	OAZ1	TSPAN3	NFKB1	IL32	CCL2	KEL	PSMB7	CLIC4	ELOVL5	MAN2A1	DROSHA	GINS2	TNIP1	KALRN	SHFM1	PLP2	GDI2	PTGES	CYR61	EBP	CCNC
929	HELLER_HDAC_TARGETS_SILENCED_BY_METHYLATION_DN	263	-1.15158	-1.12579	-0.874518	-0.940993	694	764	1218	1192	0.909518	967		HELLER_HDAC_TARGETS_SILENCED_BY_METHYLATION_DN	http://www.broadinstitute.org/gsea/msigdb/cards/HELLER_HDAC_TARGETS_SILENCED_BY_METHYLATION_DN	LSAMP	EYA2	PIM2	GAS2	LIMD2	KCNK1	CYTIP	CLEC2B	MAF	ISG20	CDKN2A	FAM149A	IRF8	SUMO3	CASP1	S100A11	CD48	CD79B	ICK	TRAF3IP3	SLC25A15	FERMT1	POLR3E	PHF11	PFAS	XBP1	ANP32B	PMF1	DNAJB12	CADM1	MAPK13	CEACAM1	TRIB3	HSPB1
930	KEGG_AMYOTROPHIC_LATERAL_SCLEROSIS_ALS	48	-1.07555	-1.13019	-0.906053	-0.960304	845	751	1138	1150	0.826085	971		KEGG_AMYOTROPHIC_LATERAL_SCLEROSIS_ALS	http://www.broadinstitute.org/gsea/msigdb/cards/KEGG_AMYOTROPHIC_LATERAL_SCLEROSIS_ALS	CASP9	TNF	CAT	PPP3R2	PPP3CC	PPP3R1	ALS2	BAD	CCS	MAP3K5	TOMM40L	GRIN1	GRIN2A	MAPK11	GRIN2B	SOD1	GRIN2C	BID	GRIN2D	MAP2K3	MAPK13	NOS1	BAX	NEFM	GRIA2	SLC1A2	NEFH	GRIA1	MAP2K6	TNFRSF1B	CASP1	CASP3	NEFL	TNFRSF1A
931	BOGNI_TREATMENT_RELATED_MYELOID_LEUKEMIA_DN	30	-0.995475	-1.09183	-0.972605	-1.0259	1052	844	957	1032	0.0726549	971.25		BOGNI_TREATMENT_RELATED_MYELOID_LEUKEMIA_DN	http://www.broadinstitute.org/gsea/msigdb/cards/BOGNI_TREATMENT_RELATED_MYELOID_LEUKEMIA_DN	CCNG2	CCND1	DDX17	PPT2	RXRB	DDR1	NR2C1	SEC62	HLA-DQB1	CCNG1	SEC24A	FBXO21	MYB	VPS52	SRSF8	ZFYVE26	CD2AP	VTI1B	TNFRSF10B	CDK8	IGLJ3	TBC1D5	PREP	RGL2	NKTR	C7orf44	MRPL28	SRSF6	CDH2	FSCN2	BTN3A3	ACOX1	PIM2
932	KEGG_PATHOGENIC_ESCHERICHIA_COLI_INFECTION	51	-0.940496	-0.986814	-0.990141	-1.20063	1192	1118	911	666	-0.976496	971.75		KEGG_PATHOGENIC_ESCHERICHIA_COLI_INFECTION	http://www.broadinstitute.org/gsea/msigdb/cards/KEGG_PATHOGENIC_ESCHERICHIA_COLI_INFECTION	LOC100418883	TUBA1A	PRKCA	KRT18	WAS	CLDN1	TUBB4A	TUBB4B	TUBB3	RHOA	CTTN	ROCK1	TUBB2A	WASL	LOC646821	LY96	ABL1	TUBA1B	ARPC4	CD14	ARPC5	ITGB1	ARPC1B	ARPC3	ACTG1	ARPC2	NCL	TUBB7P	TUBA3D	NCK1	YWHAQ	TLR5	TUBB2B	TUBAL3
933	HAHTOLA_CTCL_CUTANEOUS	24	-0.924013	-1.0486	-0.966567	-1.16911	1235	959	972	727	-0.939409	973.25		HAHTOLA_CTCL_CUTANEOUS	http://www.broadinstitute.org/gsea/msigdb/cards/HAHTOLA_CTCL_CUTANEOUS	SNCA	HBD	MMP9	RPL31	GLIPR1	C1QBP	ETHE1	MS4A4A	CDC42	ZBTB16	ITM2A	STAT1	RECQL	ARPC1A	HIST2H2BE	TMEM111	TRIB1	LILRA5	PSMB3	YWHAE	G0S2	BARD1	CD160	S100P	TOP1	GLUL
934	NIKOLSKY_BREAST_CANCER_17Q11_Q21_AMPLICON	101	-1.10583	-1.1672	-1.00573	-0.737747	782	647	869	1602	0.809244	975		NIKOLSKY_BREAST_CANCER_17Q11_Q21_AMPLICON	http://www.broadinstitute.org/gsea/msigdb/cards/NIKOLSKY_BREAST_CANCER_17Q11_Q21_AMPLICON	MLLT6	TADA2A	TOP2A	MSL1	CCL18	ANKRD13B	C17orf78	TMIGD1	C17orf63	PHF12	TMEM98	WIPF2	RAB34	EFCAB5	MIEN1	PIP4K2B	RPL23A	CPD	GSDMA	C17orf98	MYO18A	MED24	FOXN1	DHRS13	TRAF4	KRTAP4-3	NEUROD2	GSDMB	NUFIP2	NSRP1	CCL3	SSH2	SRCIN1	MYO1D
935	BIOCARTA_G1_PATHWAY	27	-1.03097	-1.02604	-0.867549	-1.18912	960	1026	1231	686	-0.354013	975.75		BIOCARTA_G1_PATHWAY	http://www.broadinstitute.org/gsea/msigdb/cards/BIOCARTA_G1_PATHWAY	E2F1	TFDP1	GSK3B	CDKN2A	CDKN1B	CDKN1A	CDK1	TGFB2	CCNA1	CDKN2B	TGFB1	TGFB3	CCND1	CDK2	CDK4	ABL1	RB1	SKP2	TP53	CDK6	DHFR	CDC25A	ATM	ATR	HDAC1	SMAD3	SMAD4	CCNE1
936	ZHOU_CELL_CYCLE_GENES_IN_IR_RESPONSE_6HR	85	-0.938366	-0.970006	-0.867348	-1.41036	1198	1168	1233	307	-0.753017	976.5		ZHOU_CELL_CYCLE_GENES_IN_IR_RESPONSE_6HR	http://www.broadinstitute.org/gsea/msigdb/cards/ZHOU_CELL_CYCLE_GENES_IN_IR_RESPONSE_6HR	PAICS	E2F8	CDT1	MAGOHB	GINS3	CENPK	HAUS8	HMGB3	RTKN2	UHRF1	LBR	RFC4	E2F1	MCM7	DCTPP1	MCM3	TPRKB	GPN3	SMC2	DNAJC9	POC1A	CCNA2	KIF22	FABP5	DEK	PSMC3IP	RPA2	USP1	LMNB1	FBXO5	MCM5	F10	GMNN	CENPA
937	REACTOME_PHOSPHORYLATION_OF_THE_APC_C	17	-1.04584	-1.01322	-0.95772	-1.06916	918	1059	993	936	-0.0243522	976.5		REACTOME_PHOSPHORYLATION_OF_THE_APC_C	http://www.broadinstitute.org/gsea/msigdb/cards/REACTOME_PHOSPHORYLATION_OF_THE_APC_C	ANAPC10	UBE2C	CDC26	ANAPC2	ANAPC4	ANAPC5	ANAPC7	ANAPC11	PLK1	ANAPC1	LOC647654	LOC649620	LOC650621	LOC651763	CDC26P1	LOC730594	UBE2D1	UBE2E1	CDC23	CDC16	CCNB1	CDK1	CDC27
938	MARTINEZ_RESPONSE_TO_TRABECTEDIN_DN	264	-0.952201	-0.970258	-1.05477	-1.10879	1161	1167	728	851	-0.796165	976.75		MARTINEZ_RESPONSE_TO_TRABECTEDIN_DN	http://www.broadinstitute.org/gsea/msigdb/cards/MARTINEZ_RESPONSE_TO_TRABECTEDIN_DN	PTPRK	ERCC3	TBK1	FZD1	RNF220	ANLN	NUFIP1	ELOVL6	TBL1XR1	C8orf76	RABGAP1	RBM17	TDG	CDK7	HSPE1	MTIF2	FOXK2	MAP7D3	FYN	MAPK14	C7orf42	KDM1A	ACSL3	PAFAH2	NLRP2	RAB5A	UBN1	TP53INP1	UBE2T	ATG5	C18orf55	RCC1	IGF2BP2	RNF14
939	PUJANA_BREAST_CANCER_WITH_BRCA1_MUTATED_UP	53	-0.948373	-0.955266	-0.930487	-1.31101	1172	1216	1058	469	-0.845144	978.75		PUJANA_BREAST_CANCER_WITH_BRCA1_MUTATED_UP	http://www.broadinstitute.org/gsea/msigdb/cards/PUJANA_BREAST_CANCER_WITH_BRCA1_MUTATED_UP	RPA1	KATNA1	HMGN4	SRSF10	SMC4	PNN	TCERG1	CDC7	NDC80	MCM6	MCM2	EXOSC8	NASP	CDC20	MTF2	DNA2	ILF3	DDX39A	EZH2	ASF1A	SRSF11	NCK1	CDK1	UBE2S	CDKN2C	RAD51AP1	RFC3	NCAPD2	MSH2	AURKB	HMMR	SNRPA	CENPA	TFDP1
940	PETRETTO_HEART_MASS_QTL_CIS_DN	23	-0.903699	-1.24871	-1.10352	-0.756722	1280	479	594	1562	0.236051	978.75		PETRETTO_HEART_MASS_QTL_CIS_DN	http://www.broadinstitute.org/gsea/msigdb/cards/PETRETTO_HEART_MASS_QTL_CIS_DN	ISCA1	POP5	HLA-DQA1	TXN2	COG6	ARHGAP24	NEU2	TMEM2	HLTF	SRCRB4D	CDS1	HLA-DQB1	NDUFAF1	SERPINB6	DCPS	GJA1	ENDOG	LANCL1	ZEB2	HYOU1	SIK1	IRAK2	ELAVL1	REXO4
941	HAHTOLA_MYCOSIS_FUNGOIDES_CD4_DN	113	-0.969233	-0.951556	-1.08364	-1.07216	1120	1228	642	929	-0.582495	979.75		HAHTOLA_MYCOSIS_FUNGOIDES_CD4_DN	http://www.broadinstitute.org/gsea/msigdb/cards/HAHTOLA_MYCOSIS_FUNGOIDES_CD4_DN	KTN1	TRAK2	PAICS	SMARCA2	C9orf95	CCNG1	OSBPL8	PRMT2	NAP1L1	LY75	UGCG	EIF5B	TARDBP	IMPDH2	ZBED5	DDHD2	PCYOX1L	NCK2	EVL	ATIC	DIMT1	NUCB2	EIF1AX	INPP4A	COX11	ARHGEF18	MAP4K1	USP34	METTL3	KIAA0907	EBAG9	RAD21	CPSF6	SNAPC5
942	GUTIERREZ_MULTIPLE_MYELOMA_UP	34	-1.04764	-0.979007	-1.02361	-1.02038	913	1141	817	1048	0.0729743	979.75		GUTIERREZ_MULTIPLE_MYELOMA_UP	http://www.broadinstitute.org/gsea/msigdb/cards/GUTIERREZ_MULTIPLE_MYELOMA_UP	C15orf24	SSR3	ARF1	COX7C	CD47	BTBD3	ETF1	VDAC2	WBSCR22	CSDE1	ANKHD1	2018-09-10	SRP72	PSENEN	ALG8	PTP4A1	SUCLG2	CANX	RHEB	MX1	IFI6	DCTD	YWHAZ	ILF2	TAF9	CNIH	ATP6V0E1	EID1	UQCRFS1	SEPP1	HNRNPK	SELT	RHOB	YKT6
[truncated: 3,796 more rows]
[truncated: 1,938 more columns]
