# Supplementary material for: Co‐Targeting Plk1 and DNMT3a in Advanced Prostate Cancer
Source: Adv Sci (Weinh). 2021 May 29;8(13):2101458. doi: 10.1002/advs.202101458 (PMC8261504; doi:10.1002/advs.202101458)
Supplement: Supplementary file 10 — Supporting Table 8.2 [file ADVS-8-2101458-s008.xlsx]

## Sheet: S.Table 8.2 TCGA.cell death
Supplementary Table 8.2 The pathway enrichment score (NES, Normal Enrichment Score) of cell death by tumor verse adjacent normal in TCGA under different Gleason score status.
			GS 6	GS 7	GS 8	GS 9	GS 6	GS 7	GS 8	GS 9	Gleason score vs #Rank
ID	Pathways Name	GeneSet_SIZE	T_6_NES	T_7_NES	T_8_NES	T_9_NES	T_6_NES	T_7_NES	T_8_NES	T_9_NES	Correlation	Average_Rank	Cell_Death_Modes	Pathway names
18	REACTOME_MITOCHONDRIAL_PROTEIN_IMPORT	49	-1.61446	-1.67045	-1.44204	-1.72828	54	31	68	26	-0.307676	44.75	MPT	REACTOME_MITOCHONDRIAL_PROTEIN_IMPORT	http://www.broadinstitute.org/gsea/msigdb/cards/REACTOME_MITOCHONDRIAL_PROTEIN_IMPORT	COX17	SLC25A13	TIMM17B	TIMM23B	TIMM17A	TOMM40	TIMM44	MTX2	DNAJC19	CHCHD4	GRPEL2	CS	HSCB	CYC1	TIMM8A	LDHD	PMPCA	FXN	SAMM50	FXC1	TIMM13	TIMM10	TIMM9	TIMM8B	GFER	COQ2	C18orf55	SLC25A4	SLC25A6	TIMM22	HSPA9	HSPD1	IDH3G	TOMM5
41	REACTOME_MITOCHONDRIAL_TRNA_AMINOACYLATION	21	-1.49104	-1.70466	-1.64613	-1.51155	140	18	10	183	0.179529	87.75	MPT	REACTOME_MITOCHONDRIAL_TRNA_AMINOACYLATION	http://www.broadinstitute.org/gsea/msigdb/cards/REACTOME_MITOCHONDRIAL_TRNA_AMINOACYLATION	WARS2	FARS2	EARS2	LARS2	HARS2	PARS2	GARS	PPA2	KARS	YARS2	SARS2	DARS2	IARS2	RARS2	VARS2	AARS2	QARS	CARS2	NARS2	TARS2	MARS2
77	REACTOME_REGULATION_OF_APOPTOSIS	54	-1.38441	-1.53921	-1.42757	-1.62074	273	89	76	85	-0.7842	130.75	APOPTOSIS	REACTOME_REGULATION_OF_APOPTOSIS	http://www.broadinstitute.org/gsea/msigdb/cards/REACTOME_REGULATION_OF_APOPTOSIS	PSMD14	PSMA8	DAPK1	DAPK3	DCC	UNC5B	PSME4	DAPK2	APPL1	PAK2	PSMA1	PSMA2	PSMA3	PSMA4	PSMA5	PSMA6	PSMA7	PSMB1	PSMB2	PSMB3	PSMB4	PSMB5	PSMB6	PSMB7	PSMB8	PSMB9	PSMB10	PSMC1	PSMC2	PSMC3	PSMC4	PSMC5	PSMC6	PSMD1
128	ACOSTA_PROLIFERATION_INDEPENDENT_MYC_TARGETS_UP	80	-1.53294	-1.57713	-1.20206	-1.50616	111	61	389	189	0.502833	187.5	AUTOPHAGY	ACOSTA_proliferation_INDEPENDENT_MYC_TARGETS_UP	http://www.broadinstitute.org/gsea/msigdb/cards/ACOSTA_PROLIFERATION_INDEPENDENT_MYC_TARGETS_UP	NR1D2	NUP210	DUSP9	TSPO	CTPS	LOC730101	XPO6	RCHY1	PEX5	SKP2	SLC5A3	KIAA0664	RAB3A	EIF4A3	GCDH	ODC1	MTRR	RGS14	MPZL1	MAST2	CSE1L	LPL	CECR5	EXPH5	AATF	NUP214	PDCD11	STUB1	SLC39A4	RRP1B	MTMR4	PRPF19	VPS13C	PWP1
214	TIMOFEEVA_GROWTH_STRESS_VIA_STAT1_DN	16	-1.26608	-1.44718	-1.38027	-1.37954	474	169	117	368	-0.285031	282	AUTOSIS	TIMOFEEVA_GROWTH_STRESS_VIA_STAT1_DN	http://www.broadinstitute.org/gsea/msigdb/cards/TIMOFEEVA_GROWTH_STRESS_VIA_STAT1_DN	KPNB1	CDK10	SMARCD3	CCND2	ISG15	HSPB1	RAC1	TNPO2	HRAS	TMSB10	MCL1	HSF1	CUX1	GSTP1	PRDX2	SNRPE
273	REACTOME_APOPTOSIS	134	-1.33302	-1.30254	-1.27714	-1.36978	364	376	243	385	-0.135775	342	APOPTOSIS	REACTOME_APOPTOSIS	http://www.broadinstitute.org/gsea/msigdb/cards/REACTOME_APOPTOSIS	BCL2L11	DNM1L	BCAP31	PSMD14	ADD1	DYNLL2	PSMA8	CTNNB1	DAPK1	DAPK3	DCC	DFFA	DFFB	DSG1	DSG2	DSG3	DSP	E2F1	AKT1	UNC5B	ACIN1	PSME4	FNTA	DAPK2	APPL1	GAS2	BBC3	DBNL	GSN	GZMB	H1F0	HIST1H1C	HIST1H1D	HIST1H1E
283	REACTOME_RNA_POL_I_RNA_POL_III_AND_MITOCHONDRIAL_TRANSCRIPTION	88	-1.34883	-1.25966	-1.27468	-1.37206	331	457	247	380	-0.0923624	353.75	MPT	REACTOME_RNA_POL_I_RNA_POL_III_AND_MITOCHONDRIAL_TRANSCRIPTION	http://www.broadinstitute.org/gsea/msigdb/cards/REACTOME_RNA_POL_I_RNA_POL_III_AND_MITOCHONDRIAL_TRANSCRIPTION	CDK7	SNAPC5	POLR3F	POLR3C	EHMT2	POLR3A	LZTS1	CBX3	HIST4H4	HIST2H3C	HIST3H2BB	POLR3H	ERCC2	ERCC3	ERCC6	HIST1H2BA	POLR1A	PTRF	GTF2H1	GTF2H2	GTF2H3	GTF2H4	BRF1	GTF3C2	HIST1H2AE	HIST1H2AD	H2AFX	H2AFZ	HIST1H2BD	HIST1H2BB	H3F3A	H3F3B	HIST2H3A	H3F3AP5
358	GOLDRATH_HOMEOSTATIC_PROLIFERATION	165	-1.27749	-1.29967	-1.19037	-1.31214	446	384	414	464	0.306806	427	AUTOPHAGY	GOLDRATH_HOMEOSTATIC_proliferation	http://www.broadinstitute.org/gsea/msigdb/cards/GOLDRATH_HOMEOSTATIC_PROLIFERATION	F2RL1	PSMC6	CYCS	PDCD2	USP15	IFT88	PDCD6	NUDT19	C5orf30	H2AFY	C11orf46	BZW2	TM9SF3	KCTD12	GSTM2	PDAP1	LAGE3	NCAN	RAB5C	ITFG1	CD55	SDHC	ZNF131	YIPF5	IPP	NFKBIZ	GLUL	RAB18	CDCA7L	PELO	PBRM1	BCL2	DHX9	GNPNAT1
371	ALCALA_APOPTOSIS	86	-1.22549	-1.26423	-1.23929	-1.33726	553	454	317	429	-0.677731	438.25	APOPTOSIS	ALCALA_APOPTOSIS	http://www.broadinstitute.org/gsea/msigdb/cards/ALCALA_APOPTOSIS	CD74	SYMPK	OXA1L	GAPDH	EEF1A1	APH1B	KIAA0415	EIF3F	SLC25A3	ATP1A1	GNAS	IL32	AAAS	ELOVL1	CYTH2	RALB	STX4	RIPK3	RAC2	HMGN1	GZMB	FAS	PFKP	HSPA8	ATP5L	CEBPZ	SDHC	HCCS	MTO1	GPI	DDHD2	ANXA7	SAMSN1	SCAMP3
467	BRUINS_UVC_RESPONSE_MIDDLE	91	-1.33333	-1.25105	-1.1877	-1.11082	362	476	423	845	0.82906	526.5	IMMUNOGENIC	BRUINS_UVC_RESPONSE_MIDDLE	http://www.broadinstitute.org/gsea/msigdb/cards/BRUINS_UVC_RESPONSE_MIDDLE	DBC1	GPN3	EPHB3	DFFB	ZFPM1	TAS1R2	DDX41	SH3YL1	TRAF4	SEC24D	BTG1	XRCC6BP1	CLDN2	ZFP64	C17orf56	MSH6	FASTKD3	C14orf149	POLR1E	FBXO17	CASP6	LIMK2	DDIT3	PPP2R5D	FCHSD1	SPRYD4	SLC25A12	PIDD	BTG2	GPR84	IMP3	TRIM13	CLUAP1	C7orf70
536	KYNG_ENVIRONMENTAL_STRESS_RESPONSE_UP	55	-1.03028	-1.14902	-1.30451	-1.25926	963	704	202	550	-0.706768	604.75	AUTOSIS	KYNG_ENVIRONMENTAL_STRESS_RESPONSE_UP	http://www.broadinstitute.org/gsea/msigdb/cards/KYNG_ENVIRONMENTAL_STRESS_RESPONSE_UP	ZFP36L1	TXNRD2	TP53I11	POMP	AP3B2	HLA-DQA1	GALNT2	OAZ1	ALDH3B2	TPR	FGFR4	ANXA1	HNRNPA2B1	EFNB1	UGCG	ATP5I	MT1X	NDRG1	CALU	IGFBP3	CTGF	DAXX	RHOB	PRDX4	LCK	EIF3L	MARK3	BNIP3L	CXCL2	SGCB	GOLGA4	FN1	TBCA	CYCS
546	WEIGEL_OXIDATIVE_STRESS_RESPONSE	35	-1.31056	-1.23597	-0.985075	-1.2135	395	506	924	632	0.639071	614.25	AUTOSIS	WEIGEL_OXIDATIVE_STRESS_RESPONSE	http://www.broadinstitute.org/gsea/msigdb/cards/WEIGEL_OXIDATIVE_STRESS_RESPONSE	XIAP	ID1	C6orf108	ITGB6	LCAT	CASK	GNAS	ZNF91	COMT	BAX	IGFBP2	NFKB1	NFIX	APP	MCM4	DAPK1	CAPNS1	NF2	AMPH	ARHGDIA	NR2F6	IER3	RBL2	CUX1	HMGA1	PIK3R2	BNIP3	CCNA2	POLD1	ADORA1	MAP2K5	JUND	CDH3	ITGA5
551	HAMAI_APOPTOSIS_VIA_TRAIL_DN	155	-1.35364	-1.21422	-0.929576	-1.26593	322	555	1059	544	0.484543	620	APOPTOSIS	HAMAI_APOPTOSIS_VIA_TRAIL_DN	http://www.broadinstitute.org/gsea/msigdb/cards/HAMAI_APOPTOSIS_VIA_TRAIL_DN	PCDHB2	PRDM13	SLC27A5	GFOD1	TNNT1	ICAM3	CFD	SERPINB1	NOL3	GDF15	KISS1R	DEF6	ADA	MDK	SRD5A3	SLC1A5	MAGEC1	FZD9	TNNI3	HLA-DRB3	TERT	TRIM46	PYCR1	FBLN1	GRIN1	PACSIN3	ALDOC	H1FX	SAC3D1	VASP	MAGEE1	SLCO4A1	PHLDA2	HIST1H2BB
562	REACTOME_INTRINSIC_PATHWAY_FOR_APOPTOSIS	29	-1.14511	-1.14315	-1.23554	-1.14542	706	716	330	770	-0.123805	630.5	Intrinsic APOPTOSIS	REACTOME_INTRINSIC_PATHWAY_FOR_APOPTOSIS	http://www.broadinstitute.org/gsea/msigdb/cards/REACTOME_INTRINSIC_PATHWAY_FOR_APOPTOSIS	BCL2L11	DYNLL2	E2F1	AKT1	BBC3	GZMB	APAF1	XIAP	LOC441488	NMT1	PMAIP1	CYCS	PPP3R1	MAPK8	DIABLO	BAD	BAK1	BAX	BCL2	BCL2L1	BID	TFDP1	TP53	YWHAB	CASP3	CASP7	CASP8	CASP9	DYNLL1	BMF
603	ST_FAS_SIGNALING_PATHWAY	62	-1.0935	-1.19934	-1.06293	-1.237	804	587	704	585	-0.66243	670	NECROPTOSIS	ST_FAS_SIGNALING_PATHWAY	http://www.broadinstitute.org/gsea/msigdb/cards/ST_FAS_SIGNALING_PATHWAY	TUFM	EZR	SMPD1	MET	NFKBIB	CASP3	PARP1	NR0B2	PFN1	CAD	MAP2K7	EPHB2	TRAF2	MAP3K1	HSPB1	MAPK8IP3	TONSL	AGFG1	BAK1	ROCK1	MAP3K5	TP53	MAPK10	FAS	DAXX	DIABLO	MAPK8	EGFR	NFKBIA	DEDD2	PFN2	BFAR	IL1A	MAPK8IP2
606	GAZDA_DIAMOND_BLACKFAN_ANEMIA_ERYTHROID_DN	439	-1.21948	-1.15115	-1.16603	-1.06179	569	696	464	958	0.566418	671.75	PKC IN FERROPTOSIS	GAZDA_DIAMOND_BLACKFAN_ANEMIA_ERYTHROID_DN	http://www.broadinstitute.org/gsea/msigdb/cards/GAZDA_DIAMOND_BLACKFAN_ANEMIA_ERYTHROID_DN	MED14	SPATA7	CHST5	MXD4	BRCA2	SLC11A1	RPL10L	TCF3	DAO	ISG15	OSGIN2	DALRD3	C20orf29	HIST1H2AE	FAM179B	POLR2F	RAB27A	PEA15	SEL1L3	ZNF43	CPT1A	TMEM120B	GLP1R	DSTNP2	SCYL3	TNFRSF25	ID2	ZNF492	CCDC28B	CTSK	RBM25	VGF	AP4S1	SENP2
629	BENPORATH_PROLIFERATION	144	-1.00866	-1.2437	-0.892577	-1.59866	1016	488	1167	103	-0.543186	693.5	AUTOPHAGY	BENPORATH_proliferation	http://www.broadinstitute.org/gsea/msigdb/cards/BENPORATH_PROLIFERATION	HSPA14	FANCE	PTS	GGCT	RAD51AP1	GARS	LRP8	COX4NB	MCM2	MAGOHB	TTK	RDX	NEK2	NDUFB5	NCS1	ATAD2	MRPL9	CENPE	TFRC	FAM49B	SUV39H2	CDCA5	CDKN3	CNIH4	BUB1	COX5A	PPPDE1	GINS3	DAP3	CEBPG	FAM54A	UBE2T	CDCA7	S100A9
684	REACTOME_ADAPTIVE_IMMUNE_SYSTEM	483	-1.12159	-1.16346	-1.03465	-1.14384	750	657	785	776	0.454004	742	IMMUNOGENIC	REACTOME_ADAPTIVE_IMMUNE_SYSTEM	http://www.broadinstitute.org/gsea/msigdb/cards/REACTOME_ADAPTIVE_IMMUNE_SYSTEM	AKT3	AP1M2	UBA2	SAE1	HUWE1	KIF20A	ACTR1B	ACTR1A	RASGRP1	RNF41	PSMD14	CD96	RASGRP2	CDKN1A	CDKN1B	STUB1	LILRB2	ANAPC10	RAPGEF3	ARIH2	SEC24B	UBE2E3	SEC23A	LRRC41	ATG7	DCTN2	RBCK1	CD226	DCTN6	CTSC	LILRB1	HCST	MALT1	SEC61B
717	PEART_HDAC_PROLIFERATION_CLUSTER_DN	74	-1.19967	-1.04168	-0.99575	-1.21597	600	978	894	624	-0.00813519	774	AUTOPHAGY	PEART_HDAC_proliferation_CLUSTER_DN	http://www.broadinstitute.org/gsea/msigdb/cards/PEART_HDAC_PROLIFERATION_CLUSTER_DN	TFDP1	POLE2	LST1	TP53	KNTC1	CSE1L	REPIN1	PLK4	S100A11	MCM5	BEST1	ZNF330	NCOA6	RIOK3	RAD21	CUL1	IFRD2	IFI16	PPP2R1A	POLD3	TUBE1	NME1	SUV39H1	NFIC	CTCF	NUBP1	CCNE2	NF1	AURKA	ZAK	RBM14	USP16	HDGF	MCM7
781	KYNG_ENVIRONMENTAL_STRESS_RESPONSE_NOT_BY_4NQO_IN_WS	40	-1.11945	-1.09472	-1.16061	-0.913142	756	831	471	1246	0.447704	826	AUTOSIS	KYNG_ENVIRONMENTAL_STRESS_RESPONSE_NOT_BY_4NQO_IN_WS	http://www.broadinstitute.org/gsea/msigdb/cards/KYNG_ENVIRONMENTAL_STRESS_RESPONSE_NOT_BY_4NQO_IN_WS	ITGB8	ARPC1B	SGPL1	PDCD5	SOX7	ZNF507	HNRNPA2B1	CTNND1	ATP5I	LCK	SLC30A5	KIAA0146	USP1	PRDX4	NDRG1	UGCG	HGF	HSD17B10	TAF10	SOCS4	CEPT1	FLOT1	SYK	TP53I11	CTGF	SOX9	GALNT2	COL17A1	GNPNAT1	CNKSR1	HLA-DQA1	CTCF	FUT4	SGCB
785	WEIGEL_OXIDATIVE_STRESS_BY_HNE_AND_H2O2	38	-1.00249	-1.08137	-0.998481	-1.27161	1035	874	889	530	-0.904778	832	AUTOSIS	WEIGEL_OXIDATIVE_STRESS_BY_HNE_AND_H2O2	http://www.broadinstitute.org/gsea/msigdb/cards/WEIGEL_OXIDATIVE_STRESS_BY_HNE_AND_H2O2	NFE2L1	GNB2	ARHGDIA	TJP1	HGF	CCR1	MARCKSL1	PDYN	FGFR1	CDKN2D	MYC	CCNT1	APC	FECH	CTNNB1	GTF2B	UBE2A	TANK	IL18	CDH2	GNB1	MYBL2	PAIP1	NFRKB	CDC20	CDC25A	F2R	TSC2	SPRY2	DDR2	ELK1	HINT1	ERBB2	ITGA7
821	MARCINIAK_ER_STRESS_RESPONSE_VIA_CHOP	22	-1.20446	-1.22871	-0.890034	-0.958164	592	525	1173	1156	0.860637	861.5	AUTOSIS	MARCINIAK_ER_STRESS_RESPONSE_VIA_CHOP	http://www.broadinstitute.org/gsea/msigdb/cards/MARCINIAK_ER_STRESS_RESPONSE_VIA_CHOP	KITLG	STBD1	CLCN3	MTM1	SOAT2	LONP1	POLR1A	ETS2	RBM38	PTRH2	AMPD3	PTX3	IFRD2	ERO1L	PARD6A	WFS1	ADH7	CA6	TCEA1	DDIT3	CDCA7	CHKA	PPAN	RAD1	PPP1R15A
844	KEGG_REGULATION_OF_AUTOPHAGY	19	-1.1104	-1.10441	-1.04414	-0.947346	775	801	759	1179	0.751177	878.5	AUTOPHAGY	KEGG_REGULATION_OF_AUTOPHAGY	http://www.broadinstitute.org/gsea/msigdb/cards/KEGG_REGULATION_OF_AUTOPHAGY	ATG4A	ULK3	BECN1	IFNA5	IFNA4	IFNA2	GABARAPL1	ATG12	IFNG	IFNA1	ATG4B	PRKAA2	PRKAA1	GABARAPL2	PIK3C3	INS	ATG5	ULK1	PIK3R4	ATG7	IFNA17	IFNA21	IFNA6	IFNA7	IFNA8	IFNA10	IFNA13	IFNA14	ULK2	IFNA16	ATG4C	ATG4D	BECN1P1	ATG3
855	WHITFIELD_CELL_CYCLE_M_G1	135	-1.05473	-1.02605	-1.0327	-1.10766	892	1025	793	854	-0.45487	891	MITOTIC CD	WHITFIELD_CELL_CYCLE_M_G1	http://www.broadinstitute.org/gsea/msigdb/cards/WHITFIELD_CELL_CYCLE_M_G1	MTPN	HLA-DOA	TMEM138	NUFIP2	PPP6R3	AFAP1	CBX3	KIAA0586	MORF4L2	CDK7	PRR16	LRIF1	GDF15	CNIH4	RAN	LOC100507246	BTBD3	C3orf62	VPS37C	KRAS	TSC22D1	NUCKS1	AGFG1	AOC2	GRPEL1	PBK	NUP37	JMJD1C	AGPAT3	CRYBA1	YY1	OPN3	DKC1	IFIT1
875	REACTOME_LYSOSOME_VESICLE_BIOGENESIS	23	-1.21356	-1.12323	-0.846697	-1.03864	584	767	1285	1002	0.754469	909.5	LYSOSOMAL CD	REACTOME_LYSOSOME_VESICLE_BIOGENESIS	http://www.broadinstitute.org/gsea/msigdb/cards/REACTOME_LYSOSOME_VESICLE_BIOGENESIS	AP1M2	AP1S1	CLTA	CLTC	CTSZ	AP1B1	AP1G1	DNASE2	DNM2	BLOC1S1	GNS	HSPA8	ARF1	M6PR	ARRB1	SH3GL2	VAMP2	VAMP7	TXNDC5	VAMP8	AP1S2	AP1M1	DNAJC6
883	KYNG_ENVIRONMENTAL_STRESS_RESPONSE_NOT_BY_GAMMA_IN_WS	32	-1.03335	-0.975497	-1.23586	-0.899805	952	1151	328	1268	0.0385442	924.75	AUTOSIS	KYNG_ENVIRONMENTAL_STRESS_RESPONSE_NOT_BY_GAMMA_IN_WS	http://www.broadinstitute.org/gsea/msigdb/cards/KYNG_ENVIRONMENTAL_STRESS_RESPONSE_NOT_BY_GAMMA_IN_WS	SOD1	CCNL2	SOX9	EFNB1	HSD17B10	GLRX	ZNF507	TBCA	ZFP36L1	PDCD5	PRSS23	CTNND1	SYK	NGF	TAF1C	FLOT1	LCK	SGCB	KIAA0146	TP53I11	GNPNAT1	ARPC1B	BNIP3L	CEPT1	GABBR1	HLA-DQA1	CTCF	NDRG1	ITGB8	ATP5I	MARK3	SOX7	SLC30A5
897	HOLLMANN_APOPTOSIS_VIA_CD40_UP	194	-1.03103	-1.05461	-0.922921	-1.15125	958	937	1082	753	-0.447149	932.5	APOPTOSIS	HOLLMANN_APOPTOSIS_VIA_CD40_UP	http://www.broadinstitute.org/gsea/msigdb/cards/HOLLMANN_APOPTOSIS_VIA_CD40_UP	ATP8A1	PPP3CC	TUBA1B	MAP4K4	CKAP4	ARPP19	CDK14	GNAS	GM2A	LRMP	LCK	SBF1	CREM	RAP1B	DDX3Y	PTPRC	STAP1	COPS6	DDX39A	BLK	COPS2	RAC2	CD99	PRKCA	C15orf24	LTBP1	USP34	DUT	FNTA	PTPN22	LAP3	ITGB1	FOXN3	MEF2C
900	BIOCARTA_MAPK_PATHWAY	86	-0.932653	-1.08797	-1.08099	-1.02743	1213	849	652	1027	-0.405618	935.25	NECROPTOSIS	BIOCARTA_MAPK_PATHWAY	http://www.broadinstitute.org/gsea/msigdb/cards/BIOCARTA_MAPK_PATHWAY	MEF2C	JUN	MEF2D	MAX	MEF2BNB-MEF2B	CHUK	RAF1	MEF2A	STAT1	SHC1	ELK1	PAK2	CEBPA	MKNK1	MAP2K4	RIPK1	ATF2	RAPGEF2	MAPK9	MAP3K5	MAP4K3	MAPK10	MAPK11	MAP2K2	MAP4K4	BRAF	RPS6KA5	MAP2K3	MAP3K1	MAPK13	MAP3K3	MAP2K1	MAP3K4	MAP2K7
947	REACTOME_ACTIVATION_OF_ATR_IN_RESPONSE_TO_REPLICATION_STRESS	29	-1.00881	-0.894316	-0.962719	-1.24743	1015	1385	979	564	-0.676364	985.75	AUTOSIS	REACTOME_ACTIVATION_OF_ATR_IN_RESPONSE_TO_REPLICATION_STRESS	http://www.broadinstitute.org/gsea/msigdb/cards/REACTOME_ACTIVATION_OF_ATR_IN_RESPONSE_TO_REPLICATION_STRESS	CDK2	DBF4	CHEK1	ORC6	ORC3	HUS1	MCM2	MCM3	MCM4	MCM5	MCM6	MCM7	ORC1	ORC2	ORC4	ORC5	ATR	MCM10	RAD1	RAD9A	RAD17	RFC2	RFC3	RFC4	RFC5	RPA1	RPA2	RPA3	LOC645084	LOC648152	LOC651921	CDC7	CDC45	ATRIP
955	CONCANNON_APOPTOSIS_BY_EPOXOMICIN_DN	157	-1.0693	-1.03915	-0.688517	-1.36366	857	982	1720	390	-0.155356	987.25	APOPTOSIS	CONCANNON_APOPTOSIS_BY_EPOXOMICIN_DN	http://www.broadinstitute.org/gsea/msigdb/cards/CONCANNON_APOPTOSIS_BY_EPOXOMICIN_DN	PDGFRL	SNRPG	LOC730101	PFKP	MAD2L1	LIMK2	UBE2C	IGSF3	KIFC1	FZD2	PDK1	VSNL1	AGPAT1	ADCY1	CD24	DNASE1L1	MFSD10	ADM	MAB21L1	SIX3	ASCL1	BZRAP1	RGS4	TOP2A	RLN2	MYOF	LPPR4	MARCKSL1	HMMR	ESPL1	TFAP2B	COX17	TMX4	TFRC
972	WHITFIELD_CELL_CYCLE_G2_M	206	-0.950025	-1.04396	-0.880881	-1.2073	1168	972	1198	650	-0.680041	997	MITOTIC CD	WHITFIELD_CELL_CYCLE_G2_M	http://www.broadinstitute.org/gsea/msigdb/cards/WHITFIELD_CELL_CYCLE_G2_M	ZNF521	HMGB3	CDC27	PRR11	TOMM34	RBM8A	RCAN1	MIS18BP1	C9orf140	WSB1	ZMYM1	TGIF1	ATXN1L	CNTROB	C15orf23	CCDC99	CKS2	IGHA1	HPS4	FOXM1	CDC25B	MKI67	QRICH1	MLLT4	RASGEF1A	LRRC17	HMMR	NEK2	GTSE1	CCDC90B	ERN2	OIT3	RNF126	SS18
997	WHITFIELD_CELL_CYCLE_G2	171	-0.895896	-0.980323	-0.98309	-1.17879	1298	1136	930	703	-0.99728	1016.75	MITOTIC CD	WHITFIELD_CELL_CYCLE_G2	http://www.broadinstitute.org/gsea/msigdb/cards/WHITFIELD_CELL_CYCLE_G2	H2AFX	TOP2A	KBTBD2	KIF22	SAP30	CCNA2	TNPO2	GPR126	TRIM69	CDKN2C	NFIC	ANLN	VPS25	DET1	CEP350	GABPB1	MND1	MUC1	CIITA	NNMT	LIX1L	BRD8	SKA3	ARMC1	BUB3	STIL	HMGB2	FAM72B	NCAPH	HJURP	ASXL1	CXCL14	DCAF7	CDK1
1004	KEGG_LYSOSOME	119	-1.11548	-1.24333	-0.803386	-0.825474	763	489	1412	1419	0.795196	1020.75	LYSOSOMAL CD	KEGG_LYSOSOME	http://www.broadinstitute.org/gsea/msigdb/cards/KEGG_LYSOSOME	PLA2G15	AP3B2	GGA1	SLC11A1	PPT1	MFSD8	CTSZ	NAGPA	IGF2R	ARSG	ATP6V0A1	CTSW	ATP6V0B	LGMN	CTSS	AP4S1	LAMP2	ATP6AP1	LAPTM5	AP1S3	CLTCL1	AP4B1	AP3B1	LAMP3	ATP6V0A4	CTSL1	ABCB9	AP1B1	CTSK	SLC11A2	GNPTAB	SMPD1	CTSH	AP1G1
1026	LAU_APOPTOSIS_CDKN2A_UP	55	-0.868952	-1.05464	-0.993136	-1.06017	1373	936	902	962	-0.739456	1043.25	APOPTOSIS	LAU_APOPTOSIS_CDKN2A_UP	http://www.broadinstitute.org/gsea/msigdb/cards/LAU_APOPTOSIS_CDKN2A_UP	CASP8	APAF1	RHOB	BAG5	TNFAIP3	CYCS	TRAF4	TNFRSF10B	CASP1	GMNN	DAP	GADD45A	PCNA	TNFRSF12A	BCLAF1	CFLAR	SIAH1	TNFSF9	MYBL2	PAK2	NFKBIA	PDCD6IP	PDCD4	CIZ1	MYC	BNIP3	TP53BP2	PAK4	PAWR	BCL2L11	PDCD6	BRCA1	TRAF3	BCL2L1
1030	DEBIASI_APOPTOSIS_BY_REOVIRUS_INFECTION_DN	280	-0.903501	-1.05775	-1.05517	-0.910727	1281	923	727	1252	-0.136618	1045.75	APOPTOSIS	DEBIASI_APOPTOSIS_BY_REOVIRUS_INFECTION_DN	http://www.broadinstitute.org/gsea/msigdb/cards/DEBIASI_APOPTOSIS_BY_REOVIRUS_INFECTION_DN	C10orf137	UNC50	GGA2	HIRA	SLC38A10	FDXR	MAPRE2	LPCAT1	PITPNA	TRIM16	ALDH5A1	PDE8A	RNFT2	EPHB4	NISCH	SCO2	METTL13	SCAF11	SELENBP1	STC1	RPL3	GLB1L2	ESYT1	EP300	PLEC	NPTX2	ERCC5	DAG1	PTPRF	ITGB5	CBX6	CD9	AKAP13	ARHGEF10
1034	WEIGEL_OXIDATIVE_STRESS_BY_TBH_AND_H2O2	33	-0.826776	-1.13179	-0.990676	-1.0161	1489	748	907	1056	-0.46202	1050	AUTOSIS	WEIGEL_OXIDATIVE_STRESS_BY_TBH_AND_H2O2	http://www.broadinstitute.org/gsea/msigdb/cards/WEIGEL_OXIDATIVE_STRESS_BY_TBH_AND_H2O2	RPA1	ITGB5	CAPN2	CDK10	ACTB	ITGB4	SLC7A5	TCEA1	ZYX	DYNLL1	PPP1R8	TP53	SF1	TPP1	CTNNA1	SPINT2	VCAM1	HDAC1	FMO1	CDKN2B	RPL13A	RB1	ITGAL	TUBA1B	SRF	BAK1	HLA-C	CDH11	ERVW-1	CDC25C	QSOX1	BMP4	MMP11	RNH1
1039	KYNG_ENVIRONMENTAL_STRESS_RESPONSE_NOT_BY_GAMMA_IN_OLD	31	-0.949989	-0.932973	-1.32946	-0.731622	1169	1283	168	1612	0.0443918	1058	AUTOSIS	KYNG_ENVIRONMENTAL_STRESS_RESPONSE_NOT_BY_GAMMA_IN_OLD	http://www.broadinstitute.org/gsea/msigdb/cards/KYNG_ENVIRONMENTAL_STRESS_RESPONSE_NOT_BY_GAMMA_IN_OLD	PDCD5	RHOD	CNKSR1	CEPT1	NDRG1	PRSS23	GABBR1	HLA-DQA1	GNPNAT1	ZNF507	TP53I11	SGCB	HGF	ITGB8	GLRX	AP3B2	TAF10	CTCF	ZFP36L1	CTNND1	LCK	FUT4	KIAA0146	FLOT1	CCNL2	SLC30A5	EIF3L	TAF1C	SGPL1	RHOB	SOX7
1047	BRUINS_UVC_RESPONSE_EARLY_LATE	293	-0.943514	-0.990493	-1.00783	-0.994644	1185	1112	862	1087	-0.503993	1061.5	IMMUNOGENIC	BRUINS_UVC_RESPONSE_EARLY_LATE	http://www.broadinstitute.org/gsea/msigdb/cards/BRUINS_UVC_RESPONSE_EARLY_LATE	HAS2	PTER	FUBP1	LRIG1	TMEM223	TREX1	CAMK2N2	CLN8	CXCR6	DHX33	DUSP14	SNORD55	SRRM2	PSMC6	ZBTB4	ACTR8	USP38	CHORDC1	SGCG	URM1	SHMT2	E2F6	C17orf49	RORA	C19orf57	STK10	CISH	MAPK1	INSIG2	MACROD1	PIK3CB	LRR1	RAB25	FRMD4A
1055	KUMAR_AUTOPHAGY_NETWORK	61	-0.827678	-1.0458	-1.00424	-1.0629	1486	964	874	955	-0.774774	1069.75	AUTOPHAGY	KUMAR_AUTOPHAGY_NETWORK	http://www.broadinstitute.org/gsea/msigdb/cards/KUMAR_AUTOPHAGY_NETWORK	MAPK10	CRX	SLC26A11	MUM1	PLXNA4	FAM189B	PLEKHG2	ARPP19	RIMS2	C10orf12	EMP2	KLHL11	PDK1	ABTB2	NEK7	PGM1	FRMD5	BMP1	HNRNPC	ZNF831	REV3L	CDH6	PDZD11	GALNT2	P2RY13	LAMB1	FGF23	ZNF599	C20orf43	LST1	CPS1	TFAP2C	MOCS2	ST8SIA4
1056	BOHN_PRIMARY_IMMUNODEFICIENCY_SYNDROM_UP	45	-1.05188	-0.861191	-0.853628	-1.20306	899	1461	1264	660	-0.328169	1071	IMMUNOGENIC	BOHN_PRIMARY_IMMUNODEFICIENCY_SYNDROM_UP	http://www.broadinstitute.org/gsea/msigdb/cards/BOHN_PRIMARY_IMMUNODEFICIENCY_SYNDROM_UP	CALU	ASPM	BLM	ATF5	SRSF3	DLG1	KLK1	RPSA	HAX1	FERMT2	GLDC	C7orf68	DENND2D	P2RX5	NLRP1	RPS5	SSR2	NT5DC2	RORA	CDKN1B	MKI67	RPL14	EXPH5	TMOD1	MORF4L2	HOMER3	MLEC	KDELR2	ATF4	TOP2A	UBE2C	CD86	CANX	TIAM1
1071	BIOCARTA_HIVNEF_PATHWAY	56	-0.840543	-0.960887	-1.10395	-0.994399	1442	1196	592	1088	-0.602181	1079.5	NECROPTOSIS	BIOCARTA_HIVNEF_PATHWAY	http://www.broadinstitute.org/gsea/msigdb/cards/BIOCARTA_HIVNEF_PATHWAY	CASP9	CASP8	CASP7	CHUK	TNF	BIRC3	XIAP	PAK2	CDK11B	LMNA	LMNB1	CRADD	FADD	NUMA1	CFLAR	RIPK1	LMNB2	PRKCD	MAP3K5	PTK2	BID	MAP3K1	MAP2K7	MDM2	CASP6	RB1	TNFRSF1B	CASP3	TNFRSF1A	CASP2	RASA1	DAXX	ACTG1	NFKB1
1122	ROSTY_CERVICAL_CANCER_PROLIFERATION_CLUSTER	140	-0.773316	-0.998381	-0.739408	-1.54674	1645	1093	1591	148	-0.743284	1119.25	AUTOPHAGY	ROSTY_CERVICAL_CANCER_proliferation_CLUSTER	http://www.broadinstitute.org/gsea/msigdb/cards/ROSTY_CERVICAL_CANCER_PROLIFERATION_CLUSTER	AURKA	ECT2	HELLS	FOXM1	ESPL1	PAFAH1B3	PLEK2	KIF15	ASF1B	DNMT3B	TMPO	EZH2	C18orf10	BIRC5	COMMD8	MCM4	GINS4	TOP2A	NUSAP1	POLQ	DTL	RPA3	RRM2	TTK	RACGAP1	CCNA2	HN1	CDK1	DBF4	CDC20	HMGA1	MKI67	CENPF	CCNB2
1137	KYNG_ENVIRONMENTAL_STRESS_RESPONSE_NOT_BY_UV_IN_OLD	24	-1.08832	-0.958548	-1.06994	-0.622172	809	1207	681	1823	0.63264	1130	AUTOSIS	KYNG_ENVIRONMENTAL_STRESS_RESPONSE_NOT_BY_UV_IN_OLD	http://www.broadinstitute.org/gsea/msigdb/cards/KYNG_ENVIRONMENTAL_STRESS_RESPONSE_NOT_BY_UV_IN_OLD	SOX7	CSDE1	SLC18A2	AP3B2	BNIP3L	TP53I11	TPR	EIF3L	SOX9	SLC30A5	SOCS4	RHOB	TAF1C	ZNF507	CCNL2	GALNT2	FLOT1	HGF	TAF10	PRSS23	HLA-DQA1	GLRX	LOC100506995	CNKSR1	GNPNAT1
1174	HOLLMANN_APOPTOSIS_VIA_CD40_DN	247	-1.01643	-1.05038	-0.852493	-0.804732	994	948	1269	1465	0.921397	1169	APOPTOSIS	HOLLMANN_APOPTOSIS_VIA_CD40_DN	http://www.broadinstitute.org/gsea/msigdb/cards/HOLLMANN_APOPTOSIS_VIA_CD40_DN	MSRB2	CDKN1B	HLA-DRB4	VPS72	QPRT	MIPEP	RPL36AL	TRIP6	MX2	RNF138	C8orf33	ZKSCAN4	KIAA0564	HIST1H2AC	AP3B1	NUDT1	CSDA	PKIG	HOXB7	BTN3A3	SUCLG2	IFFO1	PSMB9	AGPS	VPREB1	RNASE6	DECR1	ZNF544	RTP4	PSPH	SUB1	LOC100129361	NXN	ZNF195
1230	PID_FAS_PATHWAY	37	-0.876359	-1.01952	-0.942542	-0.810238	1349	1040	1028	1450	0.174679	1216.75	NECROPTOSIS	PID_FAS_PATHWAY	http://www.broadinstitute.org/gsea/msigdb/cards/PID_FAS_PATHWAY	MAPK14	CLTC	MAPK10	MAPK9	PIK3CA	PIK3R2	PDPK1	BIRC2	CASP8	FADD	PIK3CB	BID	MAP3K1	CASP10	AKT1	RFC1	FAIM2	FASLG	CFLAR	SRC	BTK	RIPK1	EZR	MAPK11	PIK3R1	CHUK	CASP3	PIK3CD	IKBKG	MAPK8	SYK	PIK3R3	MAP2K7	SMPD1
1260	CHIANG_LIVER_CANCER_SUBCLASS_PROLIFERATION_UP	166	-0.699522	-1.00766	-0.669165	-1.39577	1849	1071	1761	341	-0.705151	1255.5	AUTOPHAGY	CHIANG_LIVER_CANCER_SUBCLASS_proliferation_UP	http://www.broadinstitute.org/gsea/msigdb/cards/CHIANG_LIVER_CANCER_SUBCLASS_PROLIFERATION_UP	AURKA	CCNE1	DEPDC1B	C4orf7	CD24	SLC16A3	CDC7	SLAMF8	FOXM1	MTMR2	ELOVL7	SMC4	LDLRAD3	CDK1	SLC7A7	BUB1B	CTBP2	SLC39A10	GALNT7	TPX2	KIF14	OIP5	PRR11	MCM2	SGOL2	RAD51AP1	BIRC5	CDCA7L	DBN1	G6PD	CDCA5	CENPF	PTP4A3	MAD2L1
1267	BIOCARTA_RELA_PATHWAY	15	-0.887144	-0.940986	-0.895391	-0.877558	1323	1255	1164	1309	-0.238255	1262.75	NECROPTOSIS	BIOCARTA_RELA_PATHWAY	http://www.broadinstitute.org/gsea/msigdb/cards/BIOCARTA_RELA_PATHWAY	IKBKG	CHUK	EP300	RELA	TNF	IKBKB	TNFRSF1B	HDAC3	TNFRSF1A	TRAF6	FADD	CREBBP	RIPK1	NFKB1	NFKBIA	TRADD
1310	GRAESSMANN_APOPTOSIS_BY_SERUM_DEPRIVATION_UP	489	-0.883953	-0.91049	-0.845174	-0.92764	1330	1346	1292	1220	-0.883564	1297	APOPTOSIS	GRAESSMANN_APOPTOSIS_BY_SERUM_DEPRIVATION_UP	http://www.broadinstitute.org/gsea/msigdb/cards/GRAESSMANN_APOPTOSIS_BY_SERUM_DEPRIVATION_UP	JAK3	XDH	CNIH2	C1R	ALG13	PISD	PRF1	FAM73B	NOP58	CLCF1	SLC2A3	CCL5	COL3A1	PTPN21	CCL7	SLC25A44	STAT2	HOXB5	RPS18	INO80E	KLHL2	OSMR	DLC1	CLPS	UBXN2B	SGK1	IGHG1	OSR1	DDX25	RIMS2	NMNAT1	LZTFL1	AATF	PRIC285
1336	PEART_HDAC_PROLIFERATION_CLUSTER_UP	54	-0.849932	-0.854612	-0.728893	-1.12639	1414	1480	1619	806	-0.605151	1329.75	AUTOPHAGY	PEART_HDAC_proliferation_CLUSTER_UP	http://www.broadinstitute.org/gsea/msigdb/cards/PEART_HDAC_PROLIFERATION_CLUSTER_UP	DUSP1	KLF10	PRDX1	SIRT2	BLM	BTG1	RECK	CCNG1	KIF2C	CCNE1	DCTN3	MXD1	ING1	CDC37	BLZF1	TREX1	ORC4	TPD52L2	CGRRF1	CCNG2	TOB1	CKS2	CDC6	QSOX1	BTG2	CDC34	SESN1	CETN2	RAP1A	RABGAP1	TUSC2	SLC12A6	TNFSF9	MAPRE2
1356	BIOCARTA_STRESS_PATHWAY	23	-0.925173	-0.874938	-0.910328	-0.73631	1234	1429	1123	1606	0.489793	1348	AUTOSIS	BIOCARTA_STRESS_PATHWAY	http://www.broadinstitute.org/gsea/msigdb/cards/BIOCARTA_STRESS_PATHWAY	JUN	LTA	IKBKG	MAP4K2	MAPK8	CHUK	MAPK14	RELA	TNF	MAP2K4	CRADD	TRAF2	TANK	RIPK1	MAP3K14	TRADD	MAP2K3	MAP3K1	IKBKB	MAP2K6	CASP2	TNFRSF1A	ATF1	NFKB1	NFKBIA
1362	BOHN_PRIMARY_IMMUNODEFICIENCY_SYNDROM_DN	39	-1.05317	-0.935006	-0.607089	-0.860315	897	1272	1894	1346	0.618202	1352.25	IMMUNOGENIC	BOHN_PRIMARY_IMMUNODEFICIENCY_SYNDROM_DN	http://www.broadinstitute.org/gsea/msigdb/cards/BOHN_PRIMARY_IMMUNODEFICIENCY_SYNDROM_DN	F13A1	VPREB3	DYRK2	ASAH1	HES1	VCL	PLSCR1	CTSH	TOP1	CDKN2A	LST1	ATP6V0D1	TFEB	MOXD1	KIAA0247	PKIG	CHI3L2	GALNT10	CKAP2	C11orf75	LTB	TNFSF10	BMP2K	SNRPN	KDM4B	SORL1	INPP5D	KMO	DPYD	NIPA2	TUBB6	NEDD9	TLR7	CHFR
1384	BRUINS_UVC_RESPONSE_VIA_TP53_GROUP_C	78	-1.04155	-0.956808	-0.649561	-0.765313	931	1212	1807	1544	0.821547	1373.5	IMMUNOGENIC	BRUINS_UVC_RESPONSE_VIA_TP53_GROUP_C	http://www.broadinstitute.org/gsea/msigdb/cards/BRUINS_UVC_RESPONSE_VIA_TP53_GROUP_C	LHB	SLC16A13	UVRAG	NAGA	DES	ERG	C20orf108	COCH	ENTPD6	TAOK3	SNCB	SH3GL2	EMB	RNF219	ERI1	BVES	EIF3D	MTCH2	TMC5	MTOR	KLF10	GEM	ZNF700	PDE3A	MECOM	ATP6V0C	EFS	TLR5	KCNQ4	FOXQ1	IL1RL1	SLC22A3	MALAT1	CCNK
1405	ST_TUMOR_NECROSIS_FACTOR_PATHWAY	27	-0.870264	-0.872265	-0.833336	-0.823281	1369	1435	1329	1425	0.161042	1389.5	NECROSIS	ST_TUMOR_NECROSIS_FACTOR_PATHWAY	http://www.broadinstitute.org/gsea/msigdb/cards/ST_TUMOR_NECROSIS_FACTOR_PATHWAY	NFKBIA	MAP3K7	TNFRSF1A	MAP3K3	JUN	TNFRSF1B	NFKBIB	CASP3	NR2C2	BAG4	RIPK1	CFLAR	BIRC2	CASP8	NFKB2	TNF	MAP2K4	BIRC3	TRAF2	TRADD	IKBKG	TONSL	FADD	NFKBIE	AGFG1	TNFAIP3	NFKB1	RALBP1	NFKBIL1
1468	KEGG_APOPTOSIS	80	-0.873693	-0.935815	-0.774548	-0.689843	1358	1269	1489	1689	0.858318	1451.25	APOPTOSIS	KEGG_APOPTOSIS	http://www.broadinstitute.org/gsea/msigdb/cards/KEGG_APOPTOSIS	CASP10	CASP9	CASP8	CASP7	CHUK	PRKAR2B	TNF	TNFSF10	BIRC3	XIAP	PPP3R2	PPP3CC	PPP3R1	MYD88	FADD	CFLAR	RIPK1	BAD	IRAK4	BID	BAX	IKBKB	CASP6	IL1A	AKT1	CASP3	AKT2	TNFRSF1A	AKT3	CHP2	ATM	ENDOG	NFKB1	NFKBIA
1480	BIOCARTA_DEATH_PATHWAY	33	-0.757071	-0.790531	-0.920334	-0.83532	1692	1665	1092	1399	-0.669789	1462	NECROPTOSIS	BIOCARTA_DEATH_PATHWAY	http://www.broadinstitute.org/gsea/msigdb/cards/BIOCARTA_DEATH_PATHWAY	CASP10	CASP9	GAS2	CASP8	CASP7	CHUK	RELA	APAF1	TNFSF12	TNFSF10	BIRC3	XIAP	LMNA	SPTAN1	TNFRSF10A	TRAF2	FADD	CFLAR	TNFRSF10B	RIPK1	MAP3K14	TRADD	TNFRSF25	BCL2	BID	BIRC2	CASP6	CASP3	CYCS	DFFA	DFFB	NFKB1	NFKBIA
1551	REACTOME_CYTOKINE_SIGNALING_IN_IMMUNE_SYSTEM	237	-0.753518	-0.838224	-0.764316	-0.839319	1701	1525	1513	1392	-0.952735	1532.75	IMMUNOGENIC	REACTOME_CYTOKINE_SIGNALING_IN_IMMUNE_SYSTEM	http://www.broadinstitute.org/gsea/msigdb/cards/REACTOME_CYTOKINE_SIGNALING_IN_IMMUNE_SYSTEM	ADAR	IRF9	NOD1	IFITM3	TAB1	IFITM2	NUP50	NUPL2	IRAK3	USP18	CHUK	GBP4	GBP5	CISH	NUP35	MAP3K8	CRK	CRKL	CSF2	CSF2RA	CSF2RB	CSH1	LOC144383	GBP6	EGR1	EIF4A1	EIF4A2	EIF4E	EIF4G1	EIF4G2	PTK2B	FCGR1A	FCGR1B	TAB2
1560	REACTOME_INNATE_IMMUNE_SYSTEM	201	-0.711335	-0.831487	-0.806734	-0.841045	1815	1547	1404	1385	-0.932114	1537.75	IMMUNOGENIC	REACTOME_INNATE_IMMUNE_SYSTEM	http://www.broadinstitute.org/gsea/msigdb/cards/REACTOME_INNATE_IMMUNE_SYSTEM	TANK	TLR6	NOD1	TAB1	TXNIP	CNPY3	MASP2	CFHR3	RIPK3	IRAK3	NLRP3	TIRAP	CHUK	DEFB118	CCR2	CCR6	CR1	CREB1	ATF2	CREBBP	CRP	DEFB104A	DEFB127	DEFB129	MAPK14	TICAM1	CTSB	CTSK	CTSL1	CTSS	CYLD	CD55	DDOST	DEFA1
1563	WU_APOPTOSIS_BY_CDKN1A_VIA_TP53	52	-0.635353	-0.750667	-0.649519	-1.22967	1986	1767	1808	603	-0.83846	1541	APOPTOSIS	WU_APOPTOSIS_BY_CDKN1A_VIA_TP53	http://www.broadinstitute.org/gsea/msigdb/cards/WU_APOPTOSIS_BY_CDKN1A_VIA_TP53	SMC2	UBE2T	HNRNPA2B1	CCDC99	ZNF84	NPM1	MCM4	VEGFA	MIS18BP1	MCM3	NCAPG	BIRC2	TOP2A	ASPM	CEP55	RACGAP1	SERPINI2	TRIM44	ZBTB5	ATAD2	MKI67	TPX2	MCM7	DLGAP5	BUB1	CDC25B	MCM6	HMGB2	PBK	AURKB	TUBB3	TCN2	P4HA1	CHEK1
1565	WEIGEL_OXIDATIVE_STRESS_BY_HNE_AND_TBH	58	-0.714316	-0.779085	-0.947157	-0.708849	1804	1693	1014	1657	-0.404433	1542	AUTOSIS	WEIGEL_OXIDATIVE_STRESS_BY_HNE_AND_TBH	http://www.broadinstitute.org/gsea/msigdb/cards/WEIGEL_OXIDATIVE_STRESS_BY_HNE_AND_TBH	PPP3CA	DFFB	STAT6	MLH1	ITSN1	ATR	CSDA	PPP1CA	CPE	GPX2	IL9	EFNA4	TNFRSF1A	S100A1	IGF1R	ETS2	ERBB4	TSPAN31	CAPN2	ETS1	CREB1	BCL2L1	ITGA6	CTTN	REL	CTSL1	MARK3	HSPA2	IL6ST	CD47	CDKN1C	GAK	TADA3	BAD
1690	FIRESTEIN_PROLIFERATION	149	-0.902763	-0.68895	-0.754574	-0.604547	1283	1913	1546	1856	0.596215	1649.5	AUTOPHAGY	FIRESTEIN_proliferation	http://www.broadinstitute.org/gsea/msigdb/cards/FIRESTEIN_PROLIFERATION	VRK3	SPHKAP	SNAI3	CDK9	CHEK1	STK32B	PRKDC	SYT5	EPHB2	EPHB4	DLG2	SYT14	PDXK	CNP	TRIO	EPHA6	CSNK2A2	BCL2L11	ALK	SLC22A18	AKAP6	AKT3	HCK	CD40	IKBKAP	MAK	MAP2K6	CDK8	PPP1R12C	XRCC6	ATR	MAP3K14	PIK3R3	PPARA
1716	GRAESSMANN_APOPTOSIS_BY_SERUM_DEPRIVATION_DN	213	-0.793767	-0.71285	-0.818588	-0.60512	1594	1855	1370	1855	0.164434	1668.5	APOPTOSIS	GRAESSMANN_APOPTOSIS_BY_SERUM_DEPRIVATION_DN	http://www.broadinstitute.org/gsea/msigdb/cards/GRAESSMANN_APOPTOSIS_BY_SERUM_DEPRIVATION_DN	THRSP	MCAM	PER2	JARID2	EIF2AK3	P4HA2	NPHP1	S100A16	PORCN	NOS3	THA1P	ABHD6	ATP13A2	C9orf89	TRAP1	SH3KBP1	FBXO21	PRKCA	CROCC	PIGA	DUSP1	SLC25A29	ELF5	CSDC2	TPM3	CYP24A1	GP1BB	TES	RSPH6A	TNFRSF1B	TMEM191B	RABGAP1L	MYBL1	ENO3
1745	KYNG_ENVIRONMENTAL_STRESS_RESPONSE_DN	20	-0.715765	-0.779991	-0.881106		1802	1690	1197	2091	0.129615	1695	AUTOSIS	KYNG_ENVIRONMENTAL_STRESS_RESPONSE_DN	http://www.broadinstitute.org/gsea/msigdb/cards/KYNG_ENVIRONMENTAL_STRESS_RESPONSE_DN	SLC30A5	HNRNPC	LOC100506995	USP1	COL17A1	NCOR1	SLC18A2	CEPT1	SOX7	HSD17B10	SOCS4	SGPL1	GNPNAT1	CTNND1	GABBR1	CNKSR1	SOX9	FUT4	ZNF507	SYK	KIAA0146
1840	BRUINS_UVC_RESPONSE_VIA_TP53_GROUP_B	481	-0.734823	-0.838204	-0.629346	-0.563868	1752	1526	1849	1923	0.625608	1762.5	IMMUNOGENIC	BRUINS_UVC_RESPONSE_VIA_TP53_GROUP_B	http://www.broadinstitute.org/gsea/msigdb/cards/BRUINS_UVC_RESPONSE_VIA_TP53_GROUP_B	CNNM2	SRPK3	CDKN2D	GJB6	GPR19	UBQLN1	ABCB4	POLK	RASGEF1C	GZMH	SND1	MAPK8IP1	SYNC	HIST2H2BB	LIX1	FBRS	DUSP14	EPHA2	BMP1	SMPD1	ABCD4	CCDC127	CLEC10A	FAM198B	SERPINE2	IL10RB	CHMP1A	AGRN	DTX1	METTL6	PIAS1	DRAM1	ALDH3A2	CASP8AP2
1926	BRUINS_UVC_RESPONSE_VIA_TP53_GROUP_D	230	-0.68709	-0.717505	-0.618867	-0.63205	1876	1848	1876	1796	-0.725619	1849	IMMUNOGENIC	BRUINS_UVC_RESPONSE_VIA_TP53_GROUP_D	http://www.broadinstitute.org/gsea/msigdb/cards/BRUINS_UVC_RESPONSE_VIA_TP53_GROUP_D	KIF16B	RBM25	SRCIN1	SGCB	ZFP92	FCHO1	PLOD3	SNX9	TNFSF13B	NKTR	STT3A	HSPB7	CITED4	NEFM	CCDC76	DNM1L	SEMA3A	LBX1	SPAG5	ZBTB8A	CARD11	OSMR	EFNA2	NR1D2	SLC17A9	SNORA64	CPA1	PITX3	MALL	SLC20A2	KRT2	BOC	PHKA1	SPATA9
1970	DUTTA_APOPTOSIS_VIA_NFKB	28	-0.667784	-0.515202	-0.577014	-0.78144	1919	2171	1942	1515	-0.682198	1886.75	APOPTOSIS	DUTTA_APOPTOSIS_VIA_NFKB	http://www.broadinstitute.org/gsea/msigdb/cards/DUTTA_APOPTOSIS_VIA_NFKB	BIRC5	BNIP3	TNFSF10	BAX	FASLG	CD274	BCL2A1	TP53	MDM2	SOD2	CYLD	TNFRSF21	TERT	TNFAIP3	CASP8	BIRC3	GADD45B	TRAF2	FTH1	TNF	CFLAR	BIRC2	TNFRSF10C	TNFRSF10A	FAS	BCL2L1	AFP	SCAF11	TNFRSF10B	XIAP	IER3	TRAF1	BCL2
1977	DEBIASI_APOPTOSIS_BY_REOVIRUS_INFECTION_UP	298	-0.493264	-0.631896	-0.727469	-0.673864	2221	2012	1622	1719	-0.892869	1893.5	APOPTOSIS	DEBIASI_APOPTOSIS_BY_REOVIRUS_INFECTION_UP	http://www.broadinstitute.org/gsea/msigdb/cards/DEBIASI_APOPTOSIS_BY_REOVIRUS_INFECTION_UP	PFDN4	RPE	TLK1	POLR2M	CD55	FHL2	BHLHE40	CHEK1	DTNA	RLF	STAT1	OGFR	RAB5A	BST2	DHX9	ZEB2	CTGF	KAT5	PGAM1	BCL10	PLK4	DUSP3	PTPN2	CD2AP	ZNF254	CASP3	ATF1	OASL	NUPL1	RYBP	HIST2H2BE	THOC2	GULP1	WASL
2034	CHUANG_OXIDATIVE_STRESS_RESPONSE_UP	27	-0.750005	-0.648595	-0.450362	-0.518845	1707	1988	2104	1974	0.704956	1943.25	AUTOSIS	CHUANG_OXIDATIVE_STRESS_RESPONSE_UP	http://www.broadinstitute.org/gsea/msigdb/cards/CHUANG_OXIDATIVE_STRESS_RESPONSE_UP	PSMD3	EPS8L2	EDN1	CYP1B1	MT1X	DIEXF	PPP2CB	RCBTB1	DDIT3	GDF15	SLC35B3	HSPA1B	MT1H	LRP6	EGR1	H19	RPL38	CTAGE5	FDXR	PSMD12	PLA2R1	ZBTB4	JUN	FAS	NQO1	LIF	HMOX1	DKK1
2061	ACOSTA_PROLIFERATION_INDEPENDENT_MYC_TARGETS_DN	107	-0.726782	-0.64813	-0.50006	-0.318326	1780	1989	2055	2082	0.917954	1976.5	AUTOPHAGY	ACOSTA_proliferation_INDEPENDENT_MYC_TARGETS_DN	http://www.broadinstitute.org/gsea/msigdb/cards/ACOSTA_PROLIFERATION_INDEPENDENT_MYC_TARGETS_DN	CBFA2T3	SLC10A3	NEU1	HEY1	ALAS2	C11orf21	RHOC	IRF4	UGP2	GPR56	GYPB	ARHGEF5	GTF2F1	AKR1C1	SERPINH1	KRT10	SNPH	TMEM110	LCP2	HMBS	BCL2L1	ITFG2	PEX6	GDE1	KLF6	CARD9	AMPD3	CHST12	C10orf2	MYC	BCAM	RHD	SEC14L1	ESR1
2100	BIOCARTA_KERATINOCYTE_PATHWAY	43	-0.611446	-0.622352	-0.591371	-0.365857	2035	2024	1924	2074	0.0343582	2014.25	NECROPTOSIS	BIOCARTA_KERATINOCYTE_PATHWAY	http://www.broadinstitute.org/gsea/msigdb/cards/BIOCARTA_KERATINOCYTE_PATHWAY	JUN	HRAS	MAPK8	CHUK	RAF1	PRKCB	MAPK14	PRKCA	EGFR	RELA	TNF	EGF	CEBPA	MAP2K4	TRAF2	PPP2CA	RIPK1	MAP3K14	PRKCG	PRKCH	PRKCD	PRKCE	MAP3K5	HOXA7	BCL2	PRKCQ	MAP2K3	MAP3K1	MAPK13	MAP2K1	MAP2K7	IKBKB	MAP2K6	TNFRSF1B
2167	CHIANG_LIVER_CANCER_SUBCLASS_PROLIFERATION_DN	119	-0.812444				1529	2267	2267	2267	0.774597	2082.5	AUTOPHAGY	CHIANG_LIVER_CANCER_SUBCLASS_proliferation_DN	http://www.broadinstitute.org/gsea/msigdb/cards/CHIANG_LIVER_CANCER_SUBCLASS_PROLIFERATION_DN	MTHFD1	SYTL4	SCP2	FMO3	MTTP	RTP3	C6	ADH4	MYO1B	BAAT	CCL14	SEC14L2	HFE2	POR	GNE	GAMT	PCK1	ALDH1L1	SELENBP1	C4orf34	AADAC	CPB2	CYP4A11	TPRG1	GYS2	NUDT6	F8	KNG1	HNF4A	BOK	BLOC1S1	OTC	ITIH1	LDHD
2259	GOLDRATH_IMMUNE_MEMORY	63	-0.412345	-0.4291	-0.465307		2277	2231	2090	2157	-0.785642	2188.75	IMMUNOGENIC	GOLDRATH_IMMUNE_MEMORY	http://www.broadinstitute.org/gsea/msigdb/cards/GOLDRATH_IMMUNE_MEMORY	RECK	SEMA4F	BAG3	NCKAP1	RRAS	ANGPTL4	SORBS1	TMEM159	HCFC1R1	ECI1	RPGR	FHIT	IL15RA	PRNP	KLHL7	GPC1	ANKH	PRSS12	RASA4	SOS2	PROS1	GOLIM4	POU6F1	PTPN22	ANTXR2	IL10RA	CHCHD7	CD160	RRM2B	FCGRT	NOTCH4	SLC2A1	PDE8A	RNASE4
2292	REACTOME_IMMUNOREGULATORY_INTERACTIONS_BETWEEN_A_LYMPHOID_AND_A_NON_LYMPHOID_CELL	50	-0.371877	-0.397762			2299	2248	2258	2258	-0.643721	2265.75	IMMUNOGENIC	REACTOME_IMMUNOREGULATORY_INTERACTIONS_BETWEEN_A_LYMPHOID_AND_A_NON_LYMPHOID_CELL	http://www.broadinstitute.org/gsea/msigdb/cards/REACTOME_IMMUNOREGULATORY_INTERACTIONS_BETWEEN_A_LYMPHOID_AND_A_NON_LYMPHOID_CELL	CD96	LILRB2	CD226	LILRB1	HCST	LILRB5	LILRB4	LILRA1	LILRB3	CD160	AMICA1	CD200R1	RAET1E	CXADR	FCGR2B	FCGR3A	KLRK1	HLA-A	HLA-B	HLA-C	HLA-F	HLA-G	ICAM1	ICAM2	ICAM3	ICAM4	ITGAL	ITGB1	ITGB2	ITGB7	KIR2DL1	KIR2DL2	KIR2DL3	KIR2DL4
2297	KEGG_PRIMARY_IMMUNODEFICIENCY	29	-0.495321				2218	2297	2297	2297	0.774597	2277.25	IMMUNOGENIC	KEGG_PRIMARY_IMMUNODEFICIENCY	http://www.broadinstitute.org/gsea/msigdb/cards/KEGG_PRIMARY_IMMUNODEFICIENCY	ZAP70	CD4	TNFRSF13C	IKBKG	IL2RG	RFXAP	TAP2	RFX5	CD8A	CD8B	TAP1	ICOS	UNG	IL7R	ADA	CD40LG	CD40	AICDA	BTK	BLNK	CD19	RAG2	RAG1	CD3D	CD3E	RFXANK	AIRE	CD79A	TNFRSF13B	JAK3	IGLL1	CIITA	LCK	PTPRC
2308	PICCALUGA_ANGIOIMMUNOBLASTIC_LYMPHOMA_DN	133	-0.22396				2308	2308	2308	2308	#DIV/0!	2308	IMMUNOGENIC	PICCALUGA_ANGIOIMMUNOBLASTIC_LYMPHOMA_DN	http://www.broadinstitute.org/gsea/msigdb/cards/PICCALUGA_ANGIOIMMUNOBLASTIC_LYMPHOMA_DN	MYLIP	CBX4	CREM	ZBTB10	EIF1	PTP4A1	NR4A3	CD6	CSGALNACT2	TOB1	RAPGEF6	RNF11	EPC1	NAMPT	KLF6	DUSP4	IFRD1	PNPLA8	C13orf15	ZNF331	ID2	IER5	IDS	KLF10	PER1	PTP4A2	ZFAND2A	TMX4	COG3	TTC7A	CNST	FOXP1	ING3	RNF103
													IMMUNOGENIC	KEGG_INTESTINAL_IMMUNE_NETWORK_FOR_IGA_PRODUCTION	http://www.broadinstitute.org/gsea/msigdb/cards/KEGG_INTESTINAL_IMMUNE_NETWORK_FOR_IGA_PRODUCTION	HLA-DRB4	TNFRSF13C	HLA-DRB5	HLA-DOA	HLA-DOB	HLA-DRB3	CD80	CD86	CD28	TNFSF13	TNFSF13B	CCL27	IL15RA	IL15	ICOSLG	ITGA4	TGFB1	ICOS	CCR9	MAP3K14	CXCR4	CCL25	TNFRSF17	HLA-DMB	HLA-DMA	CCL28	LTBR	PIGR	IL2	CD40LG	HLA-DPA1	CD40	AICDA	HLA-DPB1
													IMMUNOGENIC	KEGG_AUTOIMMUNE_THYROID_DISEASE	http://www.broadinstitute.org/gsea/msigdb/cards/KEGG_AUTOIMMUNE_THYROID_DISEASE	HLA-DOA	HLA-DOB	CD80	CD86	CD28	IFNA5	IFNA4	IFNA2	TSHR	TSHB	IFNA1	HLA-C	HLA-B	HLA-DMB	HLA-DMA	HLA-A	HLA-G	TG	CGA	IFNA17	IFNA21	IFNA6	IFNA7	PRF1	IFNA8	IFNA10	IFNA13	IFNA14	GZMB	IFNA16	TPO	IL10	CTLA4	HLA-DRB4
													APOPTOSIS	BIOCARTA_TCAPOPTOSIS_PATHWAY	http://www.broadinstitute.org/gsea/msigdb/cards/BIOCARTA_TCAPOPTOSIS_PATHWAY	CD4	FAS	CCR5	TRB@	TRA@	FASLG	CD247	CD28	CD3D	CD3E	CD3G
													Intrinsic	BIOCARTA_INTRINSIC_PATHWAY	http://www.broadinstitute.org/gsea/msigdb/cards/BIOCARTA_INTRINSIC_PATHWAY	F10	F9	F8	F2	COL4A1	F2R	COL4A2	COL4A3	COL4A4	KNG1	PROS1	FGG	PROC	KLKB1	FGA	SERPINC1	FGB	F12	COL4A6	SERPING1	F11	COL4A5	F5
													APOPTOSIS	REACTOME_EXTRINSIC_PATHWAY_FOR_APOPTOSIS	http://www.broadinstitute.org/gsea/msigdb/cards/REACTOME_EXTRINSIC_PATHWAY_FOR_APOPTOSIS	FAS	FASLG	TNF	TNFRSF1A	TRAF2	CASP8	CASP10	TRADD	RIPK1	TNFSF10	FADD	TNFRSF10B	CFLAR
													PKC IN FERROPTOSIS	REACTOME_GASTRIN_CREB_SIGNALLING_PATHWAY_VIA_PKC_AND_MAPK	http://www.broadinstitute.org/gsea/msigdb/cards/REACTOME_GASTRIN_CREB_SIGNALLING_PATHWAY_VIA_PKC_AND_MAPK	RASGRP1	LPAR6	RASGRP2	RGS19	NMUR1	GNB5	CYSLTR1	NMU	NPFFR2	PROKR1	UTS2	CHRM1	CHRM3	CHRM5	MGLL	ARHGEF25	LTB4R	PROKR2	NMS	CREB1	DGKK	ADRA1D	ADRA1B	ADRA1A	ADRBK1	DGKA	DGKB	DGKG	DGKH	DGKQ	AGT	HBEGF	AGTR1	LPAR1
													APOPTOSIS	REACTOME_APOPTOSIS_INDUCED_DNA_FRAGMENTATION	http://www.broadinstitute.org/gsea/msigdb/cards/REACTOME_APOPTOSIS_INDUCED_DNA_FRAGMENTATION	DFFA	DFFB	H1F0	HIST1H1C	HIST1H1D	HIST1H1E	HIST1H1B	HIST1H1A	HMGB1	HMGB2	KPNA1	KPNB1	CASP3
													IMMUNOGENIC	REACTOME_TRANSLOCATION_OF_ZAP_70_TO_IMMUNOLOGICAL_SYNAPSE	http://www.broadinstitute.org/gsea/msigdb/cards/REACTOME_TRANSLOCATION_OF_ZAP_70_TO_IMMUNOLOGICAL_SYNAPSE	HLA-DPA1	HLA-DPB1	HLA-DQA1	HLA-DQA2	HLA-DRB1	HLA-DRB3	HLA-DRB5	LCK	ZAP70	CD3D	CD3E	CD3G	CD247	CD4
													MPT	REACTOME_MITOCHONDRIAL_FATTY_ACID_BETA_OXIDATION	http://www.broadinstitute.org/gsea/msigdb/cards/REACTOME_MITOCHONDRIAL_FATTY_ACID_BETA_OXIDATION	ECI1	DECR1	ECHS1	HADHA	HADHB	HADH	ACADL	ACADM	ACADS	ACADVL	MUT	PCCA	PCCB	MCEE
													APOPTOSIS	REACTOME_ROLE_OF_DCC_IN_REGULATING_APOPTOSIS	http://www.broadinstitute.org/gsea/msigdb/cards/REACTOME_ROLE_OF_DCC_IN_REGULATING_APOPTOSIS	DAPK1	DAPK3	DCC	UNC5B	DAPK2	APPL1	CASP3	CASP9	UNC5A	MAGED1
													AUTOSIS	REACTOME_ION_TRANSPORT_BY_P_TYPE_ATPASES	http://www.broadinstitute.org/gsea/msigdb/cards/REACTOME_ION_TRANSPORT_BY_P_TYPE_ATPASES	ATP9A	ATP8A1	ATP8B3	ATP10B	ATP11B	ATP11A	ATP2C1	ATP11C	ATP9B	ATP1A1	ATP1A2	ATP1A3	ATP12A	ATP1A4	ATP1B1	ATP1B2	ATP1B3	FXYD2	ATP2A1	ATP2A2	ATP2A3	ATP2B2	ATP2B3	ATP4A	ATP4B	ATP8A2	ATP8B1	ATP7A	ATP7B	ATP10A	ATP10D	LOC644732	ATP8B4	ATP2C2
													Intrinsic	REACTOME_INTRINSIC_PATHWAY	http://www.broadinstitute.org/gsea/msigdb/cards/REACTOME_INTRINSIC_PATHWAY	A2M	F2	F8	F9	F10	F11	F12	GP1BA	GP1BB	GP5	GP9	KLKB1	KNG1	PRCP	C1QBP	SERPING1	VWF
													IMMUNOGENIC	REACTOME_IMMUNE_SYSTEM	http://www.broadinstitute.org/gsea/msigdb/cards/REACTOME_IMMUNE_SYSTEM	AKT3	TANK	AP1M2	UBA2	SAE1	HUWE1	KIF20A	ACTR1B	ACTR1A	RASGRP1	RNF41	PSMD14	CD96	RASGRP2	CDKN1A	CDKN1B	STUB1	LILRB2	ADAR	TLR6	IRF9	NOD1	ANAPC10	IFITM3	RAPGEF3	ARIH2	SEC24B	TAB1	UBE2E3	SEC23A	LRRC41	ATG7	DCTN2	IFITM2
													IMMUNOGENIC	PICCALUGA_ANGIOIMMUNOBLASTIC_LYMPHOMA_UP	http://www.broadinstitute.org/gsea/msigdb/cards/PICCALUGA_ANGIOIMMUNOBLASTIC_LYMPHOMA_UP	EMILIN1	KCNMA1	CSRP2	RPE	PTGDS	C1S	COL15A1	ITGA9	THY1	SMOC2	DHRS7B	RHOBTB3	CDH5	C10orf10	COL8A2	GPNMB	ABCC3	WISP1	LOXL1	CALD1	MYLK	A2M	SPARC	PCOLCE	WLS	TAGLN	COL3A1	ADAMTS1	TJP1	CCL21	FCHO2	CMKLR1	VWF	TNS1
													APOPTOSIS	LAU_APOPTOSIS_CDKN2A_DN	http://www.broadinstitute.org/gsea/msigdb/cards/LAU_APOPTOSIS_CDKN2A_DN	AKT1	TIMP3	BAG1	MCL1	FAIM
													APOPTOSIS	CONCANNON_APOPTOSIS_BY_EPOXOMICIN_UP	http://www.broadinstitute.org/gsea/msigdb/cards/CONCANNON_APOPTOSIS_BY_EPOXOMICIN_UP	EIF5	GDF15	RHBDD3	LRIG1	DNAJB6	ALDH1A2	PLK2	PLAT	SLC7A5	IL15	C18orf25	DUSP1	ZFP36	ORC3	IL6R	ABHD3	THBS4	TGFBR2	GTF2A1	CAP2	MICB	FOS	DUSP3	COL16A1	CLTB	PCSK1	GLS	KLHL21	ZFR	SLC7A1	SMG1	ATF3	TTC39A	ARHGEF2
													APOPTOSIS	GRAESSMANN_APOPTOSIS_BY_DOXORUBICIN_UP	http://www.broadinstitute.org/gsea/msigdb/cards/GRAESSMANN_APOPTOSIS_BY_DOXORUBICIN_UP	F11R	ATP6V0B	FBXW4	TMOD1	PRKD2	FOXJ1	IMPACT	RABEPK	ZFAND2A	FOXQ1	COL11A2	MCFD2	PSMF1	ASS1	SDCCAG3	UGGT1	EED	TNNI1	PTPRVP	ARAP1	NBEAL2	PLK3	CCDC137	ADAMTS7	LPGAT1	UBE2F	PRKRA	INPP5D	SF3B5	PADI3	ACOX3	CDC42EP3	C5orf62	APAF1
													APOPTOSIS	GRAESSMANN_APOPTOSIS_BY_DOXORUBICIN_DN	http://www.broadinstitute.org/gsea/msigdb/cards/GRAESSMANN_APOPTOSIS_BY_DOXORUBICIN_DN	ANAPC1	ZNF142	TSC22D4	SERGEF	PTPN12	TTYH2	RHBDD1	EFHD2	SREK1	TACC2	CNOT6	MAP2	RPA3	PCM1	FAM64A	TTC8	MTHFD2	TPBG	BBS2	SPDEF	FAIM	FAR1	IVNS1ABP	UBE4B	ERLIN1	RAD23A	C16orf53	POLR2I	HSPBP1	ZNF148	SLC44A1	LTBP1	FDPS	PTS
													APOPTOSIS	HAMAI_APOPTOSIS_VIA_TRAIL_UP	http://www.broadinstitute.org/gsea/msigdb/cards/HAMAI_APOPTOSIS_VIA_TRAIL_UP	ZBTB11	ITPR1	RAD18	DOCK10	SULT1C2	ANKRD32	PAPSS2	BLZF1	TAOK3	BBX	BAZ2B	PCM1	AP1AR	ASPM	EPB41L3	HLTF	NRGN	PNN	CHORDC1	RAD21	ZNF12	SNX13	CTSZ	RNF219	DMXL1	CHMP2B	UBE3A	APC	CTNND2	MGAT4A	ARHGAP11A	SACS	RPAP3	GKAP1
													APOPTOSIS	RAMJAUN_APOPTOSIS_BY_TGFB1_VIA_SMAD4_UP	http://www.broadinstitute.org/gsea/msigdb/cards/RAMJAUN_APOPTOSIS_BY_TGFB1_VIA_SMAD4_UP	BCL2L11	TNFAIP3	CD40	PDCD6IP	TGFB1	BMF	TRIB3
													APOPTOSIS	RAMJAUN_APOPTOSIS_BY_TGFB1_VIA_SMAD4_DN	http://www.broadinstitute.org/gsea/msigdb/cards/RAMJAUN_APOPTOSIS_BY_TGFB1_VIA_SMAD4_DN	TNFRSF10B	EYA2	MAPK8IP1	CASP7	EGLN3	BCL2L1	ATM	DAPK1
													APOPTOSIS	RAMJAUN_APOPTOSIS_BY_TGFB1_VIA_MAPK1_UP	http://www.broadinstitute.org/gsea/msigdb/cards/RAMJAUN_APOPTOSIS_BY_TGFB1_VIA_MAPK1_UP	HSPA1B	BCL2L11	TP53INP1	BMF	SH3GLB1	CARD10
													APOPTOSIS	RAMJAUN_APOPTOSIS_BY_TGFB1_VIA_MAPK1_DN	http://www.broadinstitute.org/gsea/msigdb/cards/RAMJAUN_APOPTOSIS_BY_TGFB1_VIA_MAPK1_DN	TRIB3	SGPL1	BID	DDIT3	E2F1	NR4A1	ATF5	EGLN3
													AUTOSIS	BUYTAERT_PHOTODYNAMIC_THERAPY_STRESS_UP	http://www.broadinstitute.org/gsea/msigdb/cards/BUYTAERT_PHOTODYNAMIC_THERAPY_STRESS_UP	TANC2	KLF3	PSPH	ZMIZ1	TJP1	TMED5	RTN2	TRIM36	RBM25	PLIN2	GSK3B	RAB40B	ELL	EP300	BAZ2B	ARID3B	SETD2	DCP1A	GTF2H1	IRF1	ARHGEF3	SMOX	TANK	COQ10B	GK	INPP5E	MEF2A	BHLHE40	HSPA6	OASL	NFIL3	BAZ2A	ARMCX3	DSE
													AUTOSIS	BUYTAERT_PHOTODYNAMIC_THERAPY_STRESS_DN	http://www.broadinstitute.org/gsea/msigdb/cards/BUYTAERT_PHOTODYNAMIC_THERAPY_STRESS_DN	SSSCA1	FEM1B	GM2A	C11orf41	YLPM1	HOPX	ST5	WDR7	BDNF	CCL2	PCSK6	CLDN11	SETMAR	E2F1	FKTN	KIAA1797	NME3	MEIS2	NASP	CALD1	DAG1	DHRS11	CENPI	SLC16A7	PCYOX1L	GPAA1	PSME3	CCDC28B	HOXB7	DEPTOR	CREBZF	INTS5	BCL2A1	ADAMTS3
													AUTOPHAGY	FUJIWARA_PARK2_HEPATOCYTE_proliferation_UP	http://www.broadinstitute.org/gsea/msigdb/cards/FUJIWARA_PARK2_HEPATOCYTE_PROLIFERATION_UP	HSPA1A	FST	SULT1E1	ABHD1	APOA4	TFB2M	CXCL1	NAT8	ASNS	APCS
													AUTOPHAGY	FUJIWARA_PARK2_HEPATOCYTE_proliferation_DN	http://www.broadinstitute.org/gsea/msigdb/cards/FUJIWARA_PARK2_HEPATOCYTE_PROLIFERATION_DN	CFD	FMO3	MFSD2A	CUX2	PTGDS	XIST	ACOT1	RTN4
													APOPTOSIS	BROCKE_APOPTOSIS_REVERSED_BY_IL6	http://www.broadinstitute.org/gsea/msigdb/cards/BROCKE_APOPTOSIS_REVERSED_BY_IL6	SOX2	STAT3	SH2D2A	HNRNPU	STAT1	SBNO2	ANAPC10	WIPI1	DUSP3	HBEGF	RCN2	MCL1	RB1	LITAF	CADPS	PTP4A3	RALA	JUNB	DPM1	MT1X	RNF13	GADD45A	FLOT1	ZFP36	IRF4	IL6ST	SLC2A3	ID3	ST3GAL6	IER2	GATM	DUSP5	SGK1	MUC1
													IMMUNOGENIC	GALINDO_IMMUNE_RESPONSE_TO_ENTEROTOXIN	http://www.broadinstitute.org/gsea/msigdb/cards/GALINDO_IMMUNE_RESPONSE_TO_ENTEROTOXIN	NFKB2	CEBPB	PTGS2	FOSL1	RREB1	CCL4	RHOB	EGR2	IER3	TNIP1	TXNIP	ODC1	ERRFI1	TNF	ACTG1	BCL2L11	CDC42EP4	PIM1	BCL2A1	PDGFB	SLFN12L	CD44	VEGFA	PLAUR	DUSP2	CD14	WDR92	CCL5	STK40	DUSP1	PHLDB1	PKM2	RAC2	CD83
													AUTOSIS	CHUANG_OXIDATIVE_STRESS_RESPONSE_DN	http://www.broadinstitute.org/gsea/msigdb/cards/CHUANG_OXIDATIVE_STRESS_RESPONSE_DN	TUBA1A	UNG	HIST1H4C	UBE2C	NAB2	CCNA2	PLK1	UTRN	CHEK1	PPP1R7	ADCY3
													AUTOSIS	KYNG_ENVIRONMENTAL_STRESS_RESPONSE_NOT_BY_4NQO_IN_OLD	http://www.broadinstitute.org/gsea/msigdb/cards/KYNG_ENVIRONMENTAL_STRESS_RESPONSE_NOT_BY_4NQO_IN_OLD	CCNL2	SLC18A2	LCK	GNPNAT1	HGF	SOX9	TAF10	FLOT1	EIF3L	TAF1C	SYK	TP53I11	NDRG1
													AUTOSIS	KYNG_ENVIRONMENTAL_STRESS_RESPONSE_NOT_BY_UV_IN_WS	http://www.broadinstitute.org/gsea/msigdb/cards/KYNG_ENVIRONMENTAL_STRESS_RESPONSE_NOT_BY_UV_IN_WS	HLA-DQA1	LCK	NDRG1	ZNF507	SOD1	ARPC1B	RHOB	SLC30A5	TP53I11	TAF1C	HGF	SOX7
													IMMUNOGENIC	LIN_TUMOR_ESCAPE_FROM_IMMUNE_ATTACK	http://www.broadinstitute.org/gsea/msigdb/cards/LIN_TUMOR_ESCAPE_FROM_IMMUNE_ATTACK	HTRA1	GJB4	AKR1C3	C14orf39	C18orf26	NPPB	MMD	KHDRBS3	CHD7	ST3GAL6	GPR149	PLA2G7	RGS16	IL2RG	TNNT2	CXCR7	NRP2	JAG1
													AUTOPHAGY	FIRESTEIN_CTNNB1_PATHWAY_AND_proliferation	http://www.broadinstitute.org/gsea/msigdb/cards/FIRESTEIN_CTNNB1_PATHWAY_AND_PROLIFERATION	MAP3K14	CSNK1G3	FOXO4	ZAK	DKC1	CSNK1E	CDK8	TAOK1	PLK4
													IRON FERROPTOSIS	LUDWICZEK_TREATING_IRON_OVERLOAD	http://www.broadinstitute.org/gsea/msigdb/cards/LUDWICZEK_TREATING_IRON_OVERLOAD	SLC40A1	TFRC	MT2A	LCN2	HPX	HAMP	CP
													APOPTOSIS	WU_APOPTOSIS_BY_CDKN1A_NOT_VIA_TP53	http://www.broadinstitute.org/gsea/msigdb/cards/WU_APOPTOSIS_BY_CDKN1A_NOT_VIA_TP53	SSPN	CYR61	ZNF629	MYBL2	CDC6	F9	HSPA1B	SPAG5	AIMP1	VEZT	CENPF	SMPD4
													IMMUNOGENIC	BRUINS_UVC_RESPONSE_VIA_TP53_GROUP_A	http://www.broadinstitute.org/gsea/msigdb/cards/BRUINS_UVC_RESPONSE_VIA_TP53_GROUP_A	PGBD5	STEAP1	LOC81691	FAM65A	ZZEF1	KRIT1	LEAP2	TM7SF4	CACNG2	RTN2	CNTNAP4	RNF208	LOC390760	P2RX1	CNTN1	DMGDH	DPEP3	LYPD2	ITGA7	SLC7A9	LAS1L	LYPD3	SNORD7	RND3	COL22A1	HSD11B2	SENP7	CMBL	ITGA9	ANKRD2	GABRG1	RAB18	IL1RL2	CAT
													IMMUNOGENIC	BRUINS_UVC_RESPONSE_LATE	http://www.broadinstitute.org/gsea/msigdb/cards/BRUINS_UVC_RESPONSE_LATE	PPIL2	MGST1	COX4NB	ATP6V1H	C20orf144	TMEM238	CREM	ATIC	SNX1	MYH6	RBL2	IL17A	PDE4B	TIMM44	DCK	BCAS2	MXRA7	ZNF777	SURF2	GATM	METAP1	LOXL2	TPM2	EPS8L2	TMEM192	CDC14B	GKAP1	GAP43	ABCG1	CMIP	SLC12A2	C11orf88	MFAP3L	HOOK2
													AUTOSIS	MIKHAYLOVA_OXIDATIVE_STRESS_RESPONSE_VIA_VHL_UP	http://www.broadinstitute.org/gsea/msigdb/cards/MIKHAYLOVA_OXIDATIVE_STRESS_RESPONSE_VIA_VHL_UP	ATP5B	CAPRIN1	DCTN2	CLIC1	EIF5A	HYOU1	VIM
													AUTOSIS	MIKHAYLOVA_OXIDATIVE_STRESS_RESPONSE_VIA_VHL_DN	http://www.broadinstitute.org/gsea/msigdb/cards/MIKHAYLOVA_OXIDATIVE_STRESS_RESPONSE_VIA_VHL_DN	HSPB1	PGAM1	AKR1B1	OAT	CALU	CTSD
[truncated: 1,747 more columns]
