# Supplementary material for: Co‐Targeting Plk1 and DNMT3a in Advanced Prostate Cancer
Source: Adv Sci (Weinh). 2021 May 29;8(13):2101458. doi: 10.1002/advs.202101458 (PMC8261504; doi:10.1002/advs.202101458)
Supplement: Supplementary file 11 — Supporting Table 8.3 [file ADVS-8-2101458-s013.xlsx]

## Sheet: S.Table 8.3 GSE21032
Supplementary Table 8.3 The pathway enrichment score (NES, Normal Enrichment Score) by tumor verse adjacent normal in GSE21032 , and cell death modes annotation under different Gleason score status.
ID	Pathway Name	GS6 (#rank)	GS7 (#rank)	GS8 (#rank)	GS9 (#rank)	Average(#rank)	Pathway Name
1	LIU_PROSTATE_CANCER_UP	1	1	18	48	17	LIU_PROSTATE_CANCER_UP	http://www.broadinstitute.org/gsea/msigdb/cards/LIU_PROSTATE_CANCER_UP	BEND4	CAMKK2	TRIM68	SOX4	PDLIM5	MTHFD2	ENTPD5	CREB3L1	GOLM1	RAB17	APRT	VSTM2L	CANT1	OR51E2	TRPM4	C9orf152	DNAH5	TMTC4	ST14	C6orf108	BCAM	FARP1	GUCY1A3	GGCT	GALNT7	CADM1	ATF6B	PCA3	TP53	AKR1A1	FBP1	TMEM161A	SRPRB	SERP1	TARP	CALR	RNF41	C10orf137	SOX9	IMPA1	SIM2
2	TOMLINS_PROSTATE_CANCER_UP	2	2	68	65	34.25	TOMLINS_PROSTATE_CANCER_UP	http://www.broadinstitute.org/gsea/msigdb/cards/TOMLINS_PROSTATE_CANCER_UP	RPL31	SLC25A6	ERG	DAPK1	GNB2L1	F2R	SND1	TRIM27	ZNF217	AMACR	PDLIM5	SEC16A	CAMKK2	EIF4A1	ZNF652	PARG	NACA	MCCC2	BICD1	MANF	DKC1	CXADR	KRT18	HSD17B4	MBOAT2	SOX4	CNPY2	BDH1	UGDH	PAICS	PPIB	ATP6V1G1	GUCY1A3	MYO6	RAB11A	EEF2	UAP1	CANX	CACNA1D	GUSB
3	CHEMNITZ_RESPONSE_TO_PROSTAGLANDIN_E2_UP	51	136	9	12	52	CHEMNITZ_RESPONSE_TO_PROSTAGLANDIN_E2_UP	http://www.broadinstitute.org/gsea/msigdb/cards/CHEMNITZ_RESPONSE_TO_PROSTAGLANDIN_E2_UP	CKS2	CDC45	PRAF2	MLF1IP	AFAP1L2	CDKN3	DGAT1	KSR1	CHAF1A	SLC16A1	RRM2	MICALL1	SMC4	CHMP7	STAMBPL1	ATAD2	PVT1	FAM69A	GEMIN5	ASMTL	SGOL2	DYSF	ASF1B	IMPAD1	TPX2	BRIP1	RFTN1	FAM64A	KIAA0101	PAICS	SNRPA	CCNB1	PRR11	NPM1	LMNB1	MZT2A	KIF3C	MKI67	FANCL	ZAK	C19orf48
4	XU_HGF_SIGNALING_NOT_VIA_AKT1_48HR_DN	69	61	36	134	75	XU_HGF_SIGNALING_NOT_VIA_AKT1_48HR_DN	http://www.broadinstitute.org/gsea/msigdb/cards/XU_HGF_SIGNALING_NOT_VIA_AKT1_48HR_DN	SRSF7	HIST2H2BE	LUC7L3	DLGAP5	PLK1	CD248	GTSE1	MAD2L1	FXYD2	IGFBP7	SRSF3	CENPF	PPM1B	KIF20A	VPS41	SCD5	WTAP	HMMR	MYH9	SPP1
5	MANALO_HYPOXIA_DN	74	112	84	43	78.25	MANALO_HYPOXIA_DN	http://www.broadinstitute.org/gsea/msigdb/cards/MANALO_HYPOXIA_DN	C20orf27	POLA2	PBK	CCNE1	TRAF3IP3	DLEU2	MAP2K3	MRPL40	RAD51	MFN2	DNA2	TUBB4B	EIF2B3	ID1	RFC2	WDR77	DKC1	POLR3G	SELRC1	MCM5	SHCBP1	ILF3	SEH1L	MCM4	PAIP1	NOL12	RPP40	C1QBP	NCAPD3	SLC25A10	SNAPC5	MCM2	CENPN	TTLL4	NIF3L1	AIMP2	UBE2S	VARS	TPX2	DHCR7	NUSAP1
6	NAKAMURA_CANCER_MICROENVIRONMENT_DN	87	82	54	96	79.75	NAKAMURA_CANCER_MICROENVIRONMENT_DN	http://www.broadinstitute.org/gsea/msigdb/cards/NAKAMURA_CANCER_MICROENVIRONMENT_DN	CDC20	RFC4	RFC5	CTH	SLC30A5	BCAT1	TCP1	AURKA	MARS	RIPK2	BUB1	ASNS	FANCI	CDC6	KIF2C	NDUFA9	HOMER2	CDCA2	IARS	PSAT1	CCNB2	SYNCRIP	TMEM48	COTL1	PA2G4	TXNRD1	PSMG1	TNS3	C15orf23	LSM4	SPAG5	DHRS3	KLHL5	SHROOM3	USP39	FAM83D	PSPH	ARTN	PTTG3P	AGPS	CARS
7	KEGG_ONE_CARBON_POOL_BY_FOLATE	4	208	45	89	86.5	KEGG_ONE_CARBON_POOL_BY_FOLATE	http://www.broadinstitute.org/gsea/msigdb/cards/KEGG_ONE_CARBON_POOL_BY_FOLATE	MTHFD2	GART	TYMS	FTCD	ALDH1L1	MTHFS	MTFMT	AMT	MTHFD2L	DHFR	SHMT1	MTHFD1L	MTHFD1	MTR	ATIC	MTHFR	SHMT2
8	GROSS_HYPOXIA_VIA_HIF1A_UP	36	5	153	164	89.5	GROSS_HYPOXIA_VIA_HIF1A_UP	http://www.broadinstitute.org/gsea/msigdb/cards/GROSS_HYPOXIA_VIA_HIF1A_UP	IMPACT	PSMB5	MAT2A	CCNH	SRSF7	TSR1	CTH	MAP3K11	LZTR1	MGAT2	RCC2	MGAT4B	CHN2	ACSL3	SCAMP4	HSF1	TAF1D	DDX21	TFRC	EXOSC1	FRZB	RRM2	SLC1A4	F2R	CCT3	NUDT3	WRB	CDC23	AMPD2	PLXNA1	PTPLAD1	CACYBP	RPL5	TRIM21	SIX4	NOP56	UBE4B	FRRS1	SLC19A1	USP46	GTF2E1
9	SCHLOSSER_MYC_TARGETS_AND_SERUM_RESPONSE_DN	7	4	81	268	90	SCHLOSSER_MYC_TARGETS_AND_SERUM_RESPONSE_DN	http://www.broadinstitute.org/gsea/msigdb/cards/SCHLOSSER_MYC_TARGETS_AND_SERUM_RESPONSE_DN	MXI1	FBL	PRNP	HSPA9	SRPK1	PAICS	FABP5	BYSL	PA2G4	AMD1	RPP40	ODC1	MYC	ADCY3	PRDX4	IRAK1	EIF1AX	CUL1	RAN	SRRM2	AKAP1	LDHA	PPAT	EBNA1BP2	RPIA	RSL1D1	PDIA5	TFDP1	DDX21	FTSJ1	C19orf2	NCL	SYNCRIP	CEBPZ	TIMM17A	BAG2	CSE1L	PRKRIR	MRPL19	DKC1	UCHL3
10	BILD_MYC_ONCOGENIC_SIGNATURE	35	11	83	258	96.75	BILD_MYC_ONCOGENIC_SIGNATURE	http://www.broadinstitute.org/gsea/msigdb/cards/BILD_MYC_ONCOGENIC_SIGNATURE	ATP2B4	EMP1	PTRH2	TUBA1A	NGFR	ADAMTS15	DGKA	C12orf66	LSG1	CIRH1A	ZBED2	UBE2D4	RABEPK	BCS1L	ACSS2	CDK4	RHBDF1	HK2	RUNX1	PFKM	AIMP2	LOC646762	ERVMER34-1	SFXN4	SLC19A1	MYBBP1A	HIST1H2AC	TGM1	ADAM8	NOLC1	FGD6	CCDC137	FGF11	CYTH2	HSPD1	PNPT1	FLJ10661	DCAF4	DHODH	TGM2	COL5A1
11	BIOCARTA_ATRBRCA_PATHWAY	79	203	13	98	98.25	BIOCARTA_ATRBRCA_PATHWAY	http://www.broadinstitute.org/gsea/msigdb/cards/BIOCARTA_ATRBRCA_PATHWAY	CHEK2	TREX1	BRCA2	MRE11A	RAD17	NBN	BRCA1	RAD9A	FANCE	CHEK1	FANCG	TP53	HUS1	RAD1	ATR	ATM	RAD51	FANCF	RAD50	FANCC	FANCD2
12	TERAMOTO_OPN_TARGETS_CLUSTER_7	6	33	224	133	99	TERAMOTO_OPN_TARGETS_CLUSTER_7	http://www.broadinstitute.org/gsea/msigdb/cards/TERAMOTO_OPN_TARGETS_CLUSTER_7	HLA-DQB1	RAPGEF6	PSPH	METTL2B	WARS	MTHFD2	RRBP1	PPP1R15A	SLC4A10	TFAP2A	S100A6	UGDH	NFATC1	NR1I3	GPT2	SPP1	PDE3B	CTH	PHGDH
13	WALLACE_PROSTATE_CANCER_UP	9	7	150	247	103.25	WALLACE_PROSTATE_CANCER_UP	http://www.broadinstitute.org/gsea/msigdb/cards/WALLACE_PROSTATE_CANCER_UP	FASN	BDH1	HPN	GDF15	DAP	PRSS8	EIF3I	UAP1	AMACR	ST14	MYC	TSTA3	LIG3	TPD52	POLD2	AHCY	PPP3CA	ODC1	SLC25A6	SOX4
14	GENTILE_UV_LOW_DOSE_UP	3	12	131	301	111.75	GENTILE_UV_LOW_DOSE_UP	http://www.broadinstitute.org/gsea/msigdb/cards/GENTILE_UV_LOW_DOSE_UP	CDKN1A	HSPA1A	RSL1D1	IL11	PPP1R8	GPRC5A	SOX4	PLK2	IFI30	BTG2	PCGF3	GTF2H4	FDXR	SAT1	HIST2H2AA3	CCDC86	EFNB1	ZNF263	TOB1	GDF15	CCNE1	PMAIP1	SYF2	SMOX	CSNK1G2	ISG15	TAP1
15	ZHAN_MULTIPLE_MYELOMA_CD2_DN	8	3	137	303	112.75	ZHAN_MULTIPLE_MYELOMA_CD2_DN	http://www.broadinstitute.org/gsea/msigdb/cards/ZHAN_MULTIPLE_MYELOMA_CD2_DN	MCC	LDHA	PRICKLE2	THEM4	JAK3	SORD	CR2	UCK2	FAM171A1	GJB2	MRPS30	USP45	PPA1	GPR37	PLA2G16	MREG	GPRC5D	FASN	HMGA1	POLR2H	AVEN	FABP5	PFKFB2	C1orf53	HN1	OSBPL3	TXN	RRAGD	BOP1	POLR3G	HK2	CHAC2	HIST1H1C	MFNG	MSRB3	POGLUT1	NFIA	TDO2	NEDD4	MB21D2	BZW2
16	BONOME_OVARIAN_CANCER_POOR_SURVIVAL_DN	41	44	167	201	113.25	BONOME_OVARIAN_CANCER_POOR_SURVIVAL_DN	http://www.broadinstitute.org/gsea/msigdb/cards/BONOME_OVARIAN_CANCER_POOR_SURVIVAL_DN	GRK6	PPAN	KRT8	HIST1H2BB	BOP1	HNRNPU	DNASE2	SS18	C10orf2	ASPSCR1	SRRT	ACOT7	LPAR2	MTAP	CLN6	HDHD3	GLT25D1	EHMT2	PAOX	PRKD3	RNF121	FCHO1
17	RHODES_CANCER_META_SIGNATURE	80	97	111	192	120	RHODES_CANCER_META_SIGNATURE	http://www.broadinstitute.org/gsea/msigdb/cards/RHODES_CANCER_META_SIGNATURE	SOX4	PSMC4	E2F5	NUP205	TRAF4	NONO	CBX3	PAFAH1B3	SNRPE	EIF4A3	NME1	PPP2R5C	TSTA3	G3BP1	RBM4	SSR1	UBE2S	FAP	PAICS	HNRNPA2B1	CANX	PLK1	TGIF1	TARS	CDKN3	TPX2	SMARCA4	SNRPF	MCM3	TOP2A	KPNA2	SSBP1	DVL3	IFNGR2	ILF2	CRIP2	KIAA0101	HSPE1	MRPL3	CCT5	PRDX4
18	OZEN_MIR125B1_TARGETS	10	31	101	347	122.25	OZEN_MIR125B1_TARGETS	http://www.broadinstitute.org/gsea/msigdb/cards/OZEN_MIR125B1_TARGETS	MKNK2	ULK3	CASC3	PLEKHA8	SEL1L	LACTB	QSOX2	SLC7A6	RNF144A	SMARCD2	CBFB	EIF4EBP1	ATXN1	TP53INP1	PPAT	SLC35A4	KCNS3	ABCC4	SAMD10	CGN	STAT3	LYPLA2	GTPBP2	SLC7A1	RLIM
19	BHATTACHARYA_EMBRYONIC_STEM_CELL	108	92	55	277	133	BHATTACHARYA_EMBRYONIC_STEM_CELL	http://www.broadinstitute.org/gsea/msigdb/cards/BHATTACHARYA_EMBRYONIC_STEM_CELL	EIF4A1	AURKB	CCNC	CDK1	EPRS	RPL6	KPNA2	SERPINH1	SSB	POU5F1	PSIP1	DDX21	PPAT	HSPA4	MAD2L2	CCT8	LRRN1	ZNF117	PHF17	ELOVL6	GAL	RPL4	IGF2BP2	CALU	KRT18	TUBB6	ZNF43	RPS24	HNRNPAB	HMGB2	PTTG1	IDH1	DTL	HDAC2	CACHD1	NANOG	GSX1	ARL5B	SRSF7	LEFTY1	NASP
20	ELVIDGE_HIF1A_AND_HIF2A_TARGETS_UP	143	73	155	187	139.5	ELVIDGE_HIF1A_AND_HIF2A_TARGETS_UP	http://www.broadinstitute.org/gsea/msigdb/cards/ELVIDGE_HIF1A_AND_HIF2A_TARGETS_UP	ADAT1	POLR3K	SOCS2	HSPA4	CCND3	SLC35B1	RPP40	TOR3A	CORO1A	ATP6V0A2	HSPH1	RRP12	KIAA0317	CCDC86	SPAG1	TAF9B	SLC29A1	SLC5A6	RET	OSTM1	C18orf8	GABBR2	WDR77	C1orf135	SLC25A44	RPP25	FLAD1	STX3	CHUK	GCH1	SLC35C1	GYG1	C14orf169	SLC24A3	CHKA	RRS1	IDH3A	SRM	ABCF2	LSG1	RFK
21	GENTILE_RESPONSE_CLUSTER_D3	75	59	67	375	144	GENTILE_RESPONSE_CLUSTER_D3	http://www.broadinstitute.org/gsea/msigdb/cards/GENTILE_RESPONSE_CLUSTER_D3	ACADM	TLK1	TNFAIP8	SSH1	RPP40	POM121	DR1	CRKL	ADNP	PLK4	NR2F6	FEN1	POLE2	KIF23	C2CD2	BRD8	SLBP	SIAH2	SCHIP1	RHOB	COIL	MCL1	ZFAND5	CDV3	RIPK1	PPP2R1B	TM4SF1	CYR61	HERPUD1	CDC6	MBD2	TUBGCP3	BNIP2	CKS2	TRIM13	GINS1	TAF11	ID3	DKK1	TTK	LSM14A
22	BANDRES_RESPONSE_TO_CARMUSTIN_WITHOUT_MGMT_48HR_UP	76	282	117	114	147.25	BANDRES_RESPONSE_TO_CARMUSTIN_WITHOUT_MGMT_48HR_UP	http://www.broadinstitute.org/gsea/msigdb/cards/BANDRES_RESPONSE_TO_CARMUSTIN_WITHOUT_MGMT_48HR_UP	SNAPC1	SLC10A1	RNASE4	GCM1	SNAPC3	LAIR1	ECM2	SNCG	BCL10	SMARCD1	SMPD2	CD80	SNRPB2	ST6GAL1	ST8SIA1	GNRHR	GDI2	ESRRA
23	DANG_REGULATED_BY_MYC_UP	151	17	157	273	149.5	DANG_REGULATED_BY_MYC_UP	http://www.broadinstitute.org/gsea/msigdb/cards/DANG_REGULATED_BY_MYC_UP	SMN1	TRAF2	SNRPD3	SREBF1	TFRC	TOP1	UBE2C	TIMM10	VARS	TIMM23B	TLE4	CLPB	TFDP1	TDP1	SURF6	UNC119	TXNRD1	SRPK1	SNRNP70	ZNF239	EFTUD2	TXN	SLC20A1	SYNGR1	SEPHS2	UMPS	UXT	TXNL4A	STAT5B	SRM	SRSF1	WDR3	SRSF2	SFXN1	TK1	ZNF532	UCHL1	SLC7A5	THRA	VDAC1	THOP1
24	FAELT_B_CLL_WITH_VH3_21_UP	103	20	414	62	149.75	FAELT_B_CLL_WITH_VH3_21_UP	http://www.broadinstitute.org/gsea/msigdb/cards/FAELT_B_CLL_WITH_VH3_21_UP	ZBTB48	KDM5C	KIAA0664	VCP	CALR	SLC25A42	SMARCD1	CNOT3	KCNAB2	POR	TYMS	GNA12	RGS10	EIF4G1	YKT6	PRKCSH	KIAA1539	SLC7A6	BCR	PRRC2A	ARHGEF1	UBTF	SAFB	PTPN7	VDAC1	PKMYT1	TOP3B	TOMM40	SRC	SBNO2	SMG5	ACTN4	ENPP2	MLH1	DVL1	TK1	SASH3	STXBP2	HMGA1	CDK16	PTPN1
25	BRACHAT_RESPONSE_TO_METHOTREXATE_UP	96	32	293	181	150.5	BRACHAT_RESPONSE_TO_METHOTREXATE_UP	http://www.broadinstitute.org/gsea/msigdb/cards/BRACHAT_RESPONSE_TO_METHOTREXATE_UP	TXNIP	C9orf116	VMP1	PVRL4	ZFP36L1	CARHSP1	TOB1	LRRC2	EMR1	LPIN1	CD53	EI24	CDKN1A	TMEM185A	BTG2	SLC7A14	PMM1	CCNG1	C9orf5	TP53INP1	MDM2	HBA1	MALAT1	ABLIM1	H2AFJ	TRAFD1
26	SCHUHMACHER_MYC_TARGETS_UP	27	10	228	344	152.25	SCHUHMACHER_MYC_TARGETS_UP	http://www.broadinstitute.org/gsea/msigdb/cards/SCHUHMACHER_MYC_TARGETS_UP	POLR2H	NAMPT	ATP1B3	RCC1	NEFH	PRDX4	CYP51A1	TMEM97	PPAT	FKBP4	MGST1	MRPL3	PYCR1	NOLC1	AK4	PRPS2	IMPDH2	TRAP1	SLC39A6	KIAA0020	RABEPK	PNO1	EXOSC7	SRPK1	LRP8	ODC1	SRM	DCUN1D4	CYCS	DHODH	RRP1B	TARBP1	DDX10	AKAP1	GRSF1	FXN	ZNF239	GPD1L	TBL3	CEBPZ	VARS
27	BOYLAN_MULTIPLE_MYELOMA_C_D_UP	30	170	234	203	159.25	BOYLAN_MULTIPLE_MYELOMA_C_D_UP	http://www.broadinstitute.org/gsea/msigdb/cards/BOYLAN_MULTIPLE_MYELOMA_C_D_UP	FCRLA	DNAJB4	LINGO3	SBK1	POT1	CRYZL1	DIEXF	TIFA	SLC16A1	SART3	CROCC	SGMS1	RBM38	ACAP2	PDS5A	BCL7A	TAF1D	OTUB2	BACH2	RPL23	AFF3	RCOR1	BCAT1	TCTE3	C21orf59	SNHG8	ESRRB	C6orf48	FUS	TPM3	AMZ1	KIF7	ATP5O	SMPD4	NT5DC2	BAMBI	FANCA	DIRAS2	PKIG	TMEM206	PRKACB
28	JUBAN_TARGETS_OF_SPI1_AND_FLI1_DN	57	21	254	315	161.75	JUBAN_TARGETS_OF_SPI1_AND_FLI1_DN	http://www.broadinstitute.org/gsea/msigdb/cards/JUBAN_TARGETS_OF_SPI1_AND_FLI1_DN	HPRT1	KCNN4	SYNCRIP	SNRPB	PUS7	NDNL2	MYC	MBD2	PDE4DIP	PLD2	PTGIR	EIF4G1	SELRC1	ASB2	SPATS2	HSPA8	IGF2	TUBB	SMARCC1	NFYA	2019-09-09	FADS2	ZFP36L2	BMPR1B	SRSF2	TNFRSF1B	ETHE1	LOC100287718	ERCC8	ARPC2	WDR4	JAG2	TRIAP1	HRC	RNASE6	HSPE1	CDK1	RAB18	DAPK2	TPI1	CA5B
29	HANSON_HRAS_SIGNALING_VIA_NFKB	13	15	233	394	163.75	HANSON_HRAS_SIGNALING_VIA_NFKB	http://www.broadinstitute.org/gsea/msigdb/cards/HANSON_HRAS_SIGNALING_VIA_NFKB	SOX5	CRISP3	COL18A1	PIP5K1A	CGREF1	KLF3	C11orf96	NPPB	PKP1	SERPINB2	ADRA2C	SELPLG	LGALS7	PVR	TSLP	ALDH1A3	CLCF1	TMOD2	ADRA2A	RNF19B	SH3RF1	STK10
30	BENPORATH_ES_1	182	139	149	195	166.25	BENPORATH_ES_1	http://www.broadinstitute.org/gsea/msigdb/cards/BENPORATH_ES_1	CSE1L	CCNB1	RABGAP1L	MDN1	CYP2S1	EPCAM	PLCB3	ITPR3	PTPN2	ETV4	ZIC3	KIFC2	TFAM	NOL11	SERBP1	RCC2	NAA15	FGFR1	LRRN1	PRDM14	RRAS2	LRIG1	TMX1	CACHD1	SRSF1	OLFM1	NUP107	AEN	GABRB3	LEFTY1	PYCR2	NOP16	MAL2	SNRPN	SNRPA	KPNA2	SMS	AMD1	ANGEL2	ST6GAL1	SYNGR3
31	YAMASHITA_LIVER_CANCER_WITH_EPCAM_UP	59	18	164	429	167.5	YAMASHITA_LIVER_CANCER_WITH_EPCAM_UP	http://www.broadinstitute.org/gsea/msigdb/cards/YAMASHITA_LIVER_CANCER_WITH_EPCAM_UP	POLR2E	CPOX	TRIM24	RPL17	DSG2	RPL6	RPL28	PEG3	AHCY	RPL7A	PHF20	OXT	DKK1	RPS10	RPLP0	MDK	MPZL2	TAF1D	HNRNPA1	C5orf13	AFP	RPL29	RPL13A	TTK	RPSA	RPL9	RPL35	SCARB2	FMOD	MRPL3	RPS7	RPS12	RPS4Y1	XK	GNPAT	TOMM20	RPL23A	SPTBN1	XPO7	RPS4X	BAMBI
32	CROONQUIST_NRAS_VS_STROMAL_STIMULATION_DN			208	142	175	CROONQUIST_NRAS_VS_STROMAL_STIMULATION_DN	http://www.broadinstitute.org/gsea/msigdb/cards/CROONQUIST_NRAS_VS_STROMAL_STIMULATION_DN	BASP1	TOX	IGFBP7	PTGER3	ACTA2	FOSB	TSC22D1	JUN	IER3	HSPB6	ID1	TPX2	MCM2	GJA1	APOBEC3C	PPP1R15A	FOXM1	CCNF	CENPA	CTGF	FSCN1	CCNB1	CDKN3	VCAN	FOS	MCM3	BCL6	AURKA	CDK1	POSTN	HIST1H2BJ	INPP5J	CENPE	ARHGAP11A	PTP4A3	RECQL4	EZH2	MKI67	SLC25A4	COL6A3	HES1
33	TURASHVILI_BREAST_CARCINOMA_DUCTAL_VS_LOBULAR_UP	44	63	427	186	180	TURASHVILI_BREAST_CARCINOMA_DUCTAL_VS_LOBULAR_UP	http://www.broadinstitute.org/gsea/msigdb/cards/TURASHVILI_BREAST_CARCINOMA_DUCTAL_VS_LOBULAR_UP	AHCTF1	CPB1	B3GALNT1	HIST1H3B	BPIFB1	LAMP2	GLCCI1	SLC1A2	ZNF678	WASIR2	CKS2	MEX3C	TTC3	DTL	S100P	FAM54A	RAB11FIP1	OSBPL10	STK4	EPB41L3	CDH1
34	HOLLEMAN_VINCRISTINE_RESISTANCE_ALL_UP	52	132	320	224	182	HOLLEMAN_VINCRISTINE_RESISTANCE_ALL_UP	http://www.broadinstitute.org/gsea/msigdb/cards/HOLLEMAN_VINCRISTINE_RESISTANCE_ALL_UP	YRDC	KPNA2	SSH1	CREB3L2	SPATA2	WIPF2	PISD	RUFY3	KDM4B	PTP4A3	LBH	KIAA0226L	TRIM24	ZNF512B	RBMS1	GNS	ABHD3	EPOR	SNRNP27	FKBP1A	ARHGAP32	CALU	PPM1B	CBFA2T3	KCNN1	DSC3	TCEB3
35	DUTERTRE_ESTRADIOL_RESPONSE_6HR_UP	125	125	158	337	186.25	DUTERTRE_ESTRADIOL_RESPONSE_6HR_UP	http://www.broadinstitute.org/gsea/msigdb/cards/DUTERTRE_ESTRADIOL_RESPONSE_6HR_UP	C14orf182	MYBL1	CXCL12	PGR	EGR3	SLC47A1	NPY1R	IL17RB	FRK	RAPGEFL1	GREB1	KRT13	SGK3	RERG	RET	CALCR	ABHD2	ISG20	AREG	CA12	HEY2	RAB31	SFXN2	GLA	DEPTOR	PKIB	TIAM1	TIPARP	CDCA7	IGFBP4	PTGES	SEC14L2	ATP6V1C2	SYTL4	TMEM164	UHRF1	CDC6	ELOVL2	SLC7A5	DNAJC12	ANXA9
36	ZHANG_TLX_TARGETS_60HR_DN	158	459	57	73	186.75	ZHANG_TLX_TARGETS_60HR_DN	http://www.broadinstitute.org/gsea/msigdb/cards/ZHANG_TLX_TARGETS_60HR_DN	PRPS1	ZMYND19	MCM10	SRSF7	SRSF3	DCTPP1	ZWILCH	SRM	KIF22	FKBP5	RFC4	DBF4	MCM5	POLR3K	DIMT1	MMS22L	NCAPG	AMD1	LSM2	FBLN2	HMMR	EME1	BRCA1	POLE2	HMGXB4	RAD51C	LMNB1	ERI1	POLD2	NTN1	C12orf10	DBT	SGOL1	DNA2	ASCL1	CCNB2	EZH2	CA3	MCM7	FEN1	RPA2
37	MELLMAN_TUT1_TARGETS_UP	85	134	316	215	187.5	MELLMAN_TUT1_TARGETS_UP	http://www.broadinstitute.org/gsea/msigdb/cards/MELLMAN_TUT1_TARGETS_UP	SLU7	RPL23	PAPOLG	TXNDC2	NFE2L2	DDX52	SNX13	SF3A2	SNX17	PTBP1	ATF6	MTHFD2L	NDUFV3	TKT	SDR42E1	MTHFD2	LARP1	SF3B14	G6PD
38	KIM_PTEN_TARGETS_UP	268	171	93	220	188	KIM_PTEN_TARGETS_UP	http://www.broadinstitute.org/gsea/msigdb/cards/KIM_PTEN_TARGETS_UP	IFI44	C12orf5	BUD31	GPM6A	RCHY1	SKAP2	GALNT10	CDKN1A	APBB2	CPA4	CLPB	PLAU	FAM162A	SLC7A11	HSPA4L	PLD1	GDF15	PLP1
39	SCHLOSSER_MYC_AND_SERUM_RESPONSE_SYNERGY	90	34	511	118	188.25	SCHLOSSER_MYC_AND_SERUM_RESPONSE_SYNERGY	http://www.broadinstitute.org/gsea/msigdb/cards/SCHLOSSER_MYC_AND_SERUM_RESPONSE_SYNERGY	RNF126	NDUFS5	METAP2	POLR2I	LARP1	MRPS12	ZNF22	SGTA	ARFIP2	DDX28	MRPL12	2019-09-11	CCDC85B	FARSA	MTA1	COG2	SMG7	ARMC6	FPGS	FAM69A	NME4	SRM	LIMK2	EIF4A1	SNRPA	FRAT2	PYCR1	TAGLN2	SCAMP3	KHSRP	TOMM40	NCLN
40	BRACHAT_RESPONSE_TO_CAMPTOTHECIN_UP	25	23	428	279	188.75	BRACHAT_RESPONSE_TO_CAMPTOTHECIN_UP	http://www.broadinstitute.org/gsea/msigdb/cards/BRACHAT_RESPONSE_TO_CAMPTOTHECIN_UP	ZFP36L1	C9orf5	TP53INP1	CDKN1A	CARHSP1	TOB1	PVRL4	TRAFD1	LRRC2	BTG2	CD53	CCNG1	NUDCD2	SLC7A14	TXNIP	EI24	LPIN1	GRB10	H2AFJ	C1R	CBS	PMM1	C9orf116	TMEM185A	ULK1	SERTAD1	TPP1	CSRNP2
41	KAMMINGA_SENESCENCE	66	39	206	447	189.5	KAMMINGA_SENESCENCE	http://www.broadinstitute.org/gsea/msigdb/cards/KAMMINGA_SENESCENCE	KYNU	HMGN1	DHRSX	NOL9	GJB5	FHIT	KIAA0895L	PSD	DAGLB	WHSC2	GNAO1	MLLT6	RABAC1	MKI67	TCEA3	KCP	CPN1	PLEKHA7	SVOP	CCAR1	ID1	QTRT1	PLEKHG2	LOC100506562	SUOX	ELAVL1	EZH2	ABHD8	ARHGAP28	LIN54	THBS4	VPS18	CLK2	ALG10	KPNB1	ARID1A	ARHGEF10L	GTF2E1	ATXN7L3B	GRP	DDX54
42	NAGY_TFTC_COMPONENTS_HUMAN	122	98	321	219	190	NAGY_TFTC_COMPONENTS_HUMAN	http://www.broadinstitute.org/gsea/msigdb/cards/NAGY_TFTC_COMPONENTS_HUMAN	TADA3	ADA	TAF5L	ATXN7	TAF9	TRRAP	TAF6	SUPT7L	CCDC101	SAP130	TAF6L	TAF5	TAF2	TAF10	SUPT3H	KAT2A	TADA2B	TAF12	TAF4
43	MAYBURD_RESPONSE_TO_L663536_UP	64	75	361	280	195	MAYBURD_RESPONSE_TO_L663536_UP	http://www.broadinstitute.org/gsea/msigdb/cards/MAYBURD_RESPONSE_TO_L663536_UP	ZNF346	SMARCA4	MED12	FAM19A2	SLC38A2	BROX	EIF2AK3	GARS	RFNG	ASXL2	USP11	ARHGAP26	SLC1A4	SEMA6B	IL1RAP	WDR19	LINC00472	YARS	ZFP41	SLC7A11	IKZF1	SGCZ	LINC00471	TRIM8	HNRNPUL1	SNX6	HDLBP	SF3A2	PLEKHG5
44	TERAO_AOX4_TARGETS_SKIN_UP	78	43	369	291	195.25	TERAO_AOX4_TARGETS_SKIN_UP	http://www.broadinstitute.org/gsea/msigdb/cards/TERAO_AOX4_TARGETS_SKIN_UP	ERC1	ATP7A	POLR3F	RPS18	MAP2	FGD1	RAD23B	ERBB2IP	LPGAT1	RTN4	VPS29	ELOVL7	DNAJC5	HIST1H2AI	SFN	TOMM40	KRIT1	SLC4A7	ANKRD26	LRRC46	PA2G4	TMC4	HIST1H2AL	RNF121	WDR45L	TMEM19	FZD10	NSUN6	SFT2D3	HMGN1	BCLAF1	SEC63	MRPL38	EFNB1	KCNH1	SMG6	METTL1	TRPC4AP
45	REACTOME_G2_M_CHECKPOINTS	91	569	76	50	196.5	REACTOME_G2_M_CHECKPOINTS	http://www.broadinstitute.org/gsea/msigdb/cards/REACTOME_G2_M_CHECKPOINTS	CDK2	DBF4	CHEK1	CHEK2	ORC6	ORC3	HUS1	MCM2	MCM3	MCM4	MCM5	MCM6	MCM7	ATM	ORC1	ORC2	ORC4	ORC5	ATR	MCM10	RAD1	RAD9A	RAD17	RFC2	RFC3	RFC4	RFC5	RPA1	RPA2	RPA3	LOC645084	LOC648152	LOC651610	LOC651921	WEE1	CDC7	CDC45	ATRIP	MCM8	CCNB1	CCNB2
46	HU_GENOTOXIC_DAMAGE_4HR	306	259	142	84	197.75	HU_GENOTOXIC_DAMAGE_4HR	http://www.broadinstitute.org/gsea/msigdb/cards/HU_GENOTOXIC_DAMAGE_4HR	NCDN	MAPRE1	ITGB7	CDT1	HMGN1	CKS2	PRC1	TIMP2	SMG5	ORC5	KIF22	CDC20	MTHFD2	FAM76B	IFNAR2	AURKA	NEK2	UCK1	KPNA2	CDC25C	JUND	ECT2	HIST1H2AB	ANLN	CUL1	ZSCAN21	TRAFD1	TNNC1	ALAS1	PTTG1	SYNCRIP	COMMD7	TCF19	BUB1	H2AFX
47	MUELLER_PLURINET	300	234	134	132	200	MUELLER_PLURINET	http://www.broadinstitute.org/gsea/msigdb/cards/MUELLER_PLURINET	NACC1	BLM	WDR33	DAZAP1	CDK1	CDC45	ZNF165	XRCC5	SMARCAD1	AIMP2	CKS1B	NANOG	ZFP42	U2AF1	CCNB2	DCTPP1	TGIF1	SUPT3H	AURKB	GEMIN7	SRSF1	PNP	SIGLEC12	POU5F1	PSMA3	RMND5B	GDF9	STXBP2	BAG6	GMPS	PCNA	NME1	POP7	RCHY1	SMARCC1	HNRNPK	PTMA	NPM1	SNRPA	MYBBP1A	CDT1
48	MENSSEN_MYC_TARGETS	167	29	175	434	201.25	MENSSEN_MYC_TARGETS	http://www.broadinstitute.org/gsea/msigdb/cards/MENSSEN_MYC_TARGETS	PHB	NCL	MRPL3	SLPI	RRP9	LDHB	METAP2	FKBP4	HSP90AA1	NME1	NPM1	ENO1	NUTF2	YWHAE	CCNB1	KAT2B	POLR2F	KIAA0664	HSPA1A	EI24	RPS19	TRAP1	MSH2	HSPE1	DNAJB1	MNT	SCARB1	HSP90AB1	HNRPDL	PFKM	HSPA9	NSF	HSPA8	DDX21	HSPH1	HERC5	RUVBL2	APEX1	HSPD1	CCT3	EPRS
49	WAMUNYOKOLI_OVARIAN_CANCER_GRADES_1_2_UP	12	6	197	603	204.5	WAMUNYOKOLI_OVARIAN_CANCER_GRADES_1_2_UP	http://www.broadinstitute.org/gsea/msigdb/cards/WAMUNYOKOLI_OVARIAN_CANCER_GRADES_1_2_UP	TMEM181	EPHB4	TOX3	PIK3R2	ETNK1	RASEF	FZD5	EPT1	NME7	SFN	ARSD	SYTL2	PDIA3	FOXQ1	STXBP5	GMDS	TSTA3	MESDC2	ITGA6	ATP5I	SGSM3	TPD52	RALA	CTBP2	SAR1B	KDELR2	EDEM3	MYO10	ECT2	GALNT4	ETFB	ELOVL6	PLS1	SLC35A3	CMPK1	SH2D4A	FDFT1	SH3BGRL2	NQO1	GALNT7	CA2
50	HOLLEMAN_ASPARAGINASE_RESISTANCE_ALL_DN	112	133	258	318	205.25	HOLLEMAN_ASPARAGINASE_RESISTANCE_ALL_DN	http://www.broadinstitute.org/gsea/msigdb/cards/HOLLEMAN_ASPARAGINASE_RESISTANCE_ALL_DN	MAPK1IP1L	ZNF318	SNRPG	RAB5C	MED28	HSPA13	MARCKS	PSME3	MAD2L1BP	CCNG2	HNRNPF	UBE2Z	C12orf35	DERL2	DEDD	MTCP1NB	CCDC109B	ARF6	CCNI	SUMO2	PPIA	ZNHIT3	RCHY1	MRPL15	ARRB2
51	PRAMOONJAGO_SOX4_TARGETS_DN	282	69	166	306	205.75	PRAMOONJAGO_SOX4_TARGETS_DN	http://www.broadinstitute.org/gsea/msigdb/cards/PRAMOONJAGO_SOX4_TARGETS_DN	ANAPC5	SKP2	GCSH	LY6E	SPINK5	DLGAP5	MOSC1	HSPA8	FAHD2A	PEBP1	ARRB2	NR2F6	MAP2K2	ADAM15	PDCD4	TMED2	PARP1	POLD1	EFEMP1	DLEU1	MLEC	TMEM97	HNRNPA0	HNRNPL	MRPS12	TMEM14A	GLUL	KCNQ2	LAMP1	CANX	CLN3	CCNB1	BIRC5	CALD1	BIN1	KIF20A	UCP2	LSM2	ATP5D	ACOT7	PTMA
52	REACTOME_METABOLISM_OF_NUCLEOTIDES	204	123	336	160	205.75	REACTOME_METABOLISM_OF_NUCLEOTIDES	http://www.broadinstitute.org/gsea/msigdb/cards/REACTOME_METABOLISM_OF_NUCLEOTIDES	ADA	PAICS	ADSSL1	ADK	CTPS	UPP2	ADSL	ADSS	ADAL	DCK	DCTD	DGUOK	DHODH	DPYD	DPYS	DTYMK	DUT	TYMP	AK1	AK2	NT5C2	GART	AK5	AMPD1	AMPD2	AMPD3	GLRX	GMPR	GPX1	GSR	GUK1	NT5C	HPRT1	APRT	IMPDH1	IMPDH2	ATIC	NME1	NME2	NME4	PNP
53	FARMER_BREAST_CANCER_CLUSTER_7	24	55	426	325	207.5	FARMER_BREAST_CANCER_CLUSTER_7	http://www.broadinstitute.org/gsea/msigdb/cards/FARMER_BREAST_CANCER_CLUSTER_7	ALDH3B2	ALCAM	FASN	IRX5	RND1	SREBF1	SLC35A3	GHR	TMEM135	DHRS2	BLVRB	AR	TRIM36	KIAA0182	SCD	ESRP2	TMEM41B	CDH1	ECI2	MSX2
54	HOLLEMAN_VINCRISTINE_RESISTANCE_ALL_DN	195	36	185	417	208.25	HOLLEMAN_VINCRISTINE_RESISTANCE_ALL_DN	http://www.broadinstitute.org/gsea/msigdb/cards/HOLLEMAN_VINCRISTINE_RESISTANCE_ALL_DN	RPL23A	CD44	RPS12	RASGRP2	SCNM1	HNRNPU	RPS15A	RPS24	LSM7	RPL10	RPL12	VIM	RPS2	TMSB10	HMGB1	RPL31	RPLP2	INTS1	ATP13A2
55	HU_GENOTOXIC_DAMAGE_24HR	200	53	335	259	211.75	HU_GENOTOXIC_DAMAGE_24HR	http://www.broadinstitute.org/gsea/msigdb/cards/HU_GENOTOXIC_DAMAGE_24HR	RPL10A	BAG3	TUBB2A	SLC7A5	DNAJA1	HMGB3	IARS	TMOD3	CDH15	GZMB	JUND	EIF4EBP1	DDR1	IMP3	HERPUD1	SNHG6	BANF1	C19orf56	RPL3	PSAT1	ATF4	SERPINB9	CASP1	BATF3	OBFC2A	H2AFX	ISG15	CD7	MTHFD2	EEF2	HIST1H2AB	ALDH18A1	NAA38	SLC1A4	EIF1B
56	SANSOM_APC_TARGETS_REQUIRE_MYC	521	89	135	109	213.5	SANSOM_APC_TARGETS_REQUIRE_MYC	http://www.broadinstitute.org/gsea/msigdb/cards/SANSOM_APC_TARGETS_REQUIRE_MYC	NRF1	CSDA	GTPBP6	NHP2	MVK	METTL2B	DRG2	QTRTD1	DUS3L	WDR34	ADAT1	BCL11A	RRP9	RPS10	HOMER1	RPS13	CITED1	FHOD1	NFS1	GIPC1	VARS	TP53RK	PHGDH	C16orf88	SIVA1	ZMYND19	CCDC94	WDR4	KAT2A	MBD3	BUB1B	C4orf43	RNASEH2C	CAD	ATMIN	QTRT1	BIVM	TIMELESS	DDAH1	PABPC4	C7orf36
57	CHARAFE_BREAST_CANCER_LUMINAL_VS_BASAL_UP	149	47	467	194	214.25	CHARAFE_BREAST_CANCER_LUMINAL_VS_BASAL_UP	http://www.broadinstitute.org/gsea/msigdb/cards/CHARAFE_BREAST_CANCER_LUMINAL_VS_BASAL_UP	PRRC2C	CHN2	HPN	FRMD4A	KIAA1211	SPDEF	KIAA0232	FUS	THSD4	TBC1D16	AR	PRR14	RND1	TNIP1	ESR1	SLC9A3R1	DKFZP586I1420	SLC44A4	ZNF84	RAB40C	USP42	MAPK9	CACNB3	C17orf62	RAB11FIP3	PRLR	NPDC1	SIDT2	CHTOP	ABHD12	ARRB1	TBC1D30	CYB561	ASTN2	CACNA1D	RHOH	SCYL3	CISH	SHANK2	HIP1R	PLCXD1
58	CHANDRAN_METASTASIS_UP	126	30	420	294	217.5	CHANDRAN_METASTASIS_UP	http://www.broadinstitute.org/gsea/msigdb/cards/CHANDRAN_METASTASIS_UP	LARP1	CDK18	PRRC1	RBBP5	HBB	2019-09-07	OGFR	C11orf80	MALAT1	RNPC3	NGF	EIF1AX	CDK2	ATXN2	SDCCAG3	MLL5	NUB1	C19orf43	PLXNA1	RAD23B	SPP1	COX19	KDM5A	MORF4L2	HES6	PVT1	MAGOHB	BPTF	NEAT1	MINA	UBE2O	LOC647979	EP400	CDKN2D	LOC646179	HIST1H3H	BASP1	CELF1	KIAA1147	DSCR8	GSK3B
59	DELPUECH_FOXO3_TARGETS_DN	123	406	123	221	218.25	DELPUECH_FOXO3_TARGETS_DN	http://www.broadinstitute.org/gsea/msigdb/cards/DELPUECH_FOXO3_TARGETS_DN	SLC1A4	PRC1	MKI67	AREG	SMC4	PYCR1	KIF22	EXOSC8	EFNB2	CEBPG	PCK2	XPOT	NUSAP1	VEGFA	AURKA	IARS	EPB41L4A-AS1	LARS	GADD45A	PFN2	UBE2C	H1F0	MTHFD2	AARS	HAX1	CENPF	FOXM1	IMPDH2	C6orf48	SLC7A1	SHMT2	APEX1	PITX2	TIAL1	NUPR1	ZWINT	DTYMK	SNORD47	NEK2	MB	CDC42EP3
60	CROONQUIST_NRAS_SIGNALING_UP	32	96	586	162	219	CROONQUIST_NRAS_SIGNALING_UP	http://www.broadinstitute.org/gsea/msigdb/cards/CROONQUIST_NRAS_SIGNALING_UP	FCER2	CYBB	LY86	GPNMB	CX3CR1	SCGB2A2	IGHM	SDCBP	CCL3	MALT1	NCF1	CCL4	RP2	ELF4	IGJ	ST8SIA4	DUSP6	GATM	TRAF3IP3	CEACAM1	SASH3	CD48	TBC1D9	GPM6B	CD86	NCF2	TUBB2A	PPAP2A	TMPRSS15	HOMER3	SNN	CCR2	CEACAM6	OSBPL1A	SV2B	NRAS	CCL5	GCNT1	MSR1	IFIT1	RNASE6
61	SHEDDEN_LUNG_CANCER_POOR_SURVIVAL_A6	245	472	74	90	220.25	SHEDDEN_LUNG_CANCER_POOR_SURVIVAL_A6	http://www.broadinstitute.org/gsea/msigdb/cards/SHEDDEN_LUNG_CANCER_POOR_SURVIVAL_A6	EIF4E2	NCAPG	CALM3	PSMA7	PLIN2	GAPDH	STC1	SSX2IP	HAT1	MYO7A	CDK1	RIPK2	THOP1	PAX8	WDHD1	TWSG1	GINS3	ADRM1	UBE2S	SLC16A3	PRMT1	ANKLE2	NOLC1	MTF2	ZNF248	LRFN4	HMGB2	SMC6	DNAJA1	ATAD2	PLOD2	PSAT1	SEC23A	KIF11	GPSM2	YEATS2	NCAPH	SEPHS1	EIF5B	AURKB	BUB1
62	WHITFIELD_CELL_CYCLE_G2_M	298	245	156	191	222.5	WHITFIELD_CELL_CYCLE_G2_M	http://www.broadinstitute.org/gsea/msigdb/cards/WHITFIELD_CELL_CYCLE_G2_M	ZNF521	HMGB3	CDC27	PRR11	TOMM34	RBM8A	RCAN1	MIS18BP1	C9orf140	WSB1	ZMYM1	TGIF1	ATXN1L	CNTROB	C15orf23	CCDC99	CKS2	IGHA1	HPS4	FOXM1	CDC25B	MKI67	QRICH1	MLLT4	RASGEF1A	LRRC17	HMMR	NEK2	GTSE1	CCDC90B	ERN2	OIT3	RNF126	SS18	NCOA5	NUF2	GAS2L3	SPAG5	C19orf76	BIRC2	GAS6
63	BIOCARTA_G2_PATHWAY	296	161	219	218	223.5	BIOCARTA_G2_PATHWAY	http://www.broadinstitute.org/gsea/msigdb/cards/BIOCARTA_G2_PATHWAY	YWHAQ	MYT1	CHEK2	EP300	BRCA1	CHEK1	WEE1	MDM2	CDKN1A	TP53	CDK1	CDKN2D	CDC34	CDC25B	CDC25C	GADD45A	CDC25A	PLK1	ATR	ATM	YWHAH	CCNB1	PRKDC	RPS6KA1
64	WONG_EMBRYONIC_STEM_CELL_CORE	351	322	85	148	226.5	WONG_EMBRYONIC_STEM_CELL_CORE	http://www.broadinstitute.org/gsea/msigdb/cards/WONG_EMBRYONIC_STEM_CELL_CORE	RPL13	RPS8	HELLS	RCN2	DLGAP5	COX4NB	POLE2	EIF3K	FGFR1	LSM4	RPS3	MRPL15	VRK1	HNRNPL	EIF4A1	KIF22	NUP107	PIPOX	HAUS1	THOC3	RFC3	NTHL1	CCNF	PPP4C	AURKB	PABPC1	HSPA14	MYBL2	FBL	CDCA7	HSPE1	MRPS30	MSH2	BUB1	CKAP2	GLDC	AK4	HMGN5	TERF1	EIF6	PSMD14
65	HESS_TARGETS_OF_HOXA9_AND_MEIS1_UP	146	115	115	538	228.5	HESS_TARGETS_OF_HOXA9_AND_MEIS1_UP	http://www.broadinstitute.org/gsea/msigdb/cards/HESS_TARGETS_OF_HOXA9_AND_MEIS1_UP	LIN28A	CSDA	HOXA9	IDE	SNRPA1	NUCB2	WEE1	TP53BP1	MCM3	ICAM2	RRS1	RHOJ	PINX1	DTYMK	KLF9	BID	MCM3AP	TRIP13	CD28	SLC26A6	NCL	HMGCR	MUC13	FABP5	PRMT1	GSTM1	RUVBL1	CLDN15	BCL7C	CEBPA	MSH2	IFRD2	IMMT	MYB	UHRF1	PDE7A	BCAT1	DUT	RUVBL2	MCM7	TFAP4
66	REACTOME_PURINE_METABOLISM	185	104	178	451	229.5	REACTOME_PURINE_METABOLISM	http://www.broadinstitute.org/gsea/msigdb/cards/REACTOME_PURINE_METABOLISM	ADA	PAICS	ADSSL1	ADK	ADSL	ADSS	ADAL	DCK	DGUOK	NT5C2	GART	AMPD1	AMPD2	AMPD3	GMPR	GPX1	NT5C	HPRT1	APRT	IMPDH1	IMPDH2	ATIC	PNP	NT5E	GMPR2	PFAS	PPAT	XDH	NT5C1A	CAT	GMPS	NT5C1B	GDA
67	REACTOME_METABOLISM_OF_VITAMINS_AND_COFACTORS	97	186	290	354	231.75	REACTOME_METABOLISM_OF_VITAMINS_AND_COFACTORS	http://www.broadinstitute.org/gsea/msigdb/cards/REACTOME_METABOLISM_OF_VITAMINS_AND_COFACTORS	NAMPT	GPHN	SLC19A2	SLC46A1	GSTO2	CYB5A	DHFR	CYB5R3	FASN	NMNAT2	QPRT	FPGS	TPK1	MOCS3	NMNAT3	MOCS1	MOCS2	MTHFD1	MTHFR	ENPP1	PANK1	ACP5	MOCOS	PNPO	NADSYN1	PANK4	RFK	PPCDC	AASDHPPT	DHFRP1	SHMT1	NMNAT1	SLC2A1	SLC2A3	NADK	SLC19A1	THTPA	PANK3	PPCS	PANK2	FLAD1
68	ODONNELL_TARGETS_OF_MYC_AND_TFRC_DN	393	493	63	7	239	ODONNELL_TARGETS_OF_MYC_AND_TFRC_DN	http://www.broadinstitute.org/gsea/msigdb/cards/ODONNELL_TARGETS_OF_MYC_AND_TFRC_DN	CCNA2	WHSC1	FAM181B	CCNB1	DEPDC1	MYBL2	DNA2	FUS	CKS1B	AURKA	MND1	FBXL21	SCD	CDC20	BIRC5	ARHGAP11A	CDK1	CHAF1A	PLK4	HELLS	C4orf46	RANBP1	TMEM107	MYNN	LRRC58	CDC6	BRCA2	POLE2	CENPF	BUB1B	G3BP1	TOX4	RAD1	AURKB	ERCC6L	SPC25	CD151	FOXM1	LIN28B	TOP2A	TFRC
69	HUANG_FOXA2_TARGETS_UP	323	164	106	368	240.25	HUANG_FOXA2_TARGETS_UP	http://www.broadinstitute.org/gsea/msigdb/cards/HUANG_FOXA2_TARGETS_UP	KCNV1	PSAT1	HPGD	TNFAIP3	TOX3	MAP2	RGS2	EGR4	C5	LHFP	DCAF17	FN1	CXCR7	SPAG1	GLUL	CPM	PAX5	PLEKHA1	FST	RELB	MAFF	TUBB2B	CHAC1	F2R	CLIP4	PCK2	KAT2B	JAG1	MCTP1	TLE4	ASNS	ZNF643	TFPI2	NRG1	CBLB	SLC7A11	HLCS	CADPS2	ENPP1	HOMER1	LAMP3
70	KYNG_ENVIRONMENTAL_STRESS_RESPONSE_NOT_BY_GAMMA_IN_OLD	202	258	370	136	241.5	KYNG_ENVIRONMENTAL_STRESS_RESPONSE_NOT_BY_GAMMA_IN_OLD	http://www.broadinstitute.org/gsea/msigdb/cards/KYNG_ENVIRONMENTAL_STRESS_RESPONSE_NOT_BY_GAMMA_IN_OLD	PDCD5	RHOD	CNKSR1	CEPT1	NDRG1	PRSS23	GABBR1	HLA-DQA1	GNPNAT1	ZNF507	TP53I11	SGCB	HGF	ITGB8	GLRX	AP3B2	TAF10	CTCF	ZFP36L1	CTNND1	LCK	FUT4	KIAA0146	FLOT1	CCNL2	SLC30A5	EIF3L	TAF1C	SGPL1	RHOB	SOX7
71	QI_PLASMACYTOMA_DN	14	24	229	710	244.25	QI_PLASMACYTOMA_DN	http://www.broadinstitute.org/gsea/msigdb/cards/QI_PLASMACYTOMA_DN	LAMC2	UCHL5	COL5A2	EPAS1	ICK	LBP	MFAP2	SND1	PARK7	RABGGTA	TRIP6	RGSL1	CSNK1E	ITGB5	TIMP1	CLIP1	DYNC2H1	P4HB	MMP2	STAT2	PPP2R5A	EIF4A1	PSMB3	PVR	KRT32	ETV4	USF1	CALU	FIGLA	EPCAM	FARP2	SLPI	UBE2T	TBRG4	CCL11	BLNK	RNF25	PRMT7	IGFBP3	CHST1	ST14
72	BIOCARTA_CASPASE_PATHWAY	337	263	183	217	250	BIOCARTA_CASPASE_PATHWAY	http://www.broadinstitute.org/gsea/msigdb/cards/BIOCARTA_CASPASE_PATHWAY	CASP10	CASP9	CASP8	CASP7	BIRC2	APAF1	CASP4	BIRC3	XIAP	CASP6	CASP1	LMNA	CASP3	LMNB1	CASP2	PRF1	DFFA	CYCS	DFFB	GZMB	ARHGDIB	LMNB2	PARP1
73	MITSIADES_RESPONSE_TO_APLIDIN_DN	162	494	113	233	250.5	MITSIADES_RESPONSE_TO_APLIDIN_DN	http://www.broadinstitute.org/gsea/msigdb/cards/MITSIADES_RESPONSE_TO_APLIDIN_DN	DDX46	TMEM97	TACC3	SUPT16H	WDR76	C19orf2	ZWINT	TIPIN	CSE1L	SNRPA	SLK	FAM20B	NUSAP1	DLGAP5	PRKCA	HNRNPAB	MKI67	NOTCH2	ATP13A3	2019-09-09	TUBA3C	MCAM	TTC3	FAM120A	EPRS	PDS5A	KCTD12	ERCC6L	CCNA2	ECT2	ANKRD10	NGLY1	MYBL2	GPI	GNB1	DERL1	PRKDC	CDCA8	EDA	PPP1R16B	CCNE1
74	PID_NEPHRIN_NEPH1_PATHWAY	283	26	474	223	251.5	PID_NEPHRIN_NEPH1_PATHWAY	http://www.broadinstitute.org/gsea/msigdb/cards/PID_NEPHRIN_NEPH1_PATHWAY	AKT1	PIK3R1	KIRREL	NCK1	RAC1	TRPC6	PRKCI	NPHS1	PARD6A	PIK3CD	PIK3R3	FYN	NPHS2	MAP2K4	F2RL2	PIK3CB	WASL	GRB2	TJP1	BAD	JUN	NCK2	CD2AP	MAPK8	PIK3CA	ARRB2	PIK3R2	PLCG1	PRKCZ	MAPK10	MAPK9
75	ANDERSEN_LIVER_CANCER_KRT19_UP	160	41	262	551	253.5	ANDERSEN_LIVER_CANCER_KRT19_UP	http://www.broadinstitute.org/gsea/msigdb/cards/ANDERSEN_LIVER_CANCER_KRT19_UP	EPCAM	MMP12	CTSL2	RPL9	ARHGAP18	RPL10A	RPL27A	RPS17	RPS3A	RPS18	NCF2	RPL35A	NOP58	CCT2	TES	YWHAQ	ZNRD1	IP6K2	CHKB	RPL13A	RPIA	NAP1L1	DYNLT1	CBX3	CSTB	CALM2	RPS12	KHDRBS1	ZDHHC7	APEX1	RPS25	RPP21	RPS14	ZSWIM1	RPL3
76	BOYAULT_LIVER_CANCER_SUBCLASS_G123_UP	407	107	110	393	254.25	BOYAULT_LIVER_CANCER_SUBCLASS_G123_UP	http://www.broadinstitute.org/gsea/msigdb/cards/BOYAULT_LIVER_CANCER_SUBCLASS_G123_UP	HAT1	TUFT1	PRKCI	CPD	CD24	CCNB2	CPSF6	ISG20L2	RFC4	CAPRIN1	POGK	SNRPD1	SAC3D1	PRKDC	CACYBP	CKAP4	LARP4B	KPNA2	SNRPB	MRPL9	ATAD2	MAP4K3	PLCB1	FABP5	SHC1	BARD1	ACLY	SMC4	TMPO	ENAH	PNMA1	CCT3	PEG10	CBX1	DUSP12	PON2	NT5DC2	VIL1	KIF20A	SGCE	GINS1
77	YAO_TEMPORAL_RESPONSE_TO_PROGESTERONE_CLUSTER_11	43	8	154	830	258.75	YAO_TEMPORAL_RESPONSE_TO_PROGESTERONE_CLUSTER_11	http://www.broadinstitute.org/gsea/msigdb/cards/YAO_TEMPORAL_RESPONSE_TO_PROGESTERONE_CLUSTER_11	PDIA6	IPO7	TARS	C11orf9	NOP56	SRSF3	TMEM9B	AARS	TNFRSF21	CAD	OLFM1	MRTO4	EPB41	NOP58	HNRPLL	SRRT	DHCR24	GMPPB	BMS1	LTV1	SELS	STRAP	CDO1	2019-09-04	KRAS	HIF1A	ADH5	GNL3	NUDT19	MKI67IP	FAM65B	NUCB2	ACTL6A	CIRH1A	GALM	ABCE1	TIMM8A	CLCN5	PLA2G10	IGF1	MAK16
78	WELCSH_BRCA1_TARGETS_DN	77	28	541	395	260.25	WELCSH_BRCA1_TARGETS_DN	http://www.broadinstitute.org/gsea/msigdb/cards/WELCSH_BRCA1_TARGETS_DN	NUP188	SLC39A7	PRKACA	SOX4	H1FX	SLC7A5	SF3A3	CHAF1A	UBAP2L	BOP1	EIF4H	NARS	GALK1	SRM	RPIA	EIF4G1	HIST1H4C	SMARCA4	NUP214	NMT1	PPAT	CLTA	DDX10	HK1	PIEZO1	RCC1	DNTTIP2	KAT2A	SMAD6	PPM1F	RRP1B	SKIV2L	CKAP4	NDRG1	SLC6A8	PSMD1	APEX1	PRRC2A	DDT	CCDC85B	PKN1
79	HU_GENOTOXIN_ACTION_DIRECT_VS_INDIRECT_24HR	257	138	204	444	260.75	HU_GENOTOXIN_ACTION_DIRECT_VS_INDIRECT_24HR	http://www.broadinstitute.org/gsea/msigdb/cards/HU_GENOTOXIN_ACTION_DIRECT_VS_INDIRECT_24HR	PTMA	HNRNPUL2	DNAJB6	HSPB11	LEF1	MTDH	ANKRD57	ATP5C1	TINF2	HDAC6	SYNCRIP	UBE2E1	HLA-B	HIST1H2BC	GLRX3	NUS1	CCT3	TCEA1	NCL	RDBP	CREB3L1	MST1	C4A	YPEL3	EMP3	TNFRSF18	SLC50A1	STRN	HS1BP3	MIF4GD	C7orf70	NUBP1	TOMM34	FASTK	UBXN11	PTP4A1	API5	INCENP	KRT4	RB1	PSMA2
80	KEGG_GLYCOSAMINOGLYCAN_DEGRADATION	174	298	277	297	261.5	KEGG_GLYCOSAMINOGLYCAN_DEGRADATION	http://www.broadinstitute.org/gsea/msigdb/cards/KEGG_GLYCOSAMINOGLYCAN_DEGRADATION	HS3ST3A1	HPSE	HPSE2	GLB1	GUSB	HYAL3	GNS	HYAL4	HYAL1	HYAL2	SPAM1	HGSNAT	GALNS	IDUA	HS3ST3B1	SGSH	HEXB	NAGLU	HEXA	IDS	ARSB
81	PID_ATR_PATHWAY	326	621	27	76	262.5	PID_ATR_PATHWAY	http://www.broadinstitute.org/gsea/msigdb/cards/PID_ATR_PATHWAY	HUS1	SSPO	CDC25C	FBXW11	MCM7	PPP2R1A	RPA2	CLSPN	CDC6	ATRIP	RAD17	FANCD2	RFC5	MCM2	MDM2	YWHAZ	SMARCAL1	RAD9A	CDC25A	RPA1	TIMELESS	PLK1	RFC3	YWHAB	TOPBP1	NBN	PPP2R2B	CDK2	RAD51	ATR	RAD1	RFC4	BRCA2	CHEK1	CCNA2	PPP2CA	TIPIN	RFC2	CEP164
82	CUI_GLUCOSE_DEPRIVATION	42	146	191	676	263.75	CUI_GLUCOSE_DEPRIVATION	http://www.broadinstitute.org/gsea/msigdb/cards/CUI_GLUCOSE_DEPRIVATION	PIGA	RRM2	ZAP70	CXCL2	FKBP2	CALR	PDIA4	FUT1	ART3	SEPHS2	PRAME	SARS	KIF5C	ASNS	PYCR1	DNAJC3	GADD45A	RELB	TXNRD1	CDK1	KDELR2	ANLN	SGK3	PRKCZ	NDUFB3	NEU1	TXNIP	SLC35B1	KCNF1	EIF2AK3	DDIT4	SEMG1	PDIA6	PPEF2	TRPS1	GFAP	CLGN	DNAJB11	B3GNT6	CANX	TFRC
83	KYNG_ENVIRONMENTAL_STRESS_RESPONSE_NOT_BY_4NQO_IN_WS	60	110	291	594	263.75	KYNG_ENVIRONMENTAL_STRESS_RESPONSE_NOT_BY_4NQO_IN_WS	http://www.broadinstitute.org/gsea/msigdb/cards/KYNG_ENVIRONMENTAL_STRESS_RESPONSE_NOT_BY_4NQO_IN_WS	ITGB8	ARPC1B	SGPL1	PDCD5	SOX7	ZNF507	HNRNPA2B1	CTNND1	ATP5I	LCK	SLC30A5	KIAA0146	USP1	PRDX4	NDRG1	UGCG	HGF	HSD17B10	TAF10	SOCS4	CEPT1	FLOT1	SYK	TP53I11	CTGF	SOX9	GALNT2	COL17A1	GNPNAT1	CNKSR1	HLA-DQA1	CTCF	FUT4	SGCB	HNRNPC	TXNRD2	TAF1C	NCOR1	GABBR1	RHOB
84	BROWN_MYELOID_CELL_DEVELOPMENT_DN	18	22	318	701	264.75	BROWN_MYELOID_CELL_DEVELOPMENT_DN	http://www.broadinstitute.org/gsea/msigdb/cards/BROWN_MYELOID_CELL_DEVELOPMENT_DN	GATA2	GTPBP4	KIAA0748	FUT8	NRGN	C21orf62	EIF4E	RGS5	NOLC1	NRIP1	SYTL3	FUT7	SRSF7	AASDHPPT	TF	SSR3	NARS	ANKRD10	CALR	SMARCC1	NPL	FAM65A	TXK	SPNS2	PDIA5	TMTC2	P2RY10	NCL	MSH2	IFITM3	EPB41L4A-AS1	SHMT2	RAB27B	HLA-DQA1	TNFSF11	EMX2	TASP1	FKBP4	RCOR2	LAMA5	SPINT2
85	MMS_MOUSE_LYMPH_HIGH_4HRS_UP	210	162	273	419	266	MMS_MOUSE_LYMPH_HIGH_4HRS_UP	http://www.broadinstitute.org/gsea/msigdb/cards/MMS_MOUSE_LYMPH_HIGH_4HRS_UP	EIF1AY	RBBP6	NQO1	RCN2	MARK2	LYPLA1	RBBP7	ACTG1	UBA3	PRKAR1A	HMGB3	PGRMC1	PTDSS1	GAS5	RAB18	EIF4A2	CXCR4	SP3	CCRN4L	DCK	ATP6V1A	PSMA3	TXNRD1	HNRPDL	FEN1	CDC6	VBP1	VPS4B	RRM2	PELI1	SPIN1	SNORD22	PLK4	CYB5A	XBP1	LMO4
86	TOYOTA_TARGETS_OF_MIR34B_AND_MIR34C	291	446	174	156	266.75	TOYOTA_TARGETS_OF_MIR34B_AND_MIR34C	http://www.broadinstitute.org/gsea/msigdb/cards/TOYOTA_TARGETS_OF_MIR34B_AND_MIR34C	PHLDB2	DNA2	STRBP	AFG3L2	IQCC	POLD3	TNFRSF21	C2CD2	MED28	TUBGCP3	RAN	RAB3D	RRM2	XPO5	MRRF	XPO6	FLJ36840	WBSCR16	RPIA	BGLAP	ANAPC7	ZMYND19	RAVER2	RNASEH1	DPY19L1P1	USP14	CCT6P1	SRSF10	ZNF544	RAD54L2	CDC25A	TSEN54	C1orf21	C6orf89	RFC3	TSR2	BDNF	B4GALT3	METTL15	FAM81A	DIDO1
87	DANG_MYC_TARGETS_UP	148	60	305	570	270.75	DANG_MYC_TARGETS_UP	http://www.broadinstitute.org/gsea/msigdb/cards/DANG_MYC_TARGETS_UP	EIF3C	MRTO4	RPS20	TP53	RPP30	SRSF7	SURF6	NBN	UXT	RPL13	NUP155	PPAT	PYCR1	CDC25C	HMGA1	CCNB1	RPS16	CCND2	UCHL1	SRM	HNRNPA1	CAD	TOMM22	PPIA	POLD2	CSDA	CCKBR	ODC1	SLC25A3	EIF4A1	CDC25A	MTHFD1	RPS6KA2	CSTB	PHB	LDHA	RPL3	DDX18	NCL	UPRT	TXN
88	SHAFFER_IRF4_TARGETS_IN_ACTIVATED_DENDRITIC_CELL	40	100	399	546	271.25	SHAFFER_IRF4_TARGETS_IN_ACTIVATED_DENDRITIC_CELL	http://www.broadinstitute.org/gsea/msigdb/cards/SHAFFER_IRF4_TARGETS_IN_ACTIVATED_DENDRITIC_CELL	FKBP11	CASP3	TNFAIP3	UAP1	SSR1	BMI1	IRF4	ATRX	WHSC1	UCK2	FHL1	E2F5	ANKZF1	PAICS	HIVEP2	DDHD2	GNG7	PIM2	PDS5A	UNG	MNAT1	TNFRSF17	AURKA	CDT1	TAF9B	CAV1	HSP90B1	PRDM1	DUSP5	MSMO1	MYB	TRAM1	TXNDC5	PRR7	SUB1	ELL2	TCERG1	ST6GAL1	PDIA4	CD38	SIRT3
89	LAU_APOPTOSIS_CDKN2A_UP	219	166	159	542	271.5	LAU_APOPTOSIS_CDKN2A_UP	http://www.broadinstitute.org/gsea/msigdb/cards/LAU_APOPTOSIS_CDKN2A_UP	CASP8	APAF1	RHOB	BAG5	TNFAIP3	CYCS	TRAF4	TNFRSF10B	CASP1	GMNN	DAP	GADD45A	PCNA	TNFRSF12A	BCLAF1	CFLAR	SIAH1	TNFSF9	MYBL2	PAK2	NFKBIA	PDCD6IP	PDCD4	CIZ1	MYC	BNIP3	TP53BP2	PAK4	PAWR	BCL2L11	PDCD6	BRCA1	TRAF3	BCL2L1	RAD21	FAS	FADD	MYCBP	TNFRSF10D	CASP2	CARD10
90	HUANG_DASATINIB_RESISTANCE_DN	169	93	366	461	272.25	HUANG_DASATINIB_RESISTANCE_DN	http://www.broadinstitute.org/gsea/msigdb/cards/HUANG_DASATINIB_RESISTANCE_DN	EMP2	SLC35A1	PREX1	ABCA3	SPIN1	UBL3	SLC25A15	CDC42SE1	MEGF9	PDCD4	CHRM1	CYB561	SLC1A2	CRNKL1	LUC7L3	TBC1D30	SORBS2	PLCH1	ACSL3	ISOC1	ABHD11	CHPT1	TPD52	TFF1	EPS15L1	CLN3	CALM1	EPB41L5	LOC641298	YME1L1	C17orf28	TRIM13	CREB3L4	BBIP1	KIAA1324	SCARB1	DEGS2	STARD10	TOB1	MAPT	GREB1
91	POMEROY_MEDULLOBLASTOMA_PROGNOSIS_DN	234	95	182	582	273.25	POMEROY_MEDULLOBLASTOMA_PROGNOSIS_DN	http://www.broadinstitute.org/gsea/msigdb/cards/POMEROY_MEDULLOBLASTOMA_PROGNOSIS_DN	SLC29A1	RPS25	MYBL2	FGFR3	CENPF	HMGA1	DAG1	CRIP1	BYSL	ERP29	RPS19	TKT	CDC25B	NME4	RPL29	LDHB	CAD	RPL10A	BARD1	SRI	E2F5	ENO1	RPS18	GABRG2	RPL7A	B4GALT1	RPL27A	ATIC	RPL35A	TRAP1	SNRPA1	IFRD1	SNRPD2	UCHL1	UBE2D3	CBX5	RPS8	COX8A	NCAPD2	RPS10	RPL11
92	XU_CREBBP_TARGETS_UP	301	86	243	469	274.75	XU_CREBBP_TARGETS_UP	http://www.broadinstitute.org/gsea/msigdb/cards/XU_CREBBP_TARGETS_UP	RAD1	RCN1	PRMT1	NVL	THA1P	LMBR1L	MCM2	PPAN	LRG1	TSTA3	LRRN1	GBP7	HLTF	ADSL	TMEM159	ALG3	GNL3	HMOX1	KTN1	LGMN	PKM2	NME4	S100A6	PROM1	XPOT	RRP1B
93	KARLSSON_TGFB1_TARGETS_UP	34	19	125	935	278.25	KARLSSON_TGFB1_TARGETS_UP	http://www.broadinstitute.org/gsea/msigdb/cards/KARLSSON_TGFB1_TARGETS_UP	CD44	MYBBP1A	C6orf48	RRM2	CDC34	EIF3B	ABCE1	EIF5	EIF3A	PPRC1	NOLC1	MSN	BAG2	PTK2	TNFRSF12A	ZC3H15	PELO	SLTM	LMLN	GEMIN6	LRP8	KPNB1	C6orf115	CHD3	MMP14	RPF2	GTPBP4	ESD	WDR77	COQ10B	PPP1R2P1	LYAR	IPO5	SLC8A1	DPY19L1	SLC25A6	CCT2	GARS	C16orf89	HSPH1	HSPE1
94	GROSS_HYPOXIA_VIA_ELK3_AND_HIF1A_DN	741	122	138	112	278.25	GROSS_HYPOXIA_VIA_ELK3_AND_HIF1A_DN	http://www.broadinstitute.org/gsea/msigdb/cards/GROSS_HYPOXIA_VIA_ELK3_AND_HIF1A_DN	MGAT4B	MAT2A	UBE2C	SGOL1	CCNB1	DUSP7	ELOVL6	RAD1	F2R	IL18	SIGMAR1	EXO1	IRGM	CCND1	CDK2AP1	TBC1D1	AGRN	SETD7	MYH9	CHN2	TNS1	MMP8	LPCAT1	PYCR2	HOXB7	AKAP8	DIDO1	IFNGR2	RXRA	SSBP3	LGALS3BP	GNA11	CACNA1H	TMEM176A	H6PD	CACYBP	TOPBP1	SRSF10	PTPLAD1	IFIT1	GART
95	UDAYAKUMAR_MED1_TARGETS_UP	147	79	297	591	278.5	UDAYAKUMAR_MED1_TARGETS_UP	http://www.broadinstitute.org/gsea/msigdb/cards/UDAYAKUMAR_MED1_TARGETS_UP	MBNL1	UBR5	RYK	BOP1	TSPAN4	SLC29A1	ZMYND11	LARP4	TSFM	EIF3A	LRRC14	C21orf33	DDHD2	POLR3G	CCNJ	AIMP2	FDX1	SF3A2	DARS	TROVE2	C17orf70	LBR	CHPT1	ASPH	PHB	EDF1	SRGN	DTYMK	NIT2	PTPRF	ME2	ECEL1	PAWR	PFKL	RDH11	SLC16A3	SSX2IP	DCP2	TMED7	NF1	MAD1L1
96	MURAKAMI_UV_RESPONSE_6HR_UP	104	231	283	512	282.5	MURAKAMI_UV_RESPONSE_6HR_UP	http://www.broadinstitute.org/gsea/msigdb/cards/MURAKAMI_UV_RESPONSE_6HR_UP	DSG1	RND3	RAC1	EVPL	TIMP1	TRAIP	TRIP6	CASP4	GADD45A	PRODH	KRT6B	TNFRSF10A	PTPRF	HOXD3	PLAT	CDC37	CD9	CASP10	CDKN1A	2019-09-02	PFDN5	ERCC1	2019-09-07	ARHGDIA	TRAF3	NME2	CYTH2	CASP6	MAPK6	KRT1	MCL1	PGF	DAPK1	MAPK14	XRCC1	DSP	NME1
97	ZHAN_MULTIPLE_MYELOMA_LB_UP	290	38	613	189	282.5	ZHAN_MULTIPLE_MYELOMA_LB_UP	http://www.broadinstitute.org/gsea/msigdb/cards/ZHAN_MULTIPLE_MYELOMA_LB_UP	PARP15	PLXNA1	PHACTR3	BOC	FLNB	MAP4K3	IZUMO4	C1orf226	ADAM22	RASGRP1	P2RX5	LOC338620	PPP1R14A	USP53	PLEKHA7	COL9A2	KCNJ11	CGREF1	NTHL1	SMAP2	PLS1	LOC283454	FLJ30901	BIK	CYBRD1	COPZ2	ARID5B	NAMPT	MAST4	LYPD6B	MBD2	RELL1	CACNB3	LOC100505875	PECAM1	CFLAR	ARNT2	EDN1	SRGAP2P1	SLC39A6	PCGF5
98	TONG_INTERACT_WITH_PTTG1	231	197	181	532	285.25	TONG_INTERACT_WITH_PTTG1	http://www.broadinstitute.org/gsea/msigdb/cards/TONG_INTERACT_WITH_PTTG1	RPL31	EIF2S2	TBPL1	WIBG	CDC42SE1	RPS26	PTRH1	ARL6IP4	ABT1	FGF13	ATAT1	PLK3	PPFIBP2	APOBEC3F	CNP	ADAP2	RSL24D1	RPS15	AIFM3	RNPC3	IER3	TRIM41	AURKA	HMGN2	GSTM3	C7orf50	MTG1	PHF11	FAM64A	RPL41	KIAA1191	TMEM237	CTNND1	CCDC149	AEBP2	C18orf56	PUS7L	WDR5	NHP2	PDE6H	ATP5O
99	SWEET_KRAS_ONCOGENIC_SIGNATURE	117	51	212	763	285.75	SWEET_KRAS_ONCOGENIC_SIGNATURE	http://www.broadinstitute.org/gsea/msigdb/cards/SWEET_KRAS_ONCOGENIC_SIGNATURE	TROVE2	LGALS3	HNRNPA1	AXIN1	SLC12A2	RPL6	MRC1	CCND1	NPR2	CEACAM1	ID2	PLIN2	CDKN1A	CD68	RPL14	PAFAH1B3	ITGAM	KRT18	CITED2	LAMC1	PHLDA1	SIRPA	MANF	SND1	SHC1	EIF3E	PDK3	PON2	RPS2	RPL3	GLRX	MYH7	GNB2L1	KDELR1	FEZ2	TANK	TNNT1	BTG1	MYCN	CSF2	PCBD1
100	REACTOME_MITOCHONDRIAL_TRNA_AMINOACYLATION	517	124	165	341	286.75	REACTOME_MITOCHONDRIAL_TRNA_AMINOACYLATION	http://www.broadinstitute.org/gsea/msigdb/cards/REACTOME_MITOCHONDRIAL_TRNA_AMINOACYLATION	WARS2	FARS2	EARS2	LARS2	HARS2	PARS2	GARS	PPA2	KARS	YARS2	SARS2	DARS2	IARS2	RARS2	VARS2	AARS2	QARS	CARS2	NARS2	TARS2	MARS2
101	BILANGES_RAPAMYCIN_SENSITIVE_VIA_TSC1_AND_TSC2	241	101	294	517	288.25	BILANGES_RAPAMYCIN_SENSITIVE_VIA_TSC1_AND_TSC2	http://www.broadinstitute.org/gsea/msigdb/cards/BILANGES_RAPAMYCIN_SENSITIVE_VIA_TSC1_AND_TSC2	SLC25A3	NUDT21	IGBP1	TUBB2A	CCT2	PRDX3	POLR1C	SERPINB6	KDELR1	SLC25A5	IMPDH2	BRI3BP	TUBB4A	HNRNPA1	ACBD6	TSPAN15	MRPL30	HSPB11	RPS20	NOL3	RPS28	RPL31	TCP1	BGN	NAP1L1	CCT4	TOMM20	ZNF496	AIMP1	EIF2S3	CS	BTF3	UQCRFS1	GAPDHS	PPIB	RPL10A	RPL36AL	BCS1L	RPL36	SLC25A17	TUBB
102	BROWNE_HCMV_INFECTION_8HR_UP	106	192	550	310	289.5	BROWNE_HCMV_INFECTION_8HR_UP	http://www.broadinstitute.org/gsea/msigdb/cards/BROWNE_HCMV_INFECTION_8HR_UP	FOS	ERF	ICAM1	APOE	MARK2	WASL	PTPN21	TGFBR1	RSL1D1	ABCC5	SFPQ	AKAP8L	ISG20	HSPA1A	PLCL1	SNHG3	RARRES3	IRF4	CALM1	RAP2A	GRIA1	C1orf63	CRKL	RB1	RBBP5	NR4A3	FGF18	GNB3	PTPN11	ZNF264	DLG1	GNA13	CDR2	DNAJA1	SEC24A	SPOCK1	TFRC	LYZ	WT1-AS	KITLG	IGFBP2
103	SHIPP_DLBCL_VS_FOLLICULAR_LYMPHOMA_UP	433	369	195	168	291.25	SHIPP_DLBCL_VS_FOLLICULAR_LYMPHOMA_UP	http://www.broadinstitute.org/gsea/msigdb/cards/SHIPP_DLBCL_VS_FOLLICULAR_LYMPHOMA_UP	TFRC	CTSD	CCT5	THOP1	P4HB	ATIC	PSME2	PRDX1	SLC29A1	EXOSC7	SNRPB	GM2A	BCL2A1	IDH2	IFI30	PLOD1	CENPA	MELK	IMPDH2	SAT1	KPNA2	PKM2	ENO1	PFKP	CCNB1	TRAP1	HSP90AB1	DLGAP5	MTHFD2	CLTA	SLC1A5	HSPD1	LDHA	HCK	CCT3	MCM7	PGAM1	PSMC1	ALDOA	MIF	HSP90AA1
104	NIELSEN_SYNOVIAL_SARCOMA_UP	809	126	152	81	292	NIELSEN_SYNOVIAL_SARCOMA_UP	http://www.broadinstitute.org/gsea/msigdb/cards/NIELSEN_SYNOVIAL_SARCOMA_UP	COL9A2	COL2A1	CPA3	VEZF1	MFSD3	APBA2	RGS6	ENC1	TLE3	ZIC2	PRAME	ECEL1	KCNQ2	KIF1A	OLFM1	TGFB2	NPTX2	RTN4R
105	JIANG_HYPOXIA_CANCER	191	276	472	246	296.25	JIANG_HYPOXIA_CANCER	http://www.broadinstitute.org/gsea/msigdb/cards/JIANG_HYPOXIA_CANCER	IGFBP5	RALGDS	UFM1	AGTRAP	SUMO1	CAV2	TFAM	NCAPG2	ATP6V1G1	ARPC5	C18orf55	KIF4A	EBPL	HMG20B	ATP1B1	TTLL3	SERP1	KDELR2	LIN28B	PER3	ANAPC16	UBE2I	BRD9	PPME1	TRAPPC1	HSPA12B	FN1	HNRNPA0	UBL7	TMSB4X	HIST1H2AC	ARPC3	MRTO4	GOT2	PDZK1	SQRDL	ATP6V1A	PVT1	YIPF5	RPL22	HAX1
106	LI_WILMS_TUMOR_ANAPLASTIC_UP	616	476	30	71	298.25	LI_WILMS_TUMOR_ANAPLASTIC_UP	http://www.broadinstitute.org/gsea/msigdb/cards/LI_WILMS_TUMOR_ANAPLASTIC_UP	TTK	PCGF3	RAD54L	RFC3	G3BP2	MKI67	KIF2C	CDCA3	CCNA1	NUSAP1	HAT1	KPNB1	CDK1	CENPA	CENPF	RFC4	NCAPH	KPNA2	HTT
107	TONKS_TARGETS_OF_RUNX1_RUNX1T1_FUSION_MONOCYTE_UP	171	121	282	624	299.5	TONKS_TARGETS_OF_RUNX1_RUNX1T1_FUSION_MONOCYTE_UP	http://www.broadinstitute.org/gsea/msigdb/cards/TONKS_TARGETS_OF_RUNX1_RUNX1T1_FUSION_MONOCYTE_UP	MYOF	DKC1	MRPS35	FABP3	UBA5	AKR1C3	TM4SF1	RMND5A	CKB	MT2A	IFI44	UNG	PHLDA1	OAS1	EBNA1BP2	ATP1B3	PDGFA	CTDSPL	G0S2	HGF	ARG2	GLRX3	HSPB1	MYBBP1A	TRIP6	SLC5A3	MMP10	ST6GAL1	CBS	FARP1	C11orf9	DLAT	OLR1	NME1	NPM1	CDC123	C11orf95	GTPBP4	NR2F6	SORD	ANKRD40
108	STAMBOLSKY_BOUND_BY_MUTATED_TP53	664	118	172	245	299.75	STAMBOLSKY_BOUND_BY_MUTATED_TP53	http://www.broadinstitute.org/gsea/msigdb/cards/STAMBOLSKY_BOUND_BY_MUTATED_TP53	PCDHA7	TUBA1C	LIG1	MARK2	MKL2	SKP2	MAGEH1	VIPR2	CPT1B	ECE2	STATH	ACTR10	KLF10	C2orf40	C12orf49	NFS1	FRAS1	GHR
109	KOINUMA_COLON_CANCER_MSI_UP	413	260	443	95	302.75	KOINUMA_COLON_CANCER_MSI_UP	http://www.broadinstitute.org/gsea/msigdb/cards/KOINUMA_COLON_CANCER_MSI_UP	LAP3	PSMB5	RPL22L1	TYMS	CTNNB1	HOXC6	HLA-DMB	HNRNPL	TPBG	FBXL16	CD109	ANP32E	ERH	NCAPG	CXCL9	CXCL10
110	YUAN_ZNF143_PARTNERS	395	172	484	179	307.5	YUAN_ZNF143_PARTNERS	http://www.broadinstitute.org/gsea/msigdb/cards/YUAN_ZNF143_PARTNERS	LMO7	HCFC1	TPX2	BRD2	RBM33	RUVBL1	DIDO1	HIST1H2AA	PNN	DCAF13	NUSAP1	RAVER1	RRP1B	MAP7	SAP18	SNW1	YY1	GTPBP4	JRK	INO80	CHD8	GPBP1
111	CHEN_LIVER_METABOLISM_QTL_CIS	92	213	406	520	307.75	CHEN_LIVER_METABOLISM_QTL_CIS	http://www.broadinstitute.org/gsea/msigdb/cards/CHEN_LIVER_METABOLISM_QTL_CIS	DDR2	LAD1	RABGAP1L	UAP1	CD244	DUSP12	DCAF8	C2orf76	DUSP23	SNED1	HES6	FCGR2B	CAPN10	FMO1	BPNT1	FMO4	PPFIA4	USF1	PIGN	DSTYK	C1orf115	MRPS14	SLC35F5	HSD17B7	PTPRVP	TSEN15	PRG4	RAB3GAP1	CENPL	GREM2	IVNS1ABP	TLR5	C1orf192	C1orf53	CEP170	ACTR3	F11R	PPOX	ADAMTS4	SOAT1	DARS2
112	MASSARWEH_RESPONSE_TO_ESTRADIOL	154	140	275	667	309	MASSARWEH_RESPONSE_TO_ESTRADIOL	http://www.broadinstitute.org/gsea/msigdb/cards/MASSARWEH_RESPONSE_TO_ESTRADIOL	TPD52L1	TIPARP	LRIG1	NRIP1	SIAH2	MYOF	ELOVL2	IGF1R	OLFM1	PMAIP1	LARGE	SLC1A4	PDZK1	MAP2	TOP2A	SERPINA5	SLC26A2	TUBB2B	PRSS23	ZHX2	ADD3	STARD13	CXCL12	EGR3	TMCO6	RBBP8	CA12	ETNK2	CDV3	TSKU	SRI	DEPTOR	TMPRSS3	FAIM3	MREG	SYBU	KLF10	MAPT	IRS1	GREB1	AMFR
113	ELVIDGE_HIF1A_TARGETS_UP	276	195	232	554	314.25	ELVIDGE_HIF1A_TARGETS_UP	http://www.broadinstitute.org/gsea/msigdb/cards/ELVIDGE_HIF1A_TARGETS_UP	SLC25A44	CCND3	IDH3A	TMEM33	C1orf135	IDE	SPAG1	RRP15	KPNA1	RFK	PNO1	CORO1A	GDPD3	AMD1	SEC23IP	SLCO3A1	FASTKD5	MRPS12	C14orf169	CCDC86	GABBR2	SLC29A1	WDR77	SLC5A6	LARS2	RRP12	GPATCH2	SLC7A6	JAK2	TAF9B	CXCL12	C18orf8	STX3	SRM	DNAJA1	LSG1	SLC35B1	POLR3K	SOBP	HSPA4	HSPH1
114	KOBAYASHI_EGFR_SIGNALING_24HR_DN	565	685	16	9	318.75	KOBAYASHI_EGFR_SIGNALING_24HR_DN	http://www.broadinstitute.org/gsea/msigdb/cards/KOBAYASHI_EGFR_SIGNALING_24HR_DN	SLC20A1	FEN1	ETV5	ODC1	PRPS1	FANCI	TRIP13	RFWD3	FOSL1	MCM4	TUBB4B	MCM5	CHAF1A	CENPM	DUSP6	BLM	CDC25A	ESPL1	FABP5	MSH6	SPHK1	DDX39A	DTL	DHFR	PSMC3IP	FAM64A	GTSE1	GJB3	RFC3	ECT2	SLC43A3	C13orf27	CDK1	TFDP1	CCNF	TUBB	TCN1	RANGAP1	PRC1	DSN1	MLF1IP
115	HONRADO_BREAST_CANCER_BRCA1_VS_BRCA2			319	319	319	HONRADO_BREAST_CANCER_BRCA1_VS_BRCA2	http://www.broadinstitute.org/gsea/msigdb/cards/HONRADO_BREAST_CANCER_BRCA1_VS_BRCA2	BCL2	TOP2A	PGR	CCND1	CCNA2	BIRC5	MKI67	TP53	MDM2	CCNE1	CCNB1	KRT8	CDKN2A	VIM	SKP2	EGFR	KRT5	RAD50
116	HELLER_SILENCED_BY_METHYLATION_DN	28	148	547	556	319.75	HELLER_SILENCED_BY_METHYLATION_DN	http://www.broadinstitute.org/gsea/msigdb/cards/HELLER_SILENCED_BY_METHYLATION_DN	PTPRC	LSAMP	OSGIN1	MAP1B	MAFF	CRELD2	PHGDH	HSPH1	DDAH1	CLK1	DDIT3	SLC5A3	TXNDC5	TRIB3	IFRD1	P2RX5	CRBN	PLTP	CEBPB	TIMM44	HGF	GOT1	CTH	MAF	GPR125	CCPG1	BAG3	SEC24D	LAPTM5	CTAGE5	LRP2BP	PGM3	DNAJC15	THBS1	USH2A	PPARGC1A	SERPINH1	SLC6A15	HSPA13	MYC	DNAJB9
117	NIELSEN_GIST_VS_SYNOVIAL_SARCOMA_UP	711	353	87	129	320	NIELSEN_GIST_VS_SYNOVIAL_SARCOMA_UP	http://www.broadinstitute.org/gsea/msigdb/cards/NIELSEN_GIST_VS_SYNOVIAL_SARCOMA_UP	SOX4	GAS1	COL6A3	COL1A2	BMP7	ZIC2	ADNP	COL9A2	MFSD3	SSX4B	MEG3	ADAM12	ENC1	COLEC12	CPXM1	DLX5	PRAME	FOXD1	PCOLCE
118	HOLLERN_EMT_BREAST_TUMOR_DN	358	91	302	531	320.5	HOLLERN_EMT_BREAST_TUMOR_DN	http://www.broadinstitute.org/gsea/msigdb/cards/HOLLERN_EMT_BREAST_TUMOR_DN	RNF43	THRSP	LTF	TMEM184A	NIPAL2	KIF21A	DENND2D	RAB25	C1orf210	FXYD3	GRHL2	STARD10	GRB7	WWC1	STAP2	EHF	PRSS8	SPINT2	RHPN2	CLDN3	CEACAM1	KCNK1	DSG2	DDR1	TFAP2C	ATP6V1C2	SLC5A9	ELF5	EPB41L4B	TMC4	CXADR	NRTN	GRHL1	SPTBN2	TMEM79	POF1B	CKMT1B	PVRL4	CHDH	MYH14	SHROOM3
119	BERTUCCI_MEDULLARY_VS_DUCTAL_BREAST_CANCER_UP	228	173	360	526	321.75	BERTUCCI_MEDULLARY_VS_DUCTAL_BREAST_CANCER_UP	http://www.broadinstitute.org/gsea/msigdb/cards/BERTUCCI_MEDULLARY_VS_DUCTAL_BREAST_CANCER_UP	CSDA	FBXL14	FAM26F	CDCP1	RILPL2	EMG1	BTN3A3	OVOS2	C1S	AIFM2	NFKB2	RASGEF1A	C12orf11	BTN3A1	ERO1LB	ZNF512B	ASPHD2	NUP93	CTSS	MAP2K1	PSMA5	PHF19	PIM2	MAGOHB	TAPBPL	GABPB1	RPS21	ETV7	GZMA	NCF1C	CEP55	CBS	PARVB	LAG3	GBP4	CEBPD	PPIF	APOE	RFX5	GBP5	GYG1
120	PEART_HDAC_PROLIFERATION_CLUSTER_DN	307	348	303	334	323	PEART_HDAC_PROLIFERATION_CLUSTER_DN	http://www.broadinstitute.org/gsea/msigdb/cards/PEART_HDAC_PROLIFERATION_CLUSTER_DN	TFDP1	POLE2	LST1	TP53	KNTC1	CSE1L	REPIN1	PLK4	S100A11	MCM5	BEST1	ZNF330	NCOA6	RIOK3	RAD21	CUL1	IFRD2	IFI16	PPP2R1A	POLD3	TUBE1	NME1	SUV39H1	NFIC	CTCF	NUBP1	CCNE2	NF1	AURKA	ZAK	RBM14	USP16	HDGF	MCM7	EMP3	MYC	ATF5	ILF3	IGHMBP2	TNFRSF8	IL2RG
121	ZHANG_RESPONSE_TO_CANTHARIDIN_DN	265	363	230	439	324.25	ZHANG_RESPONSE_TO_CANTHARIDIN_DN	http://www.broadinstitute.org/gsea/msigdb/cards/ZHANG_RESPONSE_TO_CANTHARIDIN_DN	SNRPD1	NDUFB6	TIMM17B	SLC25A6	HARS2	SLK	SLC27A2	RRM2	RPL4	TRAP1	SNRPA1	EEF1D	RRM1	NOP16	PA2G4	ATP5G3	PRIM1	CDK4	MCM7	RHOC	TKT	TUBB7P	RPL15	NDUFB2	FABP5	ERCC2	RUVBL2	ZFYVE26	SSSCA1	IDH3A	MRPL3	FANCG	PIK3CA	MSH6	GTF2H4	EML2	UQCRH	RPSA	SNRPA	AKAP13	POLR2H
122	PENG_GLUTAMINE_DEPRIVATION_DN	113	46	340	799	324.5	PENG_GLUTAMINE_DEPRIVATION_DN	http://www.broadinstitute.org/gsea/msigdb/cards/PENG_GLUTAMINE_DEPRIVATION_DN	PSG11	PRMT1	TUBB4A	PFKP	NME1	CHD4	C1QBP	FABP5	YPEL1	PSMD8	XBP1	DIMT1	HSPE1	ERF	EIF4G1	GSPT1	DDX19B	EXOSC7	ACAT2	PWP2	PSMB6	ILF2	CTSC	DLEU1	PSMD3	BYSL	XRCC5	VDAC1	STAT1	PPP2R2A	RHOG	TRIM28	HSPA4	MED12	PSMD11	EIF2S1	SCD	DNAJB6	VCP	CCND1	FUS
123	FEVR_CTNNB1_TARGETS_DN	264	418	252	366	325	FEVR_CTNNB1_TARGETS_DN	http://www.broadinstitute.org/gsea/msigdb/cards/FEVR_CTNNB1_TARGETS_DN	HDAC2	UCHL5	SHMT1	EED	UBE2E3	ADSL	ESRRG	SYCP3	BRCA1	AQP4	SMC1A	FASTKD2	EPHB2	C13orf15	SMC3	KPNA2	DDX21	MOGS	KIF22	NUP155	NOLC1	CBLL1	ILF3	DLD	TTK	CTC1	MRPL1	TRAIP	FGF1	HNRNPAB	RFC2	H2AFZ	SOX9	NMRAL1	PDS5B	MIS18BP1	CENPH	AKR1B1	NAP1L1	LRIG1	CKAP2
124	BIDUS_METASTASIS_UP	170	404	261	476	327.75	BIDUS_METASTASIS_UP	http://www.broadinstitute.org/gsea/msigdb/cards/BIDUS_METASTASIS_UP	HSP90AA1	KCTD6	NCAPH	TFDP1	PSMD10	HNRNPH3	WBP11	P4HA1	COPS8	RLIM	CHEK1	CEP57	ARPP19	NUP153	PPP1R14C	C15orf23	H2AFZ	MAPKAPK5	MCM10	KHDRBS1	RAB22A	DKC1	YBX1	ATP6V0A2	LCA5L	RRM2	NRAS	SMC4	PTP4A1	HNRNPR	C3orf55	TARDBP	RMND5A	MEAF6	CCDC47	RACGAP1	NUSAP1	DDX21	STK24	VDAC1	KIF4A
125	REACTOME_SYNTHESIS_AND_INTERCONVERSION_OF_NUCLEOTIDE_DI_AND_TRIPHOSPHATES	320	151	608	232	327.75	REACTOME_SYNTHESIS_AND_INTERCONVERSION_OF_NUCLEOTIDE_DI_AND_TRIPHOSPHATES	http://www.broadinstitute.org/gsea/msigdb/cards/REACTOME_SYNTHESIS_AND_INTERCONVERSION_OF_NUCLEOTIDE_DI_AND_TRIPHOSPHATES	CTPS	DTYMK	AK1	AK2	AK5	GLRX	GSR	GUK1	NME1	NME2	NME4	RRM2B	CMPK1	CTPS2	RRM1	RRM2	NME1-NME2	TXN	TXNRD1
126	REACTOME_ACTIVATION_OF_ATR_IN_RESPONSE_TO_REPLICATION_STRESS	188	1014	73	45	330	REACTOME_ACTIVATION_OF_ATR_IN_RESPONSE_TO_REPLICATION_STRESS	http://www.broadinstitute.org/gsea/msigdb/cards/REACTOME_ACTIVATION_OF_ATR_IN_RESPONSE_TO_REPLICATION_STRESS	CDK2	DBF4	CHEK1	ORC6	ORC3	HUS1	MCM2	MCM3	MCM4	MCM5	MCM6	MCM7	ORC1	ORC2	ORC4	ORC5	ATR	MCM10	RAD1	RAD9A	RAD17	RFC2	RFC3	RFC4	RFC5	RPA1	RPA2	RPA3	LOC645084	LOC648152	LOC651921	CDC7	CDC45	ATRIP	MCM8	CDC6	CDC25A	CDC25C
127	CHOI_ATL_CHRONIC_VS_ACUTE_DN	110	64	203	957	333.5	CHOI_ATL_CHRONIC_VS_ACUTE_DN	http://www.broadinstitute.org/gsea/msigdb/cards/CHOI_ATL_CHRONIC_VS_ACUTE_DN	LRRC8D	HSPD1	ATP6V1A	CGGBP1	IARS	CTDSP2	GTF3A	UBE2E1	SERBP1	MDH1	ANAPC16	SPTBN1	CMTM6	LBH	PPP1CC	NCOA3	MAT2B	SUMO1
128	NAKAYAMA_FRA2_TARGETS	29	218	573	540	340	NAKAYAMA_FRA2_TARGETS	http://www.broadinstitute.org/gsea/msigdb/cards/NAKAYAMA_FRA2_TARGETS	KLHDC7B	DNAJB1	DUSP10	STK17B	CDK2AP1	RGS2	C5orf41	F2R	MT1F	LGMN	EIF4G3	DBP	SLC20A1	SLC30A1	TFPI	ZFAND5	SPSB3	GPRIN3	CHN1	SGK1	CLEC2B	RBM33	FBXO32	CTTN	CKAP2	LGR4	TAGAP	NR1D2	MYB	ING3	SOX4	SQSTM1	ZMAT3	YTHDF3	WIPF1	DUSP4	MT1P2	KLHL24	MKRN1	BCL6	MT2A
129	SARTIPY_NORMAL_AT_INSULIN_RESISTANCE_UP	206	375	222	564	341.75	SARTIPY_NORMAL_AT_INSULIN_RESISTANCE_UP	http://www.broadinstitute.org/gsea/msigdb/cards/SARTIPY_NORMAL_AT_INSULIN_RESISTANCE_UP	AMOTL2	SLC2A1	THBS1	EGR1	PHLDA1	CCRN4L	TUBB6	IER2	B3GNT2	SYNJ2	STK40	SOCS3	NOP56	PPAN	C12orf45	SPRED2	SPSB1	PTGES	NOP58	EGR2	CCL2	HMOX1	DUSP6	HMGCR	CDR2	CCL7	FOSL1	BHLHE40	TUBB2A	SRXN1	MAK16	EREG	SLC25A28	BYSL
130	PID_MYC_ACTIV_PATHWAY	443	255	259	414	342.75	PID_MYC_ACTIV_PATHWAY	http://www.broadinstitute.org/gsea/msigdb/cards/PID_MYC_ACTIV_PATHWAY	MYC	BAX	TK1	SMAD3	TAF9	RUVBL2	HMGA1	NCL	DDX18	KAT5	ENO1	PFKM	CDC25A	E2F3	PRDX3	ODC1	PTMA	SNAI1	KAT2A	SERPINI1	HSP90AA1	MMP9	MAX	LIN28B	NPM1	NME1	TERT	RPL11	PIM1	TAF10	HSPD1	RUVBL1	BMI1	SLC2A1	TAF12	BIRC5	BCAT1	KIR3DL1	SUPT7L	TAF4B	LDHA
131	AKL_HTLV1_INFECTION_UP	45	13	559	755	343	AKL_HTLV1_INFECTION_UP	http://www.broadinstitute.org/gsea/msigdb/cards/AKL_HTLV1_INFECTION_UP	ALDOC	DFNA5	NET1	CBX1	FABP5	S100A10	GNAI1	SOX4	APP	C5orf13	NME1	AP2B1	VAMP8	MAP4K4	SAT1	CTNNA1	PKM2	RAB4A	IDH2	SQRDL	DNAJC7	ECI2	ACLY	LGALS1	HSD17B8	ADD2	LGALS3
132	DOANE_RESPONSE_TO_ANDROGEN_UP	118	52	580	627	344.25	DOANE_RESPONSE_TO_ANDROGEN_UP	http://www.broadinstitute.org/gsea/msigdb/cards/DOANE_RESPONSE_TO_ANDROGEN_UP	DNASE2B	ZBTB16	SNTA1	DAXX	ARRB1	CD3E	DZIP1	ZC3H3	NENF	CLCN3	RNF125	EPN2	SRD5A1	CNTNAP2	ENDOD1	FLNB	SOCS7	FMO5	TTC12	SCD	C1orf116	DDX31	LUZP4	HOXC5	ADAM20	MVK	C14orf45	CHRNA3	AZGP1	PISD	FARP1	MCCC2	SLC37A4	RASAL1	BMP7	CYP4F8	ABCC1	AQP3	PIP	SEC14L2	ZNF432
133	LIU_COMMON_CANCER_GENES	243	135	343	661	345.5	LIU_COMMON_CANCER_GENES	http://www.broadinstitute.org/gsea/msigdb/cards/LIU_COMMON_CANCER_GENES	DDX59	SPG21	TLE1	F7	GTSE1	NSMCE2	UBXN2A	RPL34	C18orf45	INTS4	RPL35A	SYNCRIP	RAB11FIP1	PRDX2	UACA	LOC340085	CCDC152	DCAF6	HAUS2	PGF	ATP6V0A1	PDE4C	NOP56	CPNE9	KIAA0101	SFTPB	DLGAP4	FGFR1	C1orf191	NUMBL	SERP1	ATP8B1	SLFN5	SLC35E1	LRRFIP1	RPL41	DDX27	FAM63A	ZC3H7B	MIPEPP3	FLJ42627
134	JEON_SMAD6_TARGETS_DN	854	83	146	304	346.75	JEON_SMAD6_TARGETS_DN	http://www.broadinstitute.org/gsea/msigdb/cards/JEON_SMAD6_TARGETS_DN	USH1C	CALCB	UBE2S	CCNB2	CDH1	NOTCH3	DDC	DHCR7	IRS2	DDX39A	ERBB3	KIF23	DHFR	TOP2A	BCKDHA	CTH	CENPA	EGFR	KIF11
135	VECCHI_GASTRIC_CANCER_EARLY_UP	872	423	44	49	347	VECCHI_GASTRIC_CANCER_EARLY_UP	http://www.broadinstitute.org/gsea/msigdb/cards/VECCHI_GASTRIC_CANCER_EARLY_UP	ASPM	CLDN3	ZNF792	HOXA10	FOSL1	DEPDC1B	IFI6	PCBD1	PFDN4	LOC285965	CDH17	BOK	PMEPA1	SFR1	LCN2	CHI3L1	DKC1	KIF14	TRIM31	CLDN1	WDR77	SCYL1	BRIP1	CSTF3	PDSS1	TFAP2C	STK31	BMS1	CENPW	BUB3	FLJ39632	FAM83H	ZWINT	EIF2C2	LIF	GRN	MCM4	BID	UCHL3	RACGAP1	ATG16L1
136	FLECHNER_BIOPSY_KIDNEY_TRANSPLANT_REJECTED_VS_OK_UP	404	326		312	347.333	FLECHNER_BIOPSY_KIDNEY_TRANSPLANT_REJECTED_VS_OK_UP	http://www.broadinstitute.org/gsea/msigdb/cards/FLECHNER_BIOPSY_KIDNEY_TRANSPLANT_REJECTED_VS_OK_UP	MOXD1	DOCK2	CD52	LTF	HLA-F	LY86	GLUL	EIF2AK2	INPP5D	CD27	VSIG4	TYROBP	TNFRSF1B	RBMS1	PDE6D	S100A4	AIF1	COL6A3	FABP5	RAC2	ACTB	FCGR3A	USP9X	POLR2A	STAT1	MMP9	LILRB4	CCND3	SFN	PSMB8	CD53	LST1	SLA	C1QB	UBE2L6	FCGR1A	DARC	LCN2	HCLS1	ISG20	RAB31
137	GRADE_COLON_AND_RECTAL_CANCER_UP	277	194	198	723	348	GRADE_COLON_AND_RECTAL_CANCER_UP	http://www.broadinstitute.org/gsea/msigdb/cards/GRADE_COLON_AND_RECTAL_CANCER_UP	POLR2D	GYG2	PXDN	ALG1	ANXA5	EPHB2	ZMYND8	NSMCE2	TKT	THY1	FXYD5	AHCY	DHX9	SLC12A2	EPRS	GPSM2	MCM5	POLD2	NOL8	ATP6AP2	PSMA3	DHX8	HMGB1	SOD2	ETV4	DDX39A	DRG1	SRSF2	MRPL3	H2AFY	EIF2S2	NIT2	TMSB4Y	CCNB1	GEMIN6	PSMB3	METTL3	GLO1	KBTBD2	PDCD6	SH3GL1
138	LU_EZH2_TARGETS_DN	221	168	505	500	348.5	LU_EZH2_TARGETS_DN	http://www.broadinstitute.org/gsea/msigdb/cards/LU_EZH2_TARGETS_DN	LOC400986	FAM160B1	SH3D19	ATP2C1	ASB13	EIF1AD	LOC649841	ITPK1-AS1	CACHD1	MTMR9	DKK1	RNASEL	SERPINH1	DICER1	FAM120A	ZNF514	TERF1	CYP24A1	TGFBR2	HNRNPUL1	HBEGF	CNTNAP1	N4BP2	GLCE	CASP2	CMTM4	C3orf58	TAB3	SNORD14B	TECPR1	CLDN1	C9orf80	CLK2	ANKRD13D	FKBP14	SUGP2	GPR126	WDHD1	APAF1	OTX1	KCNH6
139	GARGALOVIC_RESPONSE_TO_OXIDIZED_PHOSPHOLIPIDS_YELLOW_DN	988	77	221	110	349	GARGALOVIC_RESPONSE_TO_OXIDIZED_PHOSPHOLIPIDS_YELLOW_DN	http://www.broadinstitute.org/gsea/msigdb/cards/GARGALOVIC_RESPONSE_TO_OXIDIZED_PHOSPHOLIPIDS_YELLOW_DN	B3GNT5	C5orf13	PML	PCTP	CCDC85B	LPCAT1	C22orf29	ZNF827	C16orf88	ZMYND8	DENND5B	TMEM50B	RGS3	GEMIN4	C17orf90	PIK3R2	B4GALT5	SLC30A1	ZNF18	PATZ1	C7orf68	RGL1	RNF145
140	BURTON_ADIPOGENESIS_4	288	321	402	386	349.25	BURTON_ADIPOGENESIS_4	http://www.broadinstitute.org/gsea/msigdb/cards/BURTON_ADIPOGENESIS_4	GLUL	C16orf61	COX4NB	LDHA	COL6A1	SNRPA1	COL4A2	BZW2	NHP2	COL18A1	AGTR2	ENTPD6	ABCF2	H2AFX	RHOU	NOP2	NSUN2	ADIPOR2	PPP2R1B	IGFBP4	PPM1G	EPHB4	EIF2B1	ANGPTL4	RCL1	CSE1L	LSM3	IDH3A	H19	COL6A2	GART	ANXA8L2	ZNF706	ZBTB16	UCHL5	FKBP4	ST3GAL4	DDX51	DPEP1	CERK	BCL6
141	STARK_HYPPOCAMPUS_22Q11_DELETION_UP	142	469	560	234	351.25	STARK_HYPPOCAMPUS_22Q11_DELETION_UP	http://www.broadinstitute.org/gsea/msigdb/cards/STARK_HYPPOCAMPUS_22Q11_DELETION_UP	C9orf3	CLEC16A	FJX1	MTMR4	CPEB4	CNTNAP1	YWHAG	ZNF445	CAMKK2	CNNM1	EPAS1	AAK1	GRIN2B	LINC00461	USP7	NETO1	B4GALT6	ADRBK1	ATP6V0A1	EFR3A	GPR68	PEAK1	DLEU2	CX3CL1	OLFML2B	AP2A2	IDS	HNRNPU	ST3GAL2	FBXW11	SORT1	RAB6B	PAPOLA	TFRC	GPD1L	MIR22HG	RCC2	SPIN1	DLG2	UVRAG	BSN
142	OUYANG_PROSTATE_CANCER_PROGRESSION_DN	884	35	231	261	352.75	OUYANG_PROSTATE_CANCER_PROGRESSION_DN	http://www.broadinstitute.org/gsea/msigdb/cards/OUYANG_PROSTATE_CANCER_PROGRESSION_DN	GNA12	PTPN11	MAPK3	ARL4A	ERAL1	C9orf86	SRF	MAPK8IP3	SPRED1	TRIB3	DIRAS1	ARF4	BAIAP2	IGHM	ARL3	CTNNAL1	ARFIP2	EGF	DAB1	CSPG4	MAP2K3
143	LIAO_METASTASIS	790	216	249	159	353.5	LIAO_METASTASIS	http://www.broadinstitute.org/gsea/msigdb/cards/LIAO_METASTASIS	PPP1R9A	SSBP4	UBE2O	GPR107	CBX5	FOXM1	WDR54	MMD	MEP1A	MIR210HG	NFKBIB	TCIRG1	TWIST1	SERINC2	SLC2A1	GNB2L1	MBNL1	STOX2	SNRPN	SLC39A4	ST14	PTGR1	PDCD2	GNG4	SMARCE1	NUF2	RBBP4	SBNO1	MEAF6	VSIG10L	NDE1	ZCCHC17	RAD54L	TRAF5	RCC2	SELM	GDI1	MAPK3	ZIC2	SERPINE2	TRAPPC4
144	MORI_PRE_BI_LYMPHOCYTE_UP	593	682	78	69	355.5	MORI_PRE_BI_LYMPHOCYTE_UP	http://www.broadinstitute.org/gsea/msigdb/cards/MORI_PRE_BI_LYMPHOCYTE_UP	TUBA1A	RACGAP1	PSAT1	CCNB2	ENPEP	EMB	RAN	H2AFX	SOCS2	MCM6	TUBB	NCAPH	ANP32E	RRM1	CKS1B	HMGB3	MCM7	RBBP4	FCER1G	HNRNPAB	CDK1	TUBB4B	HSPBP1	STMN1	CCL5	GAPDH	ACTN4	IDE	CDKN1A	MPEG1	GSTT2	GZMA	HMMR	DNTT	PHGDH	MELK	SMARCC1	GRB7	MIF	LIG1	H2AFV
145	KANG_DOXORUBICIN_RESISTANCE_UP	418	994	11	2	356.25	KANG_DOXORUBICIN_RESISTANCE_UP	http://www.broadinstitute.org/gsea/msigdb/cards/KANG_DOXORUBICIN_RESISTANCE_UP	PLK1	WHSC1	BARD1	TOP2A	MCM4	CDKN3	TMEM194A	ASF1B	POLQ	RRM2	PBK	CDCA8	MKI67	BIRC5	AURKA	CENPA	CDK1	ZWINT	KIAA0101	CDC20	NCAPG2	BUB1B	MAD2L1	ATAD2	DTYMK	ABCC1	HMGB2	FOXM1	DSCC1	NPIP	OIP5	HMMR	NCAPG	PLK4	CENPM	POLA2	ASPM	HJURP	RRM1	TK1	KIF4A
146	ZHAN_MULTIPLE_MYELOMA_PR_UP	638	786	1	11	359	ZHAN_MULTIPLE_MYELOMA_PR_UP	http://www.broadinstitute.org/gsea/msigdb/cards/ZHAN_MULTIPLE_MYELOMA_PR_UP	FOXM1	DLGAP5	PRC1	DEPDC1B	NUSAP1	TOP2A	FANCI	BUB1B	NUF2	RRM2	EZH2	AURKA	CCDC34	RFC4	SLC19A1	DSCC1	KPNA2	KIAA0101	E2F8	MAGEA6	ZWILCH	BRP44	UBE2T	SKA1	TRIP13	TPX2	BIRC5	SPC24	CCNB1	RACGAP1	TSR1	PRR11	NEK2	SPC25	KIF14	MAGEA3	MAGEA1	TTK	CCNB2	TYMS	ASPM
147	SANSOM_APC_TARGETS_UP	250	653	192	343	359.5	SANSOM_APC_TARGETS_UP	http://www.broadinstitute.org/gsea/msigdb/cards/SANSOM_APC_TARGETS_UP	MRI1	ZC3H8	CLCN5	PASK	CCND2	ETV4	POLI	TGFBR2	KCNQ1	ASCL2	AGR3	EHF	CDC37	TCF7	NAF1	SLC40A1	HS3ST1	RECQL	GLUL	TXNRD3	KRT23	MEG3	ANG	MSI1	DLK1	IMPA2	PRDX2	TRIB1	HUNK	SNHG6	TC2N	RPP14	PSMG2	DYRK3	EIF2S2	BCAS2	ETS2	KIAA0922	GTF3C4	GGH	TNNI1
148	WEST_ADRENOCORTICAL_TUMOR_MARKERS_UP	218	1074	29	119	360	WEST_ADRENOCORTICAL_TUMOR_MARKERS_UP	http://www.broadinstitute.org/gsea/msigdb/cards/WEST_ADRENOCORTICAL_TUMOR_MARKERS_UP	DTL	PCSK6	PRC1	KIF20A	ASPM	NPTX2	IL32	BARD1	MED8	TOP2A	SLC2A6	STC1	RRM2	CDK1	PMAIP1	FGFR4	NEK2	SQLE	PDE4B	MVK	UBE2S
149	CHARAFE_BREAST_CANCER_LUMINAL_VS_MESENCHYMAL_UP	308	251	567	322	362	CHARAFE_BREAST_CANCER_LUMINAL_VS_MESENCHYMAL_UP	http://www.broadinstitute.org/gsea/msigdb/cards/CHARAFE_BREAST_CANCER_LUMINAL_VS_MESENCHYMAL_UP	PLA2G12A	XBP1	CLDN3	MPP7	F11R	PLCH1	ZBTB7B	EPN3	REEP5	CASZ1	CA12	ISG20L2	SYCP2	FAAH	TMEM183A	ATP2C2	TRAPPC6A	RFWD2	C18orf45	JHDM1D	STARD10	CXorf40A	DDR1	MEGF9	GRHL1	RABEP2	FEM1B	SYNGR1	TRPS1	CRABP2	CACNB3	CGN	TMPRSS2	PRLR	SELENBP1	PPCS	ESRP2	CYB5A	DLG3	ZNF467	SH3YL1
150	LINDGREN_BLADDER_CANCER_CLUSTER_3_UP	372	777	108	200	364.25	LINDGREN_BLADDER_CANCER_CLUSTER_3_UP	http://www.broadinstitute.org/gsea/msigdb/cards/LINDGREN_BLADDER_CANCER_CLUSTER_3_UP	RFC3	ZNF148	CTPS	RTN3	MKRN2	MSH2	INSIG1	PSMD11	ALDH9A1	PIK3AP1	H2AFZ	HLTF	ARRB2	CENPN	DAPK1	TMPO	GNPAT	VAMP7	KIF23	NEU1	PEPD	COX7B	MIS18A	ACADM	GGCT	MLF1IP	CKS1B	PIGC	RFC4	TWSG1	SKA2	APOBEC3B	ACSL4	DBF4	SEC62	ST8SIA3	LIG3	C3orf26	SLC25A40	BCAR3	ACOT2
151	SANA_RESPONSE_TO_IFNG_DN	192	87	248	933	365	SANA_RESPONSE_TO_IFNG_DN	http://www.broadinstitute.org/gsea/msigdb/cards/SANA_RESPONSE_TO_IFNG_DN	TPT1	RPL10A	APEX1	MGST3	NQO1	CTNNAL1	OAT	KRT7	COTL1	XAB2	HMGCL	CIRH1A	PEA15	PON2	ANTXR1	ARHGDIB	MORF4L2	TNFRSF10D	TUBA4A	TIMM17A	H2AFZ	SNRPD2	GJA1	CABLES1	UQCR10	PRSS23	TPX2	DAB2	CCT3	ESM1	ANXA2	FAM198B	RHOC	YWHAQ	MMP10	PRCP	PIM3	SMS	PRKAG2	PRDX1	C17orf48
152	FIRESTEIN_CTNNB1_PATHWAY	599	40	471	351	365.25	FIRESTEIN_CTNNB1_PATHWAY	http://www.broadinstitute.org/gsea/msigdb/cards/FIRESTEIN_CTNNB1_PATHWAY	CSNK1G3	FOXO4	CAMKK2	DAPK2	MAP3K14	MAP2K1	GABRA3	KSR2	FER	DKC1	PKN1	ZAK	CHEK2	TAOK1	SLK	DGKH	SYT11	DCLK2	STK25	PEAK1	CDK8	EPHA2	PLK4	CSNK1E	RPS6KA1	SRPK3	LATS1	PTK2B	PLK1	LTK	PDK3	NRAS	ULK1
153	BURTON_ADIPOGENESIS_2	602	160	214	488	366	BURTON_ADIPOGENESIS_2	http://www.broadinstitute.org/gsea/msigdb/cards/BURTON_ADIPOGENESIS_2	IL1RL1	AVPI1	SPSB1	XDH	TGFBR3	MCL1	TLL1	GRWD1	COL4A1	RBM14	GJA1	PRR5	HMGA2	KRT13	TEAD4	TPM4	CAD	TUBB3	SLC7A6	TLE1	ITGA5	SERP1	RASA3	PRDX6	CCND3	PTGES	PA2G4	SNAI1	SLC6A6	BOP1	SRM	FTSJ3	RHOU	ANK3	FGL2	SDC1	SAMHD1	FOSL1	HSPH1	KCNN4	SASH1
154	DACOSTA_UV_RESPONSE_VIA_ERCC3_XPCS_UP	440	154	354	521	367.25	DACOSTA_UV_RESPONSE_VIA_ERCC3_XPCS_UP	http://www.broadinstitute.org/gsea/msigdb/cards/DACOSTA_UV_RESPONSE_VIA_ERCC3_XPCS_UP	TRIM21	ALDH1B1	ADO	SAT1	GSTT2	ZKSCAN1	GLS	TMX4	CDKN1C	TERF2	IFI30	RPUSD2	RAD9A	PDCL	FRAT2	HAUS3	LACRT	CASP3	CCNT2	IRF1	CTH	MED6	WBSCR22	TP53	FBXL14	SRSF9	MPDU1	PCDH9
155	CHANGOLKAR_H2AFY_TARGETS_UP	357	228	490	396	367.75	CHANGOLKAR_H2AFY_TARGETS_UP	http://www.broadinstitute.org/gsea/msigdb/cards/CHANGOLKAR_H2AFY_TARGETS_UP	APH1A	SMAP2	SERPINA7	RICTOR	CD99	C20orf160	IVD	SLC35G1	GNAQ	GRAMD3	SPSB4	AVL9	LPL	CBLC	ENPP3	MCL1	PTGFRN	DLG3	ITPK1	FNIP1	GLO1	SERPINA6	WDR11	SLC6A8	MYSM1	TRAF4	SMURF2	FAM129B	GRPEL2	ILVBL	IBTK	FAM126A	TMCC3	ATP11A	CA1	RHOU	SLC25A39	ABHD1	TMEM70	PAPD4	CCT8
156	CHIANG_LIVER_CANCER_SUBCLASS_PROLIFERATION_UP	907	498	28	39	368	CHIANG_LIVER_CANCER_SUBCLASS_PROLIFERATION_UP	http://www.broadinstitute.org/gsea/msigdb/cards/CHIANG_LIVER_CANCER_SUBCLASS_PROLIFERATION_UP	AURKA	CCNE1	DEPDC1B	C4orf7	CD24	SLC16A3	CDC7	SLAMF8	FOXM1	MTMR2	ELOVL7	SMC4	LDLRAD3	CDK1	SLC7A7	BUB1B	CTBP2	SLC39A10	GALNT7	TPX2	KIF14	OIP5	PRR11	MCM2	SGOL2	RAD51AP1	BIRC5	CDCA7L	DBN1	G6PD	CDCA5	CENPF	PTP4A3	MAD2L1	TMEM51	PAPLN	PAFAH1B3	FEN1	DDR1	TTF2	SKA1
157	PUJANA_BRCA2_PCC_NETWORK	457	545	225	266	373.25	PUJANA_BRCA2_PCC_NETWORK	http://www.broadinstitute.org/gsea/msigdb/cards/PUJANA_BRCA2_PCC_NETWORK	PRIM1	RAD54L	FZD2	FADS1	NCK1	NFATC2IP	PEX1	RAG2	FUBP1	DCP2	CLINT1	MYBL1	CHEK2	SMC2	TOP2A	POLR2B	TMF1	GLMN	MAP2K6	WDHD1	TBCD	WHSC2	SUZ12	HSF2	HMGCS1	PPP2R5C	BLMH	PRPF4B	ABCB7	CTPS	RBBP4	CASP2	AURKA	CCR9	CDC25C	C10orf12	RALY	CDC23	ARHGAP19	MPHOSPH9	SAC3D1
158	GOLDRATH_HOMEOSTATIC_PROLIFERATION	225	464	477	335	375.25	GOLDRATH_HOMEOSTATIC_PROLIFERATION	http://www.broadinstitute.org/gsea/msigdb/cards/GOLDRATH_HOMEOSTATIC_PROLIFERATION	F2RL1	PSMC6	CYCS	PDCD2	USP15	IFT88	PDCD6	NUDT19	C5orf30	H2AFY	C11orf46	BZW2	TM9SF3	KCTD12	GSTM2	PDAP1	LAGE3	NCAN	RAB5C	ITFG1	CD55	SDHC	ZNF131	YIPF5	IPP	NFKBIZ	GLUL	RAB18	CDCA7L	PELO	PBRM1	BCL2	DHX9	GNPNAT1	CMBL	AMZ2	EOMES	DUSP19	PTDSS1	ARL4C	PARK7
159	DAIRKEE_CANCER_PRONE_RESPONSE_BPA	315	204	265	722	376.5	DAIRKEE_CANCER_PRONE_RESPONSE_BPA	http://www.broadinstitute.org/gsea/msigdb/cards/DAIRKEE_CANCER_PRONE_RESPONSE_BPA	CKM	QDPR	SORD	PIK3R1	PTEN	INPPL1	MOGS	BRWD1	TOP2A	HBZ	C1QBP	FKBP5	COX6A2	ZFYVE26	NUP93	NDUFB2	HIST1H4C	MYOG	UCK2	ERBB3	SRL	IGFBP2	DHX15	PSMD1	GSPT1	EIF3B	RANBP1	CSE1L	MYH3	SNRPA1	FARSA	PSMA2	RB1	TSC1	MTHFD1	GLUL	GOT2	TNNC1	FARSB	TRIP12	SNRPD1
160	YAO_TEMPORAL_RESPONSE_TO_PROGESTERONE_CLUSTER_7	390	345	584	193	378	YAO_TEMPORAL_RESPONSE_TO_PROGESTERONE_CLUSTER_7	http://www.broadinstitute.org/gsea/msigdb/cards/YAO_TEMPORAL_RESPONSE_TO_PROGESTERONE_CLUSTER_7	MIDN	CNGA2	LEPROT	TM2D2	MRPS26	SAR1B	ETF1	DDX3X	CDC34	AMOTL2	MRPL43	ARL8B	MT1A	FAM136A	RAB7A	RREB1	HSPA4	ANKRD40	CNN2	PTK2	C2orf47	DDA1	PPP1R15B	HRAS	PGLS	EIF2S1	PPM1G	ZNF281	SNAI1	SPOCK2	CHERP	CBX4	KIF5B	REM1	HNRNPC	SCAMP2	TPD52L1	SERTAD1	ATP1A1	ITGB1BP1	INTS5
161	WANG_RESPONSE_TO_ANDROGEN_UP	26	48	549	891	378.5	WANG_RESPONSE_TO_ANDROGEN_UP	http://www.broadinstitute.org/gsea/msigdb/cards/WANG_RESPONSE_TO_ANDROGEN_UP	HMGCR	CRLS1	SPCS3	MTERFD2	TMEM50A	ACSL3	PIAS1	TARP	GNAI3	MAF	UBE2J1	KLK2	ZBTB10	ATXN3	KLK3	FADS1	ELK4	CENPN	INSIG1	NGLY1	DYNLL2	CAMKK2	RRP12	MAP7	MED28	BMPR1B	SLC30A7	EVI5	APPBP2
162	WAKABAYASHI_ADIPOGENESIS_PPARG_RXRA_BOUND_36HR	383	128	656	350	379.25	WAKABAYASHI_ADIPOGENESIS_PPARG_RXRA_BOUND_36HR	http://www.broadinstitute.org/gsea/msigdb/cards/WAKABAYASHI_ADIPOGENESIS_PPARG_RXRA_BOUND_36HR	CELA1	PCBP2	BTF3L4	HCFC1R1	PROC	METTL9	CCDC18	SCARB2	TMEM134	EXD1	LIPE	PSPC1	SNCG	ACAA2	MLF2	GANC	HOXA3	TRAF7	LTBP3	LPCAT3	MMRN2	BFAR	TMCC3	PAN2	TXNIP	HJURP	TEN1	PLIN1	CHP	RBM4B	PIM3	FILIP1L	IBA57	THOC6	GSK3A	NID1	TXNDC12	LMBR1	CASP8	CNOT1	RAMP1
163	WAMUNYOKOLI_OVARIAN_CANCER_LMP_UP	416	149	436	522	380.75	WAMUNYOKOLI_OVARIAN_CANCER_LMP_UP	http://www.broadinstitute.org/gsea/msigdb/cards/WAMUNYOKOLI_OVARIAN_CANCER_LMP_UP	GMDS	EIF4G1	EPCAM	C9orf86	MLPH	JTB	ANKRD9	C8orf82	ACY1	C17orf90	SART1	ARPC5L	AURKAIP1	ICA1	ZGPAT	RABEP2	UQCRQ	MYO6	SURF6	FA2H	RNF126	MANSC1	HEATR7A	FMO5	ARSD	SRPK1	FLNB	FDFT1	MKNK2	CRB3	DNAJB2	CISD3	TTLL12	C1GALT1	PPIA	POR	EPHB4	GFPT1	TXN	TRAK1	BZW2
164	REACTOME_TRNA_AMINOACYLATION	138	65	179	1142	381	REACTOME_TRNA_AMINOACYLATION	http://www.broadinstitute.org/gsea/msigdb/cards/REACTOME_TRNA_AMINOACYLATION	FARSB	WARS2	FARS2	EARS2	AARS	DARS	EPRS	FARSA	LARS2	HARS2	PARS2	GARS	PPA2	HARS	IARS	KARS	MARS	NARS	YARS2	LARS	PPA1	SARS2	DARS2	IARS2	RARS2	VARS2	AARS2	QARS	RARS	SARS	TARS	VARS	WARS	CARS2	AIMP2	NARS2	TARS2	CARS	YARS	AIMP1	MARS2
165	ZUCCHI_METASTASIS_UP	777	117	372	267	383.25	ZUCCHI_METASTASIS_UP	http://www.broadinstitute.org/gsea/msigdb/cards/ZUCCHI_METASTASIS_UP	TOMM6	HMGB1	YKT6	CYFIP1	CAP1	CCT5	NME1	STEAP1	HERC5	H2AFZ	XAGE1D	C4orf7	TPT1	NNMT	DGKQ	ANKRD10	IGFBP4	EDN2	GNB2L1	PPIA	UBA52	DUSP23	IFITM3	LDHA	DHX9	PTPN1	CCNA2	SNCAIP	FSCN1	DNASE1	SAE1	CNBP	GNG11	PTMA	HSPA8	TGFA	SPDYA	AHCY	CTGF	SRCAP	C19orf2
166	MORI_MATURE_B_LYMPHOCYTE_DN	544	814	91	85	383.5	MORI_MATURE_B_LYMPHOCYTE_DN	http://www.broadinstitute.org/gsea/msigdb/cards/MORI_MATURE_B_LYMPHOCYTE_DN	MYL4	KIF2C	DGCR6	CCND3	PPPDE2	UCK2	GPAM	RAG1	SMARCA4	PTGR1	BRCA1	MARCKS	MYB	MCART1	CDC25C	SNRPB	UFC1	LGALS9	PAFAH1B3	HMGB2	PGLS	MCM5	SLC16A1	CYCS	MTHFD2	ZBED3	CCNB2	PRDX4	NUDT1	CCNB1	RRM2	ANLN	SNRPC	HES6	LITAF	IDH2	NOTCH1	EZH2	VPREB3	LMNB1	ENPEP
167	PASQUALUCCI_LYMPHOMA_BY_GC_STAGE_UP	20	25	468	1028	385.25	PASQUALUCCI_LYMPHOMA_BY_GC_STAGE_UP	http://www.broadinstitute.org/gsea/msigdb/cards/PASQUALUCCI_LYMPHOMA_BY_GC_STAGE_UP	SH3BGRL2	SEC61A1	ATP2B4	FADS3	NFIL3	HNRPLL	SLC7A5	TSPAN31	DUSP22	MANSC1	BHLHA15	SLC38A10	FILIP1	MBOAT2	CCND2	ALDH7A1	CACNB3	CD44	FKBP14	PRAF2	TERT	GGTA1P	PON2	ABCC1	GYLTL1B	ANTXR1	SDC3	ITGB5	DERL1	SEL1L	XBP1	ECHDC2	IRF6	EPCAM	FABP5	CTSZ	SLC25A39	FARP2	WISP1	PAWR	RAB20
168	YU_MYC_TARGETS_UP	577	940	8	19	386	YU_MYC_TARGETS_UP	http://www.broadinstitute.org/gsea/msigdb/cards/YU_MYC_TARGETS_UP	CCNB2	UCHL5	HMGB2	KIF20A	ECT2	HNRPLL	DTL	CCNB1	BUB1	UBE2S	BIRC5	IDI1	FDPS	PLK1	TOP2A	KIAA0101	E2F8	GMNN	BRCA2	NUP54	FAM136A	AURKA	TFDP1	MKI67	CKS2	TXN	RACGAP1	CDKN3	STRAP	NUDCD2	ANLN	DFNA5	TSPAN4	KPNA2	ASPM	RRM1	CLIC4	CSDA	PCNA	CDK1	DCTPP1
169	KEGG_P53_SIGNALING_PATHWAY	495	316	99	634	386	KEGG_P53_SIGNALING_PATHWAY	http://www.broadinstitute.org/gsea/msigdb/cards/KEGG_P53_SIGNALING_PATHWAY	CASP9	CASP8	SFN	TSC2	IGF1	CDK1	GADD45B	RCHY1	ZMAT3	IGFBP3	RRM2B	BAI1	TP73	SERPINB5	RPRM	PPM1D	BID	MDM4	BAX	MDM2	TP53AIP1	CASP3	TP53I3	PMAIP1	PIDD	RFWD2	PERP	GADD45G	EI24	SESN2	ATM	ATR	SESN3	CHEK2	APAF1	CDKN2A	RRM2	CDKN1A	BBC3	GADD45A	TNFRSF10B
170	CHANG_CORE_SERUM_RESPONSE_UP	500	385	144	515	386	CHANG_CORE_SERUM_RESPONSE_UP	http://www.broadinstitute.org/gsea/msigdb/cards/CHANG_CORE_SERUM_RESPONSE_UP	CEP78	LSM3	LRRC40	STK17A	RPN1	JUNB	NUP85	FLNC	HMGN2	RPP40	UQCR10	AIMP2	CHEK1	VTA1	EXOSC8	CENPO	PNO1	SLC16A1	WDR77	UBE2J1	NOP16	NUDT1	SMC2	SLC25A5	NUPL1	DLEU2	PDAP1	CCBL2	COX17	BCCIP	PLG	RGS8	SNRPC	PLK4	NUTF2	LSM4	SMS	EBNA1BP2	C13orf27	VDAC1	PSMD14
171	REACTOME_METABOLISM_OF_PROTEINS	89	67	377	1012	386.25	REACTOME_METABOLISM_OF_PROTEINS	http://www.broadinstitute.org/gsea/msigdb/cards/REACTOME_METABOLISM_OF_PROTEINS	PIGK	COX17	MUC12	PREB	SLC25A13	ALG3	TIMM17B	B3GNT3	TUBA1B	TUBB3	TUBB4A	TUBB4B	SEC24B	TIMM23B	TIMM17A	TOMM40	TIMM44	PFDN6	SEC23A	NOP56	ARFGEF2	CCT7	CCT4	CCT2	ST6GALNAC2	MTX2	B3GNT2	CCT8	MAN1A2	SEC61B	RPL35	GALNT6	GALNT5	MAN1B1	MGAT4B	MGAT4A	FKBP9	TUBA3D	GALNT13	TBCB	GALNTL2
172	ELVIDGE_HYPOXIA_DN	368	175	389	621	388.25	ELVIDGE_HYPOXIA_DN	http://www.broadinstitute.org/gsea/msigdb/cards/ELVIDGE_HYPOXIA_DN	SUMO3	HSPH1	AMD1	ATP2A3	SLC24A3	CTPS	CALM1	CCND3	PSEN2	EEF1E1	SNRNP40	HSPA4	PRPF4B	SLC35C1	MAPK1	SCYL2	DNAJA1	PNO1	COPA	SOBP	QRSL1	ESR1	IDH3A	SRPR	FASTKD5	WDR77	HHEX	ZMPSTE24	ODC1	RNF14	PYCRL	ARHGDIA	RET	ADAT1	GYG1	POLR3K	TOR3A	RAB35	STX3	DCTN5	BOP1
173	GARCIA_TARGETS_OF_FLI1_AND_DAX1_DN	524	760	92	178	388.5	GARCIA_TARGETS_OF_FLI1_AND_DAX1_DN	http://www.broadinstitute.org/gsea/msigdb/cards/GARCIA_TARGETS_OF_FLI1_AND_DAX1_DN	MYO10	RIMBP3	SNAR-G1	GINS2	HPDL	TWISTNB	ERVH48-1	HIST1H4D	RSL1D1	CNOT7	NPM1	DUT	ZNF560	NDN	BAG1	MPHOSPH10	PLDN	DENND2C	TAF3	POLR2E	ARHGAP17	UBE2D4	DNAJA4	PCGF5	RBP7	MRPL48	TIPIN	NR0B1	RPS8	LOC554207	NOP56	INF2	CYB5B	ZNF141	HINT3	CHAF1B	CENPM	SCLY	PSMC3IP	TCEB1	RPIA
174	KAUFFMANN_DNA_REPLICATION_GENES	437	747	201	170	388.75	KAUFFMANN_DNA_REPLICATION_GENES	http://www.broadinstitute.org/gsea/msigdb/cards/KAUFFMANN_DNA_REPLICATION_GENES	LIG4	EIF5A	CHAF1B	RPA1	SET	OPRK1	MCM3	POLQ	TEP1	RFC3	UBE2B	RBBP4	CRYAB	CTBP1	CCL4	ORC2	POLE2	CD209	CHTF18	RAD17	SUV39H1	PPP2R1A	PTMS	MCM3AP	POLI	CCL3	MCM8	RPA3	TOPBP1	WRNIP1	NCOA6	POLL	HBXIP	PURA	NFIC	LIG1	UBP1	EGF	PTTG2	CDC45	IL8
175	KIM_GERMINAL_CENTER_T_HELPER_DN	236	141	473	712	390.5	KIM_GERMINAL_CENTER_T_HELPER_DN	http://www.broadinstitute.org/gsea/msigdb/cards/KIM_GERMINAL_CENTER_T_HELPER_DN	SVIL	LRRTM3	CLASP2	RPL23AP7	S1PR1	RYBP	DHRS3	DUSP8	RORA	SH3D19	OSBP	ELL2	MEMO1	USP12	DOCK4	ACSM2A	SPTBN1	FLJ43663	PER1	RAP1GAP2	C10orf11	ZNF331	CDK14	IRS2
176	ABE_VEGFA_TARGETS	5	308	833	423	392.25	ABE_VEGFA_TARGETS	http://www.broadinstitute.org/gsea/msigdb/cards/ABE_VEGFA_TARGETS	CDR1	THBD	HERPUD1	HBEGF	MRE11A	ANGPT2	ACE	CD1B	EGR2	PTGS2	MCM2	PPAP2B	A2M	PCTP	PPY	RCAN1	EGR3	SLC4A7	BPI	PODXL
177	ALCALAY_AML_BY_NPM1_LOCALIZATION_DN	529	787	170	87	393.25	ALCALAY_AML_BY_NPM1_LOCALIZATION_DN	http://www.broadinstitute.org/gsea/msigdb/cards/ALCALAY_AML_BY_NPM1_LOCALIZATION_DN	KYNU	RPA1	SLC1A4	ABCB1	ACAA2	DTYMK	KIF4A	GNB5	PIP5K1B	DDX60	CYFIP2	EVL	ATP8A1	KIF2C	FAAH	KCNIP2	AGTPBP1	NUP210	BIRC5	CORO2A	C20orf27	ALDH4A1	PTTG1	TK1	BLVRB	FOXM1	MAN1A1	ITM2A	USP13	HOMER2	CD38	POLD1	TPX2	CDKN3	MKI67	MICAL1	B4GALT6	CKS1B	ASB9	SYNGR1	NCAPH
178	ACOSTA_PROLIFERATION_INDEPENDENT_MYC_TARGETS_UP	294	50	634	595	393.25	ACOSTA_PROLIFERATION_INDEPENDENT_MYC_TARGETS_UP	http://www.broadinstitute.org/gsea/msigdb/cards/ACOSTA_PROLIFERATION_INDEPENDENT_MYC_TARGETS_UP	NR1D2	NUP210	DUSP9	TSPO	CTPS	LOC730101	XPO6	RCHY1	PEX5	SKP2	SLC5A3	KIAA0664	RAB3A	EIF4A3	GCDH	ODC1	MTRR	RGS14	MPZL1	MAST2	CSE1L	LPL	CECR5	EXPH5	AATF	NUP214	PDCD11	STUB1	SLC39A4	RRP1B	MTMR4	PRPF19	VPS13C	PWP1	CCNE1	SPG21	TRIAP1	DDX28	BLMH	NOLC1	GLB1L2
179	KEGG_SELENOAMINO_ACID_METABOLISM	207	106	853	408	393.5	KEGG_SELENOAMINO_ACID_METABOLISM	http://www.broadinstitute.org/gsea/msigdb/cards/KEGG_SELENOAMINO_ACID_METABOLISM	METTL6	AHCY	WBSCR22	SEPHS1	GGT1	SEPHS2	METTL2B	HEMK1	GGT6	LCMT2	PAPSS1	PAPSS2	TRMT11	MARS2	SCLY	AHCYL1	GGT7	GGT5	MAT2B	MAT1A	LCMT1	CBS	AHCYL2	CTH	MAT2A	MARS
180	CHEN_PDGF_TARGETS	48	99	997	438	395.5	CHEN_PDGF_TARGETS	http://www.broadinstitute.org/gsea/msigdb/cards/CHEN_PDGF_TARGETS	SLC2A2	MCL1	GPD2	CSRNP1	UCK2	ARID5B	KLF2	SGPL1	TIPARP	PLEKHA1	GOT1	EPHA2	ZFAND5	KLF9	LMNA	C9orf3	PHF17	MYO1E	SCHIP1
181	REACTOME_TRIGLYCERIDE_BIOSYNTHESIS	389	295	517	382	395.75	REACTOME_TRIGLYCERIDE_BIOSYNTHESIS	http://www.broadinstitute.org/gsea/msigdb/cards/REACTOME_TRIGLYCERIDE_BIOSYNTHESIS	AGPAT1	AGPAT2	AGPAT6	GPAT2	ACSL1	ACSL3	ACSL4	FASN	GPD1L	LPIN1	ACSL6	LCLAT1	LPCAT4	GK	GPD1	ACACA	ACLY	HSD17B12	ACSL5	ELOVL2	AGPAT5	AGPAT3	AGPAT4	GPAM	ELOVL5	ELOVL1	LPIN3	SLC25A1	ELOVL4	ELOVL6	LPCAT1	ELOVL7	ELOVL3	DGAT2	AGPAT9	DGAT1	TECR	LPIN2
182	BIOCARTA_FAS_PATHWAY	466	230	448	442	396.5	BIOCARTA_FAS_PATHWAY	http://www.broadinstitute.org/gsea/msigdb/cards/BIOCARTA_FAS_PATHWAY	CASP10	JUN	PTPN13	CASP8	CASP7	MAPK8	RIPK2	PAK2	SPTAN1	LMNA	LMNB1	MAP2K4	FADD	CFLAR	LMNB2	MAP3K1	PAK1	RB1	CASP6	MAP3K7	CASP3	DAXX	FAS	DFFA	DFFB	FASLG	ARHGDIB	FAF1	PRKDC	PARP1
183	REACTOME_LAGGING_STRAND_SYNTHESIS			461	333	397	REACTOME_LAGGING_STRAND_SYNTHESIS	http://www.broadinstitute.org/gsea/msigdb/cards/REACTOME_LAGGING_STRAND_SYNTHESIS	POLD3	DNA2	FEN1	POLA2	LIG1	PCNA	POLA1	POLD1	POLD2	PRIM1	PRIM2	POLD4	RFC2	RFC3	RFC4	RFC5	RPA1	RPA2	RPA3
184	PID_CIRCADIAN_PATHWAY	124	413	127	930	398.5	PID_CIRCADIAN_PATHWAY	http://www.broadinstitute.org/gsea/msigdb/cards/PID_CIRCADIAN_PATHWAY	ATR	NPAS2	PER2	CSNK1E	TIMELESS	ARNTL	BHLHE40	CHEK1	CRY2	NR1D1	WDR5	CRY1	2019-12-01	CLOCK	NONO	PER1
185	VANDESLUIS_COMMD1_TARGETS_GROUP_4_UP	114	697	331	455	399.25	VANDESLUIS_COMMD1_TARGETS_GROUP_4_UP	http://www.broadinstitute.org/gsea/msigdb/cards/VANDESLUIS_COMMD1_TARGETS_GROUP_4_UP	LGMN	NR6A1	CA4	KRT18	SLC2A1	S100G	TTR	AFP	KRT8	SPINK1	TCFL5	APOE	APOOL	SLC2A3	APOC2	APOA1	CLIC6	EMB	APOM
186	NEMETH_INFLAMMATORY_RESPONSE_LPS_DN	465	920	75	140	400	NEMETH_INFLAMMATORY_RESPONSE_LPS_DN	http://www.broadinstitute.org/gsea/msigdb/cards/NEMETH_INFLAMMATORY_RESPONSE_LPS_DN	H1F0	ACADM	MXI1	LYL1	SLC6A12	ST8SIA4	RBM38	RASSF5	CHEK1	APEX1	ZFP36L1	MKI67	HELLS	GTF2I	NUMB	FEN1	CCNF	AURKA	RGS2	SCD	ITGA4	HIST1H2AB	ORC5	ZMAT3	HLA-DPA1	SLBP	FOS	HSPA4L	APOBEC1	ABCG1	MBP	LMO4
187	KEGG_N_GLYCAN_BIOSYNTHESIS	46	81	435	1042	401	KEGG_N_GLYCAN_BIOSYNTHESIS	http://www.broadinstitute.org/gsea/msigdb/cards/KEGG_N_GLYCAN_BIOSYNTHESIS	ALG13	DOLPP1	RPN1	ALG14	MAN1B1	ALG3	B4GALT1	MGAT5	RPN2	STT3A	MGAT3	DAD1	MGAT2	ALG12	TUSC3	MAN1C1	DPM2	DPM1	GANAB	ALG1	MGAT4A	ALG10B	STT3B	MAN1A2	ALG10	ALG11	ALG8	ALG2	DPAGT1	RFT1	DPM3	DDOST	MGAT4B	ALG6	MAN2A2	MAN1A1	MAN2A1	ST6GAL1	B4GALT3	ALG5	B4GALT2
188	MULLIGAN_NTF3_SIGNALING_VIA_INSR_AND_IGF1R_UP	333	62	237	973	401.25	MULLIGAN_NTF3_SIGNALING_VIA_INSR_AND_IGF1R_UP	http://www.broadinstitute.org/gsea/msigdb/cards/MULLIGAN_NTF3_SIGNALING_VIA_INSR_AND_IGF1R_UP	SERP1	RCL1	MRPL20	USP10	WDR77	ST3GAL4	BNC1	NOP56	HSPA4	GNL3	GMPPB	DDX21	GREM2	TMEM97	SRSF2	CORO1C	ARL4C	SRXN1	CCL2	ST6GAL1	ADRM1	EBNA1BP2	NME1
189	HORIUCHI_WTAP_TARGETS_DN	545	770	114	177	401.5	HORIUCHI_WTAP_TARGETS_DN	http://www.broadinstitute.org/gsea/msigdb/cards/HORIUCHI_WTAP_TARGETS_DN	BNIP2	MSTO1	FAM64A	H2AFV	SNRNP27	IPO11	STUB1	CASC5	CSK	TK1	CKS2	DLAT	ARF6	FLNA	STYX	SLC25A5	HSP90AA1	2019-09-10	NUF2	ARNTL2	CXADR	USP38	CCNC	SC5DL	ATP8B2	TWF1	IFNAR1	CANX	CENPA	C9orf5	TDP2	DKK1	LMNB1	DPY19L1	COQ3	SPC25	ATXN10	ATG9A	MPP4	TPX2	CXCR4
190	SANSOM_APC_MYC_TARGETS	447	269	627	265	402	SANSOM_APC_MYC_TARGETS	http://www.broadinstitute.org/gsea/msigdb/cards/SANSOM_APC_MYC_TARGETS	KLF6	ACHE	DNM1L	ATF6	HIPK1	SRSF2	ABHD14A	CXXC1	WDR48	NDST1	PMM1	DHCR24	C4orf43	CCDC94	SF3B5	TGIF2	NHP2	LIMS1	ARHGEF12	SH3D19	LIG3	POFUT1	COX10	C16orf88	ROR2	DPH2	WDR33	MRPL38	NPTX2	MDN1	FADS3	C20orf27	MIF	WHSC1	CCNT2	QTRT1	PMF1	TFRC	MAPK7	PPP1R15B	PHGDH
191	REACTOME_BIOSYNTHESIS_OF_THE_N_GLYCAN_PRECURSOR_DOLICHOL_LIPID_LINKED_OLIGOSACCHARIDE_LLO_AND_TRANSFER_TO_A_NASCENT_PROTEIN	31	42	257	1279	402.25	REACTOME_BIOSYNTHESIS_OF_THE_N_GLYCAN_PRECURSOR_DOLICHOL_LIPID_LINKED_OLIGOSACCHARIDE_LLO_AND_TRANSFER_TO_A_NASCENT_PROTEIN	http://www.broadinstitute.org/gsea/msigdb/cards/REACTOME_BIOSYNTHESIS_OF_THE_N_GLYCAN_PRECURSOR_DOLICHOL_LIPID_LINKED_OLIGOSACCHARIDE_LLO_AND_TRANSFER_TO_A_NASCENT_PROTEIN	ALG3	ALG10B	DPAGT1	ALG14	DOLK	LOC285407	ALG5	GMPPB	GMPPA	ALG6	MPI	ALG11	PGM3	PMM1	PMM2	DPM3	ALG13	ALG1	DOLPP1	GNPNAT1	ALG8	ALG12	ALG9	ALG10	ALG2	DPM1	DPM2	RFT1	GFPT2
192	VANTVEER_BREAST_CANCER_POOR_PROGNOSIS	201	1268	90	51	402.5	VANTVEER_BREAST_CANCER_POOR_PROGNOSIS	http://www.broadinstitute.org/gsea/msigdb/cards/VANTVEER_BREAST_CANCER_POOR_PROGNOSIS	AP2B1	WISP1	ORC6	GSTM3	GNAZ	ALDH4A1	EBF4	SLC2A3	GMPS	HRASLS	BBC3	C17orf109	IGFBP5	CCNE2	PRC1	CENPA	FGF18	DTL	QSOX2	GPR180	UCHL5	NUSAP1	ZNF385B	STK32B	DIAPH3	FLT1	NDC80	COL4A2	PALM2-AKAP2	GPR126	DCK	RAB6B	LOC286052	MS4A7	NMU	RFC4	ECI2	TSPYL5	LPCAT1	C16orf61	RUNDC1
193	FUJII_YBX1_TARGETS_DN	385	1139	80	21	406.25	FUJII_YBX1_TARGETS_DN	http://www.broadinstitute.org/gsea/msigdb/cards/FUJII_YBX1_TARGETS_DN	OXCT1	CDC25A	DFFA	RAD51	XRCC3	H2AFV	DEPDC1	PDE3B	TRIP13	ATAD2	VRK1	FABP5	MCM6	UNC119B	MCM5	FANCI	ZFP161	NRM	TAF9B	TIMM8A	FIGNL1	CKS1B	UBE4B	ERCC8	TIAM1	RECK	HMGB3	YWHAH	HELLS	ANKRD36	DUT	TIMELESS	HADH	DNAJC3	FEN1	PTK2	ENAH	DEPDC1B	DBN1	PHKB	EI24
194	CROONQUIST_IL6_DEPRIVATION_DN	795	828	4	5	408	CROONQUIST_IL6_DEPRIVATION_DN	http://www.broadinstitute.org/gsea/msigdb/cards/CROONQUIST_IL6_DEPRIVATION_DN	FRZB	SEPHS1	CKS2	TTK	OIP5	PTP4A3	NASP	WEE1	TYRO3	CCNA2	CCNF	MCM2	SBNO2	MAD2L1	ITM2A	DUT	BUB1	KIF14	MKI67	MCM4	ABHD5	KIFC1	DTYMK	PTTG1	CDC6	GALK1	PLK4	AURKA	CDC25A	FADS3	LMNB1	HMGA1	SPC25	BUB1B	SNRPA1	FOXM1	KNTC1	RRM2	CDK1	CHAF1A	SMC2
195	LIANG_HEMATOPOIESIS_STEM_CELL_NUMBER_LARGE_VS_TINY_DN	237	180	542	684	410.75	LIANG_HEMATOPOIESIS_STEM_CELL_NUMBER_LARGE_VS_TINY_DN	http://www.broadinstitute.org/gsea/msigdb/cards/LIANG_HEMATOPOIESIS_STEM_CELL_NUMBER_LARGE_VS_TINY_DN	FAM132A	MAP3K7	GNA15	MTRF1L	MYBBP1A	RCC1	CMPK2	LPIN1	ZCCHC6	GNAT2	TFDP1	IL1RL1	CREM	TCEB1	CORO1B	PPOX	PPPDE2	BCAT2	TMEM56	MAPK8	HCFC1	SCNM1	POLRMT	FKBP5	SLC4A1	CEP89	ARL4C	TCEA1	SPRYD7	CUL2	KLHL7	TAF1D	RABGGTB	NPTX1	APLP2	LXN	DTD1	SLC19A1	PKP2	H3F3B	GFI1B
196	KRIGE_AMINO_ACID_DEPRIVATION	54	590	646	361	412.75	KRIGE_AMINO_ACID_DEPRIVATION	http://www.broadinstitute.org/gsea/msigdb/cards/KRIGE_AMINO_ACID_DEPRIVATION	SARS	SLC38A2	ATF3	GADD45A	CLEC7A	VEGFA	CARS	FYN	DDIT4	SLC7A11	DDIT3	WARS	PSAT1	CDKN1A	CEBPB	CBS	ASNS	ASS1	CHAC1	CCNG2	ATF5	RETN	PPP1R15A	IL8	SESN2	CTH	STC2	TRIB3	MARS
197	WANG_RESPONSE_TO_FORSKOLIN_UP	11	54	407	1180	413	WANG_RESPONSE_TO_FORSKOLIN_UP	http://www.broadinstitute.org/gsea/msigdb/cards/WANG_RESPONSE_TO_FORSKOLIN_UP	CRLS1	GNAI3	KLK2	FADS1	CENPN	CAMKK2	NGLY1	INSIG1	ELK4	HMGCR	EVI5	KLK3	SPCS3	UBE2J1	MAP7	TARP	BMPR1B	MMP16	TMEM50A	RRP12	DYNLL2	ACSL3	MED28
198	WINNEPENNINCKX_MELANOMA_METASTASIS_UP	646	901	64	46	414.25	WINNEPENNINCKX_MELANOMA_METASTASIS_UP	http://www.broadinstitute.org/gsea/msigdb/cards/WINNEPENNINCKX_MELANOMA_METASTASIS_UP	CDK1	SKA2	CACYBP	NUDCD1	H2AFV	RSRC1	NUDT4	TYMS	MRPS17	MELK	NASP	RHBDL2	RBM33	TCOF1	MORF4	KIRREL	BIRC5	RACGAP1	C12orf24	DONSON	EXO1	NCBP1	PWP1	CENPF	ARF4	HSPD1	AURKA	SSR3	NEK2	KIF18B	C9orf30	UBFD1	PLOD2	DTYMK	UHRF1	ENY2	NME1	MAP4K4	PTTG1	UBE2T	TK1
199	TURASHVILI_BREAST_DUCTAL_CARCINOMA_VS_LOBULAR_NORMAL_UP	503	854	53	250	415	TURASHVILI_BREAST_DUCTAL_CARCINOMA_VS_LOBULAR_NORMAL_UP	http://www.broadinstitute.org/gsea/msigdb/cards/TURASHVILI_BREAST_DUCTAL_CARCINOMA_VS_LOBULAR_NORMAL_UP	EPB41L3	RALGPS2	UBE2D2	RACGAP1	LRRC15	UBE2D1	MGAT2	VCAN	RAC1	B3GALNT1	INHBA	ASPM	SULF1	COL1A1	RORA	INTS7	MRPL44	LRR1	COL10A1	C7orf73	GDPD1	HDGFRP3	TRNT1	DTL	HMMR	RMND1	KCMF1	ATP2B1	FN1	TOP2A	FAR2	COL3A1	DENND1B	MLLT10	CCT5	COL11A1	EIF2AK1	NBAS	MCM9	ANLN	RRP15
200	KEGG_AMINOACYL_TRNA_BIOSYNTHESIS	156	105	200	1216	419.25	KEGG_AMINOACYL_TRNA_BIOSYNTHESIS	http://www.broadinstitute.org/gsea/msigdb/cards/KEGG_AMINOACYL_TRNA_BIOSYNTHESIS	CARS2	DARS2	RARS	SARS	VARS2	YARS2	WARS	AARS	FARSA	HARS	SARS2	RARS2	NARS	LARS2	FARSB	AARS2	YARS	NARS2	GARS	IARS2	KARS	WARS2	TARSL2	LARS	VARS	PARS2	MARS2	CARS	IARS	TARS2	SEPSECS	MTFMT	TARS	DARS	HARS2	PSTK	QARS	EARS2	EPRS	FARS2	MARS
201	NEWMAN_ERCC6_TARGETS_UP	281	235	271	890	419.25	NEWMAN_ERCC6_TARGETS_UP	http://www.broadinstitute.org/gsea/msigdb/cards/NEWMAN_ERCC6_TARGETS_UP	DBF4	IL8	LITAF	SRI	ALX1	IFIT2	C13orf15	MYLIP	CSTA	SLC38A1	KYNU	SLC7A11	CD24	STEAP1	CLDN23	HERC5	CXCL2	KIAA1211	TNFAIP6	ABCB1	CRIP1	PCSK5	FABP5	PMAIP1	SLC25A40	AGPAT9
202	WANG_RESPONSE_TO_GSK3_INHIBITOR_SB216763_DN	492	1033	104	53	420.5	WANG_RESPONSE_TO_GSK3_INHIBITOR_SB216763_DN	http://www.broadinstitute.org/gsea/msigdb/cards/WANG_RESPONSE_TO_GSK3_INHIBITOR_SB216763_DN	PPP1R27	IGLL3P	GNB4	GMFG	DKC1	TIMP3	UBE2T	TSFM	HSPA1B	CLSPN	SERPINB8	BRIP1	GABPA	PUS7	SPIN4	UHRF1	ACSL3	RNMT	LOC388022	NIP7	LOC1720	CHAF1B	NHP2	CABLES1	HIST1H1E	CCR1	FOS	DUSP6	XRCC2	CD38	MAD2L1	DCUN1D5	SUN2	HMGCS1	BUB1B	PTTG1	HELLS	DTL	URB2	ACTL6A	NOL6
203	RHODES_UNDIFFERENTIATED_CANCER	956	601	43	88	422	RHODES_UNDIFFERENTIATED_CANCER	http://www.broadinstitute.org/gsea/msigdb/cards/RHODES_UNDIFFERENTIATED_CANCER	HMGB2	CDK1	MTHFD2	PSMD2	CCT6A	MAD2L1	CENPA	GCLM	CCNA2	EZH2	TRIP13	PSMB7	NCAPD2	SEC61B	RAD21	IFI30	TUBB	NME1	ILF2	MCM2	BIRC5	TAP1	H2AFX	MCM6	SLC7A5	RPA3	CXCL9	PRDX4	SLC16A1	GARS	PCNA	MYBL2	CDC6	KIF14	GGH	TMSB10	TOP2A	KIAA0101	MELK	POLR2K	H2AFZ
204	REACTOME_POST_TRANSLATIONAL_PROTEIN_MODIFICATION	63	174	660	798	423.75	REACTOME_POST_TRANSLATIONAL_PROTEIN_MODIFICATION	http://www.broadinstitute.org/gsea/msigdb/cards/REACTOME_POST_TRANSLATIONAL_PROTEIN_MODIFICATION	PIGK	MUC12	PREB	ALG3	B3GNT3	SEC24B	SEC23A	ST6GALNAC2	B3GNT2	MAN1A2	GALNT6	GALNT5	MAN1B1	MGAT4B	MGAT4A	GALNT13	GALNTL2	MUCL1	PIGU	MUC17	MUC15	ALG10B	B3GNTL1	ARSK	DAD1	DDOST	GALNTL5	DHPS	DPAGT1	B3GNT6	EIF5A	ALG14	F2	F7	F9	F10	DOLK	SEC31A	ARSG	GANAB	PIGN
205	CAIRO_PML_TARGETS_BOUND_BY_MYC_UP	670	408	263	355	424	CAIRO_PML_TARGETS_BOUND_BY_MYC_UP	http://www.broadinstitute.org/gsea/msigdb/cards/CAIRO_PML_TARGETS_BOUND_BY_MYC_UP	NCL	POLR3D	CUL1	CCNB1	CDCA7	DDX18	CDC25A	EIF2A	CAD	CDK4	PTMA	YBX1	BCAT1	THBS1	NPM1	ODC1	EMP1	ID2	CCND2	TP53	EIF4E	TK1	BAX
206	WHITEFORD_PEDIATRIC_CANCER_MARKERS	1143	517	26	14	425	WHITEFORD_PEDIATRIC_CANCER_MARKERS	http://www.broadinstitute.org/gsea/msigdb/cards/WHITEFORD_PEDIATRIC_CANCER_MARKERS	MKI67	ADCY3	ATAD2	DHFR	CDC45	TWIST1	CCNB2	SNORD22	POLQ	KLKB1	PCNA	AURKA	RCC2	NEK2	MYCN	NUSAP1	PRC1	DBF4	SOX4	MELK	NUF2	ESPL1	MCM7	STMN1	TMPO	MEX3B	CCNT1	SNRNP200	BCAT1	RFC3	TMEFF1	ODC1	MFN2	GABRB2	LMNB2	HAUS1	CCNA2	LPHN3	TYMS	WHSC1	BIRC5
207	SMIRNOV_RESPONSE_TO_IR_6HR_DN	136	617	604	349	426.5	SMIRNOV_RESPONSE_TO_IR_6HR_DN	http://www.broadinstitute.org/gsea/msigdb/cards/SMIRNOV_RESPONSE_TO_IR_6HR_DN	C5orf30	NR4A2	GFOD1	GEMIN4	GPR18	FAM65B	CDCA3	POLR3G	TRAF3IP3	CD22	C11orf75	CENPA	FKBP4	KLF6	GGA2	OAS1	IL16	DUSP2	TLE3	CYBB	CCNG2	ENTPD1	HEY1	MNT	ELOVL6	ATP8A1	ZNF318	SLC19A1	ARHGAP11A	TPX2	PTPRC	ATP2A3	RGS1	UBE2C	CXCR7	TCL1A	CDK5R1	IER2	UBE2S	KCTD12	INSIG1
208	REACTOME_ASPARAGINE_N_LINKED_GLYCOSYLATION	21	78	525	1086	427.5	REACTOME_ASPARAGINE_N_LINKED_GLYCOSYLATION	http://www.broadinstitute.org/gsea/msigdb/cards/REACTOME_ASPARAGINE_N_LINKED_GLYCOSYLATION	PREB	ALG3	SEC24B	SEC23A	MAN1A2	MAN1B1	MGAT4B	MGAT4A	ALG10B	DAD1	DDOST	DPAGT1	ALG14	DOLK	SEC31A	GANAB	FUT8	MGAT4C	B4GALT1	LOC285407	PDIA3	ALG5	GMPPB	GMPPA	ALG6	ST8SIA6	STT3A	LMAN1	MAN1A1	MAN2A1	MGAT1	MGAT2	MGAT3	MGAT5	MPI	ALG11	ST8SIA3	SAR1B	PGM3	PMM1	PMM2
209	GREENBAUM_E2A_TARGETS_UP	1059	619	6	38	430.5	GREENBAUM_E2A_TARGETS_UP	http://www.broadinstitute.org/gsea/msigdb/cards/GREENBAUM_E2A_TARGETS_UP	KIAA1524	CA2	SLC12A2	ANLN	BUB1	TTK	RACGAP1	NUSAP1	HS3ST1	MAD2L1	AURKA	KIF11	CCNA2	PLK4	CDKN2C	EPRS	CCNB1	KLHDC2	MKI67	PTGS1	SCIN	PGK1	ECT2	KIF4A	EIF4EBP1	FGFR2	WBP5	TOP2A	TYMS	H2AFX	KIF2C	SLC7A5	CCNB2
210	TARTE_PLASMA_CELL_VS_B_LYMPHOCYTE_UP	121	74	546	985	431.5	TARTE_PLASMA_CELL_VS_B_LYMPHOCYTE_UP	http://www.broadinstitute.org/gsea/msigdb/cards/TARTE_PLASMA_CELL_VS_B_LYMPHOCYTE_UP	PDIA6	SSR1	ICAM2	AARS	AGA	TTC35	PDIA5	TRIB1	HSD17B8	CD38	NEU1	AQP3	SEL1L	ELL2	MAN1A1	CAV1	IL15RA	SLC35B1	CASP10	TRAM2	RPN1	TM9SF2	IRF4	PPIB	PRDX4	FUT8	HSPA5	CXCR3	MANF	GGCX	SERPINI1	PLD3	HYOU1	LMAN2	PRKCI	HDLBP	RPN2	IL6R	ITGA6	HEXB	DUSP7
211	WILENSKY_RESPONSE_TO_DARAPLADIB	155	343	1055	174	431.75	WILENSKY_RESPONSE_TO_DARAPLADIB	http://www.broadinstitute.org/gsea/msigdb/cards/WILENSKY_RESPONSE_TO_DARAPLADIB	NCF1	ARRB2	NPL	DENND2D	PLA2G7	BIN2	CD4	SLC27A4	CD68	HLA-DMA	CD48	MMP9	CCL5	CCR2	HMOX1	CCR1	CXCR3	UCP2	CHI3L1	LAIR1	PLAUR	CTSS	CYBB	IL1A	EVI2A	PTAFR	EVI2B	GM2A	LTBR
212	FURUKAWA_DUSP6_TARGETS_PCI35_DN	921	782	5	33	435.25	FURUKAWA_DUSP6_TARGETS_PCI35_DN	http://www.broadinstitute.org/gsea/msigdb/cards/FURUKAWA_DUSP6_TARGETS_PCI35_DN	HJURP	PRMT5	WDR3	DYSF	GOLT1A	DLGAP5	LAMB3	RACGAP1	PDLIM2	PRC1	NEDD4L	CKAP2	MMP1	EPHA2	DTL	SHCBP1	CCNB2	KHDRBS3	NCAPD2	LOC729680	KIF11	SLCO2A1	WDR5	BLM	LOC100505573	PRIM1	EBNA1BP2	LINC00341	RFC4	STIL	ORC6	HPCAL1	NCAPG	CCNE2	TUSC1	PBK	MCM5	CENPF	GCGR	PDSS1	2019-03-04
213	FORTSCHEGGER_PHF8_TARGETS_UP	141	286	403	912	435.5	FORTSCHEGGER_PHF8_TARGETS_UP	http://www.broadinstitute.org/gsea/msigdb/cards/FORTSCHEGGER_PHF8_TARGETS_UP	CALU	ENAH	WWP1	TIPIN	NQO2	ECM2	DUSP16	FBXW7	ATF4	MND1	C19orf2	TUSC2	SLC7A11	CCNY	CDH24	ZP3	NSRP1	PDHX	ZNF267	SERF1A	HERPUD1	TPCN1	NR4A1	DCAF17	WDR67	RASD1	SMC5	SYNCRIP	ASNS	GRB10	PYCR1	INSR	NLN	FBXW10	NEK10	SUZ12	MTHFD2	STEAP3	DPCD	RCOR3	PRG4
214	FARMER_BREAST_CANCER_CLUSTER_2	968	671	42	64	436.25	FARMER_BREAST_CANCER_CLUSTER_2	http://www.broadinstitute.org/gsea/msigdb/cards/FARMER_BREAST_CANCER_CLUSTER_2	RRS1	ESRP1	MAD2L1	BUB1B	MTERFD1	NDC80	BUB1	RAD54B	ATAD2	CEP55	NEK2	MCM4	NUSAP1	RB1CC1	PTTG1	SLC25A32	KIF20A	TPX2	CENPE	CCNB2	ASPM	MTFR1	KIF4A	CCNA2	MELK	CENPA	PRKDC	KIF15	NCAPG	KIF11	MRPL15	ARMC1	PRC1
215	KEGG_O_GLYCAN_BIOSYNTHESIS	132	266	350	998	436.5	KEGG_O_GLYCAN_BIOSYNTHESIS	http://www.broadinstitute.org/gsea/msigdb/cards/KEGG_O_GLYCAN_BIOSYNTHESIS	GALNT4	GALNTL2	GALNTL5	GALNT6	GALNT5	GALNTL1	GALNTL6	GALNT13	GCNT3	GALNT10	ST6GALNAC1	GALNT9	GALNT7	GCNT4	GALNT11	GCNT1	GALNT8	GALNT14	B3GNT6	C1GALT1	GALNTL4	GALNT12	GALNT2	GALNT3	WBSCR17	GALNT1	ST3GAL2	ST3GAL1	B4GALT5	C1GALT1C1
216	VANOEVELEN_MYOGENESIS_SIN3A_TARGETS	222	542	538	466	442	VANOEVELEN_MYOGENESIS_SIN3A_TARGETS	http://www.broadinstitute.org/gsea/msigdb/cards/VANOEVELEN_MYOGENESIS_SIN3A_TARGETS	CKS1B	PKP4	BLZF1	EIF2B1	SUPT6H	KIAA1826	RARA	ZNF667	ARHGAP22	HAX1	ATP6V1A	PPP2R2A	VPS52	SORCS2	SLC39A3	ARHGAP5	C9orf21	NMD3	MRPS16	NDOR1	STK19	FAM114A2	GLT25D1	DAP3	PIBF1	GPANK1	LPCAT3	GNS	DTL	PARG	LDLR	C17orf80	SLC35A5	PRRG4	GNG5	UCHL3	OGFOD2	MINK1	GNL2	NFIL3	ERGIC1
217	BERENJENO_TRANSFORMED_BY_RHOA_UP	618	893	109	154	443.5	BERENJENO_TRANSFORMED_BY_RHOA_UP	http://www.broadinstitute.org/gsea/msigdb/cards/BERENJENO_TRANSFORMED_BY_RHOA_UP	ESD	MRPL18	USP1	THY1	LSM4	TACC3	SNORA7A	EZH2	NSUN2	STIP1	RPF2	TUBG1	TOMM40	DNA2	VRK1	GPC1	COX17	THOC4	CSTF2	TYRO3	FAM60A	LATS2	PTGS2	SLC35E4	CKAP2	MAPK6	SRSF1	KCNK2	C6orf108	RFC3	FKBP2	FTSJ3	PCNA	NR4A1	CHD1	EFNB2	MRTO4	ADM	FOXC2	CTPS	MRPS22
218	WAKASUGI_HAVE_ZNF143_BINDING_SITES	247	1200	143	185	443.75	WAKASUGI_HAVE_ZNF143_BINDING_SITES	http://www.broadinstitute.org/gsea/msigdb/cards/WAKASUGI_HAVE_ZNF143_BINDING_SITES	BRCA1	MSH2	XPC	PMS1	RECQL	RAD52	FANCE	NTHL1	UBE2N	FANCG	RAD23B	POLK	RECQL5	ERCC4	POLB	GTF2H4	FEN1	MSH4	POLD1	MSH6	APTX	HELQ	TDP1	FANCD2	RRM2B	FANCB	EXO1	MRE11A	PMS2	RECQL4	POLE	SHFM1	RAD1	NEIL2	CHEK2	DDB1	APEX1	CHEK1	ERCC8	REV1	FANCL
219	SARRIO_EPITHELIAL_MESENCHYMAL_TRANSITION_UP	967	743	48	25	445.75	SARRIO_EPITHELIAL_MESENCHYMAL_TRANSITION_UP	http://www.broadinstitute.org/gsea/msigdb/cards/SARRIO_EPITHELIAL_MESENCHYMAL_TRANSITION_UP	PLK1	HIST1H4C	RFC4	GGCT	ZNF367	POLR3K	H2AFX	CENPE	CCNA2	CEP55	TUBB4B	CYP2A13	HSPE1	IGFBP3	BARD1	CD164	F3	KIF11	TUBG1	STK17A	RFC2	UBE2T	TYMS	ENC1	ARPC5L	LOC729082	ASPM	MCM4	CDK1	H2AFY	PRR4	DHFR	DIAPH3	CRLF3	EIF5A2	HMMR	C9orf140	BCL2L11	CENPA	MCM2	UGGT2
220	LI_AMPLIFIED_IN_LUNG_CANCER	659	57	380	690	446.5	LI_AMPLIFIED_IN_LUNG_CANCER	http://www.broadinstitute.org/gsea/msigdb/cards/LI_AMPLIFIED_IN_LUNG_CANCER	SPINT2	CRABP2	ATP1B1	NME2	RPS5	EEF1A2	DAP	VEGFA	CBX3	RPL28	TIMP1	CDK2AP2	SPP1	LDHB	ENC1	SYNGR2	HAX1	DPP7	TRIM28	SPINT1	NQO1	GIPR	ATP5J2	CSTB	RPL7	GALNS	RPL10A	HYOU1	THBS2	MUC1	DDOST	SOX4	S100P	KRT7	KPNA4	SNRPE	SLC7A5	KDELR1	IGFBP3	PRDX4	LAPTM4B
221	LIAO_HAVE_SOX4_BINDING_SITES	238	109	116	1325	447	LIAO_HAVE_SOX4_BINDING_SITES	http://www.broadinstitute.org/gsea/msigdb/cards/LIAO_HAVE_SOX4_BINDING_SITES	NAV3	GYG1	SERPINE2	CHFR	FOXQ1	DHRS13	CCDC97	HSPBAP1	UBAP2	RBM10	GPRC5B	NRP1	PAM	PTPN14	VCAN	GNG4	HIC2	SLC22A15	MYEF2	SEMA3C	UBAP2L	NEIL3	TEAD2	SMG5	DKK1	VGLL4	CREB3L1	SLC2A1	HUNK	RCC2	PFKFB4	CTSC	NPNT	AKR1B10	INTS8	ALDH18A1	POU2AF1	FHOD3	LAMB1	MAP4
222	IVANOVA_HEMATOPOIESIS_EARLY_PROGENITOR	341	212	395	844	448	IVANOVA_HEMATOPOIESIS_EARLY_PROGENITOR	http://www.broadinstitute.org/gsea/msigdb/cards/IVANOVA_HEMATOPOIESIS_EARLY_PROGENITOR	C19orf43	C9orf131	DICER1	ZNRD1	L3MBTL3	MRPS27	C5orf50	LOC81691	PGM3	YLPM1	CD34	ATG10	MANF	HOXA11-AS1	VPS11	RFTN1	KCTD18	MCM3	SNAPC2	NBAS	TOX	LRRC34	FAM82A1	FAM206A	SYCE2	NCL	C12orf5	CDK4	PDAP1	MLC1	NEK4	SOSTDC1	TFB2M	SPRED2	SUPV3L1	CDCA7L	SH2D5	CDT1	NARG2	CTC1	CLASP1
223	LY_AGING_MIDDLE_DN	1424	272	62	35	448.25	LY_AGING_MIDDLE_DN	http://www.broadinstitute.org/gsea/msigdb/cards/LY_AGING_MIDDLE_DN	PTGS2	CCNF	MYBL2	CCNA2	CENPF	PLK1	CDC20	HMGN2	KIF23	KIF11	H2AFX	KIF2C	FOXM1	CENPA	UBE2C	CCNB1
224	LI_WILMS_TUMOR_VS_FETAL_KIDNEY_1_DN	717	846	89	144	449	LI_WILMS_TUMOR_VS_FETAL_KIDNEY_1_DN	http://www.broadinstitute.org/gsea/msigdb/cards/LI_WILMS_TUMOR_VS_FETAL_KIDNEY_1_DN	MEOX1	MPHOSPH9	CADM1	CBX5	TRIP13	ESPL1	ACP1	MAP4K4	FANCI	STRAP	GCN1L1	AURKB	TP53BP2	TARBP2	PFKP	DDX52	TOPBP1	TCERG1	FEN1	SNRPA1	CDH2	WASF3	KIF23	TAF5	BRCA1	TPX2	MYL6B	NME1	MCM2	BUB1B	FADS2	SACS	SHMT2	SSRP1	YARS	MTHFD2	CHN1	2019-09-06	CDK2	ADIPOR2	PBX3
225	MODY_HIPPOCAMPUS_PRENATAL	194	239	301	1066	450	MODY_HIPPOCAMPUS_PRENATAL	http://www.broadinstitute.org/gsea/msigdb/cards/MODY_HIPPOCAMPUS_PRENATAL	EEF1G	LSM4	NFYB	SRSF6	WBP1	EFTUD2	PCNA	EEF1A1	RPL37	CDK4	H2AFX	RPS18	CKS2	RPL9	CDK2AP1	H1F0	NEUROG2	RPL19	SNRPB2	RPL8	DDX19A	RPL13A	RPL12	CCND2	POLR1C	GADD45G	SFPQ	RPS8	TOP2A	RPL13	EIF2S2	RBPJ	EIF4A3	UBE2C	MYT1	BTF3	H2AFV	TP53	CCNG2	HNRNPA0	RPL5
226	RICKMAN_TUMOR_DIFFERENTIATED_WELL_VS_POORLY_UP	732	273	306	493	451	RICKMAN_TUMOR_DIFFERENTIATED_WELL_VS_POORLY_UP	http://www.broadinstitute.org/gsea/msigdb/cards/RICKMAN_TUMOR_DIFFERENTIATED_WELL_VS_POORLY_UP	FAM118A	MAP2K6	SRSF7	PNISR	SFXN2	BCL11A	CENPF	ECHDC2	MECOM	LUC7L3	CHD1L	TFDP2	ZNF764	MEX3A	SPRY2	AHCTF1	POGZ	MCM3	CBFA2T2	CCT3	RBM39	ABI2	ZNF322	OCA2	ZNF704	USP21	C2orf68	ABHD12	ATP6V0E2	MAP7D2	EIF2C2	SEMA6A	NONO	TRA2B	GNAS	IARS2	GLTSCR2	VARS2	XPO1	ZCCHC3	SFPQ
227	IRITANI_MAD1_TARGETS_DN	259	190	193	1169	452.75	IRITANI_MAD1_TARGETS_DN	http://www.broadinstitute.org/gsea/msigdb/cards/IRITANI_MAD1_TARGETS_DN	WDR74	POLD1	LONP1	NPM1	RPL10A	RPL18	RPL29	FBL	PPA1	CAD	EIF1AX	DCTPP1	BABAM1	EEF2	EEF1A1	APEX1	RPL13	CDK1	SLC16A1	RARS	CPSF3	RAD23B	UQCRC1	RPL12	MYBBP1A	EEF1G	MRPS18B	C1QBP	HNRNPH2	DTD1	GPAM	NME2	ASS1	HSPA9	SLC5A6	MTM1	AHCY	IPO5	RPL5	GGA2	RPL22
228	MARZEC_IL2_SIGNALING_UP	271	289	671	581	453	MARZEC_IL2_SIGNALING_UP	http://www.broadinstitute.org/gsea/msigdb/cards/MARZEC_IL2_SIGNALING_UP	ADCY3	DUSP7	PDE4A	NOP2	DLST	SPRED2	TRIB3	TNFAIP8	SERPINB9	CISH	DUSP6	MYC	CARD9	IL2RB	IL8	CSF2RB	ACVR1B	PNP	IL2RA	EEF1E1	BIRC3	FGFR1	PTRH2	CDK5R1	IL5	CCND3	CCNE2	CCNE1	CD40LG	TNFSF10	ZAK	FGF2	UCK2	TNFRSF9	IL24	C13orf15	IL10RA	DHODH	IL17RB	PTPN7	PRKX
229	DAZARD_UV_RESPONSE_CLUSTER_G1	702	491	359	263	453.75	DAZARD_UV_RESPONSE_CLUSTER_G1	http://www.broadinstitute.org/gsea/msigdb/cards/DAZARD_UV_RESPONSE_CLUSTER_G1	RPL36A	CHRNB4	GHRH	UQCRB	TXN	EIF2AK2	ZNF330	NOL7	PDLIM5	COX7A2	ATP5I	ZNF623	RPL38	DYNLL1	SNRPE	ERCC2	HSP90AB1	CXCR3	NDUFC1	HTR4	RPL31	SFN	RANBP1	STK17B	RPS17	COX7C	SPTBN1	NR4A2	CRYBA4	RPS23	RPL30	CHRNB1	MYF6	GUK1	MVP	ANXA2	TSC22D1	SEC61G	PGK1	NDUFA1	NF2
230	CHEN_ETV5_TARGETS_SERTOLI	456	327	806	228	454.25	CHEN_ETV5_TARGETS_SERTOLI	http://www.broadinstitute.org/gsea/msigdb/cards/CHEN_ETV5_TARGETS_SERTOLI	FCGR2A	KIAA1199	XIST	CXCL12	PLEK	FCGR2B	MMP12	CLEC7A	ANGPTL2	GCG	THBD	C1QB	GPNMB	ARSB	ARID3B	CD53	CCL7	CXCL6	CD36	IL6
231	ROSTY_CERVICAL_CANCER_PROLIFERATION_CLUSTER	1171	643	3	1	454.5	ROSTY_CERVICAL_CANCER_PROLIFERATION_CLUSTER	http://www.broadinstitute.org/gsea/msigdb/cards/ROSTY_CERVICAL_CANCER_PROLIFERATION_CLUSTER	AURKA	ECT2	HELLS	FOXM1	ESPL1	PAFAH1B3	PLEK2	KIF15	ASF1B	DNMT3B	TMPO	EZH2	C18orf10	BIRC5	COMMD8	MCM4	GINS4	TOP2A	NUSAP1	POLQ	DTL	RPA3	RRM2	TTK	RACGAP1	CCNA2	HN1	CDK1	DBF4	CDC20	HMGA1	MKI67	CENPF	CCNB2	TPX2	FANCI	FEN1	KIF20B	NETO2	CDCA8	MAPK13
232	MATTIOLI_MGUS_VS_PCL	455	579	386	398	454.5	MATTIOLI_MGUS_VS_PCL	http://www.broadinstitute.org/gsea/msigdb/cards/MATTIOLI_MGUS_VS_PCL	RBM10	SMARCA4	IGLV4-60	PCNA	HN1L	RAN	PFN1	EXOSC4	LST1	TBRG4	IGHM	DDX39B	ESYT1	EEF1A1	SRSF1	TPT1	CAD	FADD	IGL@	MCM6	PSMD4	RPS6	IGKV4-1	GUSBP11	SNRPF	CPNE3	MCM4	CORO1A	GADD45B	ACTR3	CKS1B	LPCAT4	MAP4K1	SAP30	CCT3	NUSAP1	CSNK2A1	C13orf15	PRDX3	NUP210	SHQ1
233	SHEPARD_CRUSH_AND_BURN_MUTANT_UP	47	310	272	1190	454.75	SHEPARD_CRUSH_AND_BURN_MUTANT_UP	http://www.broadinstitute.org/gsea/msigdb/cards/SHEPARD_CRUSH_AND_BURN_MUTANT_UP	MRPS26	DUSP4	MEGF6	SIX2	FTSJ3	ID2	SRPRB	MKNK2	PTP4A3	AGK	QARS	CCNG2	BAX	WDR46	ANKRD22	HSPA4	PFKFB3	ATF3	SAMM50	MBLAC1	ELOVL1	GCNT4	BOP1	IGFBP1	ABCF2	CYR61	SSR1	C6	CIRH1A	PIM1	SLC16A6	MAGEE1	C21orf33	HSPA1L	ITGB1BP3	FTSJ1	DDX19A	DNAJA3	TP53	STARD10	KRT17
234	WANG_METASTASIS_OF_BREAST_CANCER_ESR1_UP	943	631	202	44	455	WANG_METASTASIS_OF_BREAST_CANCER_ESR1_UP	http://www.broadinstitute.org/gsea/msigdb/cards/WANG_METASTASIS_OF_BREAST_CANCER_ESR1_UP	KPNA2	HDGFRP3	SMC4	CBX3	C11orf9	NCAPG2	YIF1A	MLF1IP	CCNE2	PPP1CC	UCKL1	HIST1H4H	EEF1A2	TMEM8A	ATAD2	POLQ	ZCCHC8	PLK1	GTSE1	FEN1	SUPT16H	PSMC2
235	REACTOME_FORMATION_OF_TUBULIN_FOLDING_INTERMEDIATES_BY_CCT_TRIC	904	237	480	199	455	REACTOME_FORMATION_OF_TUBULIN_FOLDING_INTERMEDIATES_BY_CCT_TRIC	http://www.broadinstitute.org/gsea/msigdb/cards/REACTOME_FORMATION_OF_TUBULIN_FOLDING_INTERMEDIATES_BY_CCT_TRIC	TUBA1B	TUBB3	TUBB4A	TUBB4B	CCT7	CCT4	CCT2	CCT8	TUBA3D	CCT5	TUBB2B	LOC654264	TCP1	CCT3	TUBA4A	TUBA3C	TUBB2A	TUBA1A	TUBB1	TUBB6	TUBA1C	CCT6A
236	AMUNDSON_GAMMA_RADIATION_RESPONSE	1375	335	39	75	456	AMUNDSON_GAMMA_RADIATION_RESPONSE	http://www.broadinstitute.org/gsea/msigdb/cards/AMUNDSON_GAMMA_RADIATION_RESPONSE	PRC1	H2AFX	AURKB	CCNB1	DNMT3B	LBR	PPP2R5A	PLK1	TSN	CDKN2C	ESPL1	CENPA	PTTG1	TACC3	CDC25C	MSX1	UBE2C	CKS2	KIF23	MAD2L1	BUB1	CENPE	WEE1	KIF2C	BUB1B	CCNF	GTPBP1	CCNB2	AIMP2	CENPF	RRP1	TTK	KIFC1	CCNA2	NEK2	CDC25B	AURKA	CDK1	VCX3A	PRRG2
237	REICHERT_MITOSIS_LIN9_TARGETS	1058	625	21	123	456.75	REICHERT_MITOSIS_LIN9_TARGETS	http://www.broadinstitute.org/gsea/msigdb/cards/REICHERT_MITOSIS_LIN9_TARGETS	LMLN	KIF20A	NUSAP1	MYO6	TOP2A	KIF23	CASC5	FBXO5	CALD1	ASPM	MKI67	HMGB2	CDK11B	ANAPC1	VCPIP1	CEP55	CENPA	CCNF	CCNB1	AURKA	PLK1	G2E3	HMMR	CENPE	NCAPD2	CENPF	CDCA2	KIF2C
238	GARGALOVIC_RESPONSE_TO_OXIDIZED_PHOSPHOLIPIDS_BLACK_UP	410	268	670	479	456.75	GARGALOVIC_RESPONSE_TO_OXIDIZED_PHOSPHOLIPIDS_BLACK_UP	http://www.broadinstitute.org/gsea/msigdb/cards/GARGALOVIC_RESPONSE_TO_OXIDIZED_PHOSPHOLIPIDS_BLACK_UP	PLAGL1	AKIRIN2	CLK1	TFEC	ZNF44	CD55	SQLE	TRIB3	SPRY4	CCDC93	GCH1	EIF1	SNX16	OSGIN2	MOB2	ATP11B	ERRFI1	F2RL2	RGMB	PRNP	SRC	LATS2	ZNF295	CDKN1A	DUSP14	ZNF654	CCDC82	NFE2L2	UBB	ETV5	LOC284023	KLF2	ABHD4	CDC42EP2	RHPN2
239	REACTOME_DOWNREGULATION_OF_SMAD2_3_SMAD4_TRANSCRIPTIONAL_ACTIVITY	145	489	740		458	REACTOME_DOWNREGULATION_OF_SMAD2_3_SMAD4_TRANSCRIPTIONAL_ACTIVITY	http://www.broadinstitute.org/gsea/msigdb/cards/REACTOME_DOWNREGULATION_OF_SMAD2_3_SMAD4_TRANSCRIPTIONAL_ACTIVITY	PARP1	HDAC1	SMAD2	SMAD3	SMAD4	TRIM33	PPM1A	TGIF2	RPS27A	SMURF2	SKI	SKIL	TGIF1	RPS27AP11	UBA52	UBE2D1	UBE2D3	USP9X	NCOR1	NCOR2
240	TOMIDA_METASTASIS_DN	153	72	379	1238	460.5	TOMIDA_METASTASIS_DN	http://www.broadinstitute.org/gsea/msigdb/cards/TOMIDA_METASTASIS_DN	SYBU	ENO2	TRIP6	DARS	SAT1	KRT18	WARS	NR4A1	SARS	LGALS3	GLRX	DLX4	GARS	CLK1	CTSL1	EIF1	CDH1	FOXC1
241	PUIFFE_INVASION_INHIBITED_BY_ASCITES_UP	715	383	241	504	460.75	PUIFFE_INVASION_INHIBITED_BY_ASCITES_UP	http://www.broadinstitute.org/gsea/msigdb/cards/PUIFFE_INVASION_INHIBITED_BY_ASCITES_UP	ACIN1	CENPA	MARCKS	SLC7A8	GART	CEACAM6	EIF4G1	HJURP	XKR8	TYMS	HP1BP3	ABCC2	PABPC3	CIB2	MAN2A2	SRRM1	EPOR	FKBP1A	CKLF	HMGB3	MCM3	RAB4A	PGK1	PRKCA	KPNB1	ELMO2	CDCA8	G6PD	ATP2B4	KIF20A	PLEC	UBB	BCAM	TKT	RPS17	SUN1	AKR1C3	BCL2L1	KIAA0141	SAP30	IMPAD1
242	PID_FANCONI_PATHWAY	629	1007	107	101	461	PID_FANCONI_PATHWAY	http://www.broadinstitute.org/gsea/msigdb/cards/PID_FANCONI_PATHWAY	PALB2	UBE2T	SSPO	HUS1	RPA2	FANCL	FANCM	FBXW11	C17orf70	BRCA1	RAD17	C19orf40	RAD9A	FANCD2	TOPBP1	ATRIP	FANCG	FANCC	CHEK1	APITD1	MRE11A	BRCA2	RFC3	XRCC3	FANCE	FANCI	FANCF	FAN1	TOP3A	FANCA	FANCB	RAD1	ATM	BRIP1	RFC4	H2AFX	RAD50	ATR	RPA1	NBN	BLM
243	CHIARETTI_T_ALL_RELAPSE_PROGNOSIS	534	518	501	293	461.5	CHIARETTI_T_ALL_RELAPSE_PROGNOSIS	http://www.broadinstitute.org/gsea/msigdb/cards/CHIARETTI_T_ALL_RELAPSE_PROGNOSIS	LRMP	RCBTB2	USP1	DEK	CAT	NDC80	BUB1B	H2AFX	CD8A	CDC7	MYC	AHNAK	CENPF	HNRNPH1	CD2	MELK	TTK	SEC31B	MEF2A
244	HOLLERN_MICROACINAR_BREAST_TUMOR_UP	140	90	416	1204	462.5	HOLLERN_MICROACINAR_BREAST_TUMOR_UP	http://www.broadinstitute.org/gsea/msigdb/cards/HOLLERN_MICROACINAR_BREAST_TUMOR_UP	IQGAP2	PPARGC1A	HOMER2	ATP1B1	MANSC1	ACSS1	HDAC11	UPB1	GGNBP1	CLDN2	ABCB6	CHN2	CA6	TSPAN8	SMPDL3A	DHRS4	SLC31A2	MFSD4	RASSF3	DHRS7	GNE	TSPAN13	GJB1	BHLHA15	AASS	BCKDHA	TPD52L1	NR4A1	CPD	NCALD	TESC	KIAA1324
245	SHIN_B_CELL_LYMPHOMA_CLUSTER_8	723	285	764	80	463	SHIN_B_CELL_LYMPHOMA_CLUSTER_8	http://www.broadinstitute.org/gsea/msigdb/cards/SHIN_B_CELL_LYMPHOMA_CLUSTER_8	CD80	CHEK1	WNT3A	SOX4	SMAD7	PSEN1	FASLG	HDAC1	MAFK	NFKBIA	IL21R	SNAI1	MFNG	CCNB2	CD38	LMO1	NBN	LYN	IL1R2	CCNB1	MAPK3	IL2RA	NFKBIB	ITGAM	H2AFX	CDK2	FANCG	TNFRSF13C	STAT1	GNAS	TYROBP	MAFB	ICAM1	SPI1	FAS	IL15
246	XU_HGF_TARGETS_INDUCED_BY_AKT1_48HR_DN	1207	200	238	212	464.25	XU_HGF_TARGETS_INDUCED_BY_AKT1_48HR_DN	http://www.broadinstitute.org/gsea/msigdb/cards/XU_HGF_TARGETS_INDUCED_BY_AKT1_48HR_DN	GSX1	ASPM	F7	TXN	NFYB	CENPA	CCNL1	SUGP2	CENPF	MCOLN3	GOLGA8B	HMMR	CDCA3	RBM12B	ZNF268	CXCL12	LRRC16A	SPC25	KIF14	SMC4	KIF23	C1orf63	PRPF4B	KIAA0586	GOLGA8A	RPS17	SNCA
247	REACTOME_RNA_POL_I_RNA_POL_III_AND_MITOCHONDRIAL_TRANSCRIPTION	442	293	795	330	465	REACTOME_RNA_POL_I_RNA_POL_III_AND_MITOCHONDRIAL_TRANSCRIPTION	http://www.broadinstitute.org/gsea/msigdb/cards/REACTOME_RNA_POL_I_RNA_POL_III_AND_MITOCHONDRIAL_TRANSCRIPTION	CDK7	SNAPC5	POLR3F	POLR3C	EHMT2	POLR3A	LZTS1	CBX3	HIST4H4	HIST2H3C	HIST3H2BB	POLR3H	ERCC2	ERCC3	ERCC6	HIST1H2BA	POLR1A	PTRF	GTF2H1	GTF2H2	GTF2H3	GTF2H4	BRF1	GTF3C2	HIST1H2AE	HIST1H2AD	H2AFX	H2AFZ	HIST1H2BD	HIST1H2BB	H3F3A	H3F3B	HIST2H3A	H3F3AP5	MNAT1	NFIB	POLR1D	POLR3K	POLR2E	POLR2F	POLR2H
248	KLEIN_PRIMARY_EFFUSION_LYMPHOMA_UP	197	114	683	871	466.25	KLEIN_PRIMARY_EFFUSION_LYMPHOMA_UP	http://www.broadinstitute.org/gsea/msigdb/cards/KLEIN_PRIMARY_EFFUSION_LYMPHOMA_UP	DPY19L1	ALDH1L1	GLDC	CTRL	GUSB	NCOR2	DAZL	GZMA	ATP2A2	PRDM1	P4HA1	AGPAT2	PTP4A3	IRF4	IL10	SULT1A1	PLOD1	IQGAP2	GTF3C1	PAM	HSPA4L	NFIB	GPI	TNFRSF8	VEGFA	IL2RB	RABGGTA	LDLR	DHX30	ILF3	CFHR4	AQP3	CFI	MUC1	ADAM15	VDR	CASP7	TPO	LTA4H	SELPLG	EIF4A1
249	PID_PI3KCI_PATHWAY	467	111	1018	276	468	PID_PI3KCI_PATHWAY	http://www.broadinstitute.org/gsea/msigdb/cards/PID_PI3KCI_PATHWAY	KRAS	CYTH1	ARF1	PLEKHA1	BLNK	YES1	LCK	DAPP1	PIK3CB	PIK3R6	PLCG2	FYN	LAT	PLEKHA2	RAP1A	BLK	PTEN	SYK	HCK	PIK3CA	SGK1	ARF5	ITK	HRAS	CYTH3	ARF6	RAC1	PIK3CG	SRC	PIK3R1	HSP90AA1	RHOA	INPP5D	ARAP3	PIK3R2	ZAP70	PLCG1	INPPL1	FGR	CYTH2	PIK3CD
250	NGUYEN_NOTCH1_TARGETS_DN	139	202	329	1214	471	NGUYEN_NOTCH1_TARGETS_DN	http://www.broadinstitute.org/gsea/msigdb/cards/NGUYEN_NOTCH1_TARGETS_DN	HERPUD1	DDAH2	AANAT	TGM3	TNFSF4	CDK11A	CYR61	BASP1	F3	EXT1	BRD2	PSMB9	TARS	USP22	EEF1A1	RING1	KLF10	MGAT2	ELL2	SERPINH1	PTPN13	STAG2	IL1R1	TRIP12	SLC12A4	ETS2	MTHFD2	REV3L	DAXX	TIPARP	HUWE1	STC2	RPE	MYO1E	COL7A1	BET1	MEF2A	PCDH7	PSME4	GTF2I	CRX
251	APPEL_IMATINIB_RESPONSE	567	382	587	353	472.25	APPEL_IMATINIB_RESPONSE	http://www.broadinstitute.org/gsea/msigdb/cards/APPEL_IMATINIB_RESPONSE	GUSB	PPARG	C5AR1	CTSB	LAMP2	MSR1	CD163	CTSD	GBA	RARRES1	CTSH	APOD	HEXA	CTSZ	NEU1	FUCA1	HEXB	GM2A	OSBPL3	PLSCR1	ENG	CD68	CTSA	CD300A	LILRB3	APOE	ACP5	CTSL1	LAMP1	PLD1	ASAH1	APOC1	GNS
252	REACTOME_SMAD2_SMAD3_SMAD4_HETEROTRIMER_REGULATES_TRANSCRIPTION	55	56	1451	329	472.75	REACTOME_SMAD2_SMAD3_SMAD4_HETEROTRIMER_REGULATES_TRANSCRIPTION	http://www.broadinstitute.org/gsea/msigdb/cards/REACTOME_SMAD2_SMAD3_SMAD4_HETEROTRIMER_REGULATES_TRANSCRIPTION	CDK8	CDK9	CDKN2B	E2F4	E2F5	WWTR1	HDAC1	JUNB	SMAD2	SMAD3	SMAD4	SMAD7	MEN1	LOC441488	MYC	SERPINE1	RBL1	TGIF2	RPS27A	SP1	TFDP1	TGIF1	RPS27AP11	UBA52	CCNC	CCNT1	CCNT2
253	JIANG_TIP30_TARGETS_DN	803	360	492	238	473.25	JIANG_TIP30_TARGETS_DN	http://www.broadinstitute.org/gsea/msigdb/cards/JIANG_TIP30_TARGETS_DN	F8A1	TLN1	ZYX	LAD1	CIDEB	BLCAP	SRRM2	TP53	SIRPA	CALR	CLDN6	IGF2	PCGF2	PEBP1	CTSD	DHX38	2019-09-09	SLC45A2	ASS1	ARHGDIA	FGFR4	AKAP1	CBX4	MAZ
254	MORI_EMU_MYC_LYMPHOMA_BY_ONSET_TIME_UP	612	690	239	356	474.25	MORI_EMU_MYC_LYMPHOMA_BY_ONSET_TIME_UP	http://www.broadinstitute.org/gsea/msigdb/cards/MORI_EMU_MYC_LYMPHOMA_BY_ONSET_TIME_UP	BUB1B	MTHFD1	SMARCB1	SUMO2	BCAT1	TRIB2	DAB2IP	OTUB2	CPLX2	C19orf40	SSRP1	MIS18BP1	MED9	KIAA0101	PRIM2	PDE2A	KIF18B	CBX2	CYFIP2	TIPIN	UBE2CBP	SMARCD2	FAM20B	ELOVL6	RAI1	CBX1	RANBP1	GINS2	FANCM	AKT3	WDHD1	SPAG5	INO80E	TOPBP1	GCLC	BLMH	CENPO	EBF1	MYB	SMC1A	RFC3
255	REACTOME_ACTIVATED_TAK1_MEDIATES_P38_MAPK_ACTIVATION	1176	355	245	124	475	REACTOME_ACTIVATED_TAK1_MEDIATES_P38_MAPK_ACTIVATION	http://www.broadinstitute.org/gsea/msigdb/cards/REACTOME_ACTIVATED_TAK1_MEDIATES_P38_MAPK_ACTIVATION	NOD1	TAB1	MAPK14	TAB2	TAB3	IRAK1	IRAK2	MAPK11	MAP2K3	MAP2K6	NOD2	LOC650832	MAP3K7	TRAF6	MAPKAPK3	IKBKG	RIPK2	MAPKAPK2
256	SARTIPY_NORMAL_AT_INSULIN_RESISTANCE_DN	597	577	322	407	475.75	SARTIPY_NORMAL_AT_INSULIN_RESISTANCE_DN	http://www.broadinstitute.org/gsea/msigdb/cards/SARTIPY_NORMAL_AT_INSULIN_RESISTANCE_DN	C16orf74	C1orf63	TAB3	GAB1	TXNIP	ADRB3	PIK3C3	METTL20	SIX5	CCNG2	PTGFR	FBXO45	KLHL24	NR1D2	MKRN1	ABCA1	ZBTB16	B3GALT2	TCTA	HMGB2	C5orf41
257	CROONQUIST_NRAS_SIGNALING_DN	966	892	20	31	477.25	CROONQUIST_NRAS_SIGNALING_DN	http://www.broadinstitute.org/gsea/msigdb/cards/CROONQUIST_NRAS_SIGNALING_DN	POLD1	MCM3	HMGA1	TPX2	AURKB	FADS3	GINS1	NCAPH	RAD51C	TK1	CCNB2	MCM7	SPAG5	NDC80	GNAI1	EIF5	H2AFX	CDC25C	CSE1L	ZWINT	SBNO2	CDK1	AURKA	STIL	CCNB1	CENPA	MCM2	CHAF1A	PLK1	NASP	SMC2	MCM4	PTP4A3	PTTG1	SNRPA1	PLK4	MYBL2	DUT	CDKN3	CKS1B	POLD3
258	REACTOME_N_GLYCAN_ANTENNAE_ELONGATION_IN_THE_MEDIAL_TRANS_GOLGI	88	182	1092	550	478	REACTOME_N_GLYCAN_ANTENNAE_ELONGATION_IN_THE_MEDIAL_TRANS_GOLGI	http://www.broadinstitute.org/gsea/msigdb/cards/REACTOME_N_GLYCAN_ANTENNAE_ELONGATION_IN_THE_MEDIAL_TRANS_GOLGI	MGAT4B	MGAT4A	FUT8	MGAT4C	B4GALT1	ST8SIA6	MAN2A1	MGAT2	MGAT3	MGAT5	ST8SIA3	ST6GAL1	ST8SIA2	B4GALT4	B4GALT3	B4GALT2	B4GALT6	B4GALT5
259	BENPORATH_MYC_TARGETS_WITH_EBOX	386	223	539	767	478.75	BENPORATH_MYC_TARGETS_WITH_EBOX	http://www.broadinstitute.org/gsea/msigdb/cards/BENPORATH_MYC_TARGETS_WITH_EBOX	RXRB	MUC1	RPL10	RPS19	ENO1	BRCA2	NIT1	PAICS	PSEN2	SIGMAR1	CCKBR	GALT	TOMM20	ACADM	HMBS	FPGS	GLA	LBR	HMGN2	PDHA1	PDCD1	DBI	VAMP2	PABPC1	IRF2	BBC3	HSPA8	ETS2	STMN1	FOSL1	CDK10	AVP	MCM7	TNFRSF8	RGS2	OCA2	RARB	POLR3D	GAPDH	PEX3	SLBP
260	BENPORATH_PROLIFERATION	689	1047	59	122	479.25	BENPORATH_PROLIFERATION	http://www.broadinstitute.org/gsea/msigdb/cards/BENPORATH_PROLIFERATION	HSPA14	FANCE	PTS	GGCT	RAD51AP1	GARS	LRP8	COX4NB	MCM2	MAGOHB	TTK	RDX	NEK2	NDUFB5	NCS1	ATAD2	MRPL9	CENPE	TFRC	FAM49B	SUV39H2	CDCA5	CDKN3	CNIH4	BUB1	COX5A	PPPDE1	GINS3	DAP3	CEBPG	FAM54A	UBE2T	CDCA7	S100A9	EXO1	ILF2	FANCA	SNRPD1	SMAD2	SNRPG	GTPBP4
261	BROWNE_HCMV_INFECTION_48HR_UP	177	500	664	577	479.5	BROWNE_HCMV_INFECTION_48HR_UP	http://www.broadinstitute.org/gsea/msigdb/cards/BROWNE_HCMV_INFECTION_48HR_UP	MNDA	GGH	ANXA3	TMEM106C	CPE	PCGF3	FBXO28	CREBZF	SAP30	IL24	HSPA2	IL18R1	MSH2	EDN3	PRPS2	PPP2R1B	BTF3P12	RUNX3	CCNF	EPM2A	PPT2	FAM13A	PPM1H	ZNF202	SNCA	ATF3	RGS6	IER3	CCNE1	SLC22A5	MAD2L1	MTSS1	AKAP10	RBP4	ZNF529	CTH	GPD2	PRKCA	GREB1	RAB7L1	PPP3CB
262	VILLANUEVA_LIVER_CANCER_KRT19_UP	900	763	132	137	483	VILLANUEVA_LIVER_CANCER_KRT19_UP	http://www.broadinstitute.org/gsea/msigdb/cards/VILLANUEVA_LIVER_CANCER_KRT19_UP	ANP32B	RAB13	STIL	BLM	TMEM194A	KIAA1958	ZNF397	ARID2	CENPM	LMNB1	DCLRE1B	SFMBT1	CDC7	TROAP	EPC1	POLA1	CWC22	KIAA0528	RBPJ	CEP290	SIPA1L3	TAF5	TMEM189	KIF4A	MELK	KLHDC5	DCLRE1C	FANCI	CA5BP1	GOLGA3	GAL3ST1	CASP2	NCOA6	IFFO2	ALMS1	DHRS13	MRE11A	KIF20A	KIF23	TDG	KIAA0101
263	AMIT_EGF_RESPONSE_120_MCF10A	86	519	462	865	483	AMIT_EGF_RESPONSE_120_MCF10A	http://www.broadinstitute.org/gsea/msigdb/cards/AMIT_EGF_RESPONSE_120_MCF10A	SH2D3A	PDLIM5	YRDC	HBEGF	TXNRD1	ENC1	PHLDA1	CCL20	TRIM21	ING2	EREG	MAFF	IL1B	APOO	BCL10	C20orf20	PHLDA3	TESK1	NSUN3	CDV3	SDHAF1	SPRY4	EPHA2	AP1S1	PLAUR	IL1A	LSM4	FOSL1	GPR161	DUSP6	ALDH1A3	PPP2R4	SERPINB2	GDF15	EIF1	RPS6KA4	KCNJ5	PRDX2	PCBD1	BAX	EPOR
264	FERREIRA_EWINGS_SARCOMA_UNSTABLE_VS_STABLE_UP	641	1051	145	105	485.5	FERREIRA_EWINGS_SARCOMA_UNSTABLE_VS_STABLE_UP	http://www.broadinstitute.org/gsea/msigdb/cards/FERREIRA_EWINGS_SARCOMA_UNSTABLE_VS_STABLE_UP	HOMER1	KIF23	SYNCRIP	NOP58	CDKN3	KIF18A	H2AFY	TPX2	NUSAP1	CSRNP1	CENPP	HAND2	POLQ	CLPTM1L	ZNF146	BRIP1	ZNF93	NDC80	ANLN	MCM3AP	WDHD1	RBM17	RGS6	THOC5	C12orf48	HMGB2	AGPAT6	ATP2B3	CENPF	ADAMTS3	MGAT4C	HJURP	MPHOSPH8	MTERF	SNRPD1	CLCN5	CCT6A	SLCO4A1	LSM5	POLE2	UBE2T
265	REACTOME_E2F_MEDIATED_REGULATION_OF_DNA_REPLICATION	883	866	120	74	485.75	REACTOME_E2F_MEDIATED_REGULATION_OF_DNA_REPLICATION	http://www.broadinstitute.org/gsea/msigdb/cards/REACTOME_E2F_MEDIATED_REGULATION_OF_DNA_REPLICATION	DHFR	E2F1	ORC6	ORC3	POLA2	FBXO5	PPP2R3B	LOC441488	ORC1	ORC2	ORC4	ORC5	PCNA	POLA1	PPP2CA	PPP2CB	PPP2R1A	PPP2R1B	PRIM1	PRIM2	RB1	RRM2	DHFRP1	TFDP1	TK2	TYMS	CDT1	CDC45	MCM8	CCNA1	CCNB1	CCNE1	CDK1	CDC6	CDC25A
266	YAO_TEMPORAL_RESPONSE_TO_PROGESTERONE_CLUSTER_14	270	129	381	1165	486.25	YAO_TEMPORAL_RESPONSE_TO_PROGESTERONE_CLUSTER_14	http://www.broadinstitute.org/gsea/msigdb/cards/YAO_TEMPORAL_RESPONSE_TO_PROGESTERONE_CLUSTER_14	GALM	PDIA3	GORASP2	BANF1	TANK	CCT3	EIF4G1	RARS	RANBP1	ERGIC1	LMAN2	YKT6	SERPINH1	CDK2AP1	SLC25A5	PRMT1	RPN1	PSMB5	IPO4	METAP1	PADI2	HDLBP	PKM2	NSUN2	CARM1	PPA1	NDE1	COL18A1	NARS	GAPDH	IRAK1	MRPS10	CAD	DDX41	CCT8	IPO5	RAB34	DCTPP1	CDK4	PIGQ	PSMB3
267	BIOCARTA_MITOCHONDRIA_PATHWAY	1137	201	401	208	486.75	BIOCARTA_MITOCHONDRIA_PATHWAY	http://www.broadinstitute.org/gsea/msigdb/cards/BIOCARTA_MITOCHONDRIA_PATHWAY	CASP9	CASP8	CASP7	BCL2	BID	BIK	BCL2L1	BIRC2	APAF1	BAX	BIRC3	XIAP	CASP6	CASP3	DFFA	DIABLO	CYCS	DFFB	ENDOG	BAK1	AIFM1
268	DEURIG_T_CELL_PROLYMPHOCYTIC_LEUKEMIA_UP	569	482	588	313	488	DEURIG_T_CELL_PROLYMPHOCYTIC_LEUKEMIA_UP	http://www.broadinstitute.org/gsea/msigdb/cards/DEURIG_T_CELL_PROLYMPHOCYTIC_LEUKEMIA_UP	ADK	MAML3	ESRP1	MCM4	LILRA5	KRT18	FKBP1A	ABHD2	COMMD10	WDYHV1	TSHB	N4BP1	C7orf58	IPO4	SLC11A1	PLA2R1	CLCN5	DHFR	CTSH	YIPF4	RHBDD3	FAM82B	NCAM2	LST1	TCP10L	GPR137	LGALS3BP	SAP30	MPP3	CEP112	ZNF593	FAM53B	RAD54B	KCTD12	TCF20	NCDN	SNTB1	PCGF2	GCAT	DDR1	SLC1A1
269	VANTVEER_BREAST_CANCER_METASTASIS_DN	725	1088	82	60	488.75	VANTVEER_BREAST_CANCER_METASTASIS_DN	http://www.broadinstitute.org/gsea/msigdb/cards/VANTVEER_BREAST_CANCER_METASTASIS_DN	INTS7	CENPF	IGFBP5	CP	HMGB3	SACS	MTMR2	PRAME	PIR	SPC25	C17orf109	SLC23A2	KIF21A	PITRM1	PTDSS1	PLEKHA1	LRP12	STK3	PSMD7	MLLT10	MGAT4A	MRPL13	ESM1	AURKA	SKA3	UCHL5	NIPA1	HRASLS	DLGAP5	MELK	DIAPH3	AGFG1	B3GALNT2	SYNCRIP	BUB1	GMPS	GNAZ	OXCT1	NDC80	RAB6B	RFC4
270	SOTIRIOU_BREAST_CANCER_GRADE_1_VS_3_UP	1097	817	14	32	490	SOTIRIOU_BREAST_CANCER_GRADE_1_VS_3_UP	http://www.broadinstitute.org/gsea/msigdb/cards/SOTIRIOU_BREAST_CANCER_GRADE_1_VS_3_UP	NCAPG	MARS	E2F1	STMN1	MCM10	EXO1	STIP1	TACC3	UBE2N	PFDN6	CCNB1	POLQ	ITCH	UBE2S	NDC80	BIRC5	GINS1	CDC20	NUP93	AURKA	NEK2	RAD54B	KIF18B	TUBA1C	TUBA1B	CCNA2	TOMM70A	DONSON	NUSAP1	LAGE3	DSCC1	SNRPG	OIP5	PKMYT1	KIFC1	KIF14	MCM4	KIF20A	SPAG5	C3orf37	CHEK1
271	BIOCARTA_NDKDYNAMIN_PATHWAY	37	240	1199		492	BIOCARTA_NDKDYNAMIN_PATHWAY	http://www.broadinstitute.org/gsea/msigdb/cards/BIOCARTA_NDKDYNAMIN_PATHWAY	SYNJ2	CALM2	LOC124827	EPS15	CALM1	PPP3CB	DNM1	PPP3CC	BIN1	PPP3CA	AMPH	PICALM	NME1	NME2	AP2A1	CALM3	SYNJ1	LOC147908	CYCSP35	AP2M1	EPN1
272	FISCHER_G2_M_CELL_CYCLE	1062	721	69	117	492.25	FISCHER_G2_M_CELL_CYCLE	http://www.broadinstitute.org/gsea/msigdb/cards/FISCHER_G2_M_CELL_CYCLE	CDCA3	TTK	CCNA2	KIF11	KIF23	CCNF	CENPA	DEPDC1	GTSE1	KIF2C	CDC25C	CDCA8	GPSM2	UBE2C	CENPE	TOP2A	CKAP2	BUB1B	PLK1	ANLN	NEK2	TPX2	ANP32E	AURKB	BUB1	CDCA2	KIF14	MKI67	PSRC1	ARHGAP11A	DEPDC1B	GAS2L3	SHCBP1	SPAG5	TROAP	ARHGAP19	H2AFX	KIFC1	CDC25B	ECT2	HMGB2
273	PID_PLK1_PATHWAY	439	1349	88	97	493.25	PID_PLK1_PATHWAY	http://www.broadinstitute.org/gsea/msigdb/cards/PID_PLK1_PATHWAY	CENPE	ROCK2	PLK1	CDC25C	SPC24	BUB1B	FBXW11	KIF2A	RHOA	PPP2R1A	ERCC6L	CDK1	CLSPN	NUDC	AURKA	ODF2	CDC25B	FBXO5	GOLGA2	CCNB1	NDC80	KIF20A	FZR1	SSPO	PPP1CB	PPP2CA	PLK1S1	INCENP	TUBG1	MLF1IP	ECT2	TPT1	WEE1	NINL	PPP1R12A	SGOL1	PAK1	CDC20	BORA	TPX2	GORASP1
274	COATES_MACROPHAGE_M1_VS_M2_UP	588	384	465	543	495	COATES_MACROPHAGE_M1_VS_M2_UP	http://www.broadinstitute.org/gsea/msigdb/cards/COATES_MACROPHAGE_M1_VS_M2_UP	RMND1	LCORL	GJA1	MSR1	C12orf53	TUBB2B	PLBD1	CNRIP1	TGFBI	HMGN3	GLO1	NAT8L	MAF	MARCKSL1	TIFAB	SLC7A7	RFX3	AXL	MALAT1	ARSB	C14orf79	GNB4	TOR3A	GDA	PPP2R5C	PTGER3	HLA-DQA1	RASAL2	GATM	BCKDHB	PIK3AP1	FAM124A	NRCAM	DST	COMT	SLC35A1	GALNT11	TM7SF3	ABCA9	LYPLAL1	RCN1
275	GINESTIER_BREAST_CANCER_ZNF217_AMPLIFIED_DN	832	85	773	290	495	GINESTIER_BREAST_CANCER_ZNF217_AMPLIFIED_DN	http://www.broadinstitute.org/gsea/msigdb/cards/GINESTIER_BREAST_CANCER_ZNF217_AMPLIFIED_DN	TRMU	C17orf51	LPAR2	DAGLB	SPHK2	MCTP2	ILF3	PHF21A	LOC728701	C14orf166B	SLC23A2	PABPN1	LOC400986	CSNK1E	LOC100289079	USP21	SEMA6B	FXR2	GPC2	HEYL	MBD3	MOGS	TAF1C	ZNF692	C6orf125	ABCA7	WDR85	FTSJD2	NFKBIL1	SOLH	TCHP	NCKAP5L	CSNK1G2	MIRLET7D	CUL9	ANKRD54	SMG9	MAP2K2	FBXO46	LOC100130872	DOT1L
276	REACTOME_TRANSPORT_OF_VITAMINS_NUCLEOSIDES_AND_RELATED_MOLECULES	643	660	555	131	497.25	REACTOME_TRANSPORT_OF_VITAMINS_NUCLEOSIDES_AND_RELATED_MOLECULES	http://www.broadinstitute.org/gsea/msigdb/cards/REACTOME_TRANSPORT_OF_VITAMINS_NUCLEOSIDES_AND_RELATED_MOLECULES	SLC35A1	SLCO1B1	SLC27A4	SLC35D2	SLCO2B1	SLC29A1	ALB	SLC29A4	SLC35D1	SLC35A3	SLCO4A1	SLCO3A1	SLCO1B3	SLC27A6	SLC29A2	SLC35B2	SLCO4C1	SLC27A1	SLCO1C1	AVP	SLC29A3	SLC35C1	SLC28A3	SLCO2A1	SLCO1A2	SLC35A2	SLC35B4	SLC5A6	SLC28A2	SLC28A1	SLC33A1
277	SHAFFER_IRF4_TARGETS_IN_MYELOMA_VS_MATURE_B_LYMPHOCYTE	70	58	391	1473	498	SHAFFER_IRF4_TARGETS_IN_MYELOMA_VS_MATURE_B_LYMPHOCYTE	http://www.broadinstitute.org/gsea/msigdb/cards/SHAFFER_IRF4_TARGETS_IN_MYELOMA_VS_MATURE_B_LYMPHOCYTE	UBE2H	PIP5K1B	KRAS	LDLRAP1	BMI1	PABPC4	CYCS	AMPD1	TIMP2	CAV1	LDLR	PAM	F12	AHCY	BSPRY	XPOT	FHL1	PAICS	CASP3	GRSF1	SEC62	BMP6	TNFRSF17	PDK1	C11orf24	SLC31A1	ELL	UBE2J1	PNP	GAA	PPP1R2	EIF2S2	SLC38A2	TRAM1	SUB1	GFPT1	BCL2L2	CFLAR	ITGA4	CCNC	FKBP11
278	GOBERT_OLIGODENDROCYTE_DIFFERENTIATION_UP	768	1148	50	28	498.5	GOBERT_OLIGODENDROCYTE_DIFFERENTIATION_UP	http://www.broadinstitute.org/gsea/msigdb/cards/GOBERT_OLIGODENDROCYTE_DIFFERENTIATION_UP	ZWILCH	CCDC34	SHQ1	HN1	RBL1	NCAPH	UCHL5	RSRC2	GAS2L3	MIS18BP1	SPARC	GINS1	DNMT1	TRIP13	KIF22	PRR11	LINC00116	TROAP	MEF2C	FAM111A	ERAL1	ASPM	CDK1	FIGNL1	CSRP2	HMMR	DIEXF	GINS2	SLC25A10	LDHB	FANCD2	NUP107	TOP2A	H2AFX	CACNG4	SPAG5	RCC1	TMEM48	ZC3H8	MYBL2	ELOVL6
279	SUZUKI_RESPONSE_TO_TSA	183	692	832	289	499	SUZUKI_RESPONSE_TO_TSA	http://www.broadinstitute.org/gsea/msigdb/cards/SUZUKI_RESPONSE_TO_TSA	ARFIP2	MCART3P	GNAI2	ADK	TRADD	AVIL	ZMYND8	TRIM32	RGPD5	LOC100127983	RAD23B	RNF219	FPGT	PDIA5	LOC100506936	C1orf105	EMR1	FABP4	TFDP1	PPP1R12A	MBNL1	GSTA3
280	NIELSEN_GIST_AND_SYNOVIAL_SARCOMA_DN	297	1077		126	500	NIELSEN_GIST_AND_SYNOVIAL_SARCOMA_DN	http://www.broadinstitute.org/gsea/msigdb/cards/NIELSEN_GIST_AND_SYNOVIAL_SARCOMA_DN	ANXA1	ZEB2	C2	MFAP5	CXCL1	CD163	CSF1R	SFRP4	NNMT	ITGB2	CTSD	GPNMB	PLAU	TNFAIP6	CD4	FOLR2	NCF4	IL10RA	TYROBP	RNASE1
281	SARTIPY_BLUNTED_BY_INSULIN_RESISTANCE_DN	338	562	295	807	500.5	SARTIPY_BLUNTED_BY_INSULIN_RESISTANCE_DN	http://www.broadinstitute.org/gsea/msigdb/cards/SARTIPY_BLUNTED_BY_INSULIN_RESISTANCE_DN	PDK4	ACVR1	MMP11	CDKN1B	HERPUD1	RARG	INTS9	UBE2H	RALGDS	DBP	CDK1	SESN1	RERE	CCDC101	MPDZ	TRIB3	GADD45A	NUPR1
282	BANDRES_RESPONSE_TO_CARMUSTIN_MGMT_48HR_UP	335	243	357	1067	500.5	BANDRES_RESPONSE_TO_CARMUSTIN_MGMT_48HR_UP	http://www.broadinstitute.org/gsea/msigdb/cards/BANDRES_RESPONSE_TO_CARMUSTIN_MGMT_48HR_UP	SLC10A1	SNRPB2	SLC16A2	TUBB	UGT8	CTNNAL1	CNTNAP1	GOLGA4	SLC6A2	GCM1	SMPD2	SNAPC1	GPR65	SNAPC3	SMARCD1	GNRHR	PIK3R3	CLTCL1
283	REACTOME_DEPOSITION_OF_NEW_CENPA_CONTAINING_NUCLEOSOMES_AT_THE_CENTROMERE	580	410	814	205	502.25	REACTOME_DEPOSITION_OF_NEW_CENPA_CONTAINING_NUCLEOSOMES_AT_THE_CENTROMERE	http://www.broadinstitute.org/gsea/msigdb/cards/REACTOME_DEPOSITION_OF_NEW_CENPA_CONTAINING_NUCLEOSOMES_AT_THE_CENTROMERE	CENPA	OIP5	HIST4H4	HIST3H2BB	ITGB3BP	CENPI	HIST1H2BA	HIST1H2AE	HIST1H2AD	H2AFX	H2AFZ	HIST1H2BD	HIST1H2BB	CENPP	LOC440577	NPM1	RSF1	MIS18A	CENPQ	MIS18BP1	HJURP	HIST2H4B	CENPN	CASC5	RBBP4	RBBP7	CENPK	RBBP4P1	CENPH	HIST2H2AA4	CENPO	MLF1IP	HIST1H4I	HIST1H2AJ	HIST1H2AC	HIST1H2AB	HIST2H2AA3	HIST2H2AC	HIST1H2BG	HIST1H2BL	HIST1H2BN
284	BACOLOD_RESISTANCE_TO_ALKYLATING_AGENTS_DN	50	27	602	1342	505.25	BACOLOD_RESISTANCE_TO_ALKYLATING_AGENTS_DN	http://www.broadinstitute.org/gsea/msigdb/cards/BACOLOD_RESISTANCE_TO_ALKYLATING_AGENTS_DN	EPRS	UBXN7	MAP2K6	NHLH2	ZNF124	PDIA2	HCG8	TBR1	YARS	SETDB1	PEG3	TCEA1	RPL24	LRPPRC	TRIM28	C7orf44	CCNG1	PURA	FZD7	PDCD6	TUBB	CXCR4	SRSF2	MTRR	RENBP	VCAN	KDELR2	PHF8	SFPQ	SMPDL3A	TUBGCP4	MEGF9	ATP8A1	INHBC	ATP2B2	KHSRP	ZC3HAV1	CS	OGT	ATRX	ARF3
285	BILANGES_SERUM_SENSITIVE_VIA_TSC2	130	131	226	1540	506.75	BILANGES_SERUM_SENSITIVE_VIA_TSC2	http://www.broadinstitute.org/gsea/msigdb/cards/BILANGES_SERUM_SENSITIVE_VIA_TSC2	SPAG5	THBS2	ANKRD26	NPM3	GBF1	BDP1	KIAA1467	DDX46	NEDD4	GON4L	ANKRD35	CCDC88A	SMARCA4	THOC2	SMG6	NUMA1	EIF3A	EIF5B	SCLT1	CTGF	COL1A2	KIF1B	COL3A1	KIFC1	C7orf26	CYR61	DICER1	SNRPD3	ATP1A1	GLG1	CRIM1	EIF3C	BPTF	FAM98B	TUBB2B	UBA6	H2AFB1	TBC1D16	HIST1H1E
286	KEGG_GLYCOSYLPHOSPHATIDYLINOSITOL_GPI_ANCHOR_BIOSYNTHESIS	180	864	314	677	508.75	KEGG_GLYCOSYLPHOSPHATIDYLINOSITOL_GPI_ANCHOR_BIOSYNTHESIS	http://www.broadinstitute.org/gsea/msigdb/cards/KEGG_GLYCOSYLPHOSPHATIDYLINOSITOL_GPI_ANCHOR_BIOSYNTHESIS	PIGP	PIGW	PIGM	PIGN	PIGS	PIGF	DPM2	PIGQ	PIGH	PIGO	PIGG	PIGZ	GPAA1	PIGU	PGAP1	PIGT	PIGK	PIGY	PIGL	PIGV	PIGB	PIGX	PIGA	GPLD1	PIGC
287	PENG_LEUCINE_DEPRIVATION_DN	471	217	452	896	509	PENG_LEUCINE_DEPRIVATION_DN	http://www.broadinstitute.org/gsea/msigdb/cards/PENG_LEUCINE_DEPRIVATION_DN	MAP2K3	SRM	HSP90B1	C11orf9	HSP90AA1	PTGES3	CALR	WDR43	DDX21	CCT4	BCL2L1	RCC1	COPS2	PSMD3	BYSL	PSMA5	RRP7B	NCL	SLC29A1	ACAT2	CCT2	DNAJA1	FDPS	EIF2S1	DHX9	ZC3H3	PSMA3	DNAJB6	MRPL3	PLCG1	ADRM1	PSMD1	GCDH	SCD	FKBP2	RRP1B	CAD	CYCS	AMD1	FARSA	AHSA1
288	MALONEY_RESPONSE_TO_17AAG_DN	408	88	180	1362	509.5	MALONEY_RESPONSE_TO_17AAG_DN	http://www.broadinstitute.org/gsea/msigdb/cards/MALONEY_RESPONSE_TO_17AAG_DN	SSBP1	CA12	LTBP1	ABCD3	ATP5C1	TPI1	PSMA5	RPS16	CLDN3	MAD2L1	XRCC5	PDCD5	YWHAE	HIST1H4C	SRSF2	GTF2A2	BRE	RPL30	WRN	RPL27A	SYNPO	PLK1	SNRPB	SYK	CALM2	SRSF7	RRM2	NACA	PTMA	SNRPE	ILF2	SUB1	CYCS	LDHA	PSMA7	POLR2L	TMSB4X	PRDX4	PRDX3	IARS	HNRNPAB
289	FULCHER_INFLAMMATORY_RESPONSE_LECTIN_VS_LPS_UP	397	210	776	657	510	FULCHER_INFLAMMATORY_RESPONSE_LECTIN_VS_LPS_UP	http://www.broadinstitute.org/gsea/msigdb/cards/FULCHER_INFLAMMATORY_RESPONSE_LECTIN_VS_LPS_UP	G3BP1	INHBA	SLC7A8	CXCL5	MT1F	TNIK	UXS1	MT1E	2019-03-03	KCNK6	MOB3B	EEF1E1	NRP1	C17orf96	H6PD	G6PD	MMP19	PHACTR2	RANBP1	POGLUT1	FAM69A	TUBB6	FAM102B	CD40	HOPX	PHLDA1	HIPK2	GLYR1	FSD1L	2019-03-08	SRPRB	MPEG1	IARS	MICAL2	RHOQ	C11orf31	SDC2	CSF1	RAC2	HMG20B	RGS1
290	REACTOME_THROMBIN_SIGNALLING_THROUGH_PROTEINASE_ACTIVATED_RECEPTORS_PARS	445	578	618	404	511.25	REACTOME_THROMBIN_SIGNALLING_THROUGH_PROTEINASE_ACTIVATED_RECEPTORS_PARS	http://www.broadinstitute.org/gsea/msigdb/cards/REACTOME_THROMBIN_SIGNALLING_THROUGH_PROTEINASE_ACTIVATED_RECEPTORS_PARS	GNA13	GNB5	F2	F2R	F2RL2	GNA11	GNA12	GNA15	GNAQ	GNB1	GNB2	GNB3	GNG3	GNG4	GNG5	GNG7	GNG10	GNG11	GNGT1	GNGT2	ARRB1	ARRB2	GNG13	GNG2	MAPK1	MAPK3	GNG12	GNB4	SRC	F2RL3	GNG8	GNA14
291	MA_MYELOID_DIFFERENTIATION_UP	119	189	1130	608	511.5	MA_MYELOID_DIFFERENTIATION_UP	http://www.broadinstitute.org/gsea/msigdb/cards/MA_MYELOID_DIFFERENTIATION_UP	BNIP3L	PPIA	KLF13	GZMB	ADA	PPM1G	MTF2	KLF9	IGJ	MYO1C	EMP3	IMPDH2	CREG1	CDKN1A	ITGB7	PTPN11	DHPS	CALR	UBB	DAD1	C1QA	MT1A	RB1	CCT5	FGFR4	TIAL1	RAN	MDM2	SMAD5	RGL2	EEF1A1	GNAS	NCL	SH2D3C	PRG2	LATS1	ELAVL3	CCL19	VASP
292	REACTOME_CD28_CO_STIMULATION	475	267	1142	163	511.75	REACTOME_CD28_CO_STIMULATION	http://www.broadinstitute.org/gsea/msigdb/cards/REACTOME_CD28_CO_STIMULATION	AKT3	THEM4	MAP3K8	AKT1	AKT2	MTOR	RICTOR	FYN	GRB2	LCK	LYN	PAK1	PAK2	PDPK1	PIK3CA	PIK3R1	PIK3R2	TRIB3	RAC1	MLST8	SRC	LOC729120	VAV1	YES1	MAPKAP1	PIK3R3	MAP3K14	CD28	GRAP2	CD80	CD86	CDC42
293	ZHANG_TLX_TARGETS_DN	476	1514	37	26	513.25	ZHANG_TLX_TARGETS_DN	http://www.broadinstitute.org/gsea/msigdb/cards/ZHANG_TLX_TARGETS_DN	TYMS	MASTL	ZNF280D	CA3	GINS1	SLC4A4	DEK	SLC12A2	POLA1	LYAR	CHEK1	FANCI	PRIM1	NCAPG	DIS3	RBL1	KIF11	DNA2	LIG1	INCENP	NCAPG2	FAM111A	CEP55	CASP8AP2	POLE	MKI67	NASP	ATM	RIF1	NUP85	MCM4	SHMT1	TTK	SGOL1	CCDC99	ANLN	ERCC6L	PPAT	NET1	TIPIN	HAT1
294	KAUFFMANN_MELANOMA_RELAPSE_UP	401	1545	46	61	513.25	KAUFFMANN_MELANOMA_RELAPSE_UP	http://www.broadinstitute.org/gsea/msigdb/cards/KAUFFMANN_MELANOMA_RELAPSE_UP	OGG1	XRCC5	GTF2H3	RAD18	RFC4	TFAM	CCNH	RAD51	FANCA	CDC45	RRM2	POLQ	TDP1	MCM4	ORC6	CDC6	GTF2H2	TOP2A	RFC5	EXO1	RAD51AP1	POLE4	CENPF	NEIL3	CHEK1	GMNN	RAD17	PTTG2	PPIA	XRCC2	DEK	PCNA	ORC4	CHAF1A	BLM	RPA3	SMC2	HBXIP	CTBP2	BRCA1	GINS2
295	POS_HISTAMINE_RESPONSE_NETWORK	56	226	824	949	513.75	POS_HISTAMINE_RESPONSE_NETWORK	http://www.broadinstitute.org/gsea/msigdb/cards/POS_HISTAMINE_RESPONSE_NETWORK	CAMK2N2	IGF2R	SLC7A1	NNMT	ASNS	CEBPB	TAX1BP3	ENAH	ARF4	ALPPL2	TIAM1	NDST1	G3BP1	CDK2AP1	MED26	TGFB1	JUN	PFN2	H2AFY	ADH7	GCNT1	GARS	LMO1	UPP1	TSPAN7	CAMK2A	FBLN5	ACPP	EMILIN1	GABPB1	IL15	LOXL1
296	MORI_PLASMA_CELL_UP	16	108	680	1255	514.75	MORI_PLASMA_CELL_UP	http://www.broadinstitute.org/gsea/msigdb/cards/MORI_PLASMA_CELL_UP	RRBP1	DDOST	MANF	BPGM	NBAS	QPCTL	TMED2	SGPP2	SLC30A7	HSPA13	TRAM2	STT3A	CCDC47	CRELD2	EBP	BET1	CHRNB4	ARMCX3	MGAT2	SPCS3	HDLBP	SEC11C	SSR2	PGAM2	DERL1	RPN1	NANS	HTATIP2	FAM46C	SCFD2	TMEM39A	MAGT1	UBXN4	GPR160	TESC	CD28	C7orf42	DNAJB9	PRRC1	SPCS1	GPR89B
297	TSENG_ADIPOGENIC_POTENTIAL_UP	1121	309	409	229	517	TSENG_ADIPOGENIC_POTENTIAL_UP	http://www.broadinstitute.org/gsea/msigdb/cards/TSENG_ADIPOGENIC_POTENTIAL_UP	TCF7	TRIB3	RHOU	CD24	CRABP2	WISP1	GLRB	BPGM	CDKN2B	MAPK12	DLK1	COL7A1	DBNL	UCK2	PTPRF	BMP6	DDX47	NNAT	PRSS23	CH25H	CARS	WNT10A	ADORA2B	EFNB2	MGP	MTHFD2	NDN	FHL1	LOC284023	GJB3
298	YANG_BREAST_CANCER_ESR1_UP	152	509	892		517.667	YANG_BREAST_CANCER_ESR1_UP	http://www.broadinstitute.org/gsea/msigdb/cards/YANG_BREAST_CANCER_ESR1_UP	GATA3	INPP4B	XBP1	WFS1	SCUBE2	ABAT	MAGED2	CIRBP	CYP2B6	TBC1D9	GREB1	GSTM3	CA12	LRBA	WWP1	KCNK15	ESR1	AHNAK	MLPH	P4HTM	ERBB4	KIAA0232	KRT18	ANXA9	TFF1	KDM4B	TFF3	NUMA1	APBB2	MAPT	BBS4	TENC1	SCNN1A	NAT1	SLC7A8	FBP1
299	OXFORD_RALA_OR_RALB_TARGETS_UP	1389	620	58	8	518.75	OXFORD_RALA_OR_RALB_TARGETS_UP	http://www.broadinstitute.org/gsea/msigdb/cards/OXFORD_RALA_OR_RALB_TARGETS_UP	PSMD3	ERI3	AURKB	TMEM97	CCNE2	TYMS	CDK1	FARSA	CENPM	CDC6	BOP1	EXOSC2	LAS1L	NONO	ASNS	BIRC5	E2F3	CCND1	UBE2C	STMN1	MCM4	SAC3D1	ZWINT	PGD	DKC1	HMGA1	CCNE1	NET1	DNAJC9	METTL13	PLXNA1	MCM5	SLC20A1	H2AFX	CDC25A	EXOSC4	TACC3	PPIF	NINL	DTL	WHSC1
300	LIM_MAMMARY_STEM_CELL_DN	230	130	392	1323	518.75	LIM_MAMMARY_STEM_CELL_DN	http://www.broadinstitute.org/gsea/msigdb/cards/LIM_MAMMARY_STEM_CELL_DN	KRT19	KIAA1324	TMPRSS2	FOXA1	LRRC26	MLPH	CGN	MYO5C	DMBT1	PPP1R1B	BATF	MUC1	DNAJC12	CLDN3	SLC44A4	PDZK1IP1	LTF	BIK	TMPRSS13	TJP3	IDO1	DEFB1	TMC4	PRLR	CXCL17	RBM47	ERBB3	GABRP	KRT18	REEP6	EVPL	GJB2	SLC16A5	KLK11	TFCP2L1	MBOAT1	VTCN1	MYO5B	ESR1	TMEM54	SDSL
301	TANG_SENESCENCE_TP53_TARGETS_DN	1093	941	33	10	519.25	TANG_SENESCENCE_TP53_TARGETS_DN	http://www.broadinstitute.org/gsea/msigdb/cards/TANG_SENESCENCE_TP53_TARGETS_DN	MAP1B	TK1	BUB1	QPCT	PTTG3P	ZFY	NUSAP1	CENPE	TFAM	FOSL2	NCAPG	HIST1H2AL	KIF20A	KIF20B	CDK1	NUP62	CDC25A	PPL	KIF4A	OR1E1	PTTG1	MRE11A	ADARB1	EXOSC9	BIRC5	CTH	PBK	TCF4	SPAG5	NRGN	SMC4	TPX2	CCNA2	PRC1	CDC20	TTK	UBE2C	LMNB1	EZH2	CENPA	KIF23
302	REACTOME_FANCONI_ANEMIA_PATHWAY	939	860	126	157	520.5	REACTOME_FANCONI_ANEMIA_PATHWAY	http://www.broadinstitute.org/gsea/msigdb/cards/REACTOME_FANCONI_ANEMIA_PATHWAY	FANCA	FANCC	FANCD2	FANCE	FANCB	FANCF	FANCG	ZBTB32	UBE2T	ATM	ATR	FANCL	FANCM	RPS27A	LOC648152	LOC651610	LOC651921	BRCA1	BRCA2	RPS27AP11	UBA52	USP1	PALB2	C17orf70	C19orf40
303	BHATI_G2M_ARREST_BY_2METHOXYESTRADIOL_UP	847	365	345	527	521	BHATI_G2M_ARREST_BY_2METHOXYESTRADIOL_UP	http://www.broadinstitute.org/gsea/msigdb/cards/BHATI_G2M_ARREST_BY_2METHOXYESTRADIOL_UP	EGR1	PBK	CTNNAL1	ZSCAN30	MED17	ILDR1	PURB	PPP1R12B	RAX2	SPHK1	SPC25	MYBL2	CYR61	FLJ44796	HIST1H2AE	IL24	CORO1C	GMNN	STAG3L1	API5	C3orf51	SPCS3	SNRPA1	PCYOX1	TUBB6	PLEKHB2	C21orf96	DKK1	TNPO1	RAB27A	CDC20	NUF2	NDUFAB1	HIST1H1C	TMEM48	RABGEF1	ANKK1	IL28RA	GALNT2	PDE4C	LOC644297
304	GARGALOVIC_RESPONSE_TO_OXIDIZED_PHOSPHOLIPIDS_TURQUOISE_DN	1529	538	17	4	522	GARGALOVIC_RESPONSE_TO_OXIDIZED_PHOSPHOLIPIDS_TURQUOISE_DN	http://www.broadinstitute.org/gsea/msigdb/cards/GARGALOVIC_RESPONSE_TO_OXIDIZED_PHOSPHOLIPIDS_TURQUOISE_DN	ZNF174	KIF15	E2F8	LYL1	AURKA	CCNA2	PRMT7	XAF1	CDKN2C	ELOVL6	SPC24	ESPL1	BARD1	MKI67	BUB1B	DHRS3	C16orf53	KIFC1	CCDC51	RRS1	ARMCX4	DDX28	NR2F6	NDC80	GEMIN6	PPIL2	POLR3B	CBX2	EXOSC2	TMPO	ENOSF1	EID2B	CDC20	TIMM8A	CDK2AP2	OSGEPL1	PPP1R35	SKP2	NIF3L1	MCAM	ZNF93
305	BURTON_ADIPOGENESIS_PEAK_AT_24HR	1256	665	61	107	522.25	BURTON_ADIPOGENESIS_PEAK_AT_24HR	http://www.broadinstitute.org/gsea/msigdb/cards/BURTON_ADIPOGENESIS_PEAK_AT_24HR	PTTG1	AURKB	CAD	RRM1	TOP2A	STMN1	RANGAP1	BUB1	CCNB1	TRAPPC5	AQP1	RACGAP1	C9orf16	H2AFX	CENPL	IPO5	EXOSC5	S100A8	SLPI	MELK	ANLN	KIF22	UBE2C	KPNA2	AGT	LCN2	ISYNA1	CDK1	DCTPP1	WFDC12	CCNA2	CDC20	NUSAP1	PRC1	CDC25C	ELAVL1	TK1	GALK1	SNRNP70	ANXA8L2	HMMR
306	SCHLOSSER_MYC_TARGETS_AND_SERUM_RESPONSE_UP	538	181	540	831	522.5	SCHLOSSER_MYC_TARGETS_AND_SERUM_RESPONSE_UP	http://www.broadinstitute.org/gsea/msigdb/cards/SCHLOSSER_MYC_TARGETS_AND_SERUM_RESPONSE_UP	SLC7A5	PRMT1	PRR3	ZNF263	SSSCA1	SCAMP1	TMED3	AMD1	VDAC1	USP13	LSM7	NME1	C12orf24	CCDC86	LMNB2	GEMIN4	ATP1B3	PPRC1	BAG1	ATXN10	CEP68	SLC1A5	METAP1	INTS10	PTDSS1	SNRPB	MYC	SRSF2	NOP2	CAMKK2	TSR1	EIF1AX	ODC1	FXN	ATP2A2	DDB1	COMT	THOP1	ILF3	RCN1	GRPEL1
307	WU_HBX_TARGETS_2_UP	400	407	675	609	522.75	WU_HBX_TARGETS_2_UP	http://www.broadinstitute.org/gsea/msigdb/cards/WU_HBX_TARGETS_2_UP	GLRX	CASP4	HMGB2	CDC42BPA	FAS	ANPEP	BCL2L1	MAP2K3	PDS5B	HSPA1L	TGFB2	STK25	SLC25A5	CCNG1	UCK2	CXCL1	ATP5J	CSNK1G2	CDKN3	EMR3	PPP5C	RAB5C	YWHAE
308	BOYAULT_LIVER_CANCER_SUBCLASS_G3_UP	403	461	323	905	523	BOYAULT_LIVER_CANCER_SUBCLASS_G3_UP	http://www.broadinstitute.org/gsea/msigdb/cards/BOYAULT_LIVER_CANCER_SUBCLASS_G3_UP	AGA	CSDE1	UGCG	DUSP3	SNRPA1	COIL	MAPRE1	POLR2K	CCNA2	PTGES3	KIAA0196	MRTO4	MED1	SMG8	EIF2S1	NLE1	TDG	RPL8	CLIC1	SNRPD2	TBL1XR1	TXN	XPO1	SUB1	NUP155	PHB	RPRD1A	CEP55	LRP12	IPO7	NSF	GTF3C3	GOLT1B	DHX15	CANT1	LANCL1	FANCI	ANP32E	PTP4A2	UBE2V2	SLC16A3
309	COLLER_MYC_TARGETS_UP	304	177	209	1407	524.25	COLLER_MYC_TARGETS_UP	http://www.broadinstitute.org/gsea/msigdb/cards/COLLER_MYC_TARGETS_UP	TFRC	GRPEL1	FBL	FKBP4	GPI	HDGF	NAMPT	CKS2	AHCY	SLC16A1	ODC1	TRAP1	FABP5	POLR2H	G0S2	HSPD1	ASS1	PPIF	CEBPZ	C1QBP	EIF5A	AK4	IARS	CCND2	NCL
310	BASSO_B_LYMPHOCYTE_NETWORK	647	839	151	474	527.75	BASSO_B_LYMPHOCYTE_NETWORK	http://www.broadinstitute.org/gsea/msigdb/cards/BASSO_B_LYMPHOCYTE_NETWORK	PAICS	TCP1	FEN1	ZYX	HSPA9	PSMB2	AHNAK	BHLHE40	POLD2	HCG26	EIF4G1	BUD31	TCEB1	LSM3	MYL12A	POLR2F	FAM65B	NDUFAB1	SNRPF	MAP1B	GABARAP	CYLD	SSBP1	RUVBL2	SAT1	SLC25A4	TPX2	HLA-E	MAD2L1	SUN2	UCHL1	WDR18	USP4	HNRNPAB	LOR	EBNA1BP2	RPS26	UBE2S	CTPS	ETHE1	FAIM3
311	HUMMEL_BURKITTS_LYMPHOMA_UP	559	68	514	984	531.25	HUMMEL_BURKITTS_LYMPHOMA_UP	http://www.broadinstitute.org/gsea/msigdb/cards/HUMMEL_BURKITTS_LYMPHOMA_UP	D4S234E	TERT	TUBB2B	PTBP2	SMARCA4	RCBTB1	WASF1	C7orf10	SERINC5	BMP7	SOX11	SSBP2	NASP	UCHL1	HADH	TUBB2A	TCF3	SLC35E3	VPREB1	ID3	LEF1	CSE1L	TUBA1A	HNRNPA3	RNASEH2B	PRKAR2B	ALDH5A1	TCL6	LZTS1	DLEU1	C14orf2	LOC282997	RAP1GAP2	APBB2	LHFP	TFDP2	MME	C13orf15	TCP1	FHOD3	RFC3
312	TIEN_INTESTINE_PROBIOTICS_6HR_UP	254	49	139	1687	532.25	TIEN_INTESTINE_PROBIOTICS_6HR_UP	http://www.broadinstitute.org/gsea/msigdb/cards/TIEN_INTESTINE_PROBIOTICS_6HR_UP	RPS3A	PHLDA1	RPS17	YWHAE	PTP4A2	MYC	HSPA8	GAPDH	B2M	ACTB	RPL23A	EIF4B	RPS2	C6orf62	CRCP	EEF1A1	PRNP	RPL23	TPT1	RPL4	EIF5A	RPLP0	RPS6	UBC	EEF1G	RPS11	TXN	RPL27A	RPL39	MMP24	RPS19	KLF5	ALDH3B1	RPS23	HNRNPH1	RPL9	RPL41	SORL1	SEL1L3	HMGB1	PPIA
313	POOLA_INVASIVE_BREAST_CANCER_UP	321	435	1102	286	536	POOLA_INVASIVE_BREAST_CANCER_UP	http://www.broadinstitute.org/gsea/msigdb/cards/POOLA_INVASIVE_BREAST_CANCER_UP	CPM	HYAL1	MMP11	MMP9	MCM4	GRB2	OIP5	IGLV4-60	LY96	TRDV2	STMN1	ITGA4	MS4A1	VCAN	LAPTM5	CCNA2	GLIPR1	COL3A1	IGLV3-19	CST7	TNC	GZMA	CCL11	TOP2A	EVI2B	SELL	SLC18A2	SOX11	TRBC1	MAN1A1	MAP4K1	GNLY	CEACAM6	HS3ST3A1	KMO	AIF1	FPR3	NDC80	IL18R1	GBP1	CDKN3
314	RICKMAN_TUMOR_DIFFERENTIATED_MODERATELY_VS_POORLY_UP	634	391	648	473	536.5	RICKMAN_TUMOR_DIFFERENTIATED_MODERATELY_VS_POORLY_UP	http://www.broadinstitute.org/gsea/msigdb/cards/RICKMAN_TUMOR_DIFFERENTIATED_MODERATELY_VS_POORLY_UP	RPS15A	TRIP11	CDC25C	CELF1	ARHGAP32	DPYD	ATP6V0E1	VLDLR	MFSD8	DUSP3	C16orf59	FANCI	IDS	LOC154761	RNMTL1	SIAE	COL3A1	ARF4	TOM1	CPEB4	NAT10	RAB3D	IPO5	GALNT10	SNRPA	STX12	C19orf22	SNX19	SRSF2	TLR2	MXRA5	YIPF2	LRRC15	GLT8D1	OLFML2B	ADCY7	ABHD5	SNRPA1	IMPDH1	ADAM12	C19orf48
315	NIKOLSKY_BREAST_CANCER_7P22_AMPLICON	1405	249	240	269	540.75	NIKOLSKY_BREAST_CANCER_7P22_AMPLICON	http://www.broadinstitute.org/gsea/msigdb/cards/NIKOLSKY_BREAST_CANCER_7P22_AMPLICON	TTYH3	CHST12	SUN1	ACTB	BRAT1	GNA12	RADIL	FOXK1	COX19	GPER	C7orf50	PAPOLB	SLC29A4	LFNG	AMZ1	IQCE	INTS1	WIPI2	FBXL18	TMEM184A	NUDT1	FTSJ2	UNCX	ADAP1	TNRC18	CYP2W1	SNX8	FAM20C	KIAA0415	MICALL2	PSMG3	ZFAND2A	MAD1L1	GET4	MAFK	GPR146	EIF3B	GRIFIN
316	KEGG_PYRIMIDINE_METABOLISM	994	265	679	239	544.25	KEGG_PYRIMIDINE_METABOLISM	http://www.broadinstitute.org/gsea/msigdb/cards/KEGG_PYRIMIDINE_METABOLISM	NT5C2	POLR2G	POLR2H	POLR2E	POLR2F	POLR2I	POLR2J	POLE3	TYMS	TXNRD1	NME6	POLR1D	PNPT1	POLR2K	DHODH	POLD3	POLR2L	NME1-NME2	POLA2	UPRT	CANT1	NME4	NME1	NME2	NME3	POLR3C	POLR3G	POLR3F	NUDT2	PRIM1	PRIM2	NME5	POLD4	DTYMK	CTPS	POLA1	ENTPD8	POLE2	POLD1	POLD2	POLE
317	CHOW_RASSF1_TARGETS_UP	412	1369	216	183	545	CHOW_RASSF1_TARGETS_UP	http://www.broadinstitute.org/gsea/msigdb/cards/CHOW_RASSF1_TARGETS_UP	MID1	LSM3	CHD1	KIAA0101	ARRB2	GNPAT	CCL5	PEX1	SS18	FANCG	RRM2	CARD8	MBNL1	EIF4E	INSIG1	RSRC2	RFC4	ID2	FKBP15	DLG1	ALCAM	PNPLA6	PARP2	SMC1A	MFAP1	COX7B	TTF2
318	NICK_RESPONSE_TO_PROC_TREATMENT_DN	348	37	1307	495	546.75	NICK_RESPONSE_TO_PROC_TREATMENT_DN	http://www.broadinstitute.org/gsea/msigdb/cards/NICK_RESPONSE_TO_PROC_TREATMENT_DN	FUBP1	DYNC1LI1	C19orf6	TLK1	SSFA2	PRKAB1	ATP6V1A	RTF1	ERAP2	FLOT1	AHCYL1	NFYC	EIF2S3	ZFX	MAFF	ETNK1	UBR5	SPG11	BRD1	HDGFRP3	ZNF434	ERAP1	ICAM1	ITPR2	ZNF665	CASP9	ALOX5
319	HOFFMANN_SMALL_PRE_BII_TO_IMMATURE_B_LYMPHOCYTE_DN	223	758	388	819	547	HOFFMANN_SMALL_PRE_BII_TO_IMMATURE_B_LYMPHOCYTE_DN	http://www.broadinstitute.org/gsea/msigdb/cards/HOFFMANN_SMALL_PRE_BII_TO_IMMATURE_B_LYMPHOCYTE_DN	STX1A	RELN	GPAM	CD151	KRT17	MPG	SMARCA4	ZBED3	GFRA1	CDC20	TGFBR3	GZMM	LOC389493	TGFB1	HLA-B	PTPRS	AQP4	CCNB1	AP4B1	GFPT1	PTGR1	NCALD	SLC16A1	RAB36	PRM1	CYBA	RAG2	RAB6B	HSPD1	RAG1	SEPP1	IL7R	MACROD2	APOC1	GLRX	SREBF2	XRCC6	DNMT3A	EZH2	CDKN3	IL6ST
320	WHITFIELD_CELL_CYCLE_LITERATURE	1092	1076	19	17	551	WHITFIELD_CELL_CYCLE_LITERATURE	http://www.broadinstitute.org/gsea/msigdb/cards/WHITFIELD_CELL_CYCLE_LITERATURE	CDKN3	RACGAP1	E2F1	PCNA	BIRC5	CCNE2	CDC25C	PSRC1	MCM2	CENPA	MCM6	CDKN1A	CCNB1	RRM2	CCNB2	BRCA2	KIF20A	CDC20	AURKA	CDC45	NASP	CCNG2	CDK1	TYMS	CDKN2D	BRCA1	TOP2A	NPAT	E2F5	CKS2	BUB1	CCNE1	BUB1B	CDC6	CCNF	SLBP	MSH2	CDKN2C	CCNA2	RRM1	CDC25A
321	LANG_MYB_FAMILY_TARGETS	275	144	1545	240	551	LANG_MYB_FAMILY_TARGETS	http://www.broadinstitute.org/gsea/msigdb/cards/LANG_MYB_FAMILY_TARGETS	TIMM44	SLC20A1	CASP6	HSPA13	SLC1A5	CCT2	MAD1L1	ZDHHC21	SLC25A3	SET	HSPA8	CBX4	ACTN1	BIRC2	API5	NSUN2	FAM107B	IQGAP1	CLTA	COPA	TFB1M	BET1L	MSN	TFEC	CD53	SEC31A	EMILIN2	PSD4	PPP3CA
322	HOLLEMAN_VINCRISTINE_RESISTANCE_B_ALL_UP	95	191	789	1130	551.25	HOLLEMAN_VINCRISTINE_RESISTANCE_B_ALL_UP	http://www.broadinstitute.org/gsea/msigdb/cards/HOLLEMAN_VINCRISTINE_RESISTANCE_B_ALL_UP	RBMS1	MTMR9	BCL11B	PSME4	KIAA0226L	CREB3L2	SNRNP27	CRMP1	TRIM24	YRDC	TBC1D9	KCNN1	MTF2	ABHD3	ZNF263	DIDO1	EFNB2	TCEB3	RUFY3	BTBD3	PISD	CALU	LBH	PNN	SOX11	SPATA2	ZNF512B	SH3GL1	DSC3	ARHGAP29	NFATC1	HLA-DQA1	PLCXD1	CHCHD7	ZNF304	KDM4B	PPM1B	TCFL5
323	GARY_CD5_TARGETS_UP	229	207	927	847	552.5	GARY_CD5_TARGETS_UP	http://www.broadinstitute.org/gsea/msigdb/cards/GARY_CD5_TARGETS_UP	GNG7	MSMO1	CD22	MAZ	2019-03-01	TIFA	C5orf32	DHCR7	SLC1A4	R3HDM2	ZNF581	LCK	MAPRE2	RUNX3	SREBF2	PGK1	PPPDE1	DOK3	CADPS	TNFSF9	BCL2L11	CAMLG	LSP1	PFKL	MALAT1	C19orf54	SUCLG2	ICAM1	PTPN6	CTNNA1	IRF1	SLC38A2	RBM39	GKAP1	FAM102A	PBXIP1	GABARAP	ASNS	LHFP	SAT1	HMGCS1
324	GAVIN_IL2_RESPONSIVE_FOXP3_TARGETS_UP	570	302	1063	275	552.5	GAVIN_IL2_RESPONSIVE_FOXP3_TARGETS_UP	http://www.broadinstitute.org/gsea/msigdb/cards/GAVIN_IL2_RESPONSIVE_FOXP3_TARGETS_UP	IL10RA	MCM7	FOXP3	ST14	ZNF608	IL2RB	IL2RA	ELOVL6	RRAGD	MAP3K8	GPR83	HIPK2	KIF3B	SYPL1	TNFRSF4	ARMCX4	SORD	TMEM173	CCDC109B
325	LEE_RECENT_THYMIC_EMIGRANT	144	473	842	754	553.25	LEE_RECENT_THYMIC_EMIGRANT	http://www.broadinstitute.org/gsea/msigdb/cards/LEE_RECENT_THYMIC_EMIGRANT	C7orf73	FAM126A	ZNF711	RASA2	ARL5A	N4BP2L1	EEF1E1	TCF4	SYTL2	EGR2	LZTFL1	PRPF19	LYPLA1	ZNF720	ZCCHC9	TYMS	GPA33	USP38	DAPK1	PTGER4	LOC346887	AUH	TMOD3	LCORL	SMC4	MAML3	RHOBTB3	PCGF5	NEDD1	ZAK	PAK1	LOC100507303	PAICS	RPL18A	FAM26F	CBL	FAM3C	METTL21A	VEZT	SIDT2	RNASE6
326	REACTOME_INTRINSIC_PATHWAY_FOR_APOPTOSIS	923	143	734	416	554	REACTOME_INTRINSIC_PATHWAY_FOR_APOPTOSIS	http://www.broadinstitute.org/gsea/msigdb/cards/REACTOME_INTRINSIC_PATHWAY_FOR_APOPTOSIS	BCL2L11	DYNLL2	E2F1	AKT1	BBC3	GZMB	APAF1	XIAP	LOC441488	NMT1	PMAIP1	CYCS	PPP3R1	MAPK8	DIABLO	BAD	BAK1	BAX	BCL2	BCL2L1	BID	TFDP1	TP53	YWHAB	CASP3	CASP7	CASP8	CASP9	DYNLL1	BMF
327	DAIRKEE_CANCER_PRONE_RESPONSE_BPA_E2	178	199	561	1284	555.5	DAIRKEE_CANCER_PRONE_RESPONSE_BPA_E2	http://www.broadinstitute.org/gsea/msigdb/cards/DAIRKEE_CANCER_PRONE_RESPONSE_BPA_E2	DUSP27	DOCK2	MKNK1	PDPK1	SUPT16H	NDUFS3	EIF2S1	UNC45B	FMO1	TTN	NPNT	ITPKA	CTPS	RFC5	PRDX6	KPNB1	EIF4E	PKIA	XIRP1	PARM1	ABCA3	HMGN2	HSPB2	EPRS	EIF4G1	BCAP29	PPP2CA	AP3S1	EIF2B5	LST1	PTP4A2	SFPQ	ANP32B	GATM	ATF4	PGAM2	APLP2	TMEM38A	RPL29	HMGA1	FBXL22
328	DORSAM_HOXA9_TARGETS_UP	213	257	531	1226	556.75	DORSAM_HOXA9_TARGETS_UP	http://www.broadinstitute.org/gsea/msigdb/cards/DORSAM_HOXA9_TARGETS_UP	HMGN2	CDK7	OSBPL9	RNF103	MYB	GTPBP1	RAB31	AHCYL1	RAP1B	PIM1	NLK	SERINC2	ALDH1A1	VIM	DHX8	PCMT1	MAFG	ARL3	PKNOX1	ARHGAP11A	CTH	CELF1	RPL27A	HNRNPU	ETS2	INPPL1	ST13	SRSF11	GNG10	ARPC5	MAN2A2	ADD3	PHOX2A	YES1	CALB1
329	OKUMURA_INFLAMMATORY_RESPONSE_LPS	244	300	999	696	559.75	OKUMURA_INFLAMMATORY_RESPONSE_LPS	http://www.broadinstitute.org/gsea/msigdb/cards/OKUMURA_INFLAMMATORY_RESPONSE_LPS	POLH	LETM1	MED15	MAST4	CYB5A	CITED2	PKMYT1	FAM129A	ZNF571	MAOA	RUNX1	METTL21D	ATF5	AGT	SEC63	CCL8	CHST1	SLC4A7	TRAF3	TFDP2	VDR	TNFRSF8	IL18RAP	REL	CLIP1	PTGER3	SCD5	IL27RA	MSX2	FLJ42627	ALG9	PTGER4	ZNF813	CA12	C1orf61	ACN9	TXN	MTF2	EIF1AX	ORC6	CEBPD
330	BIOCARTA_IL10_PATHWAY	115	772		802	563	BIOCARTA_IL10_PATHWAY	http://www.broadinstitute.org/gsea/msigdb/cards/BIOCARTA_IL10_PATHWAY	STAT3	STAT4	STAT1	STAT2	TNF	BLVRA	BLVRB	IL1A	JAK1	HMOX1	STAT5B	STAT5A	STAT6	IL10	IL10RA	IL6	IL10RB
331	OUYANG_PROSTATE_CANCER_MARKERS	830	676	246	505	564.25	OUYANG_PROSTATE_CANCER_MARKERS	http://www.broadinstitute.org/gsea/msigdb/cards/OUYANG_PROSTATE_CANCER_MARKERS	AR	AMACR	MTA1	HPN	CCNE1	INSR	EZH2	MKI67	E2F4	IGFBP2	CTSB	BCL2	MET	FN1	ETS1	CDKN1A	TFF3	VAV3	CLU
332	KUROKAWA_LIVER_CANCER_CHEMOTHERAPY_DN	591	377	682	613	565.75	KUROKAWA_LIVER_CANCER_CHEMOTHERAPY_DN	http://www.broadinstitute.org/gsea/msigdb/cards/KUROKAWA_LIVER_CANCER_CHEMOTHERAPY_DN	FASLG	PVRL2	MGST2	XIAP	SUZ12	ALDH9A1	LPGAT1	NT5C	CALM1	CLNS1A	AGR2	NMNAT2	PDCD4	EGR3	EEF1B2	TESC	TMEM151B	NR1D2	RALGPS2	POLR2H	S100A10	PPP2R2A	KDELR3	FAM175B	MAD2L1	HK2	ASB4	EEF2	TMPO	BRCA2	IFNB1	TXLNA	BLMH	GLS	UNC5B	CTPS2	ATP6V1D	RND3	GPR125	ENPEP	UNC45A
333	PID_ARF_3PATHWAY	485	198	732	849	566	PID_ARF_3PATHWAY	http://www.broadinstitute.org/gsea/msigdb/cards/PID_ARF_3PATHWAY	CYTH2	RAC1	GBF1	CLTB	AP2M1	COPA	GOSR2	GGA3	PIP5K1A	AP2A1	ARF1	ARFIP2	USO1	CLTA	KDELR1	PLD2	CD4	ARFGAP1	ASAP1
334	PURBEY_TARGETS_OF_CTBP1_AND_SATB1_DN	841	330	617	478	566.5	PURBEY_TARGETS_OF_CTBP1_AND_SATB1_DN	http://www.broadinstitute.org/gsea/msigdb/cards/PURBEY_TARGETS_OF_CTBP1_AND_SATB1_DN	PPIF	HYAL3	GRM7	HYDIN	HIF3A	PNPO	TIMM23	MAP2K2	ARHGAP1	SCAMP1	VWA1	ARID3A	CDC42EP4	CDKN2A	CD74	SF3A1	TSPAN8	ZSWIM3	MRPL1	C21orf59	GATC	SNRNP40	RPP14	SPINK1	LEPREL1	NAT1	HYAL2	RSU1	SCNN1B	ZMPSTE24	FGF12	HSPB1	MAP2K3	ITLN1	U2AF1	EDC3	SORD	SLC4A7	GLI4	ZFYVE27	CCDC88A
335	WHITFIELD_CELL_CYCLE_G2	1233	852	124	68	569.25	WHITFIELD_CELL_CYCLE_G2	http://www.broadinstitute.org/gsea/msigdb/cards/WHITFIELD_CELL_CYCLE_G2	H2AFX	TOP2A	KBTBD2	KIF22	SAP30	CCNA2	TNPO2	GPR126	TRIM69	CDKN2C	NFIC	ANLN	VPS25	DET1	CEP350	GABPB1	MND1	MUC1	CIITA	NNMT	LIX1L	BRD8	SKA3	ARMC1	BUB3	STIL	HMGB2	FAM72B	NCAPH	HJURP	ASXL1	CXCL14	DCAF7	CDK1	STAT1	SRGAP2P1	NLRP2	HIST3H2A	NR3C1	GAS1	C9orf100
336	SHETH_LIVER_CANCER_VS_TXNIP_LOSS_PAM1	974	501	479	324	569.5	SHETH_LIVER_CANCER_VS_TXNIP_LOSS_PAM1	http://www.broadinstitute.org/gsea/msigdb/cards/SHETH_LIVER_CANCER_VS_TXNIP_LOSS_PAM1	REEP5	FRRS1	RPL12	MYADM	SOX4	DYNLL1	NAP1L1	KLHDC2	MARVELD2	FKTN	CKLF	NME6	RPH3A	SPIRE2	DCK	NKAIN4	LOXL1	TRIB2	ALCAM	PIGC	LYPD3	LPL	CDCA5	RELL1	TOP2A	NEBL	RARG	CTPS	SECTM1	CD34	ANXA4	KLF6	ARL2BP	MAT2A	TRIB3	HEXA	CD320	VASP	BCL10	NEK2	KCTD17
337	REACTOME_PROTEIN_FOLDING	1060	445	545	235	571.25	REACTOME_PROTEIN_FOLDING	http://www.broadinstitute.org/gsea/msigdb/cards/REACTOME_PROTEIN_FOLDING	TUBA1B	TUBB3	TUBB4A	TUBB4B	PFDN6	NOP56	ARFGEF2	CCT7	CCT4	CCT2	CCT8	FKBP9	TUBA3D	TBCB	XRN2	CCT5	FBXW2	FBXL3	FBXL5	FBXO6	FBXO4	AP3M1	TUBB2B	KIFC3	PFDN1	PFDN2	PFDN4	PFDN5	FBXW5	FBXW7	ACTB	KIF13A	FBXW4	LOC654264	TBCA	TBCC	TBCD	TBCE	TCP1	CCT3	TUBA4A
338	PID_BARD1_PATHWAY	622	1012	317	345	574	PID_BARD1_PATHWAY	http://www.broadinstitute.org/gsea/msigdb/cards/PID_BARD1_PATHWAY	NPM1	UBE2L3	TP53	CDK2	ATM	FANCD2	RAD51	FANCA	RBBP8	FANCE	FANCL	RAD50	FANCC	BARD1	EWSR1	BRCA1	ATR	FANCF	PRKDC	XRCC5	MRE11A	FANCG	UBE2D3	PCNA	CSTF1	NBN	TOPBP1	XRCC6	CCNE1
339	SCHUETZ_BREAST_CANCER_DUCTAL_INVASIVE_DN	15	84	310	1889	574.5	SCHUETZ_BREAST_CANCER_DUCTAL_INVASIVE_DN	http://www.broadinstitute.org/gsea/msigdb/cards/SCHUETZ_BREAST_CANCER_DUCTAL_INVASIVE_DN	ANXA9	CFD	IL20RA	LRBA	MAST4	RAB11FIP1	PADI2	PDZK1IP1	TM4SF1	MRPS30	TTC39A	RAPGEF5	ATP6V0A4	SHANK2	TMED5	ZNF750	CADPS2	ZDHHC11	SLC1A4	GALNT7	PTPRF	ERBB3	GRAMD1C	SORT1	CELSR1	GRB14	CELSR2	ABAT	STC2	DNAJC12	SLC27A2	MAGED2	KIAA1324	GPR87	SERPINA1	TBC1D8	KIAA0040	MYO6	KIAA1467	PEX7	DTNA
340	HU_GENOTOXIN_ACTION_DIRECT_VS_INDIRECT_4HR	566	496	456	780	574.5	HU_GENOTOXIN_ACTION_DIRECT_VS_INDIRECT_4HR	http://www.broadinstitute.org/gsea/msigdb/cards/HU_GENOTOXIN_ACTION_DIRECT_VS_INDIRECT_4HR	NFKBIA	CLK2	NRP1	VWF	MAK	LOXL1	PITPNB	SSBP2	NONO	KCNJ2	SOX1	C20orf30	SMC4	PPIE	ATP6V0A2	UBC	SNAI2	ACTB	ICAM2	ARF5	GZMM	ACAA2	BACH1	IFT46	DMBT1	CCRL1	SDHAF1	YWHAG	C1orf63	SLC1A2	KRAS	PFKM	MCL1	NR1H2	CD28	DVL2	SYT2
341	NING_CHRONIC_OBSTRUCTIVE_PULMONARY_DISEASE_UP	196	45	597	1462	575	NING_CHRONIC_OBSTRUCTIVE_PULMONARY_DISEASE_UP	http://www.broadinstitute.org/gsea/msigdb/cards/NING_CHRONIC_OBSTRUCTIVE_PULMONARY_DISEASE_UP	CPA3	IL1R1	TGFB1	MAL	MMP23B	IGHG1	A2M	WFS1	PKM2	CDH5	S100A9	RPL13	MBD3	RARS	FASN	PTP4A1	CLDN5	2019-09-07	NUP43	RPS15A	THOC5	COPB1	DCN	PNMT	ITGA5	GPRC5A	EPRS	INMT	KLF2	NPC2	TBCB	HNRNPA0	NCKAP1	SMG7	SNX4	FARP1	CYBRD1	ATP5L	H3F3B	PGLS	SAR1A
342	PUJANA_BREAST_CANCER_LIT_INT_NETWORK	922	931	213	236	575.5	PUJANA_BREAST_CANCER_LIT_INT_NETWORK	http://www.broadinstitute.org/gsea/msigdb/cards/PUJANA_BREAST_CANCER_LIT_INT_NETWORK	NPM1	ATM	CDK2	MDM2	RFC1	CCND1	JAK2	HDAC2	MYC	BARD1	FANCA	SP1	MSH2	CDC25C	NMI	BLM	PRKDC	ZNF350	CTBP1	BUB1B	CCNB1	FHL2	NBN	RAD51	SHFM1	MLH1	PLK1	AR	RAD9A	LMO4	TP53	EP300	CDC25A	RB1	CSNK2A1	FANCG	BAP1	FANCD2	FLNA	STAT1	DHX9
343	REACTOME_DNA_REPAIR	427	1136	437	309	577.25	REACTOME_DNA_REPAIR	http://www.broadinstitute.org/gsea/msigdb/cards/REACTOME_DNA_REPAIR	RAD50	CDK7	CCNO	MAD2L2	POLD3	ERCC8	ALKBH2	DDB1	DDB2	ERCC1	ERCC2	ERCC3	ERCC4	ERCC5	ERCC6	FANCA	FANCC	FANCD2	FANCE	FANCB	FANCF	FANCG	ALKBH3	FEN1	SMUG1	XRCC6	ZBTB32	UBE2T	GTF2H1	GTF2H2	GTF2H3	GTF2H4	H2AFX	APEX1	LOC389901	LIG1	LIG3	LIG4	MGMT	MNAT1	MPG
344	FRASOR_RESPONSE_TO_ESTRADIOL_UP	528	759	215	809	577.75	FRASOR_RESPONSE_TO_ESTRADIOL_UP	http://www.broadinstitute.org/gsea/msigdb/cards/FRASOR_RESPONSE_TO_ESTRADIOL_UP	PRSS23	SDC2	HOXC4	CA12	RET	TOP2A	FOS	ADCY1	MYBL1	MAPT	SIAH2	PEG10	ADCY9	TFF1	PDZK1	CALCR	AREG	CDC6	CYP1B1	EGR3	MPPED2	RAB31	PTGER3	SLC39A6	CXCL12	EPB41L3	OLFML2A	GREB1	SLC22A5	RASGRP1	IGFBP4	CYP1A1	NRIP1	RFC4	WISP2	WWC1	GLRB
345	TIEN_INTESTINE_PROBIOTICS_24HR_DN	17	9	371	1915	578	TIEN_INTESTINE_PROBIOTICS_24HR_DN	http://www.broadinstitute.org/gsea/msigdb/cards/TIEN_INTESTINE_PROBIOTICS_24HR_DN	ARMCX3	AKR1B10	NUCB2	MTDH	PPP1R15A	EPHB4	ARHGEF2	TPT1	EIF4B	RPS6	CANX	CALR	SLC1A4	NCOR1	GCNT3	RPS2	MIA3	TTC17	RARA	SEC63	ALDH3B1	EIF5A	RPL23A	TXNRD1	MTHFD2	DNAJB9	MLPH	SDF2L1	CREB1	MTA1	HSPA8	RPL5	PDIA6	RPS3A	AARS	PHLDA1	JAG1	EEF2	FTL	BTG1	FAF2
346	SONG_TARGETS_OF_IE86_CMV_PROTEIN	1263	972	60	18	578.25	SONG_TARGETS_OF_IE86_CMV_PROTEIN	http://www.broadinstitute.org/gsea/msigdb/cards/SONG_TARGETS_OF_IE86_CMV_PROTEIN	BARD1	PSMC3IP	MAD2L1	MCM2	PPIH	SLC29A1	PCNA	FLAD1	NASP	DLEU1	MCM3	RFC4	PTTG1	KIAA0101	RFC2	PNP	RPA1	MCM6	RAD51C	ZWINT	EZH2	RAB27A	FOXM1	MCM5	CDT1	UMPS	DDX52	CASP3	TYMS	UNG	TOPBP1	DNAJC9	RFC3	TPX2	APITD1	MYBL2	TK1	DDX23	FADS3	HMGB2	NUP214
347	FOURNIER_ACINAR_DEVELOPMENT_LATE_2	993	712	227	387	579.75	FOURNIER_ACINAR_DEVELOPMENT_LATE_2	http://www.broadinstitute.org/gsea/msigdb/cards/FOURNIER_ACINAR_DEVELOPMENT_LATE_2	CDK1	CALM1	CENPN	MUS81	FN1	CCDC90A	NT5DC2	GINS1	WBP11	AURKA	IDI1	NUP188	FEN1	CKS2	CSNK2A1	FKBP4	CDCA3	CAP1	SKP2	FOSL1	HAT1	MT1F	IMPA1	GCSH	NOC2L	BCS1L	MCM3	SAMD4A	SQLE	ACTN1	YWHAH	FANCI	HPS1	HMBS	PRPS1	IMPDH1	BARD1	SAE1	DNAJC9	MBNL1	CSE1L
348	KYNG_RESPONSE_TO_H2O2_VIA_ERCC6	1361	451	355	153	580	KYNG_RESPONSE_TO_H2O2_VIA_ERCC6	http://www.broadinstitute.org/gsea/msigdb/cards/KYNG_RESPONSE_TO_H2O2_VIA_ERCC6	UNG	RCC1	PLXNA1	CRYAB	ORAOV1	RPL7A	OAZ2	CKMT2	CTSS	OR2W3	CDC34	RPL21	CUX1	FLOT2	RPL31	TCF3	DNAJB1
349	PID_MYC_PATHWAY	885	419	188	838	582.5	PID_MYC_PATHWAY	http://www.broadinstitute.org/gsea/msigdb/cards/PID_MYC_PATHWAY	PPP2R5A	PAK2	SKP2	KAT2A	TRRAP	RUVBL1	TAF12	TAF10	KAT5	RUVBL2	PPP2CA	GSK3B	MYC	SUPT7L	TAF9	HBP1	AXIN1	PML	MAX	PIN1	SUPT3H	CDKN2A	ZBTB17	FBXW7	ACTL6A
350	STAMBOLSKY_TARGETS_OF_MUTATED_TP53_DN				583	583	STAMBOLSKY_TARGETS_OF_MUTATED_TP53_DN	http://www.broadinstitute.org/gsea/msigdb/cards/STAMBOLSKY_TARGETS_OF_MUTATED_TP53_DN	CIRBP	DDX60	RTEL1	IFI6	CAPN8	C12orf59	SOCS2	SP100	HLA-B	SAMD9	ISG15	TTC15	IRF7	SP110	IFI35	MICAL3	COX4I1	IRF9	IFITM1	OAS1	OAS3	KRT17	LBP	TBC1D22A	TMEM44	TSC22D4	UNG	RBCK1	DNAI1	ZP1	C20orf118	BST2	CD9	SSH2	STAT1	TGFBR1	IFIT1	SLC40A1	CUEDC1	ASAP3	RAB4B
351	KEGG_PURINE_METABOLISM	653	405	630	650	584.5	KEGG_PURINE_METABOLISM	http://www.broadinstitute.org/gsea/msigdb/cards/KEGG_PURINE_METABOLISM	POLR2G	NT5C2	POLR2H	ENPP3	POLR2E	POLR2F	ENPP1	XDH	POLR2I	POLR2J	POLE3	ADSS	PRPS2	ADSL	NME6	POLR1D	PNPT1	POLR2K	PDE11A	POLD3	POLR2L	AK1	NME1-NME2	AK2	AK4	POLA2	CANT1	AMPD1	AMPD3	AMPD2	NME4	GUCY2D	NME1	ATIC	NME2	DGUOK	POLR3C	NME3	POLR3G	POLR3F	PRUNE
352	PACHER_TARGETS_OF_IGF1_AND_IGF2_UP	161	319	1181	686	586.75	PACHER_TARGETS_OF_IGF1_AND_IGF2_UP	http://www.broadinstitute.org/gsea/msigdb/cards/PACHER_TARGETS_OF_IGF1_AND_IGF2_UP	MID1	HERPUD1	SLC7A5	DNAJB9	NELL2	RPRM	DCLK1	MAP1B	SERTAD2	PHGDH	PSPH	IGF1	KRT81	ASNS	GADD45A	GDF15	SFMBT2	ASS1	SESN2	SLC3A2	MFAP3L	IFRD1	SEC24D	BHLHE40	SLC7A11	PCDH8	SLC1A4	TFF3	ABCA12	SDF2L1	INHBE	VEGFA	EGR3	LARP1B	DDIT3
353	BRACHAT_RESPONSE_TO_CISPLATIN	111	145	1322	770	587	BRACHAT_RESPONSE_TO_CISPLATIN	http://www.broadinstitute.org/gsea/msigdb/cards/BRACHAT_RESPONSE_TO_CISPLATIN	PMM1	MDM2	LPIN1	CCNG1	TXNIP	CD53	EMR1	EI24	TMEM185A	MALAT1	TOB1	OBFC2A	VMP1	ASNSD1	BTG2	HBA1	YPEL3	TP53INP1	CDKN1A	DHRS3	ISOC1	ABLIM1
354	CHEOK_RESPONSE_TO_MERCAPTOPURINE_AND_LD_MTX_DN	179	323	509	1344	588.75	CHEOK_RESPONSE_TO_MERCAPTOPURINE_AND_LD_MTX_DN	http://www.broadinstitute.org/gsea/msigdb/cards/CHEOK_RESPONSE_TO_MERCAPTOPURINE_AND_LD_MTX_DN	PIGA	PAIP2B	ELANE	CHD1L	GCHFR	TCTN3	GDF10	CTSL1	USP34	PRKCQ	LCN2	CEACAM6	MAN2B2	KIF3A	RCC1	L3MBTL1	FZD6	S100A12	CDKL1	RRN3P1	MRE11A
355	SHAFFER_IRF4_TARGETS_IN_PLASMA_CELL_VS_MATURE_B_LYMPHOCYTE	102	120	895	1242	589.75	SHAFFER_IRF4_TARGETS_IN_PLASMA_CELL_VS_MATURE_B_LYMPHOCYTE	http://www.broadinstitute.org/gsea/msigdb/cards/SHAFFER_IRF4_TARGETS_IN_PLASMA_CELL_VS_MATURE_B_LYMPHOCYTE	LDLR	PDK1	NDRG1	F12	CD38	SORT1	PABPC4	ITPKA	ZFP36	TXNDC5	GFPT1	DNAJB5	SLC3A2	BMI1	HSPB1	B3GNT1	PRDM1	C11orf24	SSR1	DDIT3	ELL2	UBE2J1	TUFT1	TM9SF4	SPATS2	UCK2	CASP3	TNFRSF12A	CANX	SLAMF7	SLC12A4	AGPAT2	NAMPT	FZD2	PDIA4	HSP90B1	CCPG1	ATF4	CFLAR	KRAS	ATF3
356	REACTOME_P75_NTR_RECEPTOR_MEDIATED_SIGNALLING	452	366	891	653	590.5	REACTOME_P75_NTR_RECEPTOR_MEDIATED_SIGNALLING	http://www.broadinstitute.org/gsea/msigdb/cards/REACTOME_P75_NTR_RECEPTOR_MEDIATED_SIGNALLING	BCL2L11	NET1	VAV3	PRDM4	AKAP13	FGD4	ECT2	FGD2	FGD1	SORCS3	ARHGEF9	ARHGEF12	ARHGEF18	NCSTN	ITGB3BP	NGEF	TIAM2	AATF	NGFRAP1	ARHGEF16	ABR	HDAC1	HDAC2	IKBKB	IRAK1	RHOA	ARHGAP4	ARHGDIA	MAG	MCF2	LOC440917	MYD88	NFKBIA	NGF	NGFR	OMG	ARHGEF4	ARHGEF3	APH1A	PRKCI	PSENEN
357	WU_ALZHEIMER_DISEASE_DN	502	328	754	779	590.75	WU_ALZHEIMER_DISEASE_DN	http://www.broadinstitute.org/gsea/msigdb/cards/WU_ALZHEIMER_DISEASE_DN	PDE1B	REM1	C10orf116	CDK10	ADAMTS2	NUPR1	CD2BP2	PLEC	HSPA2	RPL37A	MAF	NR4A2	IFITM1	PDE1A	FADS2	ELN	DEFB4A	EIF2S3	ANK3
358	LANDIS_BREAST_CANCER_PROGRESSION_UP	432	165	852	915	591	LANDIS_BREAST_CANCER_PROGRESSION_UP	http://www.broadinstitute.org/gsea/msigdb/cards/LANDIS_BREAST_CANCER_PROGRESSION_UP	C11orf34	ACSL4	RNF149	CLDN7	CD82	IRF6	DAP	SERP1	SOX4	GALNT3	FXYD3	ALDOC	SRP19	KCNN4	ATP6AP2	CHMP2B	AIM1	XBP1	LRRFIP1	LCN2	TFAP2C	CMAS	VDR	TPD52	EHF	SPINT1	STRBP	IRX3	FAM134B	LITAF	DSG2	SS18L2	CYB561	WWC1	ID2	ATP6V1A	SHROOM3	EBP	PQLC1	NUCB2	LSR
359	REACTOME_DESTABILIZATION_OF_MRNA_BY_BRF1	880	466	519	501	591.5	REACTOME_DESTABILIZATION_OF_MRNA_BY_BRF1	http://www.broadinstitute.org/gsea/msigdb/cards/REACTOME_DESTABILIZATION_OF_MRNA_BY_BRF1	EXOSC8	EXOSC6	DCP2	AKT1	DIS3	EXOSC7	EXOSC2	EXOSC3	EXOSC1	EXOSC9	XRN1	EXOSC4	DCP1A	EXOSC5	ZFP36L1	YWHAB	MAPKAPK2
360	AIGNER_ZEB1_TARGETS	1042	271	451	607	592.75	AIGNER_ZEB1_TARGETS	http://www.broadinstitute.org/gsea/msigdb/cards/AIGNER_ZEB1_TARGETS	CD24	GJB2	MPZL2	PMEPA1	SHROOM3	EPCAM	INADL	CRB3	CDH1	CXADR	CLDN7	SFN	TMEM30B	DSP	GJB3	MAL2	CDH3	TACSTD2	PPL	PKP3	EPPK1	CDH11	SYTL1	MARVELD2	CDH4	DMKN	TSPAN1	SH3YL1	OCLN	DSC2	TSPAN15	MUC1	F11R	SCEL	PCDH7
361	REACTOME_PACKAGING_OF_TELOMERE_ENDS	781	441	857	300	594.75	REACTOME_PACKAGING_OF_TELOMERE_ENDS	http://www.broadinstitute.org/gsea/msigdb/cards/REACTOME_PACKAGING_OF_TELOMERE_ENDS	HIST4H4	HIST3H2BB	HIST1H2BA	POT1	TINF2	HIST1H2AE	HIST1H2AD	H2AFX	H2AFZ	HIST1H2BD	HIST1H2BB	TERF2IP	HIST2H4B	ACD	TERF1	TERF2	HIST2H2AA4	HIST3H3	HIST1H4I	HIST1H2AJ	HIST1H2AC	HIST1H2AB	HIST2H2AA3	HIST2H2AC	HIST1H2BG	HIST1H2BL	HIST1H2BN	HIST1H2BM	HIST1H2BF	HIST1H2BE	HIST1H2BH	HIST1H2BI	HIST1H2BC	HIST1H2BO	HIST2H2BE	HIST1H4A	HIST1H4D	HIST1H4F	HIST1H4K	HIST1H4J	HIST1H4C
362	OLSSON_E2F3_TARGETS_DN	1574	526	130	150	595	OLSSON_E2F3_TARGETS_DN	http://www.broadinstitute.org/gsea/msigdb/cards/OLSSON_E2F3_TARGETS_DN	KIAA0101	HIST3H2A	NFKBIA	UBE2C	USP32	MAGED1	BAIAP2L1	HIST1H4B	LBR	HIST1H2BN	FST	IGF2	LPL	CXCL1	TPX2	HMGB2	MT1B	PLK1	VIM	CDK1	HIST1H2BJ	RRM2	E2F3	THBD	EDN1	MT1X	KRT80	PTTG1	THBS1	PTMA	HIST1H1C	CAV2	NUCKS1	MAD2L1	TIMP3	CD9	INHBA	PCNA	TMPO	LOC100505681	MAL2
363	KYNG_ENVIRONMENTAL_STRESS_RESPONSE_UP	424	347	260	1350	595.25	KYNG_ENVIRONMENTAL_STRESS_RESPONSE_UP	http://www.broadinstitute.org/gsea/msigdb/cards/KYNG_ENVIRONMENTAL_STRESS_RESPONSE_UP	ZFP36L1	TXNRD2	TP53I11	POMP	AP3B2	HLA-DQA1	GALNT2	OAZ1	ALDH3B2	TPR	FGFR4	ANXA1	HNRNPA2B1	EFNB1	UGCG	ATP5I	MT1X	NDRG1	CALU	IGFBP3	CTGF	DAXX	RHOB	PRDX4	LCK	EIF3L	MARK3	BNIP3L	CXCL2	SGCB	GOLGA4	FN1	TBCA	CYCS	AKAP12	ARPC1B	FLOT1	VIM	HGF	GOLPH3	PDCD5
364	KAPOSI_LIVER_CANCER_MET_UP	649	156	924	660	597.25	KAPOSI_LIVER_CANCER_MET_UP	http://www.broadinstitute.org/gsea/msigdb/cards/KAPOSI_LIVER_CANCER_MET_UP	ITGB1	KPNB1	DENR	TUBB6	ANXA5	FGD6	STK25	NCK2	CD63	PLCE1	HMGA1	MDFI	CKS2	MAPK3	CAP1	ARPC1B	C7orf68	ITGAV
365	LIN_MELANOMA_COPY_NUMBER_UP	671	730	342	647	597.5	LIN_MELANOMA_COPY_NUMBER_UP	http://www.broadinstitute.org/gsea/msigdb/cards/LIN_MELANOMA_COPY_NUMBER_UP	PRPF4B	MRPS35	PSMD4	RNF139	NDUFB2	KRAS	CDYL	LYRM4	CDC42SE1	AP3S2	RFX5	MITF	FGF4	YARS2	SETDB1	DDX11	ANO1	ENSA	CEP41	IDH2	FLJ42258	RPP40	PSMB4	FARS2	WDR67	ARL4A	SCIN	TBC1D16	CTNND2	FAM60A	BRAF	NFATC2	PMM1	TRIO	SLC38A10	CPA1	C6orf201	FAM63A	DERL1	C6orf146	RNF213
366	PENG_GLUTAMINE_DEPRIVATION_UP	350	342	888	815	598.75	PENG_GLUTAMINE_DEPRIVATION_UP	http://www.broadinstitute.org/gsea/msigdb/cards/PENG_GLUTAMINE_DEPRIVATION_UP	PTPRA	BARD1	TYK2	NFIC	H1FX	TOP2A	CDC25C	PRKCI	ADA	MMP15	BLK	HIST2H2AA3	DDB2	CBLB	XPC	HOXC5	ATRX	RBM5	ITPR2	NR3C1	CTAGE5	MAP2K3	MAP4K2	CCNG1	BCL9	GNB3	IL4R	CLN3	CAMK1	TAS1R3	TMED8	CCNG2	TFDP2	RASA1	PLCB2	PPP2R5A	PPP2R5C	RAD23B
367	CHIANG_LIVER_CANCER_SUBCLASS_POLYSOMY7_DN	1438	533	251	175	599.25	CHIANG_LIVER_CANCER_SUBCLASS_POLYSOMY7_DN	http://www.broadinstitute.org/gsea/msigdb/cards/CHIANG_LIVER_CANCER_SUBCLASS_POLYSOMY7_DN	KLB	PAG1	GNL3	AKR1B10	GPX2	PHACTR2	RCN1	DRAM1	CARD6	AACS	BAMBI	P2RX5	SERPINB1	FAM171A1	SLC38A1	RHOBTB1	ROBO1	HOMER1	ASAP1	SLC16A7	MOB1B	CERS6	PLOD2	STOX2
368	CAFFAREL_RESPONSE_TO_THC_24HR_5_DN	380	1072	287	664	600.75	CAFFAREL_RESPONSE_TO_THC_24HR_5_DN	http://www.broadinstitute.org/gsea/msigdb/cards/CAFFAREL_RESPONSE_TO_THC_24HR_5_DN	IMPA1	RBM4	FTMT	CALM3	NME1	GARS	POLR2J2	TGFB3	PCBP2	RANBP1	MRPS33	NDUFA1	UBR4	USMG5	NDUFB3	COPB2	CENPL	SLC3A2	IGFBP5	LRRC28	EXOC2	HNRNPL	SHMT2	NUSAP1	ASNS	ARF4	SERPINB2	ZRANB2	MT2A	TYRO3	MLC1	ALG2	SPINT2	POU4F1	DCTN4	RAB2A	UBE2C	SUB1	KIAA0101	FOXM1	YY1AP1
369	WANG_BARRETTS_ESOPHAGUS_AND_ESOPHAGUS_CANCER_UP	594	535	676		601.667	WANG_BARRETTS_ESOPHAGUS_AND_ESOPHAGUS_CANCER_UP	http://www.broadinstitute.org/gsea/msigdb/cards/WANG_BARRETTS_ESOPHAGUS_AND_ESOPHAGUS_CANCER_UP	CXCL3	KRT8	LAMC2	CRIP1	TSPAN8	FOXA3	AZGP1	CREB3L1	LTA	INSR	CYBA	HGD	PNPLA2	PSMB8	PDGFA	NR0B2	AGR2	COL4A2	LYZ	GDF15	GJB1	TNFRSF10C	ARPC3	AADAT	TCEAL1	SERPINH1
370	KONG_E2F3_TARGETS	1271	1118	2	16	601.75	KONG_E2F3_TARGETS	http://www.broadinstitute.org/gsea/msigdb/cards/KONG_E2F3_TARGETS	NCAPD2	KIF20A	CHAF1B	TK1	CENPH	HIST1H4I	CENPF	EZH2	CDC20	CENPQ	LMNB1	CCNF	NUP50	H2AFX	USP1	MCM3	KIF11	UBE2C	E2F3	SKP2	TACC3	CCNB1	CENPK	NCAPH	CDCA5	RBL1	TOP2A	NUF2	ERCC6L	CCNE1	KIF2C	RPRD1B	ASF1B	PSORS1C2	PSIP1	MELK	MED1	DLGAP5	TPX2	TAF1D	BUB1B
371	BOYAULT_LIVER_CANCER_SUBCLASS_G23_UP	710	1288	280	130	602	BOYAULT_LIVER_CANCER_SUBCLASS_G23_UP	http://www.broadinstitute.org/gsea/msigdb/cards/BOYAULT_LIVER_CANCER_SUBCLASS_G23_UP	SLC39A6	ARFGEF2	USP1	HLTF	DDOST	RRM1	ABCG1	ECT2	FEN1	TFPI	MCM3	KIAA0100	UPF3B	ARPC1A	C14orf109	H2AFZ	KIF4A	COCH	CCNE2	NEK2	MKI67	MCM6	RRAGD	TWF1	SLC26A2	DLGAP5	SLC50A1	DNAJC6	NARF	XK	IGF2BP3	SMC2	OIP5	SFN	IARS	MAPK1	CENPA	TYMS	SLBP	SUZ12	NPC1
372	LI_DCP2_BOUND_MRNA	1068	522	569	251	602.5	LI_DCP2_BOUND_MRNA	http://www.broadinstitute.org/gsea/msigdb/cards/LI_DCP2_BOUND_MRNA	ADA	PSMC5	NOL7	PPP1R7	HSP90B1	ETFB	UFC1	PI4KAP1	RUVBL2	ZNF593	DEAF1	HSD17B10	RPS5	NARF	TRIB3	PHGDH	DCXR	RFC2	PITRM1	CUEDC2	APEH	DNTTIP2	RPSA	TACO1	CHAF1A	ACBD3	CHMP2A	SRRM2	EXOSC4	DGCR6	MRPL23	C12orf10	MRPL12	BID	FLII	TRAPPC2L	POLR2L	EDF1	SAP30BP	FAM50A	MRTO4
373	LEE_LIVER_CANCER_SURVIVAL_DN	879	583	247	702	602.75	LEE_LIVER_CANCER_SURVIVAL_DN	http://www.broadinstitute.org/gsea/msigdb/cards/LEE_LIVER_CANCER_SURVIVAL_DN	ATP2B1	CD2AP	UBA2	HNRNPA1	SNRPG	RWDD1	DYNLT1	RBM17	KIF5B	ANXA3	LAMB1	NOP56	LXN	DSG2	RBX1	SPC25	NSF	TES	MTHFD2	PELI1	ATP5C1	CCNA2	PDCD5	HIF1A	PCNA	RPL9	HMGN1	ODC1	IGF1R	LRRCC1	RALA	YWHAH	RPL35	SLC34A1	RPS5	SUZ12	PRMT1	PFDN4	PBX1	CBX3	NAP1L1
374	PEART_HDAC_PROLIFERATION_CLUSTER_UP	487	1145	256	523	602.75	PEART_HDAC_PROLIFERATION_CLUSTER_UP	http://www.broadinstitute.org/gsea/msigdb/cards/PEART_HDAC_PROLIFERATION_CLUSTER_UP	DUSP1	KLF10	PRDX1	SIRT2	BLM	BTG1	RECK	CCNG1	KIF2C	CCNE1	DCTN3	MXD1	ING1	CDC37	BLZF1	TREX1	ORC4	TPD52L2	CGRRF1	CCNG2	TOB1	CKS2	CDC6	QSOX1	BTG2	CDC34	SESN1	CETN2	RAP1A	RABGAP1	TUSC2	SLC12A6	TNFSF9	MAPRE2	PPP1CC	APBB2	NEK2	HDAC5	CDK2	STIM1	ID3
375	REACTOME_METABOLISM_OF_NON_CODING_RNA	396	568	217	1232	603.25	REACTOME_METABOLISM_OF_NON_CODING_RNA	http://www.broadinstitute.org/gsea/msigdb/cards/REACTOME_METABOLISM_OF_NON_CODING_RNA	SNUPN	PRMT5	NUP50	NUPL2	DDX20	SNRPD2P1	CLNS1A	NUP35	NCBP2	NUP205	NUP210	NUP188	NUP62	GEMIN5	NUP43	NCBP1	NUP88	GEMIN4	PHAX	NUP54	NUP133	NUP107	RANBP2	SMN1	SMN2	SNRPB	SNRPD1	SNRPD2	SNRPD3	SNRPE	SNRPF	SNRPG	TPR	NUP37	WDR77	GEMIN7	GEMIN6	NUP85	NUP214	AAAS	SEH1L
376	BENPORATH_ES_2	1397	737	129	151	603.5	BENPORATH_ES_2	http://www.broadinstitute.org/gsea/msigdb/cards/BENPORATH_ES_2	TDGF1	DNMT3A	LIN28A	ETV4	GPR19	GJC1	CYP26A1	LPAR4	DTYMK	AEN	L1TD1	RRP9	CLDN6	ORC1	VRTN	EPHX3	HESX1	EPHA1	RBM4	NCAPH	ERCC6L	NANOG	MYBL2	DBNDD1	HELLS	PRDM14	CHEK2	PRKD3	PWP2	CDC25A	DSCC1	TXLNG	ORC2	POU5F1	GOLGA7	WSCD1	ZIC3	SLC5A6	GDF3	MCM10
377	STEARMAN_LUNG_CANCER_EARLY_VS_LATE_DN	235	414	1527	242	604.5	STEARMAN_LUNG_CANCER_EARLY_VS_LATE_DN	http://www.broadinstitute.org/gsea/msigdb/cards/STEARMAN_LUNG_CANCER_EARLY_VS_LATE_DN	F7	ATG7	CD68	SP4	RASGRP2	GPR44	IQGAP1	IFITM10	SH3RF1	AGPAT1	LAPTM5	LRG1	BASP1	PIGT	CFL1	AGAP3	CSF2RB	PDIA4	SMAP2	CTSZ	SOCS3	PLD3	TBL3	CTSD	LOC645638	ITGAX	CLEC4A	USF1	LRP5	MYO7A	GJA5	COTL1	APOC1	ADAM15	SEMA6A	BCL2L11	CTSK	C11orf34	SNCB	SPP1	SYK
378	HOLLEMAN_VINCRISTINE_RESISTANCE_B_ALL_DN	825	361	454	784	606	HOLLEMAN_VINCRISTINE_RESISTANCE_B_ALL_DN	http://www.broadinstitute.org/gsea/msigdb/cards/HOLLEMAN_VINCRISTINE_RESISTANCE_B_ALL_DN	RPL12	S100A13	RPS11	RPS12	CD44	HNRNPU	CDKN2D	ATP13A2	TMSB10	VIM	PDLIM1	RPLP2	LSM3	SCNM1	RPS15A
379	REACTOME_GLUCOSE_TRANSPORT	417	193	220	1599	607.25	REACTOME_GLUCOSE_TRANSPORT	http://www.broadinstitute.org/gsea/msigdb/cards/REACTOME_GLUCOSE_TRANSPORT	NUP50	NUPL2	NUP35	NUP205	NUP210	NUP188	NUP62	G6PC	SLC37A4	GCK	GCKR	HK1	HK2	HK3	NUP43	NUP88	NUP54	NUP133	NUP107	G6PC2	RANBP2	SLC2A1	SLC2A2	SLC2A3	SLC2A4	TPR	NUP37	NUP85	NUP214	AAAS	SEH1L	RAE1	G6PC3	NUP155	NUP93	NUPL1	POM121	NUP153
380	REACTOME_TRANSCRIPTION	392	311	921	805	607.25	REACTOME_TRANSCRIPTION	http://www.broadinstitute.org/gsea/msigdb/cards/REACTOME_TRANSCRIPTION	THOC4	CDK7	CDK9	SRRM1	SNAPC5	POLR3F	POLR3C	PAPOLA	EHMT2	RNPS1	CLP1	NUDT21	POLR3A	LZTS1	SUPT16H	CBX3	U2AF2	HIST4H4	HIST2H3C	HIST3H2BB	LSM11	CSTF1	CSTF2	CSTF3	POLR3H	ERCC2	ERCC3	ERCC6	NCBP2	HIST1H2BA	POLR1A	ZNF473	COBRA1	PTRF	GTF2A1	GTF2A2	GTF2B	GTF2E1	GTF2E2	GTF2F1	GTF2F2
381	BHATI_G2M_ARREST_BY_2METHOXYESTRADIOL_DN	105	119	855	1351	607.5	BHATI_G2M_ARREST_BY_2METHOXYESTRADIOL_DN	http://www.broadinstitute.org/gsea/msigdb/cards/BHATI_G2M_ARREST_BY_2METHOXYESTRADIOL_DN	ZNF613	PVALB	METTL9	TRIB3	GDF3	GPT2	CAST	PRKAG1	DENND2D	CTH	CBS	SIX6	TMEM79	JRKL	SCUBE2	ZNF490	CLIC6	ATF4	XK	NLGN1	RPL34	SGSH	DET1	NIPAL3	RPS2P32	NOA1	FAM86A	CRTAP	TIMP4	RPL31	C5orf45	RPL26	C5	C1orf54	NUPR1	ARHGAP24	LARP6	ABHD14B	CIRBP	ARHGAP9	MPND
382	ROESSLER_LIVER_CANCER_METASTASIS_DN	575	76	353	1430	608.5	ROESSLER_LIVER_CANCER_METASTASIS_DN	http://www.broadinstitute.org/gsea/msigdb/cards/ROESSLER_LIVER_CANCER_METASTASIS_DN	KIAA0319L	CDCA4	GRHL2	CRISPLD2	GALK1	HIPK1	SLC12A8	EFTUD1	MOAP1	TRIM33	ANKRD1	YRDC	UGT8	ZNF415	SUPT7L	PPAPDC1B	MGAT5	UBXN4	ZC3H12A	PDCD11	CRIP1	PDLIM1	ARAP3	SH3GLB1	TACC1	LOC100131096	LOC643733	DNAJC9	ARPP21	TBC1D16	WWTR1	IVNS1ABP	U2AF1	ATP6V1G2	N4BP1	PRUNE	RPS6KA4	PCF11	MTUS1	LRPPRC	AK3
383	MOLENAAR_TARGETS_OF_CCND1_AND_CDK4_UP	128	683	438	1186	608.75	MOLENAAR_TARGETS_OF_CCND1_AND_CDK4_UP	http://www.broadinstitute.org/gsea/msigdb/cards/MOLENAAR_TARGETS_OF_CCND1_AND_CDK4_UP	HIST2H2BE	CBFA2T2	TMEM204	NRSN1	ATP6V0E1	CLPB	MBLAC2	ZNF462	TBCK	CPEB1	LNP1	MYT1	PPCS	THNSL1	LOC100128822	C7	KDM6B	RNF170	LOC339290	LIN7B	USE1	MFSD6	TP53INP1	ARMCX1	RUFY3	LOC155060	SATB1	BRWD1	HIST1H4H	LOC729678	EIF5A2	CPNE3	SCG5	STARD4	C15orf57	STOM	RGS2	FZD7	H2AFJ	TM7SF2	ZFP28
384	REACTOME_DESTABILIZATION_OF_MRNA_BY_KSRP	1333	227	499	379	609.5	REACTOME_DESTABILIZATION_OF_MRNA_BY_KSRP	http://www.broadinstitute.org/gsea/msigdb/cards/REACTOME_DESTABILIZATION_OF_MRNA_BY_KSRP	EXOSC8	EXOSC6	MAPK14	DCP2	AKT1	DIS3	EXOSC7	EXOSC2	PARN	EXOSC3	EXOSC1	EXOSC9	EXOSC4	MAPK11	EXOSC5	YWHAZ	KHSRP
385	REACTOME_DESTABILIZATION_OF_MRNA_BY_TRISTETRAPROLIN_TTP	256	1257	459	489	615.25	REACTOME_DESTABILIZATION_OF_MRNA_BY_TRISTETRAPROLIN_TTP	http://www.broadinstitute.org/gsea/msigdb/cards/REACTOME_DESTABILIZATION_OF_MRNA_BY_TRISTETRAPROLIN_TTP	EXOSC8	EXOSC6	DCP2	DIS3	EXOSC7	EXOSC2	TNPO1	EXOSC3	EXOSC1	EXOSC9	XRN1	EXOSC4	DCP1A	EXOSC5	YWHAB	ZFP36	MAPKAPK2
386	REACTOME_PKB_MEDIATED_EVENTS	134	178	1015	1135	615.5	REACTOME_PKB_MEDIATED_EVENTS	http://www.broadinstitute.org/gsea/msigdb/cards/REACTOME_PKB_MEDIATED_EVENTS	EIF4B	EIF4E	EIF4EBP1	EIF4G1	AKT2	MTOR	EEF2K	PDE3B	PRKAG2	CAB39	PRKAG3	PPM1A	STRADB	PRKAA1	PRKAA2	PRKAB1	PRKAB2	PRKAG1	RPTOR	RHEB	RPS6	RPS6KB1	MLST8	LOC644462	STK11	TSC1	TSC2	CAB39L	STRADA
387	SHEPARD_BMYB_TARGETS	1803	453	96	111	615.75	SHEPARD_BMYB_TARGETS	http://www.broadinstitute.org/gsea/msigdb/cards/SHEPARD_BMYB_TARGETS	GTSE1	TM7SF2	MKI67	TOX3	ELAVL4	RTKN	NUMA1	FBXO5	UCP2	NR2F1	BMS1	HEY1	LHX1	CDC14B	MDK	CTSL1	CDCA3	BIRC5	SLX1B	FLJ12547	DLGAP5	ASCL1	S1PR1	MYH8	ARID5B	CDC20	PCDH18	CDCA2	MT2A	SOX21	FGFR4	ANLN	CDK1	CCNB1	KIF11	NOTCH2	NDE1	PTPRN	POU3F2	MELK	TTN
388	PID_MAPK_TRK_PATHWAY	542	921	173	828	616	PID_MAPK_TRK_PATHWAY	http://www.broadinstitute.org/gsea/msigdb/cards/PID_MAPK_TRK_PATHWAY	MAPK1	RIT2	RUSC1	NRAS	MAP3K2	MEF2C	CDK5	TRPV1	RAP1B	MAP2K1	FOS	BRAF	NTF3	MAP2K6	MAP2K5	KRAS	ELK1	MAPK7	PRKCD	RPS6KA1	EHD4	SRF	HRAS	MAPK14	MAP2K3	MAPKAPK2	MAPK3	RAP1A	EGR1	RAF1	RPS6KA5	RIT1	CDK5R1	CREB1
389	REACTOME_UNFOLDED_PROTEIN_RESPONSE	378	261	1100	730	617.25	REACTOME_UNFOLDED_PROTEIN_RESPONSE	http://www.broadinstitute.org/gsea/msigdb/cards/REACTOME_UNFOLDED_PROTEIN_RESPONSE	CTDSP2	PREB	PDIA6	HYOU1	YIF1A	PDIA5	KDELR3	EXOSC8	KLHDC3	ADD1	EXOSC6	TPP1	DCTN1	DDIT3	DDX11	DCP2	EIF2S1	ERN1	EXTL3	SEC31A	DIS3	ATF6	EXOSC7	EXOSC2	SERP1	GSK3A	HDGF	CXXC1	HSPA5	IGFBP1	IL8	ACADVL	LMNA	DNAJB9	ASNS	DDX12P	SULT1A4	ATF3	ATF4	NFYA	NFYB
390	ZHOU_CELL_CYCLE_GENES_IN_IR_RESPONSE_24HR	978	1444	15	36	618.25	ZHOU_CELL_CYCLE_GENES_IN_IR_RESPONSE_24HR	http://www.broadinstitute.org/gsea/msigdb/cards/ZHOU_CELL_CYCLE_GENES_IN_IR_RESPONSE_24HR	HAUS3	CLN6	KPNA2	NUP88	CKAP2	PAICS	THOC4	SULF2	TPRKB	TOP2A	FABP5	NEK2	SQRDL	PTTG1	LBR	MCM7	FBLN1	EIF2S1	F10	DCTPP1	SEMA3B	RPA2	LMNB1	CENPN	ASPM	C12orf48	TTK	PTTG3P	PTTG2	FGFR1OP	WIPI1	ANLN	LAMB1	C15orf23	RACGAP1	TDP1	TOPBP1	BORA	MAD2L1	CHAC2	CDC20
391	REACTOME_PREFOLDIN_MEDIATED_TRANSFER_OF_SUBSTRATE_TO_CCT_TRIC	1330	386	570	190	619	REACTOME_PREFOLDIN_MEDIATED_TRANSFER_OF_SUBSTRATE_TO_CCT_TRIC	http://www.broadinstitute.org/gsea/msigdb/cards/REACTOME_PREFOLDIN_MEDIATED_TRANSFER_OF_SUBSTRATE_TO_CCT_TRIC	TUBB3	TUBB4A	TUBB4B	PFDN6	CCT7	CCT4	CCT2	CCT8	TUBA3D	CCT5	TUBB2B	PFDN1	PFDN2	PFDN4	PFDN5	ACTB	LOC654264	TCP1	CCT3	TUBA4A	TUBA3C	TUBB2A	VBP1	TUBA1A	TUBB1	TUBB6	TUBA1C	CCT6A
392	REACTOME_G0_AND_EARLY_G1	1086	1247	94	57	621	REACTOME_G0_AND_EARLY_G1	http://www.broadinstitute.org/gsea/msigdb/cards/REACTOME_G0_AND_EARLY_G1	CDK2	LIN54	DYRK1A	E2F1	E2F4	E2F5	LIN9	HDAC1	LOC441488	MYBL2	PCNA	LIN37	RBBP4	RBL1	RBL2	RBBP4P1	TFDP1	CCNA2	CCNA1	CCNE1	CCNE2	LIN52	CDK1	CDC6	CDC25A
393	CAIRO_HEPATOBLASTOMA_UP	446	291	422	1327	621.5	CAIRO_HEPATOBLASTOMA_UP	http://www.broadinstitute.org/gsea/msigdb/cards/CAIRO_HEPATOBLASTOMA_UP	CPD	RANGRF	SLC25A36	LRRC1	PMS1	TRIB2	GORASP2	VWF	PEG10	SAC3D1	AKR1C3	GNPAT	RPA1	RC3H2	RNF43	ILF2	RNF38	EMCN	PPP1R2	IMPDH2	CAMSAP2	OBSL1	ITGA6	MFF	DKK1	TBX3	MAP4K4	GLUL	CBX6	FNBP1L	CKAP4	IKBKAP	KIAA0907	KDM5B	NCOA3	RBM12	LGR5	TIA1	SMYD2	SOCS5	MCM3
394	REACTOME_ADP_SIGNALLING_THROUGH_P2RY12	116	229	358	1784	621.75	REACTOME_ADP_SIGNALLING_THROUGH_P2RY12	http://www.broadinstitute.org/gsea/msigdb/cards/REACTOME_ADP_SIGNALLING_THROUGH_P2RY12	GNB5	GNAI1	GNAI2	GNAI3	GNB1	GNB2	GNB3	GNG3	GNG4	GNG5	GNG7	GNG10	GNG11	GNGT1	GNGT2	GNG13	GNG2	GNG12	GNB4	P2RY12	GNG8
395	SCHWAB_TARGETS_OF_BMYB_POLYMORPHIC_VARIANTS_DN	22	16	417	2035	622.5	SCHWAB_TARGETS_OF_BMYB_POLYMORPHIC_VARIANTS_DN	http://www.broadinstitute.org/gsea/msigdb/cards/SCHWAB_TARGETS_OF_BMYB_POLYMORPHIC_VARIANTS_DN	CDC14A	BCL3	HDAC6	HOXB5	CDKN1C	CUL9	EVI5	PAFAH1B1	GULP1	CDK13	NR3C2	VEGFC	CAMK2B	ELF3	NEK3	TAF7L	RASSF2
396	YANG_BREAST_CANCER_ESR1_DN			845	400	622.5	YANG_BREAST_CANCER_ESR1_DN	http://www.broadinstitute.org/gsea/msigdb/cards/YANG_BREAST_CANCER_ESR1_DN	PLCH1	KIAA0020	TBX19	TLE4	FABP5	RARRES1	PROM1	LDHB	RAP2B	LBR	CYB5R2	SFRP1	SLC25A37	BTG3	PADI2	CDH3	SOX11	SLC9A6	TRIM2	GABRP	TUBB6	ARHGEF9	BCL11A	CENPF	YEATS2
397	MOLENAAR_TARGETS_OF_CCND1_AND_CDK4_DN	1004	1400	32	58	623.5	MOLENAAR_TARGETS_OF_CCND1_AND_CDK4_DN	http://www.broadinstitute.org/gsea/msigdb/cards/MOLENAAR_TARGETS_OF_CCND1_AND_CDK4_DN	POLD3	MNS1	RFC5	ENDOD1	MCM7	PSMC3IP	CDCA8	SPC25	CENPK	CENPN	E2F7	GPC6	KIF4A	MELK	ROD1	CDCA7L	MORC4	KIF11	DONSON	C7orf58	ERI1	FAM54A	MED30	TRIP13	DTL	FAM204A	NCAPH	PDLIM3	MYBL1	MESDC2	CDCA7	KIAA1524	FAM83D	CDKN2C	KIF20A	KIAA0101	CDC6	TPX2	HJURP	CENPF	CDC45
398	BAE_BRCA1_TARGETS_DN	100	159	1622		627	BAE_BRCA1_TARGETS_DN	http://www.broadinstitute.org/gsea/msigdb/cards/BAE_BRCA1_TARGETS_DN	TNFAIP3	MAN1A2	ADD2	HYOU1	TJP2	TKT	ZNF135	CRAT	MT1F	TCOF1	CAD	GLUD1	JAK1	STIL	NONO	HIPK3	EBI3	NPM1	CYP27A1	SMAD5	NUMA1	LAMC1	THBS1	PKN2	BAG1	SEMA3B	TNFAIP6	IREB2	AQP4	MYB	PEX2	TJP1
399	BILANGES_SERUM_SENSITIVE_GENES	690	379	556	884	627.25	BILANGES_SERUM_SENSITIVE_GENES	http://www.broadinstitute.org/gsea/msigdb/cards/BILANGES_SERUM_SENSITIVE_GENES	MMP3	TUBB2A	HS6ST3	TOMM20	RAVER2	CDKN1C	NCEH1	ARID5B	BGN	GSTA4	CDC37	RRAGD	H19	TMEM9	TUBB	XCR1	ARL4D	PENK	PCP2	TLX2	C19orf81	CPT1B	NGEF	CRYZ	EIF3E	HSPB11	TCF7L2	DDX6	CTRB1	ANKS1A	SYT10	P2RX2	MDN1	RPS18	IQCD	RPL10A	NAA10	LALBA	NSA2	BLVRB	POU4F1
400	HAHTOLA_SEZARY_SYNDROM_UP	324	592	536	1058	627.5	HAHTOLA_SEZARY_SYNDROM_UP	http://www.broadinstitute.org/gsea/msigdb/cards/HAHTOLA_SEZARY_SYNDROM_UP	RTCD1	WAPAL	NUSAP1	C13orf15	GLIPR1	RECQL	HN1	SNCA	RRM2	SAMSN1	ICOS	IMPA2	HBB	ALAS2	C6orf211	PRDX4	GSPT1	BAZ1A	GOLGB1	KTN1	CA1	MEOX1	SELENBP1	LILRA5	LGALS8	IDS	CD55	SH3GLB1	LPAR6	C3AR1	F5	CD28	RBM25	PSMB3	PGD	HAT1	SLC25A37	PRC1	CRIP1	TYMS	FAR2
401	REACTOME_MITOCHONDRIAL_PROTEIN_IMPORT	924	616	524	467	632.75	REACTOME_MITOCHONDRIAL_PROTEIN_IMPORT	http://www.broadinstitute.org/gsea/msigdb/cards/REACTOME_MITOCHONDRIAL_PROTEIN_IMPORT	COX17	SLC25A13	TIMM17B	TIMM23B	TIMM17A	TOMM40	TIMM44	MTX2	DNAJC19	CHCHD4	GRPEL2	CS	HSCB	CYC1	TIMM8A	LDHD	PMPCA	FXN	SAMM50	FXC1	TIMM13	TIMM10	TIMM9	TIMM8B	GFER	COQ2	C18orf55	SLC25A4	SLC25A6	TIMM22	HSPA9	HSPD1	IDH3G	TOMM5	LOC440490	MTX1	ATP5A1	ACO2	ATP5B	PAM16	ATP5G1
402	DARWICHE_PAPILLOMA_RISK_LOW_DN	644	806	521	561	633	DARWICHE_PAPILLOMA_RISK_LOW_DN	http://www.broadinstitute.org/gsea/msigdb/cards/DARWICHE_PAPILLOMA_RISK_LOW_DN	ZNF546	EML4	CLEC3B	MRPS18A	C6orf146	SUN1	LGMN	DNAJC1	CD248	C16orf90	FBRSL1	DIP2A	C19orf71	IGHG1	SRF	BRSK2	MED17	C14orf119	DCTN1	CDS1	DENR	CXCL16	ANKRD5	SLC39A13	PEPD	MT1A	NBN	ARHGAP4	BATF3	LTBP4	BAG6	EBF2	ITPR1	CCT4	MAPK8IP3	RNF19A	ANP32A	CALM2	VHL	BID	CCT6B
403	MORI_IMMATURE_B_LYMPHOCYTE_DN	1205	1263	41	24	633.25	MORI_IMMATURE_B_LYMPHOCYTE_DN	http://www.broadinstitute.org/gsea/msigdb/cards/MORI_IMMATURE_B_LYMPHOCYTE_DN	CDCA3	RAD54L	IGLL1	PRC1	CKAP5	CCNB1	NUSAP1	DNMT1	PRIM1	MCM2	SLC16A1	CDKN3	HMGB2	TMPO	H2AFX	STMN1	MCM6	CBX1	HMGB3	CCNA2	RAMP1	MELK	RBBP4	SMC2	CENPA	MCM10	TTK	CCNB2	CDCA5	IQGAP3	PTGR1	NCAPH	RRM2	MCM7	CDCA7	E2F8	HMGN2	TOP2A	HNRNPAB	TUBB4B	SLC29A1
404	LEE_METASTASIS_AND_RNA_PROCESSING_UP	811	475	494	756	634	LEE_METASTASIS_AND_RNA_PROCESSING_UP	http://www.broadinstitute.org/gsea/msigdb/cards/LEE_METASTASIS_AND_RNA_PROCESSING_UP	PPIG	GRSF1	ACIN1	SLBP	BOP1	EXOSC8	COIL	NOP58	RNGTT	PA2G4	DHX16	FBL	PABPC1	HNRNPA2B1	RAE1	GEMIN5	CSTF1
405	GAUSSMANN_MLL_AF4_FUSION_TARGETS_E_DN	613	454	836		634.333	GAUSSMANN_MLL_AF4_FUSION_TARGETS_E_DN	http://www.broadinstitute.org/gsea/msigdb/cards/GAUSSMANN_MLL_AF4_FUSION_TARGETS_E_DN	ITM2A	COL6A3	VLDLR	CDSN	TUBB3	AIM2	RAB3B	ARMCX4	STBD1	MGST1	IGFBP4	SGK3	MORC4	PLAGL1	GPNMB	NEO1	DACH2	GPT2	TAF7L	PEG3	ANGPTL6	TRIB3
406	SMID_BREAST_CANCER_RELAPSE_IN_BRAIN_DN	61	167	429	1883	635	SMID_BREAST_CANCER_RELAPSE_IN_BRAIN_DN	http://www.broadinstitute.org/gsea/msigdb/cards/SMID_BREAST_CANCER_RELAPSE_IN_BRAIN_DN	SIDT1	GREB1	ST6GALNAC2	CA12	GATA3	FOXA1	CLGN	TJP3	MAST4	ZNF446	SERPINA5	SLC9A1	ITPR1	RBM47	ALCAM	GSTM3	GOLGA2P5	CYP4B1	PSD3	TBC1D9	DNALI1	DACH1	CRIP1	ERBB3	NRIP1	TFF3	PGRMC2	ASAH1	AGR2	IL11	PP14571	GALNT6	NPDC1	MAPKBP1	SLC4A8	MAP9	MLPH	MAPT	AR	SPDEF	TOX3
407	SESTO_RESPONSE_TO_UV_C4	186	550	1524	281	635.25	SESTO_RESPONSE_TO_UV_C4	http://www.broadinstitute.org/gsea/msigdb/cards/SESTO_RESPONSE_TO_UV_C4	TYMS	SRSF9	RAD23B	CDK5	LY6D	DGKA	ALDH1A3	PREP	NMT1	ATP12A	ISG15	SNRPA	IVL	ABCD3	SNRPD3	TNFRSF1A	CD9	EFR3A	DDX39A	MPRIP
408	SU_TESTIS	1180	1069	161	139	637.25	SU_TESTIS	http://www.broadinstitute.org/gsea/msigdb/cards/SU_TESTIS	TTLL5	IRGC	RAD17	CAMP	ADAM2	TULP2	TMF1	NUP155	IDE	BUB1B	ZNF165	BRD1	PSMG1	TOPBP1	CCT6B	BRDT	CDKN3	SMCP	CLTCL1	CCNB1	ITCH	ZPBP	PRAME	SSX3	ZNRF4	GPR135	MPP6	PRKAR2A	DBF4	ABCB6	SFMBT1	NCAPH	TTK	TLE4	GK2	RPL39L	BUB1	MLF1	SOX5	HMMR	DAZL
409	GARGALOVIC_RESPONSE_TO_OXIDIZED_PHOSPHOLIPIDS_YELLOW_UP	242	677	772	858	637.25	GARGALOVIC_RESPONSE_TO_OXIDIZED_PHOSPHOLIPIDS_YELLOW_UP	http://www.broadinstitute.org/gsea/msigdb/cards/GARGALOVIC_RESPONSE_TO_OXIDIZED_PHOSPHOLIPIDS_YELLOW_UP	C5orf30	C16orf52	KLF4	LCOR	NUP153	PPP3R1	C16orf72	OSGIN1	HMOX1	GK	TNPO1	KITLG	UNKL	JHDM1D	LDLR	PHLPP2	TULP3	ENTPD7	NPC1	GCLC	ATXN7	C10orf88	CHIC2	CNST	NAV3	C3orf58	RAB8B	JOSD1	GCLM	SGMS2	XPO1	SLC7A1
410	KANNAN_TP53_TARGETS_DN	1415	618	207	311	637.75	KANNAN_TP53_TARGETS_DN	http://www.broadinstitute.org/gsea/msigdb/cards/KANNAN_TP53_TARGETS_DN	NOP14	PMP22	EIF4A1	BIRC3	CXADR	SLC19A1	TMEM97	LAMC2	FOSL2	SORL1	APBA2	INA	COL18A1	BRCA1	ARL4A	PURA	CCNE1	CDC6	G0S2	PPAT	CPM
411	HUNSBERGER_EXERCISE_REGULATED_GENES	700	510	958	385	638.25	HUNSBERGER_EXERCISE_REGULATED_GENES	http://www.broadinstitute.org/gsea/msigdb/cards/HUNSBERGER_EXERCISE_REGULATED_GENES	MAP2K2	GABRR1	ODC1	GAD1	IL16	SYN1	MAGED1	GIT1	LPHN1	EGR2	MFGE8	CSF3	EGR1	PCK1	SLC6A1	NPY	LDHA	GPR37L1	VGF	DUSP6	NTRK2	PRKCI	MAPK1	GRB2	NRTN	CADM1	EGR4	ELK1	SCG2	NPTX2	UBE2B
412	REACTOME_SPHINGOLIPID_DE_NOVO_BIOSYNTHESIS	498	587	974	499	639.5	REACTOME_SPHINGOLIPID_DE_NOVO_BIOSYNTHESIS	http://www.broadinstitute.org/gsea/msigdb/cards/REACTOME_SPHINGOLIPID_DE_NOVO_BIOSYNTHESIS	COL4A3BP	SPTLC1	DEGS2	ACER1	SGPP2	CSNK1G2	PPM1L	SGMS2	CERS3	KDSR	CERS6	SGMS1	CERS2	ACER2	OSBP	ACER3	PRKD1	SPHK2	LOC729155	CERS4	SGPP1	DEGS1	PPAP2A	PPAP2C	PPAP2B	SPHK1	SGPL1	CERS5	VAPB	VAPA	SPTLC2
413	JIANG_AGING_CEREBRAL_CORTEX_UP	53	250	629	1627	639.75	JIANG_AGING_CEREBRAL_CORTEX_UP	http://www.broadinstitute.org/gsea/msigdb/cards/JIANG_AGING_CEREBRAL_CORTEX_UP	MARCKS	RASGRF1	TIMP3	PPIA	SOS2	PABPC1	SEPP1	CASP6	EGR2	ACTB	GRIA2	EIF1	EPHA7	RPS24	VIM	TRA2B	DCK	CPE	PREP	C1QBP	RDX	RPL5	CCNG1	GADD45B	PAFAH1B1	MBL1P	SLC25A4	PRDX1	CDC5L	FAH	UBE2E1	FKBP3	TPT1	COL6A2	ZNF347	BCAP29
414	PEDERSEN_METASTASIS_BY_ERBB2_ISOFORM_7	451	1003	284	823	640.25	PEDERSEN_METASTASIS_BY_ERBB2_ISOFORM_7	http://www.broadinstitute.org/gsea/msigdb/cards/PEDERSEN_METASTASIS_BY_ERBB2_ISOFORM_7	H2AFV	ECI1	DSC2	C7orf68	CEP68	RAB39B	WWOX	PRIM1	BRCA2	SH3BGRL	CENPN	DRAM1	KIF11	KCTD5	RFXAP	ID2	RPS6KA5	SLC4A7	NT5E	HMGN3	DZIP3	CDKN1A	MTERFD3	SLC12A6	ISG20	CLEC2D	MYOF	S100A2	SOX2	MICA	FIGNL1	RBM12B	TSPAN1	PTGES	CRNDE	MCM4	ARNTL2	CTTN	CREB3L4	PROCR	MAFK
415	CHANG_CYCLING_GENES	1442	1096	12	15	641.25	CHANG_CYCLING_GENES	http://www.broadinstitute.org/gsea/msigdb/cards/CHANG_CYCLING_GENES	MAD2L1	CASP3	CKAP2	TRIP13	FEN1	PBK	GMNN	PRR11	NEAT1	LYAR	FBXL20	MCM5	HN1	BUB1	MBOAT1	CCNA2	NUF2	CDC25A	DEPDC1B	GINS3	ANLN	UHRF1	SLC30A7	EZH2	ZNF814	DKC1	PWP1	FAM111B	NLRP2	PRPS2	BIRC5	TACC3	WSB1	ANP32E	GINS2	MND1	CKAP2L	ASF1B	CDCA8	MCM4	LMNB1
416	JISON_SICKLE_CELL_DISEASE_DN	120	66	533	1847	641.5	JISON_SICKLE_CELL_DISEASE_DN	http://www.broadinstitute.org/gsea/msigdb/cards/JISON_SICKLE_CELL_DISEASE_DN	SLC25A6	RPL19	PKP3	RPL24	RPL23A	MZF1	RPL7	CSNK1E	CCR7	NACA	EIF4B	B3GNT1	IPCEF1	FNBP4	POLG	TGFB1	CIRBP	ZNF354A	TMEM66	METTL18	HLCS	TOP2B	VPS52	PTPRM	AP1G2	SNRNP200	DUSP2	BTG1	FAM168B	RPL6	ITPKB	FAM102A	EIF3F	RPS27A	SRSF2	ITPR3	ZCCHC11	HNRPDL	EEF2	TRAF5	MICA
417	KEGG_SPHINGOLIPID_METABOLISM	302	370	674	1221	641.75	KEGG_SPHINGOLIPID_METABOLISM	http://www.broadinstitute.org/gsea/msigdb/cards/KEGG_SPHINGOLIPID_METABOLISM	GAL3ST1	SGPP2	GLB1	GALC	SGMS2	GBA	SPHK2	NEU2	PPAP2B	NEU1	ACER2	UGCG	DEGS2	ARSA	SPHK1	SGPL1	NEU3	SMPD4	SGMS1	ACER3	CERK	SMPD2	ENPP7	DEGS1	SGPP1	NEU4	GLA	ACER1	PPAP2A	ASAH2C	ASAH1	PPAP2C	SMPD1	B4GALT6	SPTLC2	SPTLC1	SMPD3	KDSR	UGT8	ASAH2
418	GOLUB_ALL_VS_AML_DN	181	211	1123	1065	645	GOLUB_ALL_VS_AML_DN	http://www.broadinstitute.org/gsea/msigdb/cards/GOLUB_ALL_VS_AML_DN	CTSD	LEPROT	AZU1	ATP6V0C	ITGAX	PPIF	LGALS3	IL8	LYN	CFP	CD33	MCL1	LTC4S	ZYX	NFKBIA	HOXA9	STOM	LYZ	CAT	SRGN	SQSTM1	FAH	CST3	CFD
419	ZHONG_RESPONSE_TO_AZACITIDINE_AND_TSA_DN	359	205	415	1603	645.5	ZHONG_RESPONSE_TO_AZACITIDINE_AND_TSA_DN	http://www.broadinstitute.org/gsea/msigdb/cards/ZHONG_RESPONSE_TO_AZACITIDINE_AND_TSA_DN	KIAA0368	RPL13A	SUCLG2	KPNB1	EIF2AK2	NDUFC1	NFIB	LUZP2	LRP8	PPIE	NGLY1	C6orf48	CIRBP	APOOL	PET112	PAPOLG	HDAC4	CTBS	RBMX	RPL22	PMS1	LSM7	PAAF1	MAP2K6	GLTSCR2	LYRM4	MECP2	TBC1D5	PFAS	ANP32B	SUPT3H	RBM8A	PPP2R5C	C12orf24	TOM1L1	REV1	GOSR1	DIAPH2	HDGF	GOLPH3L	KIF15
420	BOGNI_TREATMENT_RELATED_MYELOID_LEUKEMIA_DN	173	371	887	1157	647	BOGNI_TREATMENT_RELATED_MYELOID_LEUKEMIA_DN	http://www.broadinstitute.org/gsea/msigdb/cards/BOGNI_TREATMENT_RELATED_MYELOID_LEUKEMIA_DN	CCNG2	CCND1	DDX17	PPT2	RXRB	DDR1	NR2C1	SEC62	HLA-DQB1	CCNG1	SEC24A	FBXO21	MYB	VPS52	SRSF8	ZFYVE26	CD2AP	VTI1B	TNFRSF10B	CDK8	IGLJ3	TBC1D5	PREP	RGL2	NKTR	C7orf44	MRPL28	SRSF6	CDH2	FSCN2	BTN3A3	ACOX1	PIM2
421	YAO_TEMPORAL_RESPONSE_TO_PROGESTERONE_CLUSTER_2	133	305	1552	602	648	YAO_TEMPORAL_RESPONSE_TO_PROGESTERONE_CLUSTER_2	http://www.broadinstitute.org/gsea/msigdb/cards/YAO_TEMPORAL_RESPONSE_TO_PROGESTERONE_CLUSTER_2	HOXC6	CAPN3	ATAD3A	PIK3CD	BCL2	BAD	CLK4	GCFC1	CLK1	TNXB	DNAH8	FUBP1	ARL4D	RBM39	SOX5	ERRFI1	WDFY2	MED22	RPP30	KLRG1	NME1	KRTDAP	CDON	GNAO1	ZNF125	GCNT2	CLGN	CYP1A2	SOX3	C14orf133	SLC4A1	UBAP2L	FOS	NAPB	ACTB	TIPARP	RELN	ELN	AKAP8	AASS	RPL22
422	BERENJENO_TRANSFORMED_BY_RHOA_FOREVER_DN	49	94	793	1659	648.75	BERENJENO_TRANSFORMED_BY_RHOA_FOREVER_DN	http://www.broadinstitute.org/gsea/msigdb/cards/BERENJENO_TRANSFORMED_BY_RHOA_FOREVER_DN	AKAP12	CCDC80	PHLDA1	POSTN	NOP58	HSPH1	MGP	CHD1	ECT2	PLAUR	TNK2	COL3A1	IER3	F2R	CXCL1	MTMR10	HBEGF	BNC1	GSG2	PTGS2	TOM1L1	FLNB	ANXA3	GJA1	LRRFIP1	EREG	NPNT	EPHA2	SDPR	AMOT	ANKRD1
423	WHITFIELD_CELL_CYCLE_M_G1	431	224	446	1496	649.25	WHITFIELD_CELL_CYCLE_M_G1	http://www.broadinstitute.org/gsea/msigdb/cards/WHITFIELD_CELL_CYCLE_M_G1	MTPN	HLA-DOA	TMEM138	NUFIP2	PPP6R3	AFAP1	CBX3	KIAA0586	MORF4L2	CDK7	PRR16	LRIF1	GDF15	CNIH4	RAN	LOC100507246	BTBD3	C3orf62	VPS37C	KRAS	TSC22D1	NUCKS1	AGFG1	AOC2	GRPEL1	PBK	NUP37	JMJD1C	AGPAT3	CRYBA1	YY1	OPN3	DKC1	IFIT1	WWC1	KDM5B	LOC91548	ST5	NCOA3	ZCCHC10	HMGCR
424	REACTOME_ACTIVATION_OF_THE_PRE_REPLICATIVE_COMPLEX	381	1974	160	83	649.5	REACTOME_ACTIVATION_OF_THE_PRE_REPLICATIVE_COMPLEX	http://www.broadinstitute.org/gsea/msigdb/cards/REACTOME_ACTIVATION_OF_THE_PRE_REPLICATIVE_COMPLEX	CDK2	DBF4	ORC6	ORC3	POLA2	RPA4	MCM2	MCM3	MCM4	MCM5	MCM6	MCM7	ORC1	ORC2	ORC4	ORC5	POLA1	POLE	POLE2	MCM10	PRIM1	PRIM2	RPA1	RPA2	RPA3	LOC645084	CDT1	CDC7	CDC45	MCM8	CDC6
425	KEGG_AMINO_SUGAR_AND_NUCLEOTIDE_SUGAR_METABOLISM	399	437	661	1106	650.75	KEGG_AMINO_SUGAR_AND_NUCLEOTIDE_SUGAR_METABOLISM	http://www.broadinstitute.org/gsea/msigdb/cards/KEGG_AMINO_SUGAR_AND_NUCLEOTIDE_SUGAR_METABOLISM	MPI	GCK	GFPT2	GALK1	GALE	PMM2	PGM2	PMM1	AMDHD2	GNPDA2	GMDS	UXS1	GNPNAT1	NANS	UGDH	CYB5R3	GFPT1	FUK	NANP	CYB5R1	FPGT	HEXB	HEXA	HK2	HK1	HK3	GALT	GNE	NAGK	CHIT1	UAP1	RENBP	CHIA	NPL	UGP2	GALK2	TSTA3	PGM1	CMAS	PGM3	GNPDA1
426	YEGNASUBRAMANIAN_PROSTATE_CANCER	490	652	726	736	651	YEGNASUBRAMANIAN_PROSTATE_CANCER	http://www.broadinstitute.org/gsea/msigdb/cards/YEGNASUBRAMANIAN_PROSTATE_CANCER	ECD	TOX3	DDC	TNNT1	GAGE3	SORD	ALDH3A2	ALB	ETV1	CTAGE5	ATAD2	PTPRB	ERBB3	EIF2S1	CTH	KLK2	KIAA1598	LONP1	CLDN3	PRSS2	MCCC2	KDM6A	SPDEF	PDE10A	ZBTB10	SLC39A8	SSX1	GCNT1	PSMC3IP	TFAM	PBLD	ID4	OCLN	AZGP1	BCOR	MAGEA4	SLC44A4	KIF23	CENPN	NCAM2	C14orf109
427	WALLACE_PROSTATE_CANCER_RACE_DN	740	253	866	751	652.5	WALLACE_PROSTATE_CANCER_RACE_DN	http://www.broadinstitute.org/gsea/msigdb/cards/WALLACE_PROSTATE_CANCER_RACE_DN	CSGALNACT1	SRD5A3	PCLO	FAM164A	LOC440434	MARK1	LGALS8	VANGL1	ITGB3BP	EIF2S3	USP6	FMO2	RABIF	ZNF443	ST20	ADI1	ZNF37BP	TLE1	RPL37A	TMEM111	PKIA	FAM134B	GTF2F1	COPG2IT1	ZNF322P1	ARL17A	DHFR	RTN1	MEST	LOC389906	ADRB1	TSGA10	IL20RA	EIF4B	PIK3CA	FRK	KLHDC10	MTMR2	SMA4	NAIP	CBR4
428	MONNIER_POSTRADIATION_TUMOR_ESCAPE_UP	739	318	696	860	653.25	MONNIER_POSTRADIATION_TUMOR_ESCAPE_UP	http://www.broadinstitute.org/gsea/msigdb/cards/MONNIER_POSTRADIATION_TUMOR_ESCAPE_UP	TSC22D1	SEC22C	VPS33A	TRAF2	EIF4G1	VCAN	SUMO3	TFRC	PABPN1	TRAF4	ORAOV1	PRPF4	NCS1	KAT2A	DDX54	SLIT2	PIGL	OTUD7B	MMP2	USP20	RAD23B	EREG	SSX2IP	ANKRD33B	MMD	PPM1F	TEX261	PRR3	HSPA1B	USP19	SETD8	OXR1	GNG12	IL1RL1	BOP1	PPAT	ZKSCAN3	RBM25	DUS3L	PGS1	BTAF1
429	CHANDRAN_METASTASIS_TOP50_UP	760	344	886	638	657	CHANDRAN_METASTASIS_TOP50_UP	http://www.broadinstitute.org/gsea/msigdb/cards/CHANDRAN_METASTASIS_TOP50_UP	G3BP1	AK4	NUFIP2	MSI2	AR	GIT1	LARP1	CELF1	BIRC6	KIAA1147	LOC100216546	TUBA1B	2019-09-07	SDCCAG3	MLL5	GNL3L	ZNF605	PABPC1	HSPD1	IBTK	GRINA	HN1	DDX17	NOL8	SOD1	NUCKS1	HSP90AA1	UGT2B15	IRF2BP2	RALA	EIF1AX	GRB2	YY1	CBX4	PCBP2	U2SURP	BASP1	H2AFV
430	AMIT_EGF_RESPONSE_120_HELA	253	176	1165	1037	657.75	AMIT_EGF_RESPONSE_120_HELA	http://www.broadinstitute.org/gsea/msigdb/cards/AMIT_EGF_RESPONSE_120_HELA	HNRNPH1	MCL1	TAGLN	TNFRSF10B	GDF15	IRS2	RPS10	JUP	IL8	CYP1B1	CHST3	MAFF	F3	BCL10	CDKN1A	SAT1	IER5	PHLDA1	TGFA	JUND	C8orf4	LAT2	ARRB1	JAG1	ARPC4	ANKRD57	AMOTL2	CXCL2	MATK	CEP104	RUNX3	MAP3K14	IL27RA	IER3IP1	GEM	BIRC2	ZNF747	SNAI1	PUS3	BDNF	EPHB4
431	REACTOME_DEADENYLATION_DEPENDENT_MRNA_DECAY	344	729	792	769	658.5	REACTOME_DEADENYLATION_DEPENDENT_MRNA_DECAY	http://www.broadinstitute.org/gsea/msigdb/cards/REACTOME_DEADENYLATION_DEPENDENT_MRNA_DECAY	PAIP1	LSM6	EXOSC8	EXOSC6	DDX6	DCP2	DCP1B	EIF4A1	EIF4A2	EIF4B	EIF4E	EIF4G1	PATL1	DIS3	EXOSC7	EXOSC2	EDC4	LSM5	LSM4	CNOT10	PABPC1	LSM1	LSM3	DCPS	CNOT7	CNOT2	CNOT3	CNOT4	PARN	EXOSC3	EXOSC1	EXOSC9	XRN1	EXOSC4	C2orf29	DCP1A	EXOSC5	CNOT6	LSM2	LOC645139	LOC645947
432	MARKEY_RB1_ACUTE_LOF_UP	1163	1269	95	108	658.75	MARKEY_RB1_ACUTE_LOF_UP	http://www.broadinstitute.org/gsea/msigdb/cards/MARKEY_RB1_ACUTE_LOF_UP	IDH2	KIF20A	RAD51AP1	MCM7	PLK1	HMGB2	CDK1	TYMS	DLGAP5	FBLN1	MCM5	CCDC99	KIF22	TMPO	RAD51	KIF11	CCNA2	FAM64A	TFDP1	DTL	CCNB2	CDT1	TK1	PRC1	HELB	KIAA0101	ASF1B	CHAF1B	IQGAP3	CKS2	KIF2C	RFC4	AURKA	FIGNL1	PTPRVP	CDKN3	ANLN	HAUS3	CCNF	BUB1	CDC45
433	REACTOME_HIV_LIFE_CYCLE	211	359	574	1491	658.75	REACTOME_HIV_LIFE_CYCLE	http://www.broadinstitute.org/gsea/msigdb/cards/REACTOME_HIV_LIFE_CYCLE	CDK7	CDK9	NUP50	RCC1	NUPL2	PSIP1	SUPT16H	CCR5	LOC128192	NUP35	LOC131691	VPS37A	VPS37D	ERCC2	ERCC3	FEN1	NCBP2	NUP205	NUP210	NUP188	NUP62	XRCC6	COBRA1	GTF2A1	GTF2A2	GTF2B	GTF2E1	GTF2E2	GTF2F1	GTF2F2	GTF2H1	GTF2H2	GTF2H3	GTF2H4	HMGA1	PPIAP8	NUP43	LOC389901	LIG1	LIG4	MNAT1
434	WANG_LMO4_TARGETS_UP	409	290	747	1197	660.75	WANG_LMO4_TARGETS_UP	http://www.broadinstitute.org/gsea/msigdb/cards/WANG_LMO4_TARGETS_UP	HIPK2	TMEM135	AK3	UBTD2	BOK	LGALS8	FAM20C	UQCRB	ANKRD57	APIP	TRAF7	LOC643529	C11orf80	CD47	PRKAR1A	PITPNA	PGLYRP4	FAM84A	CROT	NAA25	DNAH3	KIAA0141	PM20D2	VRK2	PRKCSH	CD151	DMTF1	TFAP2C	NFIA	RET	CXCR4	NUDT21	TSPAN32	PCYOX1	C19orf42	PACRGL	C11orf92	HNRNPUL1	RPUSD1	E2F3	NAP1L1
435	REACTOME_MAP_KINASE_ACTIVATION_IN_TLR_CASCADE	656	784	709	498	661.75	REACTOME_MAP_KINASE_ACTIVATION_IN_TLR_CASCADE	http://www.broadinstitute.org/gsea/msigdb/cards/REACTOME_MAP_KINASE_ACTIVATION_IN_TLR_CASCADE	NOD1	TAB1	CREB1	ATF2	MAPK14	DUSP3	DUSP4	DUSP6	DUSP7	ELK1	TAB2	FOS	TAB3	IRAK1	IRAK2	JUN	MEF2A	MEF2C	ATF1	PPP2CA	PPP2CB	PPP2R1A	PPP2R1B	PPP2R5D	MAPK1	MAPK3	MAPK7	MAPK8	MAPK11	MAPK9	MAPK10	MAP2K1	MAP2K2	MAP2K3	MAP2K6	MAP2K7	RPS6KA1	RPS6KA2	RPS6KA3	NOD2	MAP2K4
436	DIRMEIER_LMP1_RESPONSE_LATE_UP	579	147	1161	764	662.75	DIRMEIER_LMP1_RESPONSE_LATE_UP	http://www.broadinstitute.org/gsea/msigdb/cards/DIRMEIER_LMP1_RESPONSE_LATE_UP	MDFIC	MTHFD2	RHOG	CARS	DHCR7	NBN	PLEK	TRIP10	RPS28	CD40	NFKB1	IL4R	CRIP1	IRF5	STIP1	SWAP70	SQSTM1	SLC7A1	SRRT	HUWE1	BZW1	RFTN1	HMOX1	PHF15	OTUD4	CD44	AHDC1	SERPINB9	POM121	STAT5A	MARCKS	RUNX3	CSNK1D	TRAF1	LYN	LITAF	CFLAR	TUBB2A	GARS	FASN	FSCN1
437	MARCINIAK_ER_STRESS_RESPONSE_VIA_CHOP	536	428	969	724	664.25	MARCINIAK_ER_STRESS_RESPONSE_VIA_CHOP	http://www.broadinstitute.org/gsea/msigdb/cards/MARCINIAK_ER_STRESS_RESPONSE_VIA_CHOP	KITLG	STBD1	CLCN3	MTM1	SOAT2	LONP1	POLR1A	ETS2	RBM38	PTRH2	AMPD3	PTX3	IFRD2	ERO1L	PARD6A	WFS1	ADH7	CA6	TCEA1	DDIT3	CDCA7	CHKA	PPAN	RAD1	PPP1R15A
438	CHIARADONNA_NEOPLASTIC_TRANSFORMATION_KRAS_UP	1374	604	383	299	665	CHIARADONNA_NEOPLASTIC_TRANSFORMATION_KRAS_UP	http://www.broadinstitute.org/gsea/msigdb/cards/CHIARADONNA_NEOPLASTIC_TRANSFORMATION_KRAS_UP	SMC2	AREG	TOPBP1	HNRNPD	SET	CASP4	SEPHS2	RASA1	PLK4	GJA1	TOP2A	NCAM1	CRISP3	HMGB3	IL1RL1	SPP1	RRM2	PHLDA1	FAM3C	KCNN4	RBL1	MARCKSL1	AHCY	CRABP1	UBE2D2	SPRED2	PRKCB	THBS2	E2F8	SPTSSA	TOP1	NFKBIA	UBA2	TNFAIP2	MYEF2	TPBG	PSMA3	GREM2	CKS1B	FUT8	CXorf38
439	JI_METASTASIS_REPRESSED_BY_STK11	509	612	878		666.333	JI_METASTASIS_REPRESSED_BY_STK11	http://www.broadinstitute.org/gsea/msigdb/cards/JI_METASTASIS_REPRESSED_BY_STK11	ID4	GDF15	FGB	BDKRB2	NEDD9	CYP1B1	LGSN	CEACAM6	TNS4	LIMCH1	F2RL1	ITGB5	LTBP1	MAP7	EPAS1	MTUS1	PBX1	PAPD4	CNTN1	NPTX1	SLC45A4	PON3	SIM2	CD24	AREG	DUSP4	GLRX
440	BENPORATH_ES_CORE_NINE_CORRELATED	1521	481	312	352	666.5	BENPORATH_ES_CORE_NINE_CORRELATED	http://www.broadinstitute.org/gsea/msigdb/cards/BENPORATH_ES_CORE_NINE_CORRELATED	TAF2	KDM1A	WDHD1	VGLL1	BCL11A	POLR1E	GATAD2A	RBL1	BCL11B	WWTR1	SOX11	TRIP13	GTF3C2	CREB3L2	NMI	MSL3	TFAP2C	DMRT1	HMGB2	HMGB3	ELF5	ELF4	GATA6	IRF1	WHSC1	MYC	NFE2L3	CEBPG	SOX4	MDFI	CBFB	SOX10	STAT1	FOXK2	HSF1	SPIB	CEBPB	HIVEP1	TEAD4	ID4	TFDP1
441	FOURNIER_ACINAR_DEVELOPMENT_LATE_DN	1034	1379	56	204	668.25	FOURNIER_ACINAR_DEVELOPMENT_LATE_DN	http://www.broadinstitute.org/gsea/msigdb/cards/FOURNIER_ACINAR_DEVELOPMENT_LATE_DN	TRIP13	CEP55	CAPRIN2	EPHA2	DUSP4	SERPINE2	NCAPG	AURKA	ZWILCH	RRM2	ACTB	EIF4A1	ACTN1	FGFBP1	FOXM1	ASPM	TUBG1	ODC1	CDKN3	VRK1	CKS2
442	WU_APOPTOSIS_BY_CDKN1A_VIA_TP53	953	1638	24	59	668.5	WU_APOPTOSIS_BY_CDKN1A_VIA_TP53	http://www.broadinstitute.org/gsea/msigdb/cards/WU_APOPTOSIS_BY_CDKN1A_VIA_TP53	SMC2	UBE2T	HNRNPA2B1	CCDC99	ZNF84	NPM1	MCM4	VEGFA	MIS18BP1	MCM3	NCAPG	BIRC2	TOP2A	ASPM	CEP55	RACGAP1	SERPINI2	TRIM44	ZBTB5	ATAD2	MKI67	TPX2	MCM7	DLGAP5	BUB1	CDC25B	MCM6	HMGB2	PBK	AURKB	TUBB3	TCN2	P4HA1	CHEK1	RRM1	PRC1	PARP2	CDKN1A	WDHD1	CYR61	TUBB4A
443	JAIN_NFKB_SIGNALING	583	687	552	868	672.5	JAIN_NFKB_SIGNALING	http://www.broadinstitute.org/gsea/msigdb/cards/JAIN_NFKB_SIGNALING	NOC2L	HRSP12	MYC	HK2	SLC29A1	PAWR	RCC1	ZNF195	DDX46	SPHK2	BNIP3	SMG7	DECR1	PSMA2	BCAT2	FBL	MRE11A	CBX3	LAS1L	CTSC	DDX42	LIG4	SSSCA1	PRR3	METAP1	DCTN1	ITPA	PTPN7	PEX14	TPD52L2	VEGFA	ORC5	PLAU	POLA1	SYMPK	PSMG1	CA2	KIAA0664	ARMC6	UCHL3	ZNF415
444	PID_SMAD2_3NUCLEAR_PATHWAY	484	183	1423	600	672.5	PID_SMAD2_3NUCLEAR_PATHWAY	http://www.broadinstitute.org/gsea/msigdb/cards/PID_SMAD2_3NUCLEAR_PATHWAY	SMAD4	IL5	CREB1	CREBBP	SIN3B	NCOA2	SP1	RBBP4	E2F4	TCF3	DCP1A	SKI	RBL1	MED15	FOXO4	GATA3	SP3	HNF4A	FOXO3	IRF7	CITED1	FOXH1	MEF2C	TGIF1	SMAD7	CBFB	NR3C1	AR	E2F5	CTBP1	RUNX1	EP300	RUNX3	SAP30	FOXO1	ATF3	GSC	ATF2	SMAD3	SERPINE1	ESR1
445	JACKSON_DNMT1_TARGETS_DN				673	673	JACKSON_DNMT1_TARGETS_DN	http://www.broadinstitute.org/gsea/msigdb/cards/JACKSON_DNMT1_TARGETS_DN	GJB2	LDLR	CRABP1	COL9A1	IGF2	HPS1	JUP	POLD1	COL6A2	H19	HMGB1	GAS2	U2AF2	GRB10	COL11A1	FZD8	DNMT1	CKS1B	CENPA	COL6A1	PEG3	EFNB1	MDH2	SCD	COL5A1
446	REACTOME_SYNTHESIS_OF_GLYCOSYLPHOSPHATIDYLINOSITOL_GPI	530	991	309	863	673.25	REACTOME_SYNTHESIS_OF_GLYCOSYLPHOSPHATIDYLINOSITOL_GPI	http://www.broadinstitute.org/gsea/msigdb/cards/REACTOME_SYNTHESIS_OF_GLYCOSYLPHOSPHATIDYLINOSITOL_GPI	PIGN	PIGW	PIGP	PIGA	PIGC	PIGF	PIGH	PIGG	PIGX	PIGV	SEMA6D	PIGO	DPM2	PIGQ	PIGM	PIGL	PIGB
447	BRACHAT_RESPONSE_TO_METHOTREXATE_DN		888	746	390	674.667	BRACHAT_RESPONSE_TO_METHOTREXATE_DN	http://www.broadinstitute.org/gsea/msigdb/cards/BRACHAT_RESPONSE_TO_METHOTREXATE_DN	AK4	FKBP3	CORO7	EMILIN2	HMGCS1	PPIA	ANXA4	SLC25A1	GPI	HIGD1A	CTAGE5	IFITM3	STMN1	C11orf73	BCL2	PDK3	NDUFV3	ENO3	STAT5A	IFITM2	GAPDH	BNIP3L	OSTF1	MT1E	SASH3	ALDOA	ENO1
448	REACTOME_RNA_POL_I_TRANSCRIPTION	632	566	1126	377	675.25	REACTOME_RNA_POL_I_TRANSCRIPTION	http://www.broadinstitute.org/gsea/msigdb/cards/REACTOME_RNA_POL_I_TRANSCRIPTION	CDK7	EHMT2	CBX3	HIST4H4	HIST2H3C	HIST3H2BB	ERCC2	ERCC3	ERCC6	HIST1H2BA	POLR1A	PTRF	GTF2H1	GTF2H2	GTF2H3	GTF2H4	HIST1H2AE	HIST1H2AD	H2AFX	H2AFZ	HIST1H2BD	HIST1H2BB	H3F3A	H3F3B	HIST2H3A	H3F3AP5	MNAT1	POLR1D	POLR2H	POLR2K	RRN3	HIST2H4B	MAPK3	H3F3AP6	LOC652857	GTF2H2B	HIST2H3D	LOC653972	HIST2H2AA4	LOC731820	UBTF
449	REACTOME_CTLA4_INHIBITORY_SIGNALING	518	516	1437	241	678	REACTOME_CTLA4_INHIBITORY_SIGNALING	http://www.broadinstitute.org/gsea/msigdb/cards/REACTOME_CTLA4_INHIBITORY_SIGNALING	AKT3	CTLA4	AKT1	AKT2	FYN	LCK	LYN	PDPK1	PPP2CA	PPP2CB	PPP2R1A	PPP2R1B	PPP2R5A	PPP2R5B	PPP2R5C	PPP2R5D	PPP2R5E	SRC	YES1	CD80	CD86
450	WOOD_EBV_EBNA1_TARGETS_UP	1164	506		365	678.333	WOOD_EBV_EBNA1_TARGETS_UP	http://www.broadinstitute.org/gsea/msigdb/cards/WOOD_EBV_EBNA1_TARGETS_UP	BAG3	GTF3C3	ITGAV	GCLM	CLU	AGPS	SRRM1	HOXC10	GSTM4	NFE2L2	SERPINH1	CALM3	PODXL	HSPA1A	CHERP	S100A4	UGDH	HIRA	ANXA6	NELL2	F8A1	MAML1	SLC29A2	NCKAP1	HNRNPA3P1	ABI2	SF3B1	FBN2	ATP5G3	ICAM1	PGD	INPP1	WIPF1	AKR1C2	EEF1A2	IGF2R	TFAP2C	CTSC	CTSD	ALDH3A1	APOBEC3B
451	REACTOME_ACTIVATED_AMPK_STIMULATES_FATTY_ACID_OXIDATION_IN_MUSCLE	165	744	1376	435	680	REACTOME_ACTIVATED_AMPK_STIMULATES_FATTY_ACID_OXIDATION_IN_MUSCLE	http://www.broadinstitute.org/gsea/msigdb/cards/REACTOME_ACTIVATED_AMPK_STIMULATES_FATTY_ACID_OXIDATION_IN_MUSCLE	CPT1A	CPT1B	CPT2	ACSL1	ACACB	PRKAG2	CAB39	PRKAG3	STRADB	PRKAA1	PRKAA2	PRKAB1	PRKAB2	PRKAG1	LOC644462	STK11	SLC25A20	CAB39L	STRADA
452	REACTOME_RNA_POL_III_TRANSCRIPTION	636	314	727	1046	680.75	REACTOME_RNA_POL_III_TRANSCRIPTION	http://www.broadinstitute.org/gsea/msigdb/cards/REACTOME_RNA_POL_III_TRANSCRIPTION	SNAPC5	POLR3F	POLR3C	POLR3A	LZTS1	POLR3H	BRF1	GTF3C2	NFIB	POLR1D	POLR3K	POLR2E	POLR2F	POLR2H	POLR2K	POLR2L	POU2F1	BRF2	POLR3B	POLR3E	POLR3D	SNAPC1	SNAPC2	SNAPC3	SNAPC4	SSB	TBP	ZNF143	POLR3GL	GTF3C5	GTF3C4	GTF3C3	POLR1C
453	BIOCARTA_ARAP_PATHWAY	946	422	916	440	681	BIOCARTA_ARAP_PATHWAY	http://www.broadinstitute.org/gsea/msigdb/cards/BIOCARTA_ARAP_PATHWAY	ASAP2	CYTH3	CYTH2	CYTH1	ARFGAP1	ARFGAP3	COPA	COP	CYTH4	KDELR3	GBF1	KDELR1	ARF1	ARFGEF2	CLTB	KDELR2	ARFGEF1	GPLD1
454	YANG_BREAST_CANCER_ESR1_LASER_UP	325	922	837	642	681.5	YANG_BREAST_CANCER_ESR1_LASER_UP	http://www.broadinstitute.org/gsea/msigdb/cards/YANG_BREAST_CANCER_ESR1_LASER_UP	AGR2	C14orf45	AR	CERS6	RAB26	IVD	GSTZ1	MOAP1	KIAA0319L	STK32B	COQ7	DACH1	PATZ1	SMA4	SIGIRR	ALAD	HMGCL	OBFC1	SNRNP35	IFT46	RAB17	DNAJC17	UGCG	FRAT1	CPT1A	SIRT3	CHMP2A	GOLGA1	APBB2	EVL	KAT6B	MSX2	GTF3C1	TP53TG1
455	YAMAZAKI_TCEB3_TARGETS_DN	605	788	571	765	682.25	YAMAZAKI_TCEB3_TARGETS_DN	http://www.broadinstitute.org/gsea/msigdb/cards/YAMAZAKI_TCEB3_TARGETS_DN	COBL	OSBPL1A	ARL4A	DSG2	TALDO1	SLC20A1	MANBA	SLC25A40	CTBP2	ESCO2	CCT3	SAP30	POU5F1	ANXA1	APOE	TFRC	ACLY	RIMKLB	ZFAND6	GRB10	ULK1	GLI1	LDHB	FAM25C	DPY30	AKTIP	CACNA2D1	HNRNPA1	IGFBP2	GCLM	KIF20A	MEG3	PMM1	ASH2L	FAM122B	TUBA1C	MIF	BUB1B	MAP1B	PIPOX	WASF3
456	AMUNDSON_GENOTOXIC_SIGNATURE	595	1198	469	470	683	AMUNDSON_GENOTOXIC_SIGNATURE	http://www.broadinstitute.org/gsea/msigdb/cards/AMUNDSON_GENOTOXIC_SIGNATURE	AMACR	PHLDA1	PAQR4	TFPI2	PPP4R2	MEF2C	ARHGEF2	GAB1	GLS2	SIVA1	ELF3	TNFRSF17	E2F5	GRIN2A	GFI1	DHRSX	ZDHHC5	FSTL3	GFPT1	ACSL4	ITGA4	ARPC4	DISC1	HMGCR	CDR2	DARC	DDB2	TAF5	ZNF217	SEMA4D	C16orf7	NFE2L3	NR2F1	PPP1R8	AXL	LCP2	CHUK	MT1X	FOS	KISS1	KDM3B
457	REACTOME_ACTIVATION_OF_THE_MRNA_UPON_BINDING_OF_THE_CAP_BINDING_COMPLEX_AND_EIFS_AND_SUBSEQUENT_BINDING_TO_43S	286	262	327	1861	684	REACTOME_ACTIVATION_OF_THE_MRNA_UPON_BINDING_OF_THE_CAP_BINDING_COMPLEX_AND_EIFS_AND_SUBSEQUENT_BINDING_TO_43S	http://www.broadinstitute.org/gsea/msigdb/cards/REACTOME_ACTIVATION_OF_THE_MRNA_UPON_BINDING_OF_THE_CAP_BINDING_COMPLEX_AND_EIFS_AND_SUBSEQUENT_BINDING_TO_43S	EIF1AX	EIF2S1	EIF2S3	EIF4A1	EIF4A2	EIF4B	EIF4E	EIF4EBP1	EIF4G1	FAU	PABPC1	EIF3K	EIF3FP3	EIF3E	RPSAP12	RPS8P10	RPS12P4	RPSA	RPS26P10	RPS12P22	RPS26P35	RPS2	RPS3	RPS3A	RPS4X	RPS4Y1	RPS5	RPS6	RPS7	RPS8	RPS9	RPS10	RPS11	RPS12	RPS13	RPS14	RPS15	RPS15A	RPS16	RPS17	RPS18
458	JOHNSTONE_PARVB_TARGETS_2_UP	1074	246	906	510	684	JOHNSTONE_PARVB_TARGETS_2_UP	http://www.broadinstitute.org/gsea/msigdb/cards/JOHNSTONE_PARVB_TARGETS_2_UP	CLPTM1L	TFE3	CXCR4	LYSMD2	TP53	EEF1A1	BASP1	ARHGDIA	DMPK	IFITM1	MINK1	HLA-A	IGFBP6	HGS	PPP2R4	ATP6	ACTB	BCL2L1	KCTD13	CLPTM1	GALNT6	IFIT3	NELF	CALM3	IFIT2	CD74	RPL36A	TFPI2	SMAD3	MAMDC2	CD151	SPTAN1	GPR137	RAB7L1	RAMP1	TPT1	YWHAE	KRT8	FAM86B1	AKR1B1	COTL1
459	ROVERSI_GLIOMA_COPY_NUMBER_UP	905	443	609	783	685	ROVERSI_GLIOMA_COPY_NUMBER_UP	http://www.broadinstitute.org/gsea/msigdb/cards/ROVERSI_GLIOMA_COPY_NUMBER_UP	DPF1	ZNF408	CHRM4	EXOC3L2	TRIM28	SLC26A5	PCDH18	CALCR	VIPR2	SLC27A5	SYT13	OR2Z1	MARK4	ORC5	NR1H3	FOLH1	CRY2	CKM	SYPL1	AHR	PVRL2	NSUN5P1	PIK3CG	DGKZ	PRKAG2	NAMPT	UBE2M	XRCC2	CKAP5	CREB3L1	SUGT1	GALNT7	PEX16	EYS	SPATA16	MLL3	KLC3	GALNT9	PSMC3	GALNT11	LRP4
460	CEBALLOS_TARGETS_OF_TP53_AND_MYC_UP	23	651	896	1170	685	CEBALLOS_TARGETS_OF_TP53_AND_MYC_UP	http://www.broadinstitute.org/gsea/msigdb/cards/CEBALLOS_TARGETS_OF_TP53_AND_MYC_UP	ISLR	HARS	UAP1	NEK3	ACSL3	HSPE1	PFKFB1	DRG1	FOSB	HSPA2	MYC	SRSF7	MTHFD2	INSIG1	ACSL1	CTH	STAT5B	CD55	HSPH1	JUNB	ZNF532
461	REACTOME_DEADENYLATION_OF_MRNA	376	582	611	1182	687.75	REACTOME_DEADENYLATION_OF_MRNA	http://www.broadinstitute.org/gsea/msigdb/cards/REACTOME_DEADENYLATION_OF_MRNA	PAIP1	EIF4A1	EIF4A2	EIF4B	EIF4E	EIF4G1	CNOT10	PABPC1	CNOT7	CNOT2	CNOT3	CNOT4	PARN	C2orf29	CNOT6	LOC645139	LOC651789	LOC652607	TNKS1BP1	RQCD1	CNOT8	EIF4A3
462	CHNG_MULTIPLE_MYELOMA_HYPERPLOID_UP	367	264	324	1797	688	CHNG_MULTIPLE_MYELOMA_HYPERPLOID_UP	http://www.broadinstitute.org/gsea/msigdb/cards/CHNG_MULTIPLE_MYELOMA_HYPERPLOID_UP	RPS3	NCBP2	RPLP2	EIF3J	RPS6	NPM1	RPL7A	RPS9	RPL29	USP3	EIF3G	RPL37	DHPS	QARS	RSL24D1	EEF1B2	EEF2	RPLP1	RPL21	RPSA	RPL24	RPS15	RPS13	CLTA	MRPL34	RPL36	RPL4	RPL32	SCAMP5	SNRNP70	RPL35A	RPL35	RPL18	UBA52	RPS16	KLK3	EEF1G	FBL	HERC1	EIF3K	RPL15
463	KASLER_HDAC7_TARGETS_1_UP	346	313	1273	821	688.25	KASLER_HDAC7_TARGETS_1_UP	http://www.broadinstitute.org/gsea/msigdb/cards/KASLER_HDAC7_TARGETS_1_UP	RARA	OSBPL3	2019-03-03	BPGM	FARSA	CCR4	DNMT3A	PIK3CD	CTU2	H2AFY	TRIM35	FILIP1L	U2AF2	ARHGAP27	TMEM189	GALC	C5	AKAP12	PLA2G6	TGFB1	ANKRD39	DDX21	ASB6	MRPS11	ARHGEF2	TG	NRGN	ST3GAL5	ITK	LOC285556	SIT1	DDX19B	BMP4	IDE	RPS6KA1	UBASH3B	IKZF1	TMUB1	DGKZ	LSP1	ZC3H11A
464	NAKAJIMA_EOSINOPHIL	71	296	1611	782	690	NAKAJIMA_EOSINOPHIL	http://www.broadinstitute.org/gsea/msigdb/cards/NAKAJIMA_EOSINOPHIL	SYNE1	GPR44	IDO1	RGS1	HES1	PLAUR	SLC29A1	SMAD7	OLIG2	CREM	TFF3	CCL4	P2RY14	P2RY10	ALOX15	MARCKSL1	PNPLA6	IL5RA	OLR1	FBP1	RNASE2	CNR2	ADORA3	CFD	CLC	S100P	CCR3	EMR1	CAMK1	CCL3
465	LE_EGR2_TARGETS_UP	1343	1351	47	20	690.25	LE_EGR2_TARGETS_UP	http://www.broadinstitute.org/gsea/msigdb/cards/LE_EGR2_TARGETS_UP	EZR	SPRED2	PSPC1	KIF20A	RPA3	CKS2	BZW2	CXCR4	UBE2T	PDE8A	UHRF1	RRM2	KPNA2	MARCKS	HDAC2	MCAM	KIAA1524	CDC20	KIF2C	IQGAP3	CDKN1C	TUBB6	CD44	CCL2	MCM4	ECT2	PLK4	CCNB2	ETS1	SPECC1	EPHA5	MARCKSL1	MAD2L1	ATF3	CKS1B	H2AFZ	COL18A1	CXCL14	KIF22	USP1	RBL1
466	GINESTIER_BREAST_CANCER_20Q13_AMPLIFICATION_DN	806	452	1071	433	690.5	GINESTIER_BREAST_CANCER_20Q13_AMPLIFICATION_DN	http://www.broadinstitute.org/gsea/msigdb/cards/GINESTIER_BREAST_CANCER_20Q13_AMPLIFICATION_DN	PROSER1	ZNF318	HINT1	PSPC1	DDX39B	MAD2L1BP	RAPGEF1	MADD	DOM3Z	FANCL	WDR85	LOC100506779	EIF4G1	TBRG1	CYTH1	PNN	PPARD	ATXN7	WDTC1	CDC42SE1	HCFC1	FBXL18	ECHDC1	TRRAP	ANKLE2	DAPK2	ITSN2	TLN1	BTN2A1	BAG6	C1orf213	LOC100132999	DHX37	TAZ	LOC90784	TCIRG1	LOC100505696	RABGAP1	CAMK2G	LENG8	CCDC77
467	VALK_AML_CLUSTER_6	1228	467	770	298	690.75	VALK_AML_CLUSTER_6	http://www.broadinstitute.org/gsea/msigdb/cards/VALK_AML_CLUSTER_6	GPC4	CAT	SLC27A6	KIAA0930	TUBGCP4	RSL1D1	DSC2	SNCAIP	LTBP1	HLA-DRA	PECAM1	TTC27	HIGD1A	FOXC1	PLXNB1	PIEZO2	FAM110B	FAM174B	FTO	DPYSL3	HOXB3	HLA-DPA1	RGS10	CEP70	FOXF2	NT5DC3	CORO1A	CD74	XPA	DPPA4	SMC4	ADCY2	BST2
468	REACTOME_INFLUENZA_LIFE_CYCLE	284	187	362	1935	692	REACTOME_INFLUENZA_LIFE_CYCLE	http://www.broadinstitute.org/gsea/msigdb/cards/REACTOME_INFLUENZA_LIFE_CYCLE	NUP50	NUPL2	RPL35	CLTA	CLTC	NUP35	RPL7AP27	FAU	NUP205	NUP210	NUP188	RPL13A	NUP62	RPL36	RPL10P16	FAM153A	GRSF1	GTF2F1	GTF2F2	HSPA1B	HSP90AA1	RPL36P14	NUP43	KPNA1	KPNB1	IPO5	RPSAP12	RPS8P10	RPL7AP66	RPL10P9	RPS12P4	RPSA	RPS26P10	RPL23AP2	RPS12P22	RPL21P29	RPS26P35	RPL10A	NUP88	RPL26L1	NUP54
469	HEDENFALK_BREAST_CANCER_HEREDITARY_VS_SPORADIC	611	929	512	720	693	HEDENFALK_BREAST_CANCER_HEREDITARY_VS_SPORADIC	http://www.broadinstitute.org/gsea/msigdb/cards/HEDENFALK_BREAST_CANCER_HEREDITARY_VS_SPORADIC	GNAI3	GPX4	ISCU	LRP1	HADHA	TP53BP2	ST13	PFKP	MX2	C1GALT1	SERBP1	VEZF1	PHYH	SEPHS1	CAD	CDK4	ARVCF	ACTR1A	ZNF22	APEX1	PCNA	ILF2	LOC93622	MTMR4	CTPS	EIF2C2	SLC35B1	PPP1CB	CDC123	COX6C	PDGFB	NT5DC2	KDM1A	GDI2	FAM136A	XRCC6	CSDA	FOXM1	CXXC5	TOB1	ZFP36L1
470	REACTOME_RNA_POL_III_TRANSCRIPTION_INITIATION_FROM_TYPE_2_PROMOTER	1185	312	526	749	693	REACTOME_RNA_POL_III_TRANSCRIPTION_INITIATION_FROM_TYPE_2_PROMOTER	http://www.broadinstitute.org/gsea/msigdb/cards/REACTOME_RNA_POL_III_TRANSCRIPTION_INITIATION_FROM_TYPE_2_PROMOTER	POLR3F	POLR3C	POLR3A	LZTS1	POLR3H	BRF1	GTF3C2	POLR1D	POLR3K	POLR2E	POLR2F	POLR2H	POLR2K	POLR2L	POLR3B	POLR3E	POLR3D	TBP	POLR3GL	GTF3C5	GTF3C4	GTF3C3	POLR1C
471	LU_TUMOR_ENDOTHELIAL_MARKERS_UP	83	196	1051	1442	693	LU_TUMOR_ENDOTHELIAL_MARKERS_UP	http://www.broadinstitute.org/gsea/msigdb/cards/LU_TUMOR_ENDOTHELIAL_MARKERS_UP	TWIST1	HOPX	HSPA6	EGFL6	LCP2	CHN1	FZD10	MXRA5	ADAP2	STC1	VCAN	MMP9	PAMR1	ADAM12	TNFAIP6	WDR77	COL5A3	PMAIP1	RPS11	POSTN	PLXDC1	TNFRSF21
472	KYNG_RESPONSE_TO_H2O2_VIA_ERCC6_UP	706	372	572	1124	693.5	KYNG_RESPONSE_TO_H2O2_VIA_ERCC6_UP	http://www.broadinstitute.org/gsea/msigdb/cards/KYNG_RESPONSE_TO_H2O2_VIA_ERCC6_UP	UROS	VARS	PABPC4	SLC31A2	CANX	PTPLAD1	ABI2	PIP4K2B	MLIP	TRIP6	CCNA2	KIT	ALDH6A1	ACSL1	PHLDA1	CAPZA1	LIMD1	FBXW2	TOMM34	TSN	S100P	RFXAP	PTOV1	MRPL19	SLC39A6	ZEB1	TWF1	SLC26A2	PPP1R2	TAF10	SLC20A2	IFT88	SPECC1L	BCL2A1	AKT2	NUP88	ENTPD6	COL3A1	INSL4	RYBP
473	JACKSON_DNMT1_TARGETS_UP	652	1176	520	427	693.75	JACKSON_DNMT1_TARGETS_UP	http://www.broadinstitute.org/gsea/msigdb/cards/JACKSON_DNMT1_TARGETS_UP	IFNGR1	ISG15	CRYAB	EPHA2	TRAF4	CTNNB1	CHEK1	PARP1	JAK2	SIN3A	CYP2E1	BAG1	IGFBP6	PDGFA	GTF2H1	FGFR1	ECT2	SFRP1	CDKN1A	BIN1	REEP5	CSF1	PROCR	CDC25A	PTGS2	HMGA1	POLR2A	RELA	CXCL1	RGS16	ZFP36	CXCL10	MX1	ENG	AHCY	HSPB1	GPR12	PLIN2	EIF3A	IRF7	JUNB
474	ELVIDGE_HYPOXIA_BY_DMOG_DN	533	334	334	1577	694.5	ELVIDGE_HYPOXIA_BY_DMOG_DN	http://www.broadinstitute.org/gsea/msigdb/cards/ELVIDGE_HYPOXIA_BY_DMOG_DN	URB2	SLCO3A1	SLC5A6	NDUFS6	GPATCH2	SRSF1	ADORA1	CALM1	C12orf5	CEBPA	AOX1	RPP40	CTPS	SDF2L1	GABBR2	IDH3A	NUP98	RPP25	SLC25A44	HSPA4	TAF9B	C14orf169	ODC1	CXCL12	SLC29A1	ALDH4A1	JAK2	SRM	SOBP	PDZK1	PUS1	CORO1A	GPR56	SPDEF	SOCS2	ATP2A3	ACOT7	WDR77	SLC24A3	SLC35C1	PSME3
475	MORI_IMMATURE_B_LYMPHOCYTE_UP	205	455	1361	762	695.75	MORI_IMMATURE_B_LYMPHOCYTE_UP	http://www.broadinstitute.org/gsea/msigdb/cards/MORI_IMMATURE_B_LYMPHOCYTE_UP	IL10RA	PTPRC	PML	HLA-DMA	PTPN6	CD83	CD72	CNR2	LY6D	SMAP2	ATP6V0B	GGA2	GDPD5	GMIP	GPCPD1	IFI30	HCK	MCL1	BIRC3	LYN	HLA-DMB	TMEM50B	CD40	NEAT1	EIF4A1	LAT2	MS4A1	DTX1	C22orf13	CAPN1	SEPW1	ADCY7	PXK	SEMA4D	TRAF3	JARID2	ERO1LB	RGS14	CTSS	CAPG	LY86
476	LY_AGING_OLD_DN	1254	1194	140	198	696.5	LY_AGING_OLD_DN	http://www.broadinstitute.org/gsea/msigdb/cards/LY_AGING_OLD_DN	POSTN	FBL	PSMA2	CDH11	PSMC6	HAS2	KIF2C	CDK4	KIF14	CCNF	HMGN2	CTSC	SAFB	HSD17B10	IL8	UGCG	PCNA	KIF23	CDC25B	H2AFZ	PSMD12	MCM2	ATR	CCNA2	FOXM1	CDC20	TYMS	CCNB1	BARD1	TGFBR2	H2AFX	CENPA	CSE1L	FBN2	MYBL2	PKMYT1	PSMD11	NAE1	PARP1	PSMC2	CKAP5
477	ZHANG_TLX_TARGETS_36HR_DN	680	1531	328	252	697.75	ZHANG_TLX_TARGETS_36HR_DN	http://www.broadinstitute.org/gsea/msigdb/cards/ZHANG_TLX_TARGETS_36HR_DN	TTPA	TOP2A	ADAMTS5	ATP11C	KIAA1524	HAUS6	STAG2	FMR1	STAG1	CENPK	CASP8AP2	EEA1	PHIP	PDZD11	SLC12A2	UPF2	TSC22D4	RBBP8	PSIP1	CHAF1B	NOL7	RBM26	CHEK1	IFT74	FAM208B	FANCI	TBL1XR1	APC	SASS6	SMC3	TPX2	CNTLN	DTL	DEK	ZNF638	CKAP5	EGLN3	SPAG5	ZNF808	PNPT1	KPNA3
478	YANG_BREAST_CANCER_ESR1_BULK_DN	1129	658	410	599	699	YANG_BREAST_CANCER_ESR1_BULK_DN	http://www.broadinstitute.org/gsea/msigdb/cards/YANG_BREAST_CANCER_ESR1_BULK_DN	TEX10	LPIN1	PFKP	C1orf38	ROPN1	TTK	LAD1	PLAUR	SIRPA	KCNK5	GTPBP4	MAP3K13	CEBPB	GMPS	TMEM123	NCK1	RGS16	ASPM	DEFB1	APBA2	PLIN2	DSE	RIN3
479	PID_P53_REGULATION_PATHWAY	168	116	635	1878	699.25	PID_P53_REGULATION_PATHWAY	http://www.broadinstitute.org/gsea/msigdb/cards/PID_P53_REGULATION_PATHWAY	NEDD8	PPM1D	HIPK2	CHEK2	TP53	TP53AIP1	TRIM28	CCNG1	HUWE1	CSNK1E	SETD8	SKP2	ATM	CSE1L	CSNK1D	CSNK1A1	PPP2CA	CDK2	PIN1	CHEK1	SETD7	MDM4	KAT5	CCNA2	SMYD2	E4F1	EP300	PRMT5	KAT2B	PPP1R13L	CSNK1G1	RFWD2	KAT8	DAXX	DYRK2	TTC5	RPL5	RPL11	PRKCD	PPP2R4	MDM2
480	AFFAR_YY1_TARGETS_DN	874	1665	176	91	701.5	AFFAR_YY1_TARGETS_DN	http://www.broadinstitute.org/gsea/msigdb/cards/AFFAR_YY1_TARGETS_DN	MXD3	MCM7	STEAP1	INCENP	REST	PSEN1	SERPINA1	DHCR24	HELLS	AURKB	THY1	PRKG2	KIF20A	KHDRBS1	KIF22	SNX5	TAC1	SPA17	MCM6	PET112	RIPK4	DUT	XRCC4	ASPM	NIPSNAP1	RBBP4	FN3K	LIG1	LGR5	ZNF143	THBS2	HMGB2	MSH2	BUB1	MRPL19	COL6A3	APOC1	FOXM1	MATN2	BCAT1	SFXN1
481	GRAHAM_CML_DIVIDING_VS_NORMAL_QUIESCENT_UP	819	1894	40	55	702	GRAHAM_CML_DIVIDING_VS_NORMAL_QUIESCENT_UP	http://www.broadinstitute.org/gsea/msigdb/cards/GRAHAM_CML_DIVIDING_VS_NORMAL_QUIESCENT_UP	MINPP1	CDC20	RAB31	BRCA1	TST	LEPR	SYNCRIP	AURKA	SLC7A5	ZWINT	CCNE2	HIST1H1C	ITGB3BP	MCM2	PDSS1	RRM2	CDK1	CLC	RACGAP1	PMP22	NT5DC2	TOP2A	MICAL2	CCNB1	KPNA2	TK1	OIP5	BUB1	KIF20A	SMC2	DUT	UBE2C	NCAPG	FANCI	ATP5G3	VRK1	DLGAP5	PPBP	TPX2	AMMECR1	XIST
482	PID_RAC1_PATHWAY	626	835	1082	270	703.25	PID_RAC1_PATHWAY	http://www.broadinstitute.org/gsea/msigdb/cards/PID_RAC1_PATHWAY	ABI1	PAK2	ARPC3	BCAR1	MAPK9	STAT3	ARPC2	ARHGDIA	RACGAP1	NCKAP1	ARPC4	NCF2	MAP3K11	CTNNA1	NOXO1	ACTR2	CYBA	RAC1	CYFIP2	ARPC5	CTNNB1	IQGAP1	CFL1	STAT5A	PIP5K1C	MAP2K6	JUN	MAP2K7	ABI2	CRK	MAP2K4	ARPC1B	CDH1	MAPK8	NOX1	BRK1	PAK1	NOXA1	PIP5K1B	ACTR3	BAIAP2
483	BOYLAN_MULTIPLE_MYELOMA_C_CLUSTER_UP	625	1062	867	260	703.5	BOYLAN_MULTIPLE_MYELOMA_C_CLUSTER_UP	http://www.broadinstitute.org/gsea/msigdb/cards/BOYLAN_MULTIPLE_MYELOMA_C_CLUSTER_UP	MARCKSL1	UHRF1	RELN	FOXM1	GABPB1	HNRNPD	PPM1F	CAD	APC	DPP4	TPM3	MLLT1	CSTF1	ADRA2A	RAG1	MTOR	TYMS	PTER	KRAS	RBM14	SKP2	C6orf26	ZFPM1	GAS2L3	POMT1	P2RX3	FOXP4	TIFA	CCNB1	PTGR1	SLC43A3	SSX2IP	FAM129C	NRARP	STOM	B3GNT8	NFYA	EPS8
484	AMIT_EGF_RESPONSE_240_HELA	603	278	1096	842	704.75	AMIT_EGF_RESPONSE_240_HELA	http://www.broadinstitute.org/gsea/msigdb/cards/AMIT_EGF_RESPONSE_240_HELA	DNMBP	EHD1	CREM	THOC1	IL7R	GRAMD3	SPRED2	THBS1	SDC4	ZEB1	TOP1	EPN2	FHL3	SOX13	DLGAP4	PPAP2B	IL11	FGF2	TM4SF1	EZR	GJB3	NUP160	TPM4	SHB	AKAP12	SYDE1	RGS2	PDLIM5	YKT6	NDRG1	TUBGCP2	FARSA	LETM1	PLK2	GFPT2	ARF6	RYK	TXNRD1	LRP8	SRPR	ELL2
485	GRAHAM_NORMAL_QUIESCENT_VS_NORMAL_DIVIDING_DN	919	1840	23	41	705.75	GRAHAM_NORMAL_QUIESCENT_VS_NORMAL_DIVIDING_DN	http://www.broadinstitute.org/gsea/msigdb/cards/GRAHAM_NORMAL_QUIESCENT_VS_NORMAL_DIVIDING_DN	CSE1L	PCNA	KIF2C	MCM6	CDC6	HBD	MCM5	GZMB	DTL	GGH	RFC3	GINS2	FEN1	ZWINT	RRM2	CDC20	APOBEC3B	CENPM	AQP3	SMC2	CDC25A	SAC3D1	MELK	NDC80	OIP5	CSF2RB	MCM2	CDC45	TOP2A	RAD51AP1	MAD2L1	RRM1	KIF11	NCAPG	TRIP13	POLE2	XK	DSCC1	RFC4	BUB1B	MINPP1
486	HEDENFALK_BREAST_CANCER_BRACX_UP	94	236	504	1991	706.25	HEDENFALK_BREAST_CANCER_BRACX_UP	http://www.broadinstitute.org/gsea/msigdb/cards/HEDENFALK_BREAST_CANCER_BRACX_UP	KDM6A	APOBEC3B	RPL31	RPS5	CHPF	TANK	SPRY1	CYP1A1	RPS13	RPL15	PNOC	RPS4X	JUNB	UBA52	MCF2	RPL19	RPP30	COL6A2	ADNP	ATP5B
487	MARIADASON_RESPONSE_TO_CURCUMIN_SULINDAC_7	384	681	508	1256	707.25	MARIADASON_RESPONSE_TO_CURCUMIN_SULINDAC_7	http://www.broadinstitute.org/gsea/msigdb/cards/MARIADASON_RESPONSE_TO_CURCUMIN_SULINDAC_7	KAT7	PTGDS	DDX21	LARP1B	NFKB2	ZNF593	CKAP2	NCKAP1	BGN	ARHGEF2	TP53	STK3	RPL41	C10orf116	PCBP1	DRAM2	PPP1R8	TCL6	EIF2C2
488	LIU_IL13_MEMORY_MODEL_UP	1427	127	622	655	707.75	LIU_IL13_MEMORY_MODEL_UP	http://www.broadinstitute.org/gsea/msigdb/cards/LIU_IL13_MEMORY_MODEL_UP	CCL8	PFKFB4	MAP3K11	RAB4B	MUC5B	MAP2K2	ARRB1	CDC42	SPRY4	CCL26	MAPK8IP1	CCL27	MAP4K1	IL17RD	MAP3K10	MKNK1	UNC119
489	REACTOME_NONSENSE_MEDIATED_DECAY_ENHANCED_BY_THE_EXON_JUNCTION_COMPLEX	262	219	356	1999	709	REACTOME_NONSENSE_MEDIATED_DECAY_ENHANCED_BY_THE_EXON_JUNCTION_COMPLEX	http://www.broadinstitute.org/gsea/msigdb/cards/REACTOME_NONSENSE_MEDIATED_DECAY_ENHANCED_BY_THE_EXON_JUNCTION_COMPLEX	RNPS1	RPL35	RPL7AP27	EIF4G1	ETF1	FAU	CASC3	NCBP2	SMG1	SMG6	SMG5	RPL13A	GSPT2	RPL36	UPF2	PABPC1	RPL10P16	FAM153A	RPL36P14	RPSAP12	RPS8P10	RPL7AP66	RPL10P9	RPS12P4	RPSA	RPS26P10	RPL23AP2	MAGOH	RPS12P22	RPL21P29	RPS26P35	NCBP1	RPL10A	RPL26L1	PPP2CA	PPP2R1A	SMG8	PPP2R2A	SMG9	RPL3	RPL3L
490	TARTE_PLASMA_CELL_VS_PLASMABLAST_DN	972	847	338	682	709.75	TARTE_PLASMA_CELL_VS_PLASMABLAST_DN	http://www.broadinstitute.org/gsea/msigdb/cards/TARTE_PLASMA_CELL_VS_PLASMABLAST_DN	GPI	CDC123	SSR1	LILRB4	CD58	PSMA1	XRCC6	MAD2L1	S100A10	POLD2	FDPS	IPO5	PRKDC	PGK1	CENPA	IGHA1	FAM65B	EED	MSN	TIMM17A	SLC25A46	LBR	EBNA1BP2	MRPL3	CCNA2	CLIC1	CASP6	GSPT1	ASNS	STIL	BYSL	IL2RB	PTPN1	PRKCB	COX7B	TUBA1A	KIF11	RFC4	BCL3	KIAA0101	PAK2
491	VANTVEER_BREAST_CANCER_BRCA1_UP	251	113	529	1952	711.25	VANTVEER_BREAST_CANCER_BRCA1_UP	http://www.broadinstitute.org/gsea/msigdb/cards/VANTVEER_BREAST_CANCER_BRCA1_UP	KCNN4	ATAD3A	PIM2	MYC	PACSIN3	UCHL5	TRIP6	WDR43	RRP1B	GLMN	MTF2	SLC11A2	KDM2B	RRP1	IGHM	MYBL1	DNTTIP2	ART3	IRF5	DENND1B	ZNF259	CD19	CCL2	POU2AF1	NTN3	KIAA0020	OGG1	VRK2	SERBP1	REXO2	EML4	EEF1D	VPREB3	PPP1CB	C1orf38	RTCD1
492	IVANOVA_HEMATOPOIESIS_INTERMEDIATE_PROGENITOR	744	398	405	1299	711.5	IVANOVA_HEMATOPOIESIS_INTERMEDIATE_PROGENITOR	http://www.broadinstitute.org/gsea/msigdb/cards/IVANOVA_HEMATOPOIESIS_INTERMEDIATE_PROGENITOR	GTPBP8	ERLIN1	AS3MT	SNUPN	KLHDC4	SLC35B2	CLUAP1	GALK1	TCN2	AGPAT5	SCIN	MDH1	APIP	WDR73	C19orf2	ALDOA	C5orf44	NIPSNAP3A	DHX37	PTCD2	SSR1	MRPS25	ISG20L2	ATP6V1F	ZNF583	RSU1	MRPS35	RPN1	CBLN3	CPA3	GPT2	SEL1L2	RASSF4	ZNF706	SGK223	TMEM178	EEF1B2	CASP7	TNS3	HDGF	DBI
493	WIERENGA_PML_INTERACTOME	322	14	478	2036	712.5	WIERENGA_PML_INTERACTOME	http://www.broadinstitute.org/gsea/msigdb/cards/WIERENGA_PML_INTERACTOME	ZYX	NUP93	ACTG1	MCM7	PRKDC	GCN1L1	ARF4	DUOX1	RPL3	ABCF2	CAD	ALB	KARS	RPS3	TUBA1A	YTHDF2	KPNB1	AHSG	EEF1A1	HNRNPF	ABCE1	TUBB3	PPM1B	KAT6B	RPN1	POLDIP2	CTPS	FER1L6	PRKCB	HSPA5	EMD	CALU	DNAH5	RPS27	OAT	EEF1G	ATP5C1	CLPX	PLCB4	PLEC	RPS18
494	REACTOME_G1_S_SPECIFIC_TRANSCRIPTION	1363	1402	31	56	713	REACTOME_G1_S_SPECIFIC_TRANSCRIPTION	http://www.broadinstitute.org/gsea/msigdb/cards/REACTOME_G1_S_SPECIFIC_TRANSCRIPTION	DHFR	E2F1	FBXO5	LOC441488	ORC1	PCNA	POLA1	RRM2	DHFRP1	TFDP1	TK2	TYMS	CDT1	CDC45	CCNA1	CCNE1	CDK1	CDC6	CDC25A
495	FINETTI_BREAST_CANCERS_KINOME_BLUE	39	701	475	1637	713	FINETTI_BREAST_CANCERS_KINOME_BLUE	http://www.broadinstitute.org/gsea/msigdb/cards/FINETTI_BREAST_CANCERS_KINOME_BLUE	IGF1R	IKBKB	RET	NEK9	NRK	EPHA10	DCLK1	STK39	WNK4	FGFR3	ERBB4	MAP3K12	STK36	GAK	ERBB3	ULK4	TBCK	BMPR1B	NEK11	STK32B	ACVR1B
496	BLUM_RESPONSE_TO_SALIRASIB_DN	1014	1576	141	128	714.75	BLUM_RESPONSE_TO_SALIRASIB_DN	http://www.broadinstitute.org/gsea/msigdb/cards/BLUM_RESPONSE_TO_SALIRASIB_DN	CNN3	UBE2C	CRIP2	CYP1B1	SUV39H1	RGS4	CDC45	ID1	CCL2	DHFR	MYBL2	MSH6	LPCAT3	TTK	NR2F1	RIPK4	NEK2	ITGB3BP	FNTB	NRIP1	PBK	HDAC1	RGS2	H2AFZ	ISYNA1	ATP5J2	STMN1	GMNN	KIF22	VRK1	DUT	PRSS23	SKP2	RPA1	FEN1	CDC25B	CCNB2	RAB40B	INCENP	FOSB	IQGAP2
497	HEIDENBLAD_AMPLICON_12P11_12_DN	342	1039	856	629	716.5	HEIDENBLAD_AMPLICON_12P11_12_DN	http://www.broadinstitute.org/gsea/msigdb/cards/HEIDENBLAD_AMPLICON_12P11_12_DN	TNFRSF8	SAR1A	C1orf116	LINC00152	GLB1	VILL	RBM15B	LOC220729	TEKT4P2	NOA1	GAR1	GABRP	C7orf41	CDK13	C7orf40	PANK1	SNORD22	CBX5	TMEM30B	INO80	FBXL20	ACSF2	SYNGR2	ZFP161	ZNF561	JUNB	LGALS4	TRAPPC2P1	MZF1	ZBED4
498	YORDY_RECIPROCAL_REGULATION_BY_ETS1_AND_SP100_UP	472	247	1021	1128	717	YORDY_RECIPROCAL_REGULATION_BY_ETS1_AND_SP100_UP	http://www.broadinstitute.org/gsea/msigdb/cards/YORDY_RECIPROCAL_REGULATION_BY_ETS1_AND_SP100_UP	C16orf57	C9orf140	SIRPA	RAP1GDS1	ARRB1	GPR116	IGFBP6	ATF5	RARA	CDK2	VSIG10	KIAA0494	RASSF2	HMGN4	VPS26B	TACSTD2	C9orf41	NPDC1	SCARA3	SS18L2	NDE1	MEA1	MYCL1	PPP2R1B	ERO1L
499	JIANG_HYPOXIA_VIA_VHL	948	754	431	743	719	JIANG_HYPOXIA_VIA_VHL	http://www.broadinstitute.org/gsea/msigdb/cards/JIANG_HYPOXIA_VIA_VHL	MCM4	TES	MRPS6	IRF2BPL	PECR	LSM3	AIMP1	PTBP1	POLD1	PPP1CB	RAB14	SPATS2L	SET	WBP5	SCARB2	CANX	TRAPPC2L	MRPL41	SLC3A2	PPP2R5D	RPL21	DGCR6L	ENO2	KBTBD2	HIRIP3	UACA	EWSR1	RPLP0	SERBP1	C6orf106	GMFB	MRPL53	CKAP4	GTF2A2
500	REACTOME_REGULATION_OF_GLUCOKINASE_BY_GLUCOKINASE_REGULATORY_PROTEIN	563	415	337	1562	719.25	REACTOME_REGULATION_OF_GLUCOKINASE_BY_GLUCOKINASE_REGULATORY_PROTEIN	http://www.broadinstitute.org/gsea/msigdb/cards/REACTOME_REGULATION_OF_GLUCOKINASE_BY_GLUCOKINASE_REGULATORY_PROTEIN	NUP50	NUPL2	NUP35	NUP205	NUP210	NUP188	NUP62	GCK	GCKR	NUP43	NUP88	NUP54	NUP133	NUP107	RANBP2	TPR	NUP37	NUP85	NUP214	AAAS	SEH1L	RAE1	NUP155	NUP93	NUPL1	POM121	NUP153
501	BROWNE_HCMV_INFECTION_18HR_UP	193	594	841	1249	719.25	BROWNE_HCMV_INFECTION_18HR_UP	http://www.broadinstitute.org/gsea/msigdb/cards/BROWNE_HCMV_INFECTION_18HR_UP	RFC5	TRAF3IP1	SEC23IP	PAK3	TAP1	NOP16	ERF	TLE3	ABAT	RSBN1	PPP1R2	CD2AP	KIAA0226	NEK4	PPP1R26	CFDP1	LPHN1	PDIA4	CXCL11	OVGP1	PEX11A	TROVE2	MKLN1	TMPO	RAB27A	GAP43	STARD8	RPP30	BHLHE40	THOC2	FAM168A	KIF3A	KDM4C	GPC4	MAGOH	PKIA	PCGF3	C14orf109	ZNF473	OCLN	CYP19A1
502	TERAO_AOX4_TARGETS_HG_UP	986	233	543	1117	719.75	TERAO_AOX4_TARGETS_HG_UP	http://www.broadinstitute.org/gsea/msigdb/cards/TERAO_AOX4_TARGETS_HG_UP	TXNDC5	RAF1	SGPL1	CEBPA	LMTK2	GNA12	SNX27	CTAGE5	PEA15	TMEM127	TRAPPC10	MFSD9	NAA60	RNF4	PAM	UBE2V1	NSF	MAP1LC3A	AP1S3	INTS4	KIAA0930	PEX5	CYTH1	TTC7A	RNF185	ACSL6	SBF2	GNS
503	ZHAN_MULTIPLE_MYELOMA_HP_DN	630	1174	650	426	720	ZHAN_MULTIPLE_MYELOMA_HP_DN	http://www.broadinstitute.org/gsea/msigdb/cards/ZHAN_MULTIPLE_MYELOMA_HP_DN	TIMP1	NANOS1	AGA	TAGLN2	CD86	PKIA	RAPH1	CST3	PRSS16	ST3GAL1	TMBIM6	DPM3	C18orf10	WARS	MSTO1	LOC100506966	DEK	FAM59A	LOC100506130	NES	DNAJC12	TSEN15	DOCK11	PDIA6	TCFL5	TP53BP2	MYO1B	CKS1B	IRF2BP2	TBCE	CD52	LHPP	RBMS1	PLP2	OPN3	EIF4EBP2	IL27RA	APBB1IP	CALHM2	TMEM107	DEPTOR
504	KEGG_CYSTEINE_AND_METHIONINE_METABOLISM	555	831	603	892	720.25	KEGG_CYSTEINE_AND_METHIONINE_METABOLISM	http://www.broadinstitute.org/gsea/msigdb/cards/KEGG_CYSTEINE_AND_METHIONINE_METABOLISM	AMD1	SRM	ADI1	AHCY	DNMT1	SDS	TRDMT1	DNMT3A	DNMT3B	LDHC	IL4I1	SMS	LDHB	ENOPH1	BHMT	GOT2	CDO1	APIP	GOT1	LDHAL6B	TAT	AHCYL1	MTAP	MAT2B	LDHA	MTR	CBS	MAT1A	AHCYL2	CTH	MAT2A	MPST	LDHAL6A	DNMT3L
505	SCHLOSSER_SERUM_RESPONSE_AUGMENTED_BY_MYC	1229	341	1105	206	720.25	SCHLOSSER_SERUM_RESPONSE_AUGMENTED_BY_MYC	http://www.broadinstitute.org/gsea/msigdb/cards/SCHLOSSER_SERUM_RESPONSE_AUGMENTED_BY_MYC	BCR	OTUB1	CUL5	ZBED1	BDKRB2	KAT5	SLC2A5	UBTF	CSNK2B	MASP2	CYHR1	PURA	LSM12	SUPT5H	EIF4A1	TCF25	UQCR11	RGP1	NKTR	HGS	JTB	PPP2R1A	IDH3B	MED6	MPHOSPH9	TP53	ARHGDIA	CYC1	LOC100289561	PDAP1	PRPF19	CTRL	RAD23A	NUP50	SORL1	MTF1	CASR	UBE2M	EEF1A2	CSNK2A1	ZNF192
506	POMEROY_MEDULLOBLASTOMA_DESMOPLASIC_VS_CLASSIC_UP	1026	417	749	692	721	POMEROY_MEDULLOBLASTOMA_DESMOPLASIC_VS_CLASSIC_UP	http://www.broadinstitute.org/gsea/msigdb/cards/POMEROY_MEDULLOBLASTOMA_DESMOPLASIC_VS_CLASSIC_UP	ABL2	KDM5D	SMAD5	CBX5	POLR2F	SMAD2	SCAF11	FPR1	TMEM11	ATP1B2	USP11	ILVBL	CFHR2	ACLY	TGFB3	PRDX1	KANK1	CITED1	CPOX	SURF1	NUCB1	CHI3L1	DLX4	HSP90AA1	ARL4D	ARL6IP1	APLP1	LHX2	LRP8	POLR2J	MYL5	SLC1A2	OLFM1	PSMB5	NEUROG1	THBS4	GABRB3	KIAA0247	2019-09-08	COL2A1	GPX4
507	SEITZ_NEOPLASTIC_TRANSFORMATION_BY_8P_DELETION_DN	227	152	870	1635	721	SEITZ_NEOPLASTIC_TRANSFORMATION_BY_8P_DELETION_DN	http://www.broadinstitute.org/gsea/msigdb/cards/SEITZ_NEOPLASTIC_TRANSFORMATION_BY_8P_DELETION_DN	IL1A	CDH4	PIK3CD	UQCRC1	CSF3	PHF20	CXCR4	PSPH	FKBP9	MMP1	SLC2A10	FKBP11	CST6	RCN2	LIMCH1	INSIG1	CLIP2	COL8A1	SCG5	CDKN1A	GAD1	SLC19A2	L1CAM	QPCT	PXDN	TGFA	UBXN7	PHF1	DDIT4	IL11
508	VANHARANTA_UTERINE_FIBROID_WITH_7Q_DELETION_DN	98	597	349	1844	722	VANHARANTA_UTERINE_FIBROID_WITH_7Q_DELETION_DN	http://www.broadinstitute.org/gsea/msigdb/cards/VANHARANTA_UTERINE_FIBROID_WITH_7Q_DELETION_DN	HEG1	IFI16	NEK11	EIF4E2	VPS52	ALDH1B1	CLN5	ARIH2	CADM1	CAPZA2	AKAP6	VPS13D	GAA	RPL34	WIPI2	PDE8A	PRRG1	COX15	EEF1A1	CLIC4	PINK1	ING4	GAPVD1	B4GALT7	LYST	MCAT	POLR1C	MICU1	OSBPL1A	CAV2	SASH1	NCOR1	EML4	PDE3B	APBB2	TTF2
509	ROSS_AML_WITH_PML_RARA_FUSION	361	158	1825	545	722.25	ROSS_AML_WITH_PML_RARA_FUSION	http://www.broadinstitute.org/gsea/msigdb/cards/ROSS_AML_WITH_PML_RARA_FUSION	PDE3B	KRT18	LRFN4	HGF	SEC31A	CDKN1C	ARHGAP4	SERPING1	AUTS2	ALOX5	SMARCD3	ARFGEF1	AGRN	PRODH	TMEM87A	MEGF6	FNDC3B	CHN2	STXBP1	CERS4	ST3GAL6	NAALADL1	MST1	ITPR2	GRB10	JAG1	HYOU1	KIAA0195	PXDN	ALCAM	CMAHP	RASL12	STAB1	ATG13	CALR	MANF	MOSC2	MPO	ANKFY1	GCNT1	MAP1A
510	BROWNE_HCMV_INFECTION_24HR_UP	314	303	1097	1176	722.5	BROWNE_HCMV_INFECTION_24HR_UP	http://www.broadinstitute.org/gsea/msigdb/cards/BROWNE_HCMV_INFECTION_24HR_UP	MSI1	PHF8	FOXA1	IFI6	E2F5	DTNB	SLC17A7	BLMH	PSMD3	RAB5C	TAF5L	DBC1	LRP8	TBXA2R	CLPTM1	TFF3	ICAM1	SS18L1	STAT5B	IL17RA	IL8	SLC29A1	TERF1	PRIM1	SH3GL3	PDIA4	MTF2	TMEM5	BHLHE40	SEC23B	ME2	SNRPA1	ADARB1	KBTBD11	AK4	FZD5	RORA	TOMM40	GLS2	GAL	CSPG5
511	LOCKWOOD_AMPLIFIED_IN_LUNG_CANCER	1125	515	799	453	723	LOCKWOOD_AMPLIFIED_IN_LUNG_CANCER	http://www.broadinstitute.org/gsea/msigdb/cards/LOCKWOOD_AMPLIFIED_IN_LUNG_CANCER	ZSCAN21	MRPL11	OPA1	KDM2A	FASTK	C1orf212	NPR1	PBX1	TFDP1	EIF2C2	LAMTOR1	ILF2	PPP1R16A	PIK3CA	SETDB1	NDUFS6	DDX10	ARHGAP5	EAPP	CKS1B	SEC61G	PMF1	ECE2	SDHA	PPP1CA	TRIM44	KCNH2	SRD5A1	CCS	POGZ	C14orf132	SLC4A2	MAGEF1	CLPTM1L	MIPOL1	CTSK	CAT	MRPL9	GNB2	PIP5K1A	RAD23A
512	DARWICHE_SKIN_TUMOR_PROMOTER_DN	548	1043	794	508	723.25	DARWICHE_SKIN_TUMOR_PROMOTER_DN	http://www.broadinstitute.org/gsea/msigdb/cards/DARWICHE_SKIN_TUMOR_PROMOTER_DN	QPRT	SCN1B	ARMC9	PDP2	FAM162A	APP	KRT2	ADCK3	MRPL19	ACSBG1	RPTN	NBN	SWAP70	CACYBP	FAM57B	SPANXN4	BHLHE22	ABHD14B	ASNS	RNF19A	SLC39A13	PABPC4	SLC35B1	MORN5	CCL27	AKR1C3	C19orf71	PEX16	DIP2A	CHST11	HMBOX1	KPRP	MT1A	JAG1	SPAG5	SPC24	ANP32A	YTHDF2	FES	CP	ARG1
513	SWEET_LUNG_CANCER_KRAS_UP	435	155	933	1376	724.75	SWEET_LUNG_CANCER_KRAS_UP	http://www.broadinstitute.org/gsea/msigdb/cards/SWEET_LUNG_CANCER_KRAS_UP	CHL1	SPECC1	TMEM30B	BMP4	ERRFI1	RPL8	CASK	RPRM	MRPS34	BASP1	TNNT1	SLC25A5	PLBD1	CLIP4	ARG2	RFK	C5	IL13RA2	ATP6V0D1	NEK1	CTSB	CCND1	MYH7	BTG1	CYHR1	EEF2	EIF4B	MAPK1	AES	LAMB3	TMEM56	ADIPOR2	NUDT4	PON2	ACADL	ZNHIT3	KLHDC2	SEC23B	ACSL4	ATP11A	CSF2
514	REACTOME_ASSOCIATION_OF_TRIC_CCT_WITH_TARGET_PROTEINS_DURING_BIOSYNTHESIS	961	184	783	983	727.75	REACTOME_ASSOCIATION_OF_TRIC_CCT_WITH_TARGET_PROTEINS_DURING_BIOSYNTHESIS	http://www.broadinstitute.org/gsea/msigdb/cards/REACTOME_ASSOCIATION_OF_TRIC_CCT_WITH_TARGET_PROTEINS_DURING_BIOSYNTHESIS	NOP56	ARFGEF2	CCT7	CCT4	CCT2	CCT8	FKBP9	XRN2	CCT5	FBXW2	FBXL3	FBXL5	FBXO6	FBXO4	AP3M1	KIFC3	FBXW5	FBXW7	KIF13A	FBXW4	TCP1	CCT3	LOC732391	USP11	LONP2	SPHK1	CCT6A
515	LAMB_CCND1_TARGETS		736	86	1365	729	LAMB_CCND1_TARGETS	http://www.broadinstitute.org/gsea/msigdb/cards/LAMB_CCND1_TARGETS	EFNA1	LTBR	TGFB1	HSPH1	LOR	AXIN1	PPID	ASNS	KIF22	HEXA	HSPA1A	HSD17B10	HSPG2	GNAI2	EVX1	RAB31	RPS6KA1	LGALS3BP	SMAD3
516	REACTOME_CYTOSOLIC_TRNA_AMINOACYLATION	175	80	269	2394	729.5	REACTOME_CYTOSOLIC_TRNA_AMINOACYLATION	http://www.broadinstitute.org/gsea/msigdb/cards/REACTOME_CYTOSOLIC_TRNA_AMINOACYLATION	FARSB	AARS	DARS	EPRS	FARSA	GARS	HARS	IARS	KARS	MARS	NARS	LARS	PPA1	QARS	RARS	SARS	TARS	VARS	WARS	AIMP2	CARS	YARS	AIMP1	EEF1E1
517	REACTOME_INFLUENZA_VIRAL_RNA_TRANSCRIPTION_AND_REPLICATION	343	248	347	1980	729.5	REACTOME_INFLUENZA_VIRAL_RNA_TRANSCRIPTION_AND_REPLICATION	http://www.broadinstitute.org/gsea/msigdb/cards/REACTOME_INFLUENZA_VIRAL_RNA_TRANSCRIPTION_AND_REPLICATION	RPL35	RPL7AP27	FAU	RPL13A	RPL36	RPL10P16	FAM153A	GRSF1	GTF2F1	GTF2F2	HSP90AA1	RPL36P14	IPO5	RPSAP12	RPS8P10	RPL7AP66	RPL10P9	RPS12P4	RPSA	RPS26P10	RPL23AP2	RPS12P22	RPL21P29	RPS26P35	RPL10A	RPL26L1	POLR2A	POLR2B	POLR2C	POLR2D	POLR2E	POLR2F	POLR2G	POLR2H	POLR2I	POLR2J	POLR2K	POLR2L	DNAJC3	RPL3	RPL3L
518	LIU_NASOPHARYNGEAL_CARCINOMA	261	137	835	1688	730.25	LIU_NASOPHARYNGEAL_CARCINOMA	http://www.broadinstitute.org/gsea/msigdb/cards/LIU_NASOPHARYNGEAL_CARCINOMA	RAC2	EPOR	EDNRB	OR3A3	PHC3	TGFBR3	CTTN	RPL3	PELI1	BTF3	ARPC2	MAPK1IP1L	SERBP1	TBL1XR1	DDOST	RAB26	IGLV1-44	IPO9	WIPI2	HMBS	IGL@	HSPD1	PRKCI	C22orf32	C20orf43	ADAM8	HLA-A	INPP1	CDC40	PIN4	C7orf49	PHF20	SLC7A1	MAT2A	DDX17	EGFR	CACNA1A	IFNA7	SMARCD1	GM2A	RNF10
519	ZEMBUTSU_SENSITIVITY_TO_METHOTREXATE	468	812	850	791	730.25	ZEMBUTSU_SENSITIVITY_TO_METHOTREXATE	http://www.broadinstitute.org/gsea/msigdb/cards/ZEMBUTSU_SENSITIVITY_TO_METHOTREXATE	TRH	KRT86	FAM57B	GRB2	GABRA6	TRIM36	RNASE11	WDTC1	ST7	POLA2	MYBL2	SNRNP35	WDR27	COL3A1	KLHL23	PDK3	FASTKD2	NCBP1
520	LIM_MAMMARY_LUMINAL_MATURE_UP	526	575	943	886	732.5	LIM_MAMMARY_LUMINAL_MATURE_UP	http://www.broadinstitute.org/gsea/msigdb/cards/LIM_MAMMARY_LUMINAL_MATURE_UP	FOXA1	DNAJC12	MLPH	SPINK1	RASEF	BATF	TOX3	HMGCS2	EEF1A2	CITED1	ABCC8	PRLR	SLC7A2	SLC16A5	ALDH3B2	SLC40A1	WNT4	SPDEF	REEP6	SULT2B1	PGR	PVALB	MBOAT1	TNFSF11	TGM2	FLVCR2	FAAH	SLC22A18	ESR1	MYB	WNK4	FGL1	C17orf28	ALCAM	KIAA1244	TSPAN1	FER1L4	WNT5A	TBX3	PLEKHG3	SORT1
521	PENG_RAPAMYCIN_RESPONSE_DN	470	390	769	1302	732.75	PENG_RAPAMYCIN_RESPONSE_DN	http://www.broadinstitute.org/gsea/msigdb/cards/PENG_RAPAMYCIN_RESPONSE_DN	TDG	KAT2A	FAM89B	HSPA4	BMP1	RCC1	CD47	DDX19B	CDC25A	TRIP13	HSP90B1	RBBP6	MORF4L2	SLC39A14	IFFO1	CHUK	FASN	RTCD1	RNH1	AHSA1	SLC1A5	EIF2B2	ALDH4A1	BYSL	TCEB3	XBP1	PSMB5	PGAM1	SAFB	FARSA	C19orf6	ID2	WDR43	PGK1	RNASEH1	P2RX5	CSNK2B	TGDS	AMD1	SNRPA1	HYOU1
522	IIZUKA_LIVER_CANCER_PROGRESSION_G1_G2_DN	295	281	374	1982	733	IIZUKA_LIVER_CANCER_PROGRESSION_G1_G2_DN	http://www.broadinstitute.org/gsea/msigdb/cards/IIZUKA_LIVER_CANCER_PROGRESSION_G1_G2_DN	VEZF1	GOLGA4	SFPQ	PSME4	DICER1	ATXN2L	PPIB	ACTB	AARS	TPD52L2	ADNP	ATP2A2	CCT6A	SIAH1	KIAA0494	RPN1	FDPS	IMPA2	EIF4G1	SP3	GORASP2	UBQLN2	ZNF91	TSC22D2	PRPF40A
523	PID_HEDGEHOG_GLI_PATHWAY	292	142	918	1583	733.75	PID_HEDGEHOG_GLI_PATHWAY	http://www.broadinstitute.org/gsea/msigdb/cards/PID_HEDGEHOG_GLI_PATHWAY	SUFU	HDAC2	SSPO	PIAS1	GLI2	HDAC1	GNB1	SMO	RAB23	RBBP7	GLI3	CSNK1G3	KIF3A	CREBBP	GLI1	STK36	GNG2	GSK3B	FBXW11	GNAI3	SHH	CSNK1G2	XPO1	CSNK1E	IFT88	CSNK1D	MAP2K1	MTSS1	PRKCD	CSNK1A1	AKT1	GNAZ	IFT172	GNAI1	PTCH1	LGALS3	GNAO1	CSNK1G1	FOXA2	SIN3B	RBBP4
524	KAUFFMANN_DNA_REPAIR_GENES	623	1458	441	415	734.25	KAUFFMANN_DNA_REPAIR_GENES	http://www.broadinstitute.org/gsea/msigdb/cards/KAUFFMANN_DNA_REPAIR_GENES	RAD54L	RRM2	ERCC3	RFC3	RAD51D	PMS2	DCLRE1B	XRCC2	TOPBP1	GTF2H2	SHFM1	POLG2	LIG4	PMS2P5	NUDT3	UNG	ERCC5	GTF2H5	MBD1	TDP1	MLH1	UBE2D2	ERCC6	UBE2N	UBE2I	CSNK1E	DUT	RAD18	POLE3	WRN	POLD4	MTOR	TP53	DCLRE1C	XRCC1	TOP2A	MSH2	FANCF	SUMO1	EXO1	MUS81
525	PID_P38_ALPHA_BETA_PATHWAY	1340	389	1022	188	734.75	PID_P38_ALPHA_BETA_PATHWAY	http://www.broadinstitute.org/gsea/msigdb/cards/PID_P38_ALPHA_BETA_PATHWAY	LCK	PAK3	RAC1	HCK	PAK2	YES1	MAP2K3	FGR	DUSP10	RALB	LYN	CDC42	DUSP8	TAB1	SRC	DUSP16	CCM2	DUSP1	MAP2K6	MAPK14	PAK1	MAPK11	TRAF6	RALA	MAP3K3	BLK	FYN	MAP2K4	PRKG1	MAP3K12	RIPK1
526	SMIRNOV_RESPONSE_TO_IR_2HR_DN	1342	591	491	525	737.25	SMIRNOV_RESPONSE_TO_IR_2HR_DN	http://www.broadinstitute.org/gsea/msigdb/cards/SMIRNOV_RESPONSE_TO_IR_2HR_DN	ZBTB32	ST8SIA4	SLC35A1	RGS3	TTC9	APAF1	GOLPH3L	MSMO1	STK38	MLH3	SLC5A3	CCR6	KDM3A	KCNN3	ATP10D	FAM69A	BCL2	PMS1	CCNG2	TMCC1	MORC2	JRKL	JAK2	RAB3GAP2	PLA2G4A	AURKA	GPR15	APOLD1	BBS10	ZNF280D	TSPAN12	RSBN1	C7orf68	YEATS2	ATF7IP2	CENPA	VGLL4	KIF20A	RAD54B	EPOR	PSRC1
527	VERNELL_RETINOBLASTOMA_PATHWAY_DN	199	1277			738	VERNELL_RETINOBLASTOMA_PATHWAY_DN	http://www.broadinstitute.org/gsea/msigdb/cards/VERNELL_RETINOBLASTOMA_PATHWAY_DN	ZNF614	NMD3	TOB2	CPA4	CCND1	APPL2	DYNLRB1	PPFIBP1	CTGF	FAM86B1	CLIP4	EHD3	SERPINE1	ITGB8	PMEPA1	ZNF655	SGK223	DCTN4	SH3BP4	CITED2	GPRC5A	HIST2H2BE
528	REACTOME_TRANSPORT_OF_MATURE_MRNA_DERIVED_FROM_AN_INTRONLESS_TRANSCRIPT	480	504	445	1526	738.75	REACTOME_TRANSPORT_OF_MATURE_MRNA_DERIVED_FROM_AN_INTRONLESS_TRANSCRIPT	http://www.broadinstitute.org/gsea/msigdb/cards/REACTOME_TRANSPORT_OF_MATURE_MRNA_DERIVED_FROM_AN_INTRONLESS_TRANSCRIPT	THOC4	NXF1	NUP50	NUPL2	NUP35	EIF4E	NCBP2	NUP205	NUP210	NUP188	NUP62	CPSF1	NUP43	NCBP1	NUP88	CPSF3	NUP54	CPSF2	NUP133	NUP107	RANBP2	TPR	NUP37	NUP85	NUP214	AAAS	SEH1L	RAE1	NUP155	NUP93	NUPL1	POM121	NUP153
529	FERNANDEZ_BOUND_BY_MYC	703	537	581	1156	744.25	FERNANDEZ_BOUND_BY_MYC	http://www.broadinstitute.org/gsea/msigdb/cards/FERNANDEZ_BOUND_BY_MYC	TCF12	ACAD10	ATF4	ID2	SRD5A1	CTSF	NTHL1	UROD	IMPA2	CSTB	FXN	HERPUD1	ICAM1	SLC2A4	TFRC	PDHA1	DCK	AHSG	EIF4A1	PI3	BSG	DKC1	MSN	ETS2	NME1	TGFB3	TPM2	TCIRG1	RBM3	PKP1	PTEN	CLNS1A	HNRNPA2B1	ACTG1	IL13	ID3	PER1	ARF4	PPP1R7	HSPA8	SYNGR2
530	KIM_HYPOXIA	190	157	992	1639	744.5	KIM_HYPOXIA	http://www.broadinstitute.org/gsea/msigdb/cards/KIM_HYPOXIA	PLIN2	SAP30	BACH1	GYS1	ANGPTL4	IL6	ENO2	ICAM1	AMPD3	PDLIM4	JUN	CCNG2	TPI1	LDHA	VEGFA	NKX3-2	PFKP	BNIP3L	ALDOA	BNIP3	SERPINE1	ALDOC	SLC2A1	F3	IGFBP3
531	ROYLANCE_BREAST_CANCER_16Q_COPY_NUMBER_DN			920	571	745.5	ROYLANCE_BREAST_CANCER_16Q_COPY_NUMBER_DN	http://www.broadinstitute.org/gsea/msigdb/cards/ROYLANCE_BREAST_CANCER_16Q_COPY_NUMBER_DN	ORC6	CAPNS2	LPCAT2	MMP2	NETO2	ITFG1	PHKB	MAF	SHCBP1	VPS35	CNTNAP4	C16orf87	GNAO1	DNAJA2	GPT2	CDH8	WWOX	MYLK3	CDYL2	CES1	CES5A	SLC6A2	DYNLRB2	ANKRD26P1	IRX6	CES1P1
532	STREICHER_LSM1_TARGETS_UP	995	615	1040	332	745.5	STREICHER_LSM1_TARGETS_UP	http://www.broadinstitute.org/gsea/msigdb/cards/STREICHER_LSM1_TARGETS_UP	INPP4B	GATA3	CITED2	HSPB1	FGF13	INHBB	MYLK	FGFR2	ITPKB	GATA2	CDC25A	DAAM1	SATB1	TNFSF10	ELF3	PLCB4	CDC6	BCL6	FZD7	CXCR4	SOX4	MAP3K1	SOX13	CDC45	RBL1	PAK3	CLOCK	IL13RA1	ST13	IL15RA	KDM5B	ARID4A	STAT2	POU2F3	NR3C2	ARNT	NR2F2	FOXN3	TCEAL1	ZKSCAN1	IL6
533	REACTOME_3_UTR_MEDIATED_TRANSLATIONAL_REGULATION	248	153	298	2285	746	REACTOME_3_UTR_MEDIATED_TRANSLATIONAL_REGULATION	http://www.broadinstitute.org/gsea/msigdb/cards/REACTOME_3_UTR_MEDIATED_TRANSLATIONAL_REGULATION	RPL35	RPL7AP27	EIF1AX	EIF2S1	EIF2S3	EIF4A1	EIF4A2	EIF4B	EIF4E	EIF4G1	FAU	RPL13A	RPL36	PABPC1	EIF3K	RPL10P16	FAM153A	EIF3FP3	RPL36P14	EIF3E	RPSAP12	RPS8P10	RPL7AP66	RPL10P9	RPS12P4	RPSA	RPS26P10	RPL23AP2	RPS12P22	RPL21P29	RPS26P35	RPL10A	RPL26L1	RPL3	RPL3L	RPL4	RPL5	RPL6	RPL7	RPL7A	RPL8
534	MORI_PRE_BI_LYMPHOCYTE_DN	127	503	1364	991	746.25	MORI_PRE_BI_LYMPHOCYTE_DN	http://www.broadinstitute.org/gsea/msigdb/cards/MORI_PRE_BI_LYMPHOCYTE_DN	RALGPS2	TK2	BTG2	TIRAP	ZFP36	C4orf34	PTK2B	TANK	BTG1	FAM3C	CD2	ERO1LB	KLF2	FCGR2B	RGS14	FAM107B	DIP2B	ERP29	ABLIM1	MCART6	CD22	PNRC2	C22orf13	ZFP14	BIRC3	IL10RA	AKIRIN1	TRAF5	GPCPD1	UBLCP1	AIM1	LY86	PTPRC	NFKBIZ	TSNAX	PDE7A	RHOQ	CASP9	ZCCHC6	JARID2	FCRLA
535	REACTOME_LATE_PHASE_OF_HIV_LIFE_CYCLE	328	397	649	1616	747.5	REACTOME_LATE_PHASE_OF_HIV_LIFE_CYCLE	http://www.broadinstitute.org/gsea/msigdb/cards/REACTOME_LATE_PHASE_OF_HIV_LIFE_CYCLE	CDK7	CDK9	NUP50	RCC1	NUPL2	SUPT16H	NUP35	VPS37A	VPS37D	ERCC2	ERCC3	NCBP2	NUP205	NUP210	NUP188	NUP62	COBRA1	GTF2A1	GTF2A2	GTF2B	GTF2E1	GTF2E2	GTF2F1	GTF2F2	GTF2H1	GTF2H2	GTF2H3	GTF2H4	NUP43	MNAT1	NCBP1	NMT1	NUP88	VPS28	TH1L	NUP54	POLR2A	POLR2B	POLR2C	POLR2D	POLR2E
536	WEST_ADRENOCORTICAL_TUMOR_UP	727	824	423	1025	749.75	WEST_ADRENOCORTICAL_TUMOR_UP	http://www.broadinstitute.org/gsea/msigdb/cards/WEST_ADRENOCORTICAL_TUMOR_UP	SQLE	FGFR1OP	FGFR4	AURKA	PBK	RIOK3	DDX39A	SCD	LSM4	MSMO1	CLINT1	KHNYN	DICER1	MELK	DYNC1H1	KPNA3	ANKMY2	LSS	HOXA9	RAD1	CCDC90A	KIAA0317	SC5DL	TCP1	SMARCA4	XPO1	PRRC2C	XPO6	TDG	ASPM	CDC25A	RARS	IARS	BZW2	WDR77	RFWD3	TMEM97	DOLK	ACOT7	TMPO	PSMD14
537	FARMER_BREAST_CANCER_BASAL_VS_LULMINAL	493	648	711	1149	750.25	FARMER_BREAST_CANCER_BASAL_VS_LULMINAL	http://www.broadinstitute.org/gsea/msigdb/cards/FARMER_BREAST_CANCER_BASAL_VS_LULMINAL	VGLL1	PRNP	QKI	LRP12	EFCAB11	TRMT11	FAM174B	GPM6B	SLC7A8	TFF1	AR	SLC39A6	GAMT	KDM4B	CEBPG	LDHB	SOD2	NBEA	PAAF1	EVL	LONP2	CPD	TRIM2	FUT8	SLC16A6	MAGED2	NFIB	KIAA0020	ATP7B	GPR161	AREG	ECI2	KIAA0232	KCNK15	NAT1	RNF43	FBXL5	CHEK1	YBX1	CDKN2A	GABBR2
538	ODONNELL_TFRC_TARGETS_DN	1742	1160	65	42	752.25	ODONNELL_TFRC_TARGETS_DN	http://www.broadinstitute.org/gsea/msigdb/cards/ODONNELL_TFRC_TARGETS_DN	GALT	SLC12A1	BIRC5	WHSC1	SAMM50	SURF1	CCDC129	CFL2	METTL19	CCNA2	CENPF	FBXL20	ECT2	POLE2	SGOL2	NPNT	PLK4	DEPDC1	ANKRD50	FETUB	CPNE6	C20orf66	FANCD2	GTSE1	BUB1	TFRC	FAM181B	LOC79015	NUP50	SHCBP1	DEPDC1B	MYNN	KIF14	CASP14	LOC154092	TP63	BPTF	CENPE	FBXL21	DBF4	FOXM1
539	SUNG_METASTASIS_STROMA_DN	882	970	690	471	753.25	SUNG_METASTASIS_STROMA_DN	http://www.broadinstitute.org/gsea/msigdb/cards/SUNG_METASTASIS_STROMA_DN	DEK	NOLC1	NOP56	MCM5	MCMBP	SCRN1	E2F1	MT1H	EML1	MT1G	ZNF367	POLE2	MLF1IP	LYAR	NPC2	DHRS7	HCP5	NUP153	HIPK2	NCAPG2	DERA	G3BP2	CXCR7	IL13RA2	PKMYT1	MT1F	MMP3	HNRNPF	HELLS	MT1B	PITPNC1	GMNN	PNP	KLHL30	MT1E	BYSL	MT1X	CDCA5	PARP2	LTBP2	UBR7
540	REACTOME_TELOMERE_MAINTENANCE	1138	1053	616	211	754.5	REACTOME_TELOMERE_MAINTENANCE	http://www.broadinstitute.org/gsea/msigdb/cards/REACTOME_TELOMERE_MAINTENANCE	POLD3	RUVBL2	HIST4H4	HIST3H2BB	DKC1	DNA2	FEN1	POLA2	HIST1H2BA	POT1	TINF2	HIST1H2AE	HIST1H2AD	H2AFX	H2AFZ	HIST1H2BD	HIST1H2BB	LIG1	PCNA	POLA1	POLD1	POLD2	POLE	POLE2	TERF2IP	WRAP53	HIST2H4B	PRIM1	PRIM2	NHP2	POLD4	RFC2	RFC3	RFC4	RFC5	RPA1	RPA2	RPA3	ACD	TERF1	TERF2
541	AMIT_EGF_RESPONSE_40_MCF10A	58	1125	537	1301	755.25	AMIT_EGF_RESPONSE_40_MCF10A	http://www.broadinstitute.org/gsea/msigdb/cards/AMIT_EGF_RESPONSE_40_MCF10A	EGR1	ADM	NDUFB6	BUB1	CYR61	UNC93B1	LRRFIP1	MIS18BP1	FOS	ZFP36	KLF6	TIMM44	JUN	THBS1	EGR3	GNS	TUFT1	DUSP5	HSDL2
542	LANDIS_ERBB2_BREAST_TUMORS_324_UP	279	403	759	1585	756.5	LANDIS_ERBB2_BREAST_TUMORS_324_UP	http://www.broadinstitute.org/gsea/msigdb/cards/LANDIS_ERBB2_BREAST_TUMORS_324_UP	C11orf34	ID2	ATP6V1E1	UNC119B	RCN2	MOB1B	SLC12A2	SOCS2	CTSC	EPCAM	LRRFIP1	LMO4	TPD52L1	WSB2	SHROOM3	CD9	IGF2R	DCK	IER2	EHF	MIEN1	ALDOC	LIG3	CLDN3	CXCL1	FLVCR2	XBP1	CYB561	ELL2	SOX4	FUT8	KIAA1522	ETNK1	STRBP	FAM134B	EZR	ANKH	WBP5	AIM1	MAPK8IP1	PTK7
543	HEIDENBLAD_AMPLICON_8Q24_UP	1087	650	681	612	757.5	HEIDENBLAD_AMPLICON_8Q24_UP	http://www.broadinstitute.org/gsea/msigdb/cards/HEIDENBLAD_AMPLICON_8Q24_UP	SLC16A1	C1orf96	MTA3	C2orf61	PDK1	ZNF621	LOC100505696	MAP4	IFRD2	MAPKAPK3	SMN2	C5orf44	GTF2H2	CDC25C	MGAT1	TINAG	HIST1H2AM	MYO6	C8orf76	ALAD	UBE2R2	UNC13B	TMEM38B	ABL1	TUBBP5	SLC36A4	TROAP	MED6	AHSA1	ALKBH1	DYNC1H1	BAG5	AEN	DNASE1	KIF22	BCL6B	HLF	NPLOC4	LONP1	CRYBB2P1
544	SETLUR_PROSTATE_CANCER_TMPRSS2_ERG_FUSION_UP	232	378	1797	623	757.5	SETLUR_PROSTATE_CANCER_TMPRSS2_ERG_FUSION_UP	http://www.broadinstitute.org/gsea/msigdb/cards/SETLUR_PROSTATE_CANCER_TMPRSS2_ERG_FUSION_UP	CACNA1D	XRCC5	MAP3K5	SMARCD1	ASAP2	CRISP3	TBP	GHR	MTA1	PLA2G7	OCLN	BMPR1B	UBE2G1	THUMPD1	KHDRBS3	RGS10	PSMD13	PTPRK	RFX1	RAB30	PGD	EIF5	SAFB	ALDH18A1	AMPD3	ERG	TLE1	MAP7	COL9A2	MLXIP	NDUFS5	HDAC1	MYO6	CPSF6	GP1BB	ZMYND8	ABCC8	SH3YL1	UGDH	PCDHGB7	PEX10
545	REACTOME_ACTIVATION_OF_CHAPERONE_GENES_BY_XBP1S	578	354	1121	980	758.25	REACTOME_ACTIVATION_OF_CHAPERONE_GENES_BY_XBP1S	http://www.broadinstitute.org/gsea/msigdb/cards/REACTOME_ACTIVATION_OF_CHAPERONE_GENES_BY_XBP1S	CTDSP2	PREB	PDIA6	HYOU1	YIF1A	PDIA5	KDELR3	KLHDC3	ADD1	TPP1	DCTN1	DDX11	EXTL3	SEC31A	SERP1	GSK3A	HDGF	CXXC1	ACADVL	LMNA	DNAJB9	DDX12P	SULT1A4	DNAJB11	FKBP14	WIPI1	PPP2R5B	ARFGAP1	C19orf10	DNAJC3	SRPRB	TSPYL2	SHC1	SRPR	SSR1	SULT1A3	TLN1	WFS1	XBP1	ZBTB17	SYVN1
546	WEBER_METHYLATED_IN_COLON_CANCER	1516	980	289	253	759.5	WEBER_METHYLATED_IN_COLON_CANCER	http://www.broadinstitute.org/gsea/msigdb/cards/WEBER_METHYLATED_IN_COLON_CANCER	ZNF566	RPS27L	WWTR1	TTC23L	WSCD2	SIAH3	SHH	DAP	FOXF1	GATA3	C1orf53	ALX4	CDCA2	ZNF677	PAX6	TGFB2	ADAM12	RASL11A
547	HELLER_HDAC_TARGETS_SILENCED_BY_METHYLATION_DN	310	480	1346	903	759.75	HELLER_HDAC_TARGETS_SILENCED_BY_METHYLATION_DN	http://www.broadinstitute.org/gsea/msigdb/cards/HELLER_HDAC_TARGETS_SILENCED_BY_METHYLATION_DN	LSAMP	EYA2	PIM2	GAS2	LIMD2	KCNK1	CYTIP	CLEC2B	MAF	ISG20	CDKN2A	FAM149A	IRF8	SUMO3	CASP1	S100A11	CD48	CD79B	ICK	TRAF3IP3	SLC25A15	FERMT1	POLR3E	PHF11	PFAS	XBP1	ANP32B	PMF1	DNAJB12	CADM1	MAPK13	CEACAM1	TRIB3	HSPB1	SRSF7	MFNG	FKBP11	IGJ	LAPTM5	CCND1	WNT5B
548	RHEIN_ALL_GLUCOCORTICOID_THERAPY_DN	564	1221	276	981	760.5	RHEIN_ALL_GLUCOCORTICOID_THERAPY_DN	http://www.broadinstitute.org/gsea/msigdb/cards/RHEIN_ALL_GLUCOCORTICOID_THERAPY_DN	PGD	CEP55	ATP5C1	FRMD4B	SNRPE	GLO1	BUB1B	NAP1L1	SLC35E3	JUN	CKS2	IGLL1	PAICS	SLC5A3	PRDX3	AHCY	HSPA8	TUBA1B	PRDX1	ECT2	TKT	TUBB	WDR61	DHFR	HAUS4	AKAP12	MEF2C	EGR1	COPS6	CREB1	MLLT11	PRDX6	SHMT2	RBMX	ACAA2	GMPS	RRM1	PTTG1	PSMA6	RPL22	ERG
549	STAMBOLSKY_TARGETS_OF_MUTATED_TP53_UP	137	420	684	1801	760.5	STAMBOLSKY_TARGETS_OF_MUTATED_TP53_UP	http://www.broadinstitute.org/gsea/msigdb/cards/STAMBOLSKY_TARGETS_OF_MUTATED_TP53_UP	SKAP2	TAF4B	HNRNPM	GALNT7	PLEKHA5	TRPS1	ARHGEF7	STC1	DIO2	XIST	NAA15	JAK3	TP53	IFNGR1	ZNF638	ZNF407	PPP3R1	EIF4B	SGCD	DNAJC7	PKD1P1	PAWR	THBD	AQP2	SLC37A3	PLCG1	PLLP	SATL1	C6orf62	MYNN	CDK13	S100A3	EMILIN3	CCNL1	C5orf22	HNRNPU	STMN3	DNAJC3	CCDC18	ANXA1	MAP3K2
550	REACTOME_ANTIGEN_ACTIVATES_B_CELL_RECEPTOR_LEADING_TO_GENERATION_OF_SECOND_MESSENGERS	582	463	1550	448	760.75	REACTOME_ANTIGEN_ACTIVATES_B_CELL_RECEPTOR_LEADING_TO_GENERATION_OF_SECOND_MESSENGERS	http://www.broadinstitute.org/gsea/msigdb/cards/REACTOME_ANTIGEN_ACTIVATES_B_CELL_RECEPTOR_LEADING_TO_GENERATION_OF_SECOND_MESSENGERS	PIK3AP1	FYN	GRB2	BLNK	SH3KBP1	ITPR2	ITPR3	LYN	NCK1	PIK3CD	PIK3R1	PLCG1	PLCG2	BLK	SHC1	SOS1	STIM1	SYK	BTK	VAV1	CALM1	CALM2	CALM3	ORAI1	CBL	CBLB	CD19	CD79A	CD79B
551	LIANG_HEMATOPOIESIS_STEM_CELL_NUMBER_LARGE_VS_TINY_UP	547	1098	706	694	761.25	LIANG_HEMATOPOIESIS_STEM_CELL_NUMBER_LARGE_VS_TINY_UP	http://www.broadinstitute.org/gsea/msigdb/cards/LIANG_HEMATOPOIESIS_STEM_CELL_NUMBER_LARGE_VS_TINY_UP	TUBA1A	MRPL42	ST6GALNAC4	ICAM2	MANF	LRRN1	SLC25A5	GTF3A	GCAT	DIO2	HSPA4	HLA-DMB	TMEM66	CDKN3	FKBP11	PGAM1	C19orf42	FKBP1A	TLR6	TMEM141	ARHGAP9	TMEM183A	JKAMP	IL1R1	SERPINE2	LTV1	BUB1	RASGRP2	ELOVL2	GPAA1	KIAA0101	F2RL3	SLFN12L	GNG12	GBA	NLRX1	FADS1	MSR1	ITGB1BP1	PTTG1	FCER1A
552	REACTOME_NEGATIVE_REGULATORS_OF_RIG_I_MDA5_SIGNALING	436	771	914	932	763.25	REACTOME_NEGATIVE_REGULATORS_OF_RIG_I_MDA5_SIGNALING	http://www.broadinstitute.org/gsea/msigdb/cards/REACTOME_NEGATIVE_REGULATORS_OF_RIG_I_MDA5_SIGNALING	CYLD	DDX58	TBK1	UBE2K	IRF3	PCBP2	HERC5	PIN1	RNF125	OTUD5	MAVS	RPS27A	IFIH1	TNFAIP3	TRAF3	RPS27AP11	UBA52	UBA7	UBE2D1	UBE2D2	UBE2D3	TRIM25	NLRX1	NLRC5	RNF135	TAX1BP1	ATG12	UBE2L6	ATG5	ISG15	IKBKE
553	SHEPARD_BMYB_MORPHOLINO_UP	535	561	736	1222	763.5	SHEPARD_BMYB_MORPHOLINO_UP	http://www.broadinstitute.org/gsea/msigdb/cards/SHEPARD_BMYB_MORPHOLINO_UP	FST	ZC3H3	POLR1C	PLEKHB2	CNDP2	SLC25A28	NSUN5	TBX6	ZNF622	DLGAP4	AK3	ABCC5	MRM1	PHLDA2	CUBN	NCAPD3	ZNF330	HFE	WNT11	SLC16A6	HSPB1	PCK1	VDAC3	NENF	TEX9	BNIP3L	TRIM47	DOHH	DUS3L	TMPO	HSPA2	WDR43	CYP26B1	PLEKHA3	PGP	PDE6C	FOXK2	RHBG	ARG1	CPNE3	PDC
554	KYNG_RESPONSE_TO_H2O2	738	768	677	873	764	KYNG_RESPONSE_TO_H2O2	http://www.broadinstitute.org/gsea/msigdb/cards/KYNG_RESPONSE_TO_H2O2	PFDN5	SLC20A1	EID1	SERPINH1	CUX1	MCAM	GADD45A	ZBTB7A	TSPAN4	CTSS	CKMT2	CD81	CDC34	CCNH	RPL31	LOC100190939	AEBP1	IFI6	ATP5E	HMOX1	C4BPA	RELA	CD68	TAP1	SRGN	CD59	ORAOV1	RCC1	DDX52	PLXNA1	DUT	SLC39A7	ENG	BAG4	COMMD6	TAL1	RPL5	ANKRD1	COX6C	PTGER4	PKIA
555	THILLAINADESAN_ZNF217_TARGETS_UP	787	1451	250	569	764.25	THILLAINADESAN_ZNF217_TARGETS_UP	http://www.broadinstitute.org/gsea/msigdb/cards/THILLAINADESAN_ZNF217_TARGETS_UP	SF3A1	CDCA8	NRARP	FAM43A	SUSD2	POP7	FAM105A	BAIAP2L1	CALM1	RAC3	PRR11	MLF1IP	ETF1	TCF3	BRCA1	CNOT1	SKA3	XPO4	DAZAP1	NUP50	EIF4E	CDC25C	MCM8	DCXR	PFKFB3	ZBTB8A	KCTD15	FGFRL1	IRX2	PDXP	GLT8D1	LMNB1	HAUS2	CAMK2N1	MND1	C18orf25	RAD51AP1	SRP72	FAM35A	CNPY3	LBR
556	GOUYER_TATI_TARGETS_DN		256	815	1223	764.667	GOUYER_TATI_TARGETS_DN	http://www.broadinstitute.org/gsea/msigdb/cards/GOUYER_TATI_TARGETS_DN	LOXL4	SNCG	TIMP4	CSPG4	PTP4A3	TAGLN	HPN	S100A4	MAPK12	FN1	C20orf151	MCAM	BMP7	IGFBP2	IGF2	FABP5	A4GALT
557	REACTOME_POST_TRANSLATIONAL_MODIFICATION_SYNTHESIS_OF_GPI_ANCHORED_PROTEINS	422	1233	591	820	766.5	REACTOME_POST_TRANSLATIONAL_MODIFICATION_SYNTHESIS_OF_GPI_ANCHORED_PROTEINS	http://www.broadinstitute.org/gsea/msigdb/cards/REACTOME_POST_TRANSLATIONAL_MODIFICATION_SYNTHESIS_OF_GPI_ANCHORED_PROTEINS	PIGK	PIGU	PIGN	PIGW	PIGP	PIGT	PIGA	PIGC	PIGF	PIGH	PLAUR	DPM3	PIGG	PIGX	PIGV	SEMA6D	PGAP1	PIGO	GPAA1	DPM1	DPM2	PIGQ	PIGM	PIGS	PIGL	PIGB
558	HUANG_GATA2_TARGETS_DN	319	630	565	1554	767	HUANG_GATA2_TARGETS_DN	http://www.broadinstitute.org/gsea/msigdb/cards/HUANG_GATA2_TARGETS_DN	E2F2	DCTD	NSF	NOMO1	PARM1	PDCD4	LMO2	EXOC3L4	GUCY1A3	AURKA	SLC2A3	NT5C3	ARHGAP29	SLAMF1	PFAS	DARC	MRVI1	ETF1	IPO11	PIGT	ST3GAL6	PHLDA1	SHMT2	EIF3D	ZFPM1	PDGFB	LAT	GBX2	MTHFD2	TFRC	SEMA4B	FAM3C	GATA2	DIAPH3	RRP1B	PLAGL2	KLF1	PODXL	TMEM109	GOLT1B	MRPL38
559	ALONSO_METASTASIS_NEURAL_UP	246	529	1529		768	ALONSO_METASTASIS_NEURAL_UP	http://www.broadinstitute.org/gsea/msigdb/cards/ALONSO_METASTASIS_NEURAL_UP	EMP1	CHN1	CD63	PDGFRA	APLP2	KIT	MITF	MAGEA6	PTPRZ1	AKT1S1	MAL	SEPP1	SETX	PMP22	ENC1	SDCBP	S100A10	ENOPH1
560	REACTOME_RNA_POL_III_TRANSCRIPTION_INITIATION_FROM_TYPE_3_PROMOTER	576	376	743	1380	768.75	REACTOME_RNA_POL_III_TRANSCRIPTION_INITIATION_FROM_TYPE_3_PROMOTER	http://www.broadinstitute.org/gsea/msigdb/cards/REACTOME_RNA_POL_III_TRANSCRIPTION_INITIATION_FROM_TYPE_3_PROMOTER	SNAPC5	POLR3F	POLR3C	POLR3A	LZTS1	POLR3H	POLR1D	POLR3K	POLR2E	POLR2F	POLR2H	POLR2K	POLR2L	POU2F1	BRF2	POLR3B	POLR3E	POLR3D	SNAPC1	SNAPC2	SNAPC3	SNAPC4	TBP	ZNF143	POLR3GL	POLR1C
561	SCHLOSSER_MYC_TARGETS_REPRESSED_BY_SERUM	159	163	341	2417	770	SCHLOSSER_MYC_TARGETS_REPRESSED_BY_SERUM	http://www.broadinstitute.org/gsea/msigdb/cards/SCHLOSSER_MYC_TARGETS_REPRESSED_BY_SERUM	IARS	EXOSC8	KDSR	YY1	SNRPF	CSDA	AUH	SERBP1	G3BP2	CYCS	TXN	SSB	LYPLA1	SARS	CCT8	RNF114	TFAM	ISCA1	GLOD4	COPS2	ADSS	PWP1	OTUD4	PRMT3	NUP93	HPRT1	PMPCB	ALX1	NUP210	RABGGTB	ATP13A3	SSBP1	ZMPSTE24	PDIA6	MNT	SLC16A1	FAM120A	BLMH	PSMG1	DIMT1	SRSF1
562	REACTOME_ACTIVATION_OF_GENES_BY_ATF4	697	899	977	511	771	REACTOME_ACTIVATION_OF_GENES_BY_ATF4	http://www.broadinstitute.org/gsea/msigdb/cards/REACTOME_ACTIVATION_OF_GENES_BY_ATF4	EXOSC8	EXOSC6	DDIT3	DCP2	DIS3	ATF6	EXOSC7	EXOSC2	IGFBP1	IL8	ASNS	ATF3	ATF4	NFYA	NFYB	PARN	EXOSC3	EXOSC1	EXOSC9	EXOSC4	EXOSC5	CCL2	ATF4P3	LOC730136	KHSRP	HERPUD1
563	WIERENGA_STAT5A_TARGETS_GROUP2	150	555	2010	378	773.25	WIERENGA_STAT5A_TARGETS_GROUP2	http://www.broadinstitute.org/gsea/msigdb/cards/WIERENGA_STAT5A_TARGETS_GROUP2	GADD45B	CLEC4A	TSC22D2	GALC	ANTXR2	CCL4L2	TRAF1	TANC1	BTG2	BHLHE40	KLF6	CA2	CXCL10	PLEKHH3	HERC2P2	PRDM8	MOB3B	CCL3	GABARAPL1	EMP1	SOCS2	CCL2	RGS1	PHTF2	SQSTM1	CKAP4	COL6A1	ABCA1	OLR1	SLC2A3	ARID5B	PSAT1	CCL22	IL8	CCR7	GPR65	TUBB2B	COCH	CCL5	SLC2A14	RNF217
564	VERRECCHIA_RESPONSE_TO_TGFB1_C2	1270	336	1002	486	773.5	VERRECCHIA_RESPONSE_TO_TGFB1_C2	http://www.broadinstitute.org/gsea/msigdb/cards/VERRECCHIA_RESPONSE_TO_TGFB1_C2	RHOG	TIMP3	CDH6	MMP3	TIMP1	COL6A1	WNT2B	MMP16	ITGB2	COL3A1	ICAM1	DVL1	SSR1	PCDHGC3	RHOC	ARHGDIA	COL6A3	CD82	FN1	CYTH2	COL1A2	JUP	LRP1	MARCKSL1	MMP14
565	GARGALOVIC_RESPONSE_TO_OXIDIZED_PHOSPHOLIPIDS_BLUE_DN	1094	315	725	961	773.75	GARGALOVIC_RESPONSE_TO_OXIDIZED_PHOSPHOLIPIDS_BLUE_DN	http://www.broadinstitute.org/gsea/msigdb/cards/GARGALOVIC_RESPONSE_TO_OXIDIZED_PHOSPHOLIPIDS_BLUE_DN	DNAAF2	FAM117B	GDPD1	BMP2K	SOX7	GATA6	HOXB4	MEIS1	AGGF1	MECOM	CASP8	CCNF	ELK3	SIX5	MBLAC2	GSPT2	PRMT6	PATZ1	RBM43	HEATR6	NAPEPLD	MYLIP	SNN	PTCD2	AKNA	FZD2	FAN1	PIK3R3	LOC100128893	GPAM	C7orf68	RUNX1T1	BMP4	HOXA3	FBXO42	KCNH7	HOXB3	ZNF397	ACBD4	ATOH8	CH25H
566	KEGG_COLORECTAL_CANCER	1029	1086	365	619	774.75	KEGG_COLORECTAL_CANCER	http://www.broadinstitute.org/gsea/msigdb/cards/KEGG_COLORECTAL_CANCER	JUN	CASP9	RAF1	BIRC5	APC2	RHOA	LEF1	MSH6	BAD	MAPK9	MAPK10	RAC2	RAC3	BRAF	MLH1	MAP2K1	BAX	AKT1	CASP3	AKT2	AKT3	AXIN1	AXIN2	SMAD3	MAPK3	SMAD4	TCF7	RAC1	MYC	TCF7L2	SMAD2	MAPK1	PIK3R5	MAPK8	APPL1	GSK3B	KRAS	CTNNB1	TGFB2	TGFB1	ARAF
567	RAMASWAMY_METASTASIS_UP	1320	951	393	436	775	RAMASWAMY_METASTASIS_UP	http://www.broadinstitute.org/gsea/msigdb/cards/RAMASWAMY_METASTASIS_UP	SPEN	MSX2	UPF2	APLNR	P4HB	GPI	ZFC3H1	NUP62	HOXA2	STIL	ETV2	PRMT1	CANX	ARPP19	LMNB1	COL1A2	COL1A1	TDG	C19orf2	NHP2	FBLN2	DHPS	VAV2	HNRNPU	RBM42	POM121	KPNA6	COX7A2L	SRGAP2	TMPO	MAD2L1	NDUFA1	ITPA	TRIM37	COX6B1	PCNT	BIRC5	HNRNPAB	PFDN6	PAPD7	PSEN2
568	OUILLETTE_CLL_13Q14_DELETION_DN	1313	779	639	374	776.25	OUILLETTE_CLL_13Q14_DELETION_DN	http://www.broadinstitute.org/gsea/msigdb/cards/OUILLETTE_CLL_13Q14_DELETION_DN	LATS2	PARP9	SLA2	KLHL21	MLLT3	OFCC1	CCDC107	KCNRG	CASP6	CISH	ACOT4	MYBL2	ALDH1B1	CYB561	C14orf45	SCIN	DOK3	KIAA1654	TRIM7	PHLPP1	DDAH1	PKD2	ETV5	PLA2G12A	EEF2K	ESYT2	RNASEH2B	LPIN1	SIPA1L2	GFPT2	RRAGC	NDUFA2	BSPRY	TRIM13	IKZF2	PLG	CDK5R1	LOC100506047	ULK2	ANKH	MAPT
569	GINESTIER_BREAST_CANCER_ZNF217_AMPLIFIED_UP	550	536	701	1320	776.75	GINESTIER_BREAST_CANCER_ZNF217_AMPLIFIED_UP	http://www.broadinstitute.org/gsea/msigdb/cards/GINESTIER_BREAST_CANCER_ZNF217_AMPLIFIED_UP	UFL1	BBX	DNAL1	ZXDC	YIPF5	DNAJB14	ANAPC5	F2R	RNASE4	KCTD20	LEPROT	SNX14	CREB1	C4orf34	KLHL20	MUM1	FAM63B	KIAA1033	PWWP2A	CYP20A1	LIN52	C6orf72	F8	ATG12	TRAK2	SRSF10	WSB1	PDP2	SRSF11	SLC25A36	ATP6V1A	FAM114A1	EMILIN3	SIAH1	C2orf67	N4BP2	NARG2	LPP	ESR1	GNB5	ITCH
570	MODY_HIPPOCAMPUS_NEONATAL	1494	331	1070	214	777.25	MODY_HIPPOCAMPUS_NEONATAL	http://www.broadinstitute.org/gsea/msigdb/cards/MODY_HIPPOCAMPUS_NEONATAL	UBE2E3	FABP7	ACTB	L1CAM	COL4A1	TNC	CDH2	CCT7	NRP1	TUBA4A	UBA1	SQLE	TUBB	FDPS	CHL1	TUBB3	CCT4	ACTG1	TUBA3C	TARS	ST8SIA2	TUBA1A	ACTG2	TUBB2B	FN1	CCT5	CCT8	USP22	LPL	MYEF2	NCAM1	MMP14	FABP5	FASN	TBCA
571	PENG_LEUCINE_DEPRIVATION_UP	699	436	1154	825	778.5	PENG_LEUCINE_DEPRIVATION_UP	http://www.broadinstitute.org/gsea/msigdb/cards/PENG_LEUCINE_DEPRIVATION_UP	CLIC4	GCHFR	CTAGE5	PTPLB	CKB	KHSRP	PHGDH	KIAA1522	SLC3A2	TRAPPC6A	EIF4EBP1	BMI1	CGB1	USF2	MARS	CLCN6	HDAC5	BMP7	RASGRP3	KLHL35	LAPTM5	GUSBP11	CBX5	RAB3GAP1	SURF1	MTHFD2	BCL7A	TRIB2	TNNT1	H1FX	DDX46	IGHD	RNF187	LCK	PDE6D	MEF2BNB	TMEM131	BUD31	TFF3	CYB561D2	ST3GAL4
572	ST_GA12_PATHWAY	963	1042	742	369	779	ST_GA12_PATHWAY	http://www.broadinstitute.org/gsea/msigdb/cards/ST_GA12_PATHWAY	PLD1	RAF1	EPHB2	VAV1	PTK2	F2RL2	MAPK7	BTK	JUN	PLD3	CFB	F2RL3	F2	DLG4	MYEF2	PLD2	RASAL1	NR4A3	SRC	MAPK1	MAP2K5	MAPK8	F2RL1
573	MCBRYAN_PUBERTAL_BREAST_4_5WK_UP	590	565	1184		779.667	MCBRYAN_PUBERTAL_BREAST_4_5WK_UP	http://www.broadinstitute.org/gsea/msigdb/cards/MCBRYAN_PUBERTAL_BREAST_4_5WK_UP	RPL5	SDC1	ABCC3	MARCKSL1	PIAS3	FIP1L1	TMED3	GAS1	FOLR1	SLC2A1	PLA2G7	HLA-DRB1	ESRP2	INHBB	C5orf32	MARK1	ACTG2	ARHGEF3	KIAA1324	GALNT3	ACTA2	STC2	PLAC8	CD9	ARG2	LTF	EMB	TNC	DSP	FXYD3	CLDN3	IGFBP2	DDR1	CAPG	GRHL2	CNN3	RPS10	CHI3L1	SDC4	RIPK4	TPBG
574	LEE_AGING_CEREBELLUM_UP	1458	871	700	92	780.25	LEE_AGING_CEREBELLUM_UP	http://www.broadinstitute.org/gsea/msigdb/cards/LEE_AGING_CEREBELLUM_UP	ACADVL	WDFY3	FOS	HOXD12	IFI27	NOS3	TRAPPC5	EIF2B5	CD68	MYH8	AXL	RPSA	LMNB1	C1QA	C1QC	EPS15	IMPA1	PTBP2	AGT	TBX6	GABBR1	RAD21	ITGB5	IGHM	SF3A2	SLC7A3	GNB2	PIGF	HLA-DQB1	IARS	CAPN2	F2	BDNF	HSPA8	EPRS	SIPA1L2	CST7	UBE2H	NOTCH1	C1QB	CCL21
575	REACTOME_CD28_DEPENDENT_PI3K_AKT_SIGNALING	453	608	1618	445	781	REACTOME_CD28_DEPENDENT_PI3K_AKT_SIGNALING	http://www.broadinstitute.org/gsea/msigdb/cards/REACTOME_CD28_DEPENDENT_PI3K_AKT_SIGNALING	AKT3	THEM4	MAP3K8	AKT1	AKT2	MTOR	RICTOR	FYN	LCK	PDPK1	PIK3CA	PIK3R1	PIK3R2	TRIB3	MLST8	LOC729120	MAPKAP1	PIK3R3	MAP3K14	CD28	CD80	CD86
576	HOFFMANN_LARGE_TO_SMALL_PRE_BII_LYMPHOCYTE_UP	1536	1440	102	47	781.25	HOFFMANN_LARGE_TO_SMALL_PRE_BII_LYMPHOCYTE_UP	http://www.broadinstitute.org/gsea/msigdb/cards/HOFFMANN_LARGE_TO_SMALL_PRE_BII_LYMPHOCYTE_UP	CCNB1	NCAPH2	TUBB3	RACGAP1	HTT	CBX5	MYH11	RBL1	TUBB4B	NEK2	CBX1	PSMC3	RPL10	ARL1	SGOL1	VPS72	CDC45	CDK1	CENPL	BRCA2	TRIP13	MELK	MIS18BP1	TOP2A	FEN1	NCAPH	UBE2S	DBF4	CENPA	DNMT1	NUCKS1	KIF2C	PPP2CA	PHF17	RRM1	H2AFX	HLA-DQB1	ACTN4	MYEF2	RAD54L	TTK
577	BURTON_ADIPOGENESIS_3	1015	2090	10	13	782	BURTON_ADIPOGENESIS_3	http://www.broadinstitute.org/gsea/msigdb/cards/BURTON_ADIPOGENESIS_3	TCF19	HGF	TNXB	NASP	CENPK	CDCA8	TK1	ASF1B	RFC5	BUB1	CCNB1	CKS2	NCAPH	RRM2	KIF22	PNP	OSMR	TRIP13	IL13RA1	INCENP	KIF20A	NUSAP1	ABCA1	SLCO3A1	RAD51AP1	BIRC5	MCM3	CKS1B	PCNA	USP1	NID1	MTM1	CDC7	PRIM1	HELLS	MKI67	DTYMK	KPNA2	MCM5	CCNB2	RNASEH2C
578	REACTOME_INTERACTIONS_OF_VPR_WITH_HOST_CELLULAR_PROTEINS	504	395	418	1815	783	REACTOME_INTERACTIONS_OF_VPR_WITH_HOST_CELLULAR_PROTEINS	http://www.broadinstitute.org/gsea/msigdb/cards/REACTOME_INTERACTIONS_OF_VPR_WITH_HOST_CELLULAR_PROTEINS	NUP50	NUPL2	PSIP1	NUP35	NUP205	NUP210	NUP188	NUP62	SLC25A4	SLC25A5	SLC25A6	HMGA1	NUP43	KPNA1	NUP88	NUP54	NUP133	NUP107	RANBP2	LOC645870	TPR	NUP37	NUP85	NUP214	AAAS	SEH1L	RAE1	BANF1	NUP155	NUP93	NUPL1	POM121	NUP153
579	REACTOME_PYRIMIDINE_METABOLISM	1911	548	527	152	784.5	REACTOME_PYRIMIDINE_METABOLISM	http://www.broadinstitute.org/gsea/msigdb/cards/REACTOME_PYRIMIDINE_METABOLISM	UPP2	DCK	DCTD	DHODH	DPYD	DPYS	DUT	TYMP	NT5C	NT5E	NT5C3	UPB1	NT5M	AGXT2	TK1	TK2	TYMS	UCK2	UMPS	UPP1	CAD	UCK1	NT5C1A	CDA
580	BARRIER_COLON_CANCER_RECURRENCE_DN	928	1023	1031	158	785	BARRIER_COLON_CANCER_RECURRENCE_DN	http://www.broadinstitute.org/gsea/msigdb/cards/BARRIER_COLON_CANCER_RECURRENCE_DN	CDK10	TSPAN7	CTSA	NDFIP1	ACOT11	AES	FOXJ3	CITED2	NUCB1	HLA-C	PFKL	BTBD2	EPPK1	KCNAB1	CD24	ASB13	STAT2	BSG	SPPL2B	ARHGAP33
581	MISSIAGLIA_REGULATED_BY_METHYLATION_DN	1214	1743	103	82	785.5	MISSIAGLIA_REGULATED_BY_METHYLATION_DN	http://www.broadinstitute.org/gsea/msigdb/cards/MISSIAGLIA_REGULATED_BY_METHYLATION_DN	LANCL1	RCC1	CENPE	THOC4	PRC1	MSH6	PCBP2	RANBP1	RPA3	SNRPA	HMGB1P10	FASN	PCDH7	STMN1	HMGB2	DNMT1	ARL6IP1	RFC4	EBP	CAD	DLGAP5	CECR5	CDKN2C	SMC2	LMNB1	FOXM1	DTYMK	KIFC1	GMPS	RAB26	DCLRE1A	EZH2	KNTC1	CYP2J2	PAICS	ENOSF1	FOSL1	MCM5	LOC339290	H2AFV	HMGN2
582	FLORIO_NEOCORTEX_BASAL_RADIAL_GLIA_DN	1639	1497	7	3	786.5	FLORIO_NEOCORTEX_BASAL_RADIAL_GLIA_DN	http://www.broadinstitute.org/gsea/msigdb/cards/FLORIO_NEOCORTEX_BASAL_RADIAL_GLIA_DN	ACBD7	AK4	ANLN	ANO5	ANP32E	ANXA1	APOD	ARHGAP11A	ARHGAP19	ASPM	ATP9B	AURKA	AURKB	BIRC5	BLM	BRCA1	BRCA2	BRIP1	BUB1	BUB1B	C21orf62	C5	CCNA1	CCNB1	CCNB2	CDC20	CDC45	CDCA2	CDCA3	CDCA5	CDCA8	CDK1	CDKN3	CENPA	CENPE	CENPF	CENPK	CENPL	CENPM	CENPU	CEP152
583	REACTOME_SIGNALLING_TO_RAS	992	474	804	876	786.5	REACTOME_SIGNALLING_TO_RAS	http://www.broadinstitute.org/gsea/msigdb/cards/REACTOME_SIGNALLING_TO_RAS	MAPK14	SHC2	GRB2	HRAS	KRAS	NGF	NRAS	NTRK1	SHC3	MAPK1	MAPK3	MAPK11	MAPK13	MAP2K1	MAP2K2	RAF1	RALA	RALB	RALGDS	MAPK12	SHC1	SOS1	SRC	YWHAB	MAPKAPK3	MAPKAPK2	CDK1
584	SPIELMAN_LYMPHOBLAST_EUROPEAN_VS_ASIAN_UP	979	624	785	760	787	SPIELMAN_LYMPHOBLAST_EUROPEAN_VS_ASIAN_UP	http://www.broadinstitute.org/gsea/msigdb/cards/SPIELMAN_LYMPHOBLAST_EUROPEAN_VS_ASIAN_UP	NDUFS6	LCP2	TP53	FBN1	GRK6	HTT	MEIS2	WRAP73	TRA2A	TEX264	CDC20	ARF1	POMZP3	ACOT7	BCAT2	IFI16	ATP5J	MEF2D	CEPT1	NDUFA3	KIF20A	TOMM40	MTCP1NB	DPYSL2	OAZ1	PIN1	EBP	TECR	PMF1	DVL1	HIST1H2BD	CNPY3	CHUK	PARK7	LTA	COX5B	HMHB1	HDAC1	ROBO1	RTN4	NSDHL
585	KEGG_DNA_REPLICATION	2014		205	143	787.333	KEGG_DNA_REPLICATION	http://www.broadinstitute.org/gsea/msigdb/cards/KEGG_DNA_REPLICATION	DNA2	POLE4	POLE3	PRIM1	PRIM2	POLD4	RFC4	RFC5	RPA1	POLA1	RPA3	POLD3	RNASEH2B	RPA2	PCNA	RPA4	RNASEH1	RNASEH2C	MCM4	POLE2	MCM3	MCM6	MCM5	POLA2	MCM7	POLD1	POLD2	RNASEH2A	POLE	RFC1	RFC3	RFC2	MCM2	FEN1	LIG1	SSBP1
586	BROWNE_HCMV_INFECTION_20HR_UP	669	292	1133	1057	787.75	BROWNE_HCMV_INFECTION_20HR_UP	http://www.broadinstitute.org/gsea/msigdb/cards/BROWNE_HCMV_INFECTION_20HR_UP	PRKACA	MKNK2	BAK1	TSR1	PDK3	TFDP2	PML	ERBB3	UBE3A	FOXO1	ATXN2L	IREB2	ARHGAP44	PDE4A	ZBTB5	NKX2-5	ARHGAP32	RAP2A	SLC22A5	ZNF41	C1orf114	THOC1	PAK3	E2F6	NFATC3	PCDH9	BRD2	KHDRBS3	USP6	PBX2	ZNF273	ARFIP2	SLC6A6	PCDHGA12	CCR1	CDKL5	NR4A3	CHMP7	DOHH	WWC1	HIST1H3H
587	PID_P73PATHWAY	688	540	917	1007	788	PID_P73PATHWAY	http://www.broadinstitute.org/gsea/msigdb/cards/PID_P73PATHWAY	TP53I3	ADA	FAS	PML	GRAMD4	D4S234E	PFDN5	WT1	EP300	PPAP2A	GATA1	YAP1	BIN1	GDF15	FBXO45	RCHY1	BAX	IL4R	MDM2	FLOT2	PLK3	CCNB1	S100A2	AFP	RNF43	MAPK11	TP73	KAT5	CDK6	SERPINE1	WWOX	BRCA2	CCNA2	GNB2L1	SIRT1	PIN1	BUB3	MYC	AEN	CDK1	MAPK14
588	PID_E2F_PATHWAY	1278	1509	186	182	788.75	PID_E2F_PATHWAY	http://www.broadinstitute.org/gsea/msigdb/cards/PID_E2F_PATHWAY	E2F1	RBBP4	ATM	CEBPA	CBX5	CREBBP	YY1	MYC	POLA1	E2F7	HIC1	RYBP	RRM2	KAT2B	UXT	RB1	CDK2	WASF1	HDAC1	MCL1	CDC6	E2F5	RBL1	CES5A	CDK1	PLAU	EP300	KAT2A	HBP1	SULT2A1	E2F2	RBL2	CES1	CCNE1	MYBL2	CES3	TOPBP1	SMARCA2	E2F3	CES4A	CES2
589	BOHN_PRIMARY_IMMUNODEFICIENCY_SYNDROM_UP	698	1625	440	405	792	BOHN_PRIMARY_IMMUNODEFICIENCY_SYNDROM_UP	http://www.broadinstitute.org/gsea/msigdb/cards/BOHN_PRIMARY_IMMUNODEFICIENCY_SYNDROM_UP	CALU	ASPM	BLM	ATF5	SRSF3	DLG1	KLK1	RPSA	HAX1	FERMT2	GLDC	C7orf68	DENND2D	P2RX5	NLRP1	RPS5	SSR2	NT5DC2	RORA	CDKN1B	MKI67	RPL14	EXPH5	TMOD1	MORF4L2	HOMER3	MLEC	KDELR2	ATF4	TOP2A	UBE2C	CD86	CANX	TIAM1	DLGAP5	NMD3	TAGLN2	TXN	SELPLG	APOBEC3G	SMC2
590	REACTOME_TRANSPORT_OF_RIBONUCLEOPROTEINS_INTO_THE_HOST_NUCLEUS	709	580	439	1443	792.75	REACTOME_TRANSPORT_OF_RIBONUCLEOPROTEINS_INTO_THE_HOST_NUCLEUS	http://www.broadinstitute.org/gsea/msigdb/cards/REACTOME_TRANSPORT_OF_RIBONUCLEOPROTEINS_INTO_THE_HOST_NUCLEUS	NUP50	NUPL2	NUP35	NUP205	NUP210	NUP188	NUP62	NUP43	KPNA1	KPNB1	NUP88	NUP54	NUP133	NUP107	RANBP2	TPR	NUP37	NUP85	NUP214	AAAS	SEH1L	RAE1	NUP155	NUP93	NUPL1	POM121	NUP153
591	REACTOME_POST_CHAPERONIN_TUBULIN_FOLDING_PATHWAY	1289	1015	641	227	793	REACTOME_POST_CHAPERONIN_TUBULIN_FOLDING_PATHWAY	http://www.broadinstitute.org/gsea/msigdb/cards/REACTOME_POST_CHAPERONIN_TUBULIN_FOLDING_PATHWAY	TUBA1B	TUBB3	TUBB4A	TUBB4B	TUBA3D	TBCB	TUBB2B	LOC654264	TBCA	TBCC	TBCD	TBCE	TUBA4A	TUBA3C	TUBB2A	TUBA1A	TUBB1	TUBB6	TUBA1C
592	OSMAN_BLADDER_CANCER_DN	373	275	1010	1521	794.75	OSMAN_BLADDER_CANCER_DN	http://www.broadinstitute.org/gsea/msigdb/cards/OSMAN_BLADDER_CANCER_DN	SS18L2	ARHGEF2	RPL13	PHF20	RPS24	C1orf55	FLVCR1	SYS1	RPL10A	RPS4X	BROX	RPL14	ZFAND2A	IL8	RPL3	FAM102A	MRPS6	RPA1	HIF1AN	2019-09-06	TRAPPC2	EEF1G	PHF3	CSTF2T	SMARCA2	BACH2	RPL38	ASXL1	ZNF187	RPL7A	C12orf57	OFD1	ZNF879	STX17	RPGRIP1	ARID1A	MRPS30	RNF216	RPL9	EIF4A2	DDX19A
593	HOLLEMAN_ASPARAGINASE_RESISTANCE_ALL_UP	278	392	1795	716	795.25	HOLLEMAN_ASPARAGINASE_RESISTANCE_ALL_UP	http://www.broadinstitute.org/gsea/msigdb/cards/HOLLEMAN_ASPARAGINASE_RESISTANCE_ALL_UP	GLTSCR2	FAM46C	PTGER4	UBOX5	MICAL3	RPL3	CCDC69	RRN3P1	RPL7A	DPY19L1	GLDC	TAP2	EFHC1	RPS3	RPL6	RPL11	NPHP4	NTRK3	BCR	LRP5L	EIF3K	GALNS
594	HELLER_HDAC_TARGETS_DN	331	696	1141	1015	795.75	HELLER_HDAC_TARGETS_DN	http://www.broadinstitute.org/gsea/msigdb/cards/HELLER_HDAC_TARGETS_DN	SLA	SEC24D	OLAH	BLNK	CCND2	DNAJB1	SLC6A15	RORA	LRP8	ST3GAL6	FAIM	SUMO3	CADM1	TMPRSS3	EHD3	CTBP2	ZHX2	TYMS	SLC47A1	WNT5B	KANK1	APOBEC3G	GADD45A	CRLF2	PRTN3	CHAC1	ABCE1	KCNT2	RRS1	NOL12	HNRNPAB	PPP1R15A	WISP1	PPFIBP1	BCL2	LIMD2	PAK1IP1	ATF4	AIM2	PHF11	MFNG
595	OSWALD_HEMATOPOIETIC_STEM_CELL_IN_COLLAGEN_GEL_UP	107	627	1347	1102	795.75	OSWALD_HEMATOPOIETIC_STEM_CELL_IN_COLLAGEN_GEL_UP	http://www.broadinstitute.org/gsea/msigdb/cards/OSWALD_HEMATOPOIETIC_STEM_CELL_IN_COLLAGEN_GEL_UP	CCL4	EPB42	NF1	MCL1	TIPARP	SPSB1	GADD45B	FBXO11	IL1B	DAB2	PIK3C2B	HGF	PSME4	IL1A	PRRC1	SMEK2	ABCG2	RPL27A	TGM4	JUN	CALR	DUSP2	PTGS2	FAM117A	CENPI	FOS	EGR3	PPP1R15A	KLF9	SEC23IP	ICAM1	YRDC	TAC3	HNRPDL	CIRBP	NR4A2	HCAR3	CTSL1	NOV	ETS2	COL15A1
596	ZHAN_MULTIPLE_MYELOMA_HP_UP	1156	497	973	562	797	ZHAN_MULTIPLE_MYELOMA_HP_UP	http://www.broadinstitute.org/gsea/msigdb/cards/ZHAN_MULTIPLE_MYELOMA_HP_UP	THG1L	F2R	ISL2	ATP5L	SNHG1	GTF2F2	SCYL2	CCR5	OAS2	CNTN5	RBM4	FLI1	GLTSCR2	ELOVL7	EPHB1	RPL7A	XRCC4	AMIGO2	PAK1	SCAPER	KIAA0141	RC3H2	IPO7	CSNK1G3	GNG11	FCHSD2	LAG3	RPL13A	GBA3	C2orf89	EPB41L4A-AS1	TNFSF10	C11orf2	CDV3	PIP5K1B	POLR1D	CCRL2	RPS17	SIDT1	RPL37	SNHG7
597	REACTOME_CIRCADIAN_CLOCK	639	956			797.5	REACTOME_CIRCADIAN_CLOCK	http://www.broadinstitute.org/gsea/msigdb/cards/REACTOME_CIRCADIAN_CLOCK	NAMPT	NCOA2	PPARGC1A	CPT1A	CREB1	ATF2	CREBBP	CRY1	CRY2	CSNK1D	CSNK1E	DBP	EP300	F7	NCOA6	CCRN4L	FBXL3	NR3C1	HIF1A	ARNTL	MEF2C	MEF2D	NPAS2	SERPINE1	PER1	PPARA	MED1	AVP	ARNTL2	RORA	RPS27A	RXRA	SKP1	SMARCD3	SREBF1	TBL1X	RPS27AP11	UBA52	BHLHE41	TBL1XR1	NCOA3
598	ZHU_SKIL_TARGETS_UP	375	1220			797.5	ZHU_SKIL_TARGETS_UP	http://www.broadinstitute.org/gsea/msigdb/cards/ZHU_SKIL_TARGETS_UP	SEL1L	DCN	CDKN1A	ENPP2	ECM2	GADD45A	ITGA2	CCNG2	VEGFA	SERPINE1	PLAU	MMP16	ST5	HYOU1	FN1	EGFR	JUNB	IGFBP1	RHOQ	PPP1R15A
599	BYSTROEM_CORRELATED_WITH_IL5_UP	677	396	733	1390	799	BYSTROEM_CORRELATED_WITH_IL5_UP	http://www.broadinstitute.org/gsea/msigdb/cards/BYSTROEM_CORRELATED_WITH_IL5_UP	MAP4K4	RPL41	GTF3C1	DOK2	TACSTD2	RPS12	CBX3	BRD4	TBC1D24	GATA1	ASB3	PERP	SERPINB2	RDBP	TSPAN32	CTSH	ALOX15	VAMP8	HDGF	RPLP1	EPX	RPL10	HDAC2	NUCB1	HIP1R	RBBP4	PRG3	GGA1	CAMP	PRG2	RAF1	VCAM1	GORASP2	SET	SART3	LYL1	NUCB2	DYNC1H1	NFKB1	E2F1	RPS15A
600	ZHENG_IL22_SIGNALING_DN	1186	691	708	622	801.75	ZHENG_IL22_SIGNALING_DN	http://www.broadinstitute.org/gsea/msigdb/cards/ZHENG_IL22_SIGNALING_DN	CENPI	GHR	C7	MYL10	TTLL5	FGF13	EPB41L1	FADS6	IL1RL1	RACGAP1	SCN3A	DPYSL5	GPR124	SOX6	CSPP1	TRIM6	HIST1H1T	CCDC121	GRIPAP1	PDE7B	HEATR7B2	SEC11A	NCOA4	COL11A1	SLC17A1	ZNF180	SIPA1	PNLIPRP2	LATS1	SLC9A2	BGN	SUV39H2	PRTG	OLFM4	ASPM	TFCP2	ARHGEF15	RBMY1A1	FBXW2	RAB34	ABCD2
601	GOLUB_ALL_VS_AML_UP	494	552	1039	1122	801.75	GOLUB_ALL_VS_AML_UP	http://www.broadinstitute.org/gsea/msigdb/cards/GOLUB_ALL_VS_AML_UP	TCF3	ATP2A3	ZNF22	ACADM	CCND3	IL7R	IRF2	MYB	MYL6B	NUP88	RBBP4	STMN1	GTF2E2	TOP2B	CYFIP2	SMARCA4	DHPS	DYNLL1	ADA	CBX1	PSMA6	CD79A	SRP9	MCM3
602	MYLLYKANGAS_AMPLIFICATION_HOT_SPOT_17	985	1236	654	336	802.75	MYLLYKANGAS_AMPLIFICATION_HOT_SPOT_17	http://www.broadinstitute.org/gsea/msigdb/cards/MYLLYKANGAS_AMPLIFICATION_HOT_SPOT_17	PRRX1	FRA1K	TPR	CDC73	ABL2	FRA1H	FCGR2B	TPM3	FRA1G	FRA1J	MLLT11	FH	BCL9	SDHC	GRAMD4	FRA1F	FCRL4	PAX7	FRA1I	PDE4A	PBX1	ARNT	PRCC	NTRK1	MUC1
603	CHENG_RESPONSE_TO_NICKEL_ACETATE	633	703	665	1212	803.25	CHENG_RESPONSE_TO_NICKEL_ACETATE	http://www.broadinstitute.org/gsea/msigdb/cards/CHENG_RESPONSE_TO_NICKEL_ACETATE	TF	APP	ACO1	CP	TXNDC12	ACTR2	MAP1B	LRRC37BP1	PNPLA2	ATP1B1	ABCC3	CD68	MS4A6A	RAB1A	RABGGTB	GDI2	EIF2D	ST13	HSPE1	HSP90AA1	TRAP1	PSMD5	USP16	JUN	TCF7L2	POLR2C	POLR2E	GTF2A2	RNF13	ZNF3	CEBPD	RBBP8	CSNK2B	TLK2	FAIM2	FAIM3	LOC100505696	TIAL1	PI4K2B	SLA	CLN6
604	REACTOME_KINESINS	2060	1024	66	67	804.25	REACTOME_KINESINS	http://www.broadinstitute.org/gsea/msigdb/cards/REACTOME_KINESINS	KIF20A	KIF2C	KLC3	KIFAP3	KIF4A	KIF26A	KIF4B	RACGAP1	KIF2A	KIF3C	KIF5A	KIF5B	KLC1	KIF11	KIFC1	KIF22	KIF15	KIF9	KLC2	KIF18A	KIF2B	KLC4	KIF3B	KIF23
605	REACTOME_PEPTIDE_CHAIN_ELONGATION	312	215	264	2430	805.25	REACTOME_PEPTIDE_CHAIN_ELONGATION	http://www.broadinstitute.org/gsea/msigdb/cards/REACTOME_PEPTIDE_CHAIN_ELONGATION	RPL35	RPL7AP27	EEF1A1	EEF2	FAU	RPL13A	RPL36	RPL10P16	FAM153A	RPL36P14	RPSAP12	RPS8P10	RPL7AP66	RPL10P9	RPS12P4	RPSA	RPS26P10	RPL23AP2	RPS12P22	RPL21P29	RPS26P35	RPL10A	RPL26L1	RPL3	RPL3L	RPL4	RPL5	RPL6	RPL7	RPL7A	RPL8	RPL9	RPL10	RPL11	RPL12	RPL13	RPL15	RPL17	RPL18	RPL18A	RPL19
606	BURTON_ADIPOGENESIS_PEAK_AT_16HR	1295	1757	98	72	805.5	BURTON_ADIPOGENESIS_PEAK_AT_16HR	http://www.broadinstitute.org/gsea/msigdb/cards/BURTON_ADIPOGENESIS_PEAK_AT_16HR	CDC6	CHAF1B	ABCF1	DNMT1	MCM4	FAM111A	PRPS1	ASF1B	IFI16	MRPL18	RRM2	PGP	SMC2	MCM7	CDCA7	MTM1	ECM1	SNX5	VCAN	DUT	HAT1	HELLS	POLD1	HMGA1	ABCF2	POLA2	GRWD1	ASS1	MCM5	FEN1	HMGB2	DDX21	NAP1L4	MCM3	SERPINA3	MSH6	MCM6	EMB	IFRD2	RAD51
607	REACTOME_COSTIMULATION_BY_THE_CD28_FAMILY	267	638	1559	761	806.25	REACTOME_COSTIMULATION_BY_THE_CD28_FAMILY	http://www.broadinstitute.org/gsea/msigdb/cards/REACTOME_COSTIMULATION_BY_THE_CD28_FAMILY	AKT3	THEM4	MAP3K8	CSK	CTLA4	BTLA	AKT1	AKT2	ICOSLG	MTOR	RICTOR	FYN	GRB2	CD274	ICOS	HLA-DPA1	HLA-DPB1	HLA-DQA1	HLA-DQA2	HLA-DRB1	HLA-DRB3	HLA-DRB5	LCK	LYN	PAK1	PAK2	PDCD1	PDPK1	PIK3CA	PIK3R1	PIK3R2	PPP2CA	PPP2CB	PPP2R1A	PPP2R1B	PPP2R5A	PPP2R5B	PPP2R5C	PPP2R5D	PPP2R5E	TRIB3
608	WEIGEL_OXIDATIVE_STRESS_BY_HNE_AND_H2O2	1038	640	940	610	807	WEIGEL_OXIDATIVE_STRESS_BY_HNE_AND_H2O2	http://www.broadinstitute.org/gsea/msigdb/cards/WEIGEL_OXIDATIVE_STRESS_BY_HNE_AND_H2O2	NFE2L1	GNB2	ARHGDIA	TJP1	HGF	CCR1	MARCKSL1	PDYN	FGFR1	CDKN2D	MYC	CCNT1	APC	FECH	CTNNB1	GTF2B	UBE2A	TANK	IL18	CDH2	GNB1	MYBL2	PAIP1	NFRKB	CDC20	CDC25A	F2R	TSC2	SPRY2	DDR2	ELK1	HINT1	ERBB2	ITGA7	SYP	JUN	CDK9	PHB	CSNK1G2
609	SHEPARD_CRUSH_AND_BURN_MUTANT_DN	1780	680	279	494	808.25	SHEPARD_CRUSH_AND_BURN_MUTANT_DN	http://www.broadinstitute.org/gsea/msigdb/cards/SHEPARD_CRUSH_AND_BURN_MUTANT_DN	ANLN	CTDSPL2	PTPRN	PPP1R3C	PTPRO	KCTD17	ASCL1	C1orf183	OLIG2	KIAA1731	LHX1	FZD10	RLF	ST8SIA2	TPX2	CCNB1	ZP2	S1PR1	NOTCH2	CDCA2	TUBA8	AP4M1	ECT2	ENO3	DIO2	FAM13B	FBXO5	HOXB3	GPSM1	GTSE1	BORA	FOXM1	PHF3	LMNB2	UCP2	DDX20	TRIM39	GOLGB1	CDC27	TOX3	INSM1
610	MORI_LARGE_PRE_BII_LYMPHOCYTE_UP	1730	1399	71	34	808.5	MORI_LARGE_PRE_BII_LYMPHOCYTE_UP	http://www.broadinstitute.org/gsea/msigdb/cards/MORI_LARGE_PRE_BII_LYMPHOCYTE_UP	RAN	CCNB2	H2AFV	HMGB3	RRM2	RBBP4	MCM6	DTL	TUBA1A	IDE	CBX1	PPIA	XRCC6	TUBB4B	PPP2R5C	KIF23	MCM7	SMARCC1	MCM3	CDKN3	CDCA3	CKS1B	STMN1	LMNB1	CDCA5	SMARCA4	CALM2	MKI67	KIF22	H2AFX	KPNA2	HMMR	CENPA	NCAPH	AURKA	MELK	HMGB1	CDC20	DUT	RAMP1	HNRNPAB
611	ZHAN_MULTIPLE_MYELOMA_CD1_VS_CD2_UP	420	394	1848	574	809	ZHAN_MULTIPLE_MYELOMA_CD1_VS_CD2_UP	http://www.broadinstitute.org/gsea/msigdb/cards/ZHAN_MULTIPLE_MYELOMA_CD1_VS_CD2_UP	LOC283143	GALNT3	USP32	RAB31	KIF21B	TMEM173	ASS1	C20orf103	TM6SF1	EIF4EBP1	ASB2	KLF4	FAM129A	TRAF3IP3	GPT2	KLHL4	WARS	DNAJC12	SLC7A5	MIR21	TBC1D16	CPNE8	WFDC2	TMC8	SLC7A11	GPR63	SLA	MAP1B	PHGDH	VLDLR	RTN3	ADRB1	HS3ST3B1	CEBPB	NID2	ARMCX1	C9orf150	TRIB3	PCK2	RGAG4	DCC
612	LE_NEURONAL_DIFFERENTIATION_DN	2623	431	72	115	810.25	LE_NEURONAL_DIFFERENTIATION_DN	http://www.broadinstitute.org/gsea/msigdb/cards/LE_NEURONAL_DIFFERENTIATION_DN	LHX6	CDC25C	KIF23	RGS12	SUV39H1	CDC20	SFXN2	EIF4EBP2	PKMYT1	E2F2	MSI1	E2F7	MRPL11	CKS2	CCNB2	SEMA5A	CCNT1	UBE2C	CDK4
613	WHITFIELD_CELL_CYCLE_G1_S	866	1786	425	165	810.5	WHITFIELD_CELL_CYCLE_G1_S	http://www.broadinstitute.org/gsea/msigdb/cards/WHITFIELD_CELL_CYCLE_G1_S	GINS2	TTC14	CDC6	ADCY6	MAP2K6	SPIN4	ZNF141	ADAMTS1	PDXP	DNAJB9	MZF1	UNG	TRA2A	ATAD2	C7orf23	CASP8AP2	NEAT1	ARGLU1	DHFRL1	UHRF1	DONSON	E2F1	ESD	ABCA7	HSF2	TOPBP1	PNN	RECQL4	ZNF852	LOC400879	SPIN3	MED31	CHAF1B	ADCK2	CREBZF	CASP2	MCM6	CDK20	PLCXD1	TAF15	DTL
614	REACTOME_INHIBITION_OF_INSULIN_SECRETION_BY_ADRENALINE_NORADRENALINE	287	350	721	1891	812.25	REACTOME_INHIBITION_OF_INSULIN_SECRETION_BY_ADRENALINE_NORADRENALINE	http://www.broadinstitute.org/gsea/msigdb/cards/REACTOME_INHIBITION_OF_INSULIN_SECRETION_BY_ADRENALINE_NORADRENALINE	GNB5	ADCY5	ADCY6	ADRA2A	GNAI1	GNAI2	GNAO1	GNB1	GNB2	GNB3	GNG3	GNG4	GNG5	GNG7	GNG10	GNG11	GNGT1	GNGT2	GNG13	GNG2	GNG12	GNB4	CACNB2	CACNB3	GNG8
615	KYNG_ENVIRONMENTAL_STRESS_RESPONSE_NOT_BY_UV_IN_OLD	1265	1244	642	104	813.75	KYNG_ENVIRONMENTAL_STRESS_RESPONSE_NOT_BY_UV_IN_OLD	http://www.broadinstitute.org/gsea/msigdb/cards/KYNG_ENVIRONMENTAL_STRESS_RESPONSE_NOT_BY_UV_IN_OLD	SOX7	CSDE1	SLC18A2	AP3B2	BNIP3L	TP53I11	TPR	EIF3L	SOX9	SLC30A5	SOCS4	RHOB	TAF1C	ZNF507	CCNL2	GALNT2	FLOT1	HGF	TAF10	PRSS23	HLA-DQA1	GLRX	LOC100506995	CNKSR1	GNPNAT1
616	KIM_WT1_TARGETS_12HR_DN	489	715	876	1178	814.5	KIM_WT1_TARGETS_12HR_DN	http://www.broadinstitute.org/gsea/msigdb/cards/KIM_WT1_TARGETS_12HR_DN	DUSP1	ASB1	NSDHL	FAM3C	WASL	LIMCH1	DUSP7	POGK	TMEM45A	CUL4A	TIMM13	EXT1	YY1AP1	MAGOH	CD44	LRP8	NF2	CTBP2	COX7A2	NRG1	GPRC5A	PTPN11	SRSF7	ZNF643	DLC1	RAP2C	THBS1	CCND1	CDK5R1	GTF2F2	RPS6	MAP4K5	RAP1A	POLR3K	CEACAM7	CTGF	GLS	HOXA10	PPP1CB	MRPL13	STEAP1
617	BIOCARTA_MTOR_PATHWAY	606	523	1316		815	BIOCARTA_MTOR_PATHWAY	http://www.broadinstitute.org/gsea/msigdb/cards/BIOCARTA_MTOR_PATHWAY	PTEN	PDK2	TSC2	PDPK1	EIF3A	EIF4G3	AKT1	MTOR	PIK3CA	EIF4G2	MKNK1	RPS6KB1	FKBP1A	EIF4G1	TSC1	EIF4A1	PPP2CA	EIF4A2	EIF4B	EIF4E	EIF4EBP1	PIK3R1	RPS6
618	KEGG_RIBOSOME	423	232	274	2339	817	KEGG_RIBOSOME	http://www.broadinstitute.org/gsea/msigdb/cards/KEGG_RIBOSOME	RPL35	RPL23	RPL3	RPL3L	RPL31	RPL4	RPL5	RPL32	RPS10	RPL34	RPS11	RPS12	RPL36AL	RPS13	RPL35A	RPL37A	RPS15	RPL37	RPL38	RPL14	RPS15A	FAU	RPSA	RPS16	RPL27	RPS17	RPL26	RPL24	RPL29	RPL28	RPL27A	UBA52	RPL30	RPL36	RPS20	RPS19	RPS18	RPS4X	RSL24D1P11	RPS4Y1	RPS5
619	REACTOME_SPHINGOLIPID_METABOLISM	510	1115	968	675	817	REACTOME_SPHINGOLIPID_METABOLISM	http://www.broadinstitute.org/gsea/msigdb/cards/REACTOME_SPHINGOLIPID_METABOLISM	COL4A3BP	SPTLC1	NEU3	DEGS2	ACER1	NEU4	SGPP2	CSNK1G2	PPM1L	ARSK	SGMS2	CERS3	ARSG	KDSR	CERS6	GALC	SUMF2	SGMS1	GBA	GLA	GLB1	GM2A	SUMF1	CERS2	HEXA	HEXB	ENPP7	ARSI	ACER2	ARSH	ARSA	ARSB	STS	ARSE	ARSF	ASAH1	NEU1	NEU2	OSBP	CTSA	ACER3
620	REACTOME_SYNTHESIS_OF_BILE_ACIDS_AND_BILE_SALTS	610	1189	778	695	818	REACTOME_SYNTHESIS_OF_BILE_ACIDS_AND_BILE_SALTS	http://www.broadinstitute.org/gsea/msigdb/cards/REACTOME_SYNTHESIS_OF_BILE_ACIDS_AND_BILE_SALTS	ACOT8	CYP46A1	SLC27A5	SLC27A2	AKR1C4	CYP7A1	CYP8B1	CYP27A1	AMACR	HSD17B4	CYP39A1	BAAT	SCP2	AKR1D1	HSD3B7	ACOX2	ABCB11	CH25H	CYP7B1
621	YU_BAP1_TARGETS	984	2174	49	70	819.25	YU_BAP1_TARGETS	http://www.broadinstitute.org/gsea/msigdb/cards/YU_BAP1_TARGETS	BCL2A1	GMNN	SKP2	TADA3	ELOVL6	RBL1	RFC3	BAP1	CA2	CCNE2	USP1	CDC45	CDC25A	BRIP1	CDK1	E2F5	NPL	CDC6	BRCA1	UXS1	CHEK1	COX7C	BIRC5	CCND2	RAD51B	TNFRSF10B	CYB5R1	PDGFRA	CDC5L
622	PID_MTOR_4PATHWAY	823	340	651	1468	820.5	PID_MTOR_4PATHWAY	http://www.broadinstitute.org/gsea/msigdb/cards/PID_MTOR_4PATHWAY	AKT1S1	KRAS	FBXW11	RRAGA	CLIP1	DEPTOR	CCNE1	PML	RPS6KB1	PXN	MAPK1	MAPKAP1	YWHAG	EEF2K	PLD2	MAP2K2	POLDIP3	ULK1	BRAF	PPARGC1A	EIF4B	ATG13	TSC2	YWHAZ	PDCD4	YWHAQ	EIF4EBP1	SSPO	SGK1	EIF4E	HRAS	PRKCA	BNIP3	ULK2	RPS6KA1	YY1	PRR5	RAC1	YWHAH	MAPK3	CYCS
623	DARWICHE_PAPILLOMA_PROGRESSION_RISK	1083	283	691	1228	821.25	DARWICHE_PAPILLOMA_PROGRESSION_RISK	http://www.broadinstitute.org/gsea/msigdb/cards/DARWICHE_PAPILLOMA_PROGRESSION_RISK	XPC	MFAP3L	ABHD14B	TRPC6	GSTM1	ZNF787	PLEKHM2	SGTA	RINL	NR6A1	MAN2A2	PRKX	MORN5	CXCR7	TIA1	DOCK4	SLC38A10	MCM4	IQCF1	HGD	GSDMC	FMO5	C13orf26	RAMP2	DYRK1A	C10orf28	PRRT1	RGS14	CYP3A4	LAG3	SOX4	CRKL	PSORS1C2	COL20A1	LIM2	NUDT12	TCHHL1	TTN	HAMP	HAND1	ACTL6B
624	NIKOLSKY_BREAST_CANCER_8Q23_Q24_AMPLICON	1910	958	253	171	823	NIKOLSKY_BREAST_CANCER_8Q23_Q24_AMPLICON	http://www.broadinstitute.org/gsea/msigdb/cards/NIKOLSKY_BREAST_CANCER_8Q23_Q24_AMPLICON	DERL1	LYNX1	PHF20L1	ZNF7	TRIB1	TMEM71	FAM83A	EXT1	LRRC24	GRINA	FAM83H	C8orf31	NOV	RAD21	C8orf55	LY6D	HEATR7A	TAF2	PPP1R16A	FBXO32	MAL2	ZNF623	ARC	LRRC14	DENND3	FLJ43860	ZNF696	RPL8	ZNF572	TRMT12	DEPTOR	TRAPPC9	ZNF16	CYP11B2	MAPK15	ANXA13	TATDN1	ZNF517	COMMD5	UTP23	GPAA1
625	PID_CDC42_PATHWAY	909	1037	801	552	824.75	PID_CDC42_PATHWAY	http://www.broadinstitute.org/gsea/msigdb/cards/PID_CDC42_PATHWAY	ARHGDIA	PLD1	DIAPH3	MAPK8	F2RL2	APC	TNK2	MTOR	MAP2K3	PIK3CA	EPS8	PRKCE	PAK2	TIAM1	CDC42BPA	VAV2	CTNNA1	HES5	RPS6KB1	MAPK1	ENAH	MYL2	SRC	LIMK1	MAPK9	ACTR2	BCAR1	ARHGEF6	IQGAP3	ARHGEF7	MAPK3	ARPC5	PRKCZ	ATF2	PAK4	MAP2K4	ARPC1B	WASL	ARPC3	MAP2K6	PAK1
626	LIN_NPAS4_TARGETS_DN	252	1235	983	835	826.25	LIN_NPAS4_TARGETS_DN	http://www.broadinstitute.org/gsea/msigdb/cards/LIN_NPAS4_TARGETS_DN	BDNF	KCNA1	DUSP4	ZNF275	ARPP21	OPN3	ARC	SLC4A7	EGR2	NPTX2	VGF	EGR1	WIPF3	WDR77	IER2	KRTAP4-6	GALNTL4	KCNIP2	RGS4	ARL5B	ETV3	HPCA	ERRFI1	CRHBP	OSGIN2	KIF18A	HSD11B1	DDI2	GLCE	LINC00461	ITPKA	SLC12A3	DCTN6	ELAVL4	SKP2	PXDN	TMTC4	GADD45G	2019-09-08	FAM131A	DICER1
627	BROWNE_HCMV_INFECTION_6HR_UP	387	1219	907	794	826.75	BROWNE_HCMV_INFECTION_6HR_UP	http://www.broadinstitute.org/gsea/msigdb/cards/BROWNE_HCMV_INFECTION_6HR_UP	EZH2	GAPDH	SLC6A8	ABCC5	GNB2L1	CNP	FRMD4B	ARNTL	BTRC	OMD	PPP1R13B	SFPQ	PDYN	HSPA8	CH25H	FOXJ1	MUC3A	IGHE	TNFSF9	ISG15	CPA3	ACTB	SLC6A6	UNC93A	IFI6	FUT9	TRIM26	TRDV2	MAP2K5	SOX10	OASL	GRK1	MSX1	IFNB1	EIF2AK2	OTUD3	COL2A1	CDR2L	MSLN	PRB1	HLF
628	ASGHARZADEH_NEUROBLASTOMA_POOR_SURVIVAL_DN	379	279	1723	938	829.75	ASGHARZADEH_NEUROBLASTOMA_POOR_SURVIVAL_DN	http://www.broadinstitute.org/gsea/msigdb/cards/ASGHARZADEH_NEUROBLASTOMA_POOR_SURVIVAL_DN	CHD3	LPPR3	LINC00476	CNR1	GFRA3	GPR85	GNAI1	CACNA1G	SOX4	SMARCE1	LOC153682	CAMTA1	TADA2A	HAP1	ADCY1	LOC284244	PGM2L1	C1orf35	HRK	SCN3B	H2AFV	C17orf76-AS1	ING3	NTRK1	ZNF91	BTBD3	FUBP1	APBA2	SPTBN4	USP8	GATAD2B	HOXC6	CENPBD1	WDR33	C6orf168	ST7	FOXP1	TMOD2	SDK1	THAP2	ST8SIA2
629	QUINTENS_EMBRYONIC_BRAIN_RESPONSE_TO_IR	572	541	663	1544	830	QUINTENS_EMBRYONIC_BRAIN_RESPONSE_TO_IR	http://www.broadinstitute.org/gsea/msigdb/cards/QUINTENS_EMBRYONIC_BRAIN_RESPONSE_TO_IR	C9orf116	C11orf82	KIAA0247	C1orf183	C14orf159	AEN	AMPD2	ANO3	ANO3	APAF1	ARAP2	KIAA0284	ZAK	BAIAP2	BAX	BBC3	MAB21L3	BLOC1S2	BTG2	CCNG1	CDC42BPG	CDKN1A	CGREF1	CKAP2	CPT1C	DCAF4	DCXR	DDIT4L	DENND2C	EDA2R	EI24	EPHX1	ERCC5	FAS	FOXO3	GGTA1P	GNE	GPR75	GRHL3	GTSE1	H2AFJ
630	PID_ARF6_PATHWAY	273	739	1533	778	830.75	PID_ARF6_PATHWAY	http://www.broadinstitute.org/gsea/msigdb/cards/PID_ARF6_PATHWAY	CYTH3	EGF	TSHR	ARAP2	ITGA2B	HGF	GNA11	EFNA1	KIF13B	SRC	ARF6	ARRB1	ARRB2	FBXO8	ACAP1	EPHA2	GNA15	GNAQ	GNA14	ADAP1	ADRB2	CYTH2	AGTR1	MET	USP6	GULP1	EGFR	NCK1	IQSEC1	GIT1	ACAP2	ITGB3	LHCGR	PXN	IPCEF1
631	LEE_EARLY_T_LYMPHOCYTE_UP	1350	1930	25	29	833.5	LEE_EARLY_T_LYMPHOCYTE_UP	http://www.broadinstitute.org/gsea/msigdb/cards/LEE_EARLY_T_LYMPHOCYTE_UP	CCNB1	TUBB4B	CENPA	NUF2	KIF15	RCAN1	UBE2T	HMGB3	KIF14	NCAPG	LETM1	MZB1	RUFY3	CXXC5	ASPM	KIF20A	BUB1	TOP2A	NDC80	CASC5	CDK1	SYK	CD99	TMSB15A	ADA	NUSAP1	CD1E	CKS2	TFDP2	GINS1	CEP128	PALLD	NEK2	KIF18B	CDCA3	DLGAP5	TTK	GGH	MCM2	RRM2	MELK
632	JEPSEN_SMRT_TARGETS	1043	1097	809	388	834.25	JEPSEN_SMRT_TARGETS	http://www.broadinstitute.org/gsea/msigdb/cards/JEPSEN_SMRT_TARGETS	SPARC	PDGFA	RBP1	NTNG1	ADAT2	SPRY4	HMGA1	PDLIM4	HMOX1	IGF2R	PPP1R1A	ELAVL3	TCF25	ZBTB5	METRN	MGA	ABCA1	TIMP1	KDM6B	EGR1	SRXN1	NIF3L1	ESD	SYT12	DCX	ZNF449	APOE	CGREF1	LIMS2	TNFRSF12A	PRDM15	ARL8B	DSCAM
633	LIEN_BREAST_CARCINOMA_METAPLASTIC_VS_DUCTAL_DN	135	1151	689	1368	835.75	LIEN_BREAST_CARCINOMA_METAPLASTIC_VS_DUCTAL_DN	http://www.broadinstitute.org/gsea/msigdb/cards/LIEN_BREAST_CARCINOMA_METAPLASTIC_VS_DUCTAL_DN	AR	SLC9A3R1	CYP4Z1	PRR5-ARHGAP8	RSPH1	ZG16B	AGR2	BPIFB1	EFHD1	GSTM3	COX6C	AZGP1	PLA2G16	ELF4	GRHL2	SLC25A4	VAV3	PIP	C17orf28	BIK	ZNF552	CCDC125	ACOT4	PRR15L	AGR3	CST6	RET	FBXL16	HCAR1	KIAA1370	FXYD3	THRSP	TMEM25	TRPS1	DHCR24	MYB	FSIP1	XBP1	INPP5J	ZDHHC11	RTN4RL1
634	KIM_MYC_AMPLIFICATION_TARGETS_UP	516	593	244	1993	836.5	KIM_MYC_AMPLIFICATION_TARGETS_UP	http://www.broadinstitute.org/gsea/msigdb/cards/KIM_MYC_AMPLIFICATION_TARGETS_UP	COX7B	C4orf32	MAK16	RG9MTD1	CTNNAL1	EIF3J	ARHGEF6	LRRC28	SACS	RPS23	MRPS33	CIRH1A	TMEM38B	DRG1	AKAP13	DGKZ	PRPS1	CDKAL1	DLEU1	PAICS	MAGI1	EPT1	SLC6A15	MRPL50	EEF1E1	CHN1	PPP1R17	SLC19A2	DDX18	PNP	RPS27L	FAM89A	DHX33	ATP2B2	NUDT11	MRPL36	PUS7	CA12	SSB	SHC3	IGSF11
635	AMIT_SERUM_RESPONSE_60_MCF10A	163	999	481	1703	836.5	AMIT_SERUM_RESPONSE_60_MCF10A	http://www.broadinstitute.org/gsea/msigdb/cards/AMIT_SERUM_RESPONSE_60_MCF10A	PMAIP1	IL8	C1orf116	CALD1	SCD	GAS1	ZC3H12A	BHLHE40	COBLL1	CYR61	PNRC1	KLF7	VGLL3	CCL20	POT1	PLK2	HBEGF	RCAN1	SLC35D1	ELL2	EREG	TCEAL1	ITSN1	TUFT1	TGIF1	EGR3	CYBRD1	TM4SF1	MAGED2	TRIB1	SOX4	TNFAIP3	NR4A2	PXMP4	SGK1	PTGS2	FRMD4B	PCBD1	PTGER4	RHOB	STK38L
636	PID_P75_NTR_PATHWAY	843	1408	666	431	837	PID_P75_NTR_PATHWAY	http://www.broadinstitute.org/gsea/msigdb/cards/PID_P75_NTR_PATHWAY	PSENEN	BCL2L11	PRKACB	PIK3CA	ZNF274	NDNL2	BEX1	RHOC	PRKCZ	CASP3	IKBKG	APP	MAPK9	RHOA	E2F1	MAPK10	APH1A	NTRK1	MAPK8	PRKCI	ADAM17	XIAP	IKBKB	LINGO1	PIK3R1	NTF3	NCSTN	OMG	BIRC3	CASP6	FURIN	NTF4	AKT1	NGF	RHOB	IRAK1	SQSTM1	BAD	BDNF	PSEN1	NGFR
637	BIOCARTA_RAC1_PATHWAY	1183	433	1179	555	837.5	BIOCARTA_RAC1_PATHWAY	http://www.broadinstitute.org/gsea/msigdb/cards/BIOCARTA_RAC1_PATHWAY	CDK5R1	PPP1R12B	PDGFRA	MAP3K1	NCF2	ARFIP2	VAV1	WASF1	PAK1	RALBP1	CHN1	CFL1	PIK3CA	CDK5	LIMK1	MYL2	RPS6KB1	MYLK	PLD1	PIK3CG	TRIO	RAC1	PIK3R1
638	REACTOME_SIGNALING_BY_SCF_KIT	1502	429	998	422	837.75	REACTOME_SIGNALING_BY_SCF_KIT	http://www.broadinstitute.org/gsea/msigdb/cards/REACTOME_SIGNALING_BY_SCF_KIT	AKT3	SH2B3	CDKN1A	CDKN1B	SH2B2	GRAP	CHEK1	CHUK	THEM4	CMA1	CREB1	AKT1	AKT2	FER	FES	FOXO1	FOXO3	PHLPP1	MTOR	RICTOR	FYN	GRB2	GRB7	GRB10	GSK3A	NR4A1	HRAS	JAK2	KIT	KRAS	LCK	LYN	MDM2	KITLG	FOXO4	MMP9	NRAS	PDPK1	PIK3CA	PIK3R1	PIK3R2
639	REACTOME_FORMATION_OF_THE_TERNARY_COMPLEX_AND_SUBSEQUENTLY_THE_43S_COMPLEX	482	346	411	2125	841	REACTOME_FORMATION_OF_THE_TERNARY_COMPLEX_AND_SUBSEQUENTLY_THE_43S_COMPLEX	http://www.broadinstitute.org/gsea/msigdb/cards/REACTOME_FORMATION_OF_THE_TERNARY_COMPLEX_AND_SUBSEQUENTLY_THE_43S_COMPLEX	EIF1AX	EIF2S1	EIF2S3	FAU	EIF3K	EIF3FP3	EIF3E	RPSAP12	RPS8P10	RPS12P4	RPSA	RPS26P10	RPS12P22	RPS26P35	RPS2	RPS3	RPS3A	RPS4X	RPS4Y1	RPS5	RPS6	RPS7	RPS8	RPS9	RPS10	RPS11	RPS12	RPS13	RPS14	RPS15	RPS15A	RPS16	RPS17	RPS18	RPS19	RPS20	RPS21	RPS23	RPS24	RPS25	RPS26
640	PEDERSEN_METASTASIS_BY_ERBB2_ISOFORM_3	349	1330	929	757	841.25	PEDERSEN_METASTASIS_BY_ERBB2_ISOFORM_3	http://www.broadinstitute.org/gsea/msigdb/cards/PEDERSEN_METASTASIS_BY_ERBB2_ISOFORM_3	NPY1R	EGFR	CPEB4	PKP2	ENC1	VMP1	TNFAIP8	LMO7	ZNF697	TFPI2	MYL12A	NPC1	PRR15L	F2RL1	OBFC2A	RGS2	MIR21	MIR22HG	CLCF1	STARD4
641	REACTOME_TRANSLATION	374	221	382	2392	842.25	REACTOME_TRANSLATION	http://www.broadinstitute.org/gsea/msigdb/cards/REACTOME_TRANSLATION	SEC61B	RPL35	EEF1DP1	RPL7AP27	DDOST	EEF1A1	EEF1B2	EEF1D	EEF1G	EEF2	EIF1AX	EIF2S1	EIF2B1	EIF2S3	EIF4A1	EIF4A2	EIF4B	EIF4E	EIF4EBP1	EIF4G1	EIF5	ETF1	FAU	TRAM1	SEC11A	SEC61G	RPL13A	GSPT2	RPL36	PABPC1	EIF3K	RPL10P16	FAM153A	SPCS1	SEC61A1	EIF3FP3	RPL36P14	EIF3E	RPSAP12	RPS8P10	RPL7AP66
642	GALE_APL_WITH_FLT3_MUTATED_UP	99	301	645	2330	843.75	GALE_APL_WITH_FLT3_MUTATED_UP	http://www.broadinstitute.org/gsea/msigdb/cards/GALE_APL_WITH_FLT3_MUTATED_UP	NSL1	KIAA0141	PLAGL1	C12orf52	TRMT11	LYPLA1	SRSF11	UNC119B	NOLC1	TCF12	ATF6	HNRNPH1	ZNF529	APOBEC3B	UPF3A	MTMR1	CDC16	RFC3	STX16	CSNK1A1	LANCL1	PIGB	SOCS2	HMHA1	WIPF1	RRAS2	MYO1B	PHF11	GEMIN4	KPNB1	PMM2	DHX15	AVL9	FANCI	ABCC1	TRMT61B	TELO2	C6orf62	HEATR1	MIS12	HTATIP2
643	GAVIN_FOXP3_TARGETS_CLUSTER_P6	1847	1472	35	22	844	GAVIN_FOXP3_TARGETS_CLUSTER_P6	http://www.broadinstitute.org/gsea/msigdb/cards/GAVIN_FOXP3_TARGETS_CLUSTER_P6	KIF2C	KIF20A	CDCA5	KIAA0101	CYSLTR2	TNFRSF9	SLC39A4	IL17RB	IL12RB1	CDC20	MTMR7	FBXW8	AURKA	CLSPN	CCR2	RPL17	KSR1	ICAM1	ALAD	NEDD4	BMP7	CST7	BUB1	ACOT7	CENPK	MCART6	ST8SIA6	GZMB	MCM10	NUSAP1	CMPK2	PBK	CCNA2	NEK2	CCNB2	RASGRP2	NCAPG2	RAD51	RRM2	IFI44	TK1
644	TERAMOTO_OPN_TARGETS_CLUSTER_6	425	749	1360		844.667	TERAMOTO_OPN_TARGETS_CLUSTER_6	http://www.broadinstitute.org/gsea/msigdb/cards/TERAMOTO_OPN_TARGETS_CLUSTER_6	KCTD20	SLIT1	MMP7	PIH1D1	PDGFRB	SERPINF1	BLOC1S1	TMEM107	ACTN4	ACACB	CCDC3	DAND5	PPP5C	TSTA3	ATP8A1	SPARCL1	ADAMTS7	PSME1	ELMO2	NDRG2	OLFML3	APOD	C12orf52	ZDHHC2	CCDC80	SOAT1	TSPAN9
645	ZHAN_MULTIPLE_MYELOMA_CD1_DN	224	457	330	2369	845	ZHAN_MULTIPLE_MYELOMA_CD1_DN	http://www.broadinstitute.org/gsea/msigdb/cards/ZHAN_MULTIPLE_MYELOMA_CD1_DN	CCDC125	LOC100507006	SLFN11	LAX1	CNTN4	GATM	SIK1	UNC93B1	CD59	FAM63B	FUT8	CPEB4	ITPR3	CMTM4	TNS3	KIAA0040	SMURF1	GRAMD3	BCL2L1	LOC100287814	HES1	ABHD6	STARD5	RAB3IP	DOK3	ATP6AP1	TRAM2	ECHDC2	CLIC2	ST6GAL1	CPNE5	PRKCD	CXXC5	RAB3B	UGCG	SPINT1	ADAM19	CD46	C1orf115	PRKD3	NOTCH2NL
646	PID_AURORA_A_PATHWAY	1562	882	621	317	845.5	PID_AURORA_A_PATHWAY	http://www.broadinstitute.org/gsea/msigdb/cards/PID_AURORA_A_PATHWAY	GSK3B	GIT1	ARHGEF7	CKAP5	TDRD7	BRCA1	BIRC5	RAN	AURKB	NDEL1	PAK1	AKT1	TPX2	DLGAP5	TACC1	PPP2R5D	OAZ1	TACC3	PRKACA	NFKBIA	GADD45A	CDC25B	FZR1	AURKA	CENPA	RASA1	MDM2	CPEB1	JUB	TP53	AURKAIP1
647	KIM_WT1_TARGETS_DN	1141	990	652	601	846	KIM_WT1_TARGETS_DN	http://www.broadinstitute.org/gsea/msigdb/cards/KIM_WT1_TARGETS_DN	TNFAIP8	NDUFA4	KLHDC10	CAPN7	IFI16	SPTSSA	DGCR14	MEPCE	CHMP5	ACN9	BCL2L1	BUB1B	DNAJB4	IRS1	CCND1	NDC80	ARL6IP1	PPM1A	MAGOH	FARSA	LUM	ARMCX2	SOD2	TM2D3	KIF20A	RWDD3	TCF7L2	GOLPH3L	TST	PLA2G4A	ATF2	TECR	PRDX2	TGFB2	IMP3	ZBED5	PLA2G12A	TGIF1	ACTR6	BDNF	TRIM25
648	TIMOFEEVA_GROWTH_STRESS_VIA_STAT1_DN			1388	305	846.5	TIMOFEEVA_GROWTH_STRESS_VIA_STAT1_DN	http://www.broadinstitute.org/gsea/msigdb/cards/TIMOFEEVA_GROWTH_STRESS_VIA_STAT1_DN	KPNB1	CDK10	SMARCD3	CCND2	ISG15	HSPB1	RAC1	TNPO2	HRAS	TMSB10	MCL1	HSF1	CUX1	GSTP1	PRDX2	SNRPE
649	GAVIN_PDE3B_TARGETS	764	401		1375	846.667	GAVIN_PDE3B_TARGETS	http://www.broadinstitute.org/gsea/msigdb/cards/GAVIN_PDE3B_TARGETS	NT5E	NCF4	FGL2	GZMB	SYTL2	IL2RA	NCF1C	IL10	F13A1	CTLA4	ENTPD1	TGFB1	IL18	SYT11	LAMC1	TNFSF10	EBI3	SYTL1	HMOX2	SYPL1	CYBB	TFPI
650	OISHI_CHOLANGIOMA_STEM_CELL_LIKE_UP	459	512	523	1895	847.25	OISHI_CHOLANGIOMA_STEM_CELL_LIKE_UP	http://www.broadinstitute.org/gsea/msigdb/cards/OISHI_CHOLANGIOMA_STEM_CELL_LIKE_UP	CRP	APCS	TM4SF4	PDZK1	CRYAB	ITIH5	PROX1	SLC13A1	MAOB	PDGFD	GCNT4	SCTR	AGT	ANXA9	PPARGC1A	SERPINA6	TGFB2	HABP2	PVRL3	ALDH1B1	PPP2R3A	FXYD2	PGBD5	SMYD2	ABCC4	GMNN	HNF1B	PRKAA2	LPGAT1	ALCAM	ZNF124	MCCC1	GOT1	ONECUT1	VN1R1	LOC100506162	PHGDH	SLC38A1	CTPS	LBR	LRRC37A4
651	KASLER_HDAC7_TARGETS_1_DN	421	532	1331	1107	847.75	KASLER_HDAC7_TARGETS_1_DN	http://www.broadinstitute.org/gsea/msigdb/cards/KASLER_HDAC7_TARGETS_1_DN	TRIP10	IGF2R	ITM2B	PMM1	EDEM1	LGMN	SLC2A1	TXNIP	IGFBP6	SEMA4A	PARP16	TANC1	C3	HK2	COL6A3	SPP1	TTC19
652	ZHAN_MULTIPLE_MYELOMA_MS_DN	692	762	1512	425	847.75	ZHAN_MULTIPLE_MYELOMA_MS_DN	http://www.broadinstitute.org/gsea/msigdb/cards/ZHAN_MULTIPLE_MYELOMA_MS_DN	OAS3	GPX1	ARHGAP42	ICAM4	FAM133A	APOL1	MRPS31	ISL2	TMEM133	TAF1D	TMEM126A	PRDM5	TLR10	C7orf41	2019-09-09	STK24	PAX5	C11orf73	KIAA1826	PIF1	ZDHHC14	RPS2	KIAA1704	ARHGEF12	SLC16A6	MOB3A	NMRAL1	LOC645212	NPAT	DPP7	SLC35F2	MAGEC1	TMEM123	ZBTB26	RHOBTB3	SPIN3	POLR1D	CHD2	DHPS	SLC35D2	TKT
653	MA_MYELOID_DIFFERENTIATION_DN	93	430	1385	1484	848	MA_MYELOID_DIFFERENTIATION_DN	http://www.broadinstitute.org/gsea/msigdb/cards/MA_MYELOID_DIFFERENTIATION_DN	YES1	SH3BP1	HBEGF	PSMC4	NFATC3	ZFAND5	FOSL2	LATS2	RBPJ	GNA13	PPM1G	PLA2G7	HOXD12	EIF2AK2	ZBTB17	GNAO1	HOXB4	APBA2	HNF4A	PTPN22	KIF1B	CD63	STAT4	GZMA	NOTCH1	HNF1A	VAV2	YBX1	CD14	SMAD4	CITED2	KLF1	XBP1	TLX2	SERPINB2	PDE1B	VCAM1	CTLA4	CRAT	CCL2	FOXD3
654	GARGALOVIC_RESPONSE_TO_OXIDIZED_PHOSPHOLIPIDS_RED_UP	1547	644	607	596	848.5	GARGALOVIC_RESPONSE_TO_OXIDIZED_PHOSPHOLIPIDS_RED_UP	http://www.broadinstitute.org/gsea/msigdb/cards/GARGALOVIC_RESPONSE_TO_OXIDIZED_PHOSPHOLIPIDS_RED_UP	DDX10	STC2	MTHFD2	STX11	LRP8	GRPEL2	VEGFA	SLC7A5	CEBPG	CHAC1	CEBPB	TUBE1	XBP1	DDIT4	E2F7	ATF4	NCEH1
655	BLUM_RESPONSE_TO_SALIRASIB_UP	131	169	945	2150	848.75	BLUM_RESPONSE_TO_SALIRASIB_UP	http://www.broadinstitute.org/gsea/msigdb/cards/BLUM_RESPONSE_TO_SALIRASIB_UP	STX4	GOLGA5	COPA	CSTA	EEF2	HSPA13	P4HB	IARS	SUPV3L1	PTP4A2	CEBPG	CTH	DUS4L	FOXO3	YKT6	MAP1LC3B	SPHK1	OGT	EGR1	TP53BP2	BLVRB	EIF4EBP1	NFKBIA	ULBP1	TCEA1	CSNK1G1	SCFD1	CDKN1A	COG5	ARHGEF2	ATF5	FAM3A	TIMM9	AVEN	DNAJA3	MMP1	SGPL1	XPOT	COX7A2L	MDM4	BCAT1
656	VANLOO_SP3_TARGETS_DN	1005	959	802	639	851.25	VANLOO_SP3_TARGETS_DN	http://www.broadinstitute.org/gsea/msigdb/cards/VANLOO_SP3_TARGETS_DN	NME4	AKAP7	SLC39A5	F7	LEFTY1	PDZK1IP1	RABEPK	AP1S3	CD82	CISD3	TCF19	P2RX4	UPB1	EVI2A	UGT2B15	KLK8	CDO1	CRTAP	PITPNM1	IL18RAP	MFSD10	TAC3	SP3	TXNRD3	KRT8	CAMK1	GCAT	FAH	DNASE1L1	SPEG	NUPR1	CFP	NT5C3L	DLEU2	UGT2B10	SERPINB6	TM2D2	CD302	ALDOB	LGALS3	ADA
657	BORLAK_LIVER_CANCER_EGF_UP	217	1837	378	977	852.25	BORLAK_LIVER_CANCER_EGF_UP	http://www.broadinstitute.org/gsea/msigdb/cards/BORLAK_LIVER_CANCER_EGF_UP	TGFA	RBM3	TGIF1	VIL1	SPP1	BEX1	CLDN7	S100A11	LY6D	DDR1	CCND1	ATF3	TLR6	ELF3	ANXA2	KRT18	AEBP1	COL4A1	SCD	LPL	EGR1	CPE	ALCAM	RRM2	EPS15	SERPINE1	RAB3D	SERPINB6	CA2	LTB	MKI67	KRT8	BTG3	JUNB	CCNB1	FOS	CIDEA	FGL2	CD63	NID1	ID1
658	FOSTER_KDM1A_TARGETS_DN	1369	425	714	902	852.5	FOSTER_KDM1A_TARGETS_DN	http://www.broadinstitute.org/gsea/msigdb/cards/FOSTER_KDM1A_TARGETS_DN	ARPP19	AMPD3	YKT6	C1orf51	SFSWAP	TMEM186	RAPGEF3	F2R	LRRC40	ZNF579	PGLS	ACAD10	FKBP6	CWC22	MZT2B	RDM1	CPSF3L	DDX25	EPPK1	ZCWPW1	ELMO3	IDH3A	GNPTG	DCXR	COTL1	GNA11	SYTL1	CELF4	TUBG2	AGXT2L2	KDM4B	GFM2	NT5C3L	TET1	PPP2R4	FAM110A	NISCH	EVC	POLDIP2	UBE3B	ACOT8
659	BOYLAN_MULTIPLE_MYELOMA_C_UP	1149	462	1317	482	852.5	BOYLAN_MULTIPLE_MYELOMA_C_UP	http://www.broadinstitute.org/gsea/msigdb/cards/BOYLAN_MULTIPLE_MYELOMA_C_UP	ANGPTL4	LGR5	ZMYND19	TYMS	RBKS	LRIG1	SPIB	SMTNL2	HNRNPD	CLIP1	CPSF6	ETS1	SKP2	PRM1	PDE2A	DPP4	FOXP4	FAM110A	LRRC16A	CSTF1	KIAA1462	FAM53B	FKBP3	TSPY26P	DYRK2	FAM13A	ASB2	EMID1	ARVCF	DHX38	CAD	PTER	PPM1F	MTOR	RLIM	VPREB3	EBF1	NASP	HEATR1	MARCKSL1	MCM3
660	MORI_MATURE_B_LYMPHOCYTE_UP	334	357	1525	1194	852.5	MORI_MATURE_B_LYMPHOCYTE_UP	http://www.broadinstitute.org/gsea/msigdb/cards/MORI_MATURE_B_LYMPHOCYTE_UP	HLA-DMA	B4GALNT1	CTSS	ARHGEF3	GGA2	FCER2	FAM102A	PTPN6	HLA-DOB	AIM1	HIATL1	HLA-DRB1	MAP2K1	CD40	HLA-DQA1	CMTM6	WDR43	PISD	JAK2	SLC4A7	HLA-DOA	HLA-G	MEF2C	MCL1	CXCR5	MAP3K8	IL10RB	SGPP1	CNOT6L	SMAP2	RAB8A	LAT2	RMI1	POU6F1	SAMHD1	BARX1	CTSH	MYCBP2	CER1	CD74	IFNGR1
661	LINDGREN_BLADDER_CANCER_CLUSTER_1_DN	1565	1559	168	127	854.75	LINDGREN_BLADDER_CANCER_CLUSTER_1_DN	http://www.broadinstitute.org/gsea/msigdb/cards/LINDGREN_BLADDER_CANCER_CLUSTER_1_DN	GSTM4	EBP	SH2D2A	MNS1	ORC1	KIF14	SLC12A2	ILF3	WHSC1	AKAP12	CTSA	PSMA1	GEM	MLF1IP	DAB2	SEC24A	MOB2	NCKIPSD	ADAM15	MGP	CDCA8	CLN3	VPS37C	RFC3	LOXL2	TOP2A	AMOTL2	PRUNE	SNX5	PHF19	HEYL	PELI1	CCNB1	INSIG1	TTC39A	MTHFD2	CXCL1	DLGAP4	SLC17A5	DEDD	MGAT1
662	SIG_PIP3_SIGNALING_IN_CARDIAC_MYOCTES	857	439	1648	475	854.75	SIG_PIP3_SIGNALING_IN_CARDIAC_MYOCTES	http://www.broadinstitute.org/gsea/msigdb/cards/SIG_PIP3_SIGNALING_IN_CARDIAC_MYOCTES	YWHAZ	SLC2A4	CYTH3	RPS6KA3	CREB3	PAK3	MET	PAK6	RPS6KA2	CREB5	YWHAH	IFI27	IRS1	MYC	RPS6KB1	ERBB4	PREX1	PDPK1	GSK3B	AKT2	IGFBP1	CDC42	PTK2	CDK2	GRB2	YWHAQ	NOLC1	IGF1	PIK3CA	CDKN2A	RPS6KA1	BCL2L1	PAK4	PPP1R13B	SOS1	GAB1	PARD3	YWHAE	AKT1	MTOR	SOS2
663	MATZUK_SPERMATID_DIFFERENTIATION	980	304	1138	1000	855.5	MATZUK_SPERMATID_DIFFERENTIATION	http://www.broadinstitute.org/gsea/msigdb/cards/MATZUK_SPERMATID_DIFFERENTIATION	PPP1CC	BCL2L2	PYGO2	UBE2B	YBX2	PRND	PAFAH1B1	IP6K1	CREM	CELF1	PIWIL1	HIP1	PRM1	TNP1	TBPL1	CADM1	RNF17	PACRG	ADAMTS2	TDRD1	MAP7	SLC12A2	SLC4A2	KRT9	DDX25	CAMK4	SIX5	H1FNT	STYX	PRM2	PANK2	CIB1	TNP2	FNDC3A	LMTK2	THEG	PARP2
664	BOYAULT_LIVER_CANCER_SUBCLASS_G12_UP	731	549	397	1747	856	BOYAULT_LIVER_CANCER_SUBCLASS_G12_UP	http://www.broadinstitute.org/gsea/msigdb/cards/BOYAULT_LIVER_CANCER_SUBCLASS_G12_UP	YY1AP1	H1F0	SYNJ2	PIGC	TUG1	FBXW2	PRCC	ZNF281	MFF	TMEM106B	CHKA	ARF1	AFP	HSPA14	MYH4	CAMSAP2	SLC29A1	CEBPA	SUN1	GORASP2	TTC13	SMYD3	RCOR3	TOR3A	EFNA1	SCAMP3	RBM34	ATRN	FGFR4	WDR26	NUAK1	RAP2A	NCK2	CREB3L2	UXS1	RPS6KC1	C14orf101	MKKS	LPGAT1
665	YIH_RESPONSE_TO_ARSENITE_C3	947	1680	528	271	856.5	YIH_RESPONSE_TO_ARSENITE_C3	http://www.broadinstitute.org/gsea/msigdb/cards/YIH_RESPONSE_TO_ARSENITE_C3	ITGAV	CCNG1	CCNF	RFC4	PFDN4	CDKN2A	XRCC6	RAP1A	CDK1	SMAD6	MCF2	PRKCD	XK	CASP10	MXD1	IGF2	MDM2	TSPAN31	PRKCA	NEK6	POR	RARB	NOV	CDC25A	GTF2IP1	GLRX	NDUFAB1	CDKN3	TFAM	FYN	ELAC1	VBP1	RNF5	RFC5	GAP43	PIM1
666	MARZEC_IL2_SIGNALING_DN	38	70	1272	2048	857	MARZEC_IL2_SIGNALING_DN	http://www.broadinstitute.org/gsea/msigdb/cards/MARZEC_IL2_SIGNALING_DN	CDKN1C	NT5E	SESN1	IP6K2	FAS	TFDP2	SOS1	ING4	TNFRSF11A	PTPRC	TP53INP1	CASP1	ATM	ENPP2	LGALS12	FOXO3	CACNA1E	PROK2	CDKN1B	PDE3B	RGPD4	CARD6	DAPK1	CACNG3	PLCB1	MAP2K6	SESN3	PIK3R3	CCNG2	PDGFC	PDCD4	CDKN2C	RFFL	CCNG1	STAM	JAK2
667	ZHANG_GATA6_TARGETS_DN	1845	589	268	727	857.25	ZHANG_GATA6_TARGETS_DN	http://www.broadinstitute.org/gsea/msigdb/cards/ZHANG_GATA6_TARGETS_DN	CCBP2	SEMA3A	TMOD1	TUBA8	IDI1	GALNT14	INSIG1	SLCO4C1	FABP5	PARP3	RHOF	GIPC2	GPR172A	TRPM6	EIF5A2	SLC7A7	DHCR7	TMEM108	TSPAN8	BSPRY	ABCA3	TEAD4	AKAP5	CPM	AIF1L	DCBLD1	LAMA3	COL4A4	PPID	CTSB	PHACTR1	SOAT1	SDPR	TEKT5	LAMP3	MATN4	FDPS	COL4A3	KCNJ15	CHST11	THBS3
668	LEE_LIVER_CANCER_MYC_E2F1_UP	589	1156	810	875	857.5	LEE_LIVER_CANCER_MYC_E2F1_UP	http://www.broadinstitute.org/gsea/msigdb/cards/LEE_LIVER_CANCER_MYC_E2F1_UP	CD63	CDK1	PPL	SPINK1	UAP1L1	ROCK1	LAMA5	PALMD	ICAM1	HLA-DQA1	PTGDS	RAD51B	LY6D	SLC13A3	LPL	CYP39A1	KRT8	TAGLN2	NUCB2	SPP1	GPC3	PLSCR1	COL1A1	IGFBP1	CD74	BCL2A1	ANXA2	CD72	USP18	CISH	TPR	CTSS	VIL1	IFI44	LCN2	LY6E	KIF20A	ACTG1	TMEM176B	PLAT	SPARC
669	WILCOX_RESPONSE_TO_PROGESTERONE_UP	976	1881	278	296	857.75	WILCOX_RESPONSE_TO_PROGESTERONE_UP	http://www.broadinstitute.org/gsea/msigdb/cards/WILCOX_RESPONSE_TO_PROGESTERONE_UP	LGALS8	PEG10	NPY	CNTN6	WDHD1	MSMO1	CDK1	CCRL1	EIF1	XRCC4	C5orf4	HBS1L	PLA2G4A	MT1M	PRDM12	LOC100505650	ABCG1	FDFT1	TMEM97	C10orf12	IFT74	HJURP	MON2	LSS	CENPQ	PRC1	SEC14L1	IFNAR2	YTHDC2	TOP2A	INSIG1	SMPDL3A	RIF1	ETV1	KDSR	ZNF268	EVI2A	METTL7A	LDLR	GPR126	MVK
670	WANG_CISPLATIN_RESPONSE_AND_XPC_UP	752	1122	568	990	858	WANG_CISPLATIN_RESPONSE_AND_XPC_UP	http://www.broadinstitute.org/gsea/msigdb/cards/WANG_CISPLATIN_RESPONSE_AND_XPC_UP	PDHA1	XBP1	PLEKHH1	MYEF2	MST1	KIF14	AURKA	FEN1	TF	NUP93	IL23A	PRKY	HCFC1	NAIP	VRK2	ATAD3A	CKS2	LIG1	ZNF502	JARID2	PIN4	ALB	CKAP2	MGP	PAH	TMC6	ATP5G1	HNRNPA2B1	IGDCC3	THBS1	ADD2	BCAS1	PRSS2	GPX3	INTS9	MXD3	MUC1	PPP5C	SCARB1	SEMG1	SMC4
671	BOYAULT_LIVER_CANCER_SUBCLASS_G1_UP	821	707	739	1168	858.75	BOYAULT_LIVER_CANCER_SUBCLASS_G1_UP	http://www.broadinstitute.org/gsea/msigdb/cards/BOYAULT_LIVER_CANCER_SUBCLASS_G1_UP	DDR1	LMNA	SEPHS1	GPR56	NTAN1	TIA1	TTC3	NAP1L1	BRD3	SMARCC1	SREK1IP1	TJP3	EDEM3	NRXN3	EPHB4	POGZ	SPINT1	SMG7	FNBP1	DCPS	NCOA3	PLXNA2	RBM8A	CRNKL1	MPZL1	ATP5G2	HIC2	IDUA	RABGAP1	PPAP2C	TMEM63A	ZNF468	MGP	USP34	PEG3	NUP133	SPINT2	PIAS4	LLGL2	RBFOX2	CACNA1D
672	BILD_E2F3_ONCOGENIC_SIGNATURE	1546	984	620	288	859.5	BILD_E2F3_ONCOGENIC_SIGNATURE	http://www.broadinstitute.org/gsea/msigdb/cards/BILD_E2F3_ONCOGENIC_SIGNATURE	EEF1A2	RPA1	NETO2	D4S234E	TAF4	TRIM3	FANCA	CAMKK2	TAF1D	TSHZ1	SBK1	MRAS	SLC16A6	NASP	CHST7	ALDH5A1	ADCY3	MIRLET7BHG	SLC9A3R1	KHDRBS3	TNFAIP3	SHROOM1	TMEM43	GPR27	ATAD2	MMP15	FAM171A1	STXBP1	SOBP	PSIP1	PMS2P1	FEN1	SHANK3	TIAM1	PLCL2	NEFL	ABCB10	MDN1	DPY19L1	SLC25A12	SH3BGR
673	LIU_CMYB_TARGETS_UP	394	294	1641	1109	859.5	LIU_CMYB_TARGETS_UP	http://www.broadinstitute.org/gsea/msigdb/cards/LIU_CMYB_TARGETS_UP	ICA1	EFHD1	CITED2	CASP6	PACS2	NUCB2	IMPA2	SERINC5	PDK2	TSPAN1	RAB11B	FABP5	AGA	TP53I11	ARL4C	IGFBP4	CA8	PPM1E	VRK1	FHL2	ABCC3	INSIG1	SLCO3A1	SPG7	MT1H	CTNS	PDCD4	GMNN	LOC100499177	CRISPLD2	ISYNA1	LHX6	SIK1	DNAJB9	PRAF2	EMP3	ISG20	NCOA1	SOX9	SLC10A3	PPDPF
674	DOANE_BREAST_CANCER_ESR1_UP	19	254	579	2592	861	DOANE_BREAST_CANCER_ESR1_UP	http://www.broadinstitute.org/gsea/msigdb/cards/DOANE_BREAST_CANCER_ESR1_UP	TBC1D9	SLC39A6	CYBRD1	TFF3	DUSP4	C6orf211	GATA3	SLC7A8	MAPT	UGCG	MUC1	TOX3	PEX11A	SCUBE2	KIAA1324	SLC44A4	IFT122	SERPINA5	AREG	BMPR1B	DACH1	AZGP1	CERS4	TSPAN1	C9orf116	PBX1	STC2	ELOVL2	AR	BCL2	SIDT1	PGR	FLJ22184	TJP3	C6orf97	SEMA3B	TFF1	SLC4A8	INPP4B	SEMA3C	SLC16A6
675	REACTOME_TOLL_RECEPTOR_CASCADES	871	926	1069	578	861	REACTOME_TOLL_RECEPTOR_CASCADES	http://www.broadinstitute.org/gsea/msigdb/cards/REACTOME_TOLL_RECEPTOR_CASCADES	TLR6	NOD1	TAB1	CNPY3	IRAK3	TIRAP	CHUK	CREB1	ATF2	MAPK14	TICAM1	CTSB	CTSK	CTSL1	CTSS	DNM1	AGER	DNM2	DUSP3	DUSP4	DUSP6	DUSP7	ELK1	TAB2	FOS	LY96	PELI3	UNC93B6	TAB3	TBK1	PIK3R4	HMGB1	APP	TICAM2	IKBKB	IRAK1	IRAK2	IRF3	IRF7	JUN	TMEM189-UBE2V1
676	MCBRYAN_PUBERTAL_BREAST_3_4WK_DN	464	647	1473		861.333	MCBRYAN_PUBERTAL_BREAST_3_4WK_DN	http://www.broadinstitute.org/gsea/msigdb/cards/MCBRYAN_PUBERTAL_BREAST_3_4WK_DN	ALAS1	NFKB2	CTH	PLP1	ANXA8L2	RPS10	IDH1	TIMP4	HP	NFIA	MMD2	IGHM	NNAT	MBP	NRIP1	NDUFV2	HN1	FABP3	RGS2	COX7A1	LCK	PAM	RPL36A	RPS21	LOC645638	MGC40069	IGFBP3	BCL6	CD99	PRKAG2	CAP1	CDKN1A	TCF7	RPL7	KIAA0947	ADCK3	TXNDC16	FAM65B	REEP6
677	AUNG_GASTRIC_CANCER	1187	877	800	585	862.25	AUNG_GASTRIC_CANCER	http://www.broadinstitute.org/gsea/msigdb/cards/AUNG_GASTRIC_CANCER	HOXA10	THADA	OLFM4	STAT2	TPT1	MIA	LRRC45	MAPK13	KIF4A	C19orf25	TAPBP	CSAG2	CBFA2T3	ATPIF1	NEK9	TMLHE	NOP14	TYRO3	SULT1C2	REG4	PRICKLE3	PRKAG1	BRD4	FXYD3	ZWILCH	SH3BGRL2	DEFA6	SRSF9	HORMAD1	GOLPH3L	MED1	RPL8	ALDH7A1	ETS2	IFRD1	DEFA5	MYBL2	A4GNT	IKZF5	SEC31B	IL16
678	RAMALHO_STEMNESS_UP	382	373	463	2232	862.5	RAMALHO_STEMNESS_UP	http://www.broadinstitute.org/gsea/msigdb/cards/RAMALHO_STEMNESS_UP	ZC3H14	HSPA4	RRN3	MPDU1	TXNDC9	ZNF644	MTMR10	TGS1	ZMAT3	UPP1	RCL1	STXBP3	COPS4	RAD23B	YWHAB	MSH2	SMAD1	GLO1	BLZF1	PPP2R1B	IMPAD1	LRRC58	YWHAH	USP10	SRSF6	C19orf2	CHD1	TJP1	GARS	MAP4K3	ROCK2	GAS2	SLC38A2	BACH1	SH3D19	DTYMK	SLC7A6	MKI67IP	YAP1	NDUFAB1	SUCLG2
679	CHOI_ATL_STAGE_PREDICTOR	701	606	553	1596	864	CHOI_ATL_STAGE_PREDICTOR	http://www.broadinstitute.org/gsea/msigdb/cards/CHOI_ATL_STAGE_PREDICTOR	ZNF544	DUT	UBE2E1	SNORA28	GMFB	CD52	CCDC90B	C11orf21	FTL	SEC23B	RRAGC	MTRF1L	FAM60A	NAP1L1	RALA	PLEKHA5	R3HDM1	CMTM6	SEC11A	PUM2	RBBP4	TARDBP	MRFAP1L1	PPP2R2A	IL17RA	C8orf40	SRPRB	TSPO	RAPGEF2	C5orf13	GORASP2	HSPA4	C20orf24	TTYH2	PPPDE1	CCT3	SLC25A46	TOMM70A	ATP5A1	COMMD3	PLEKHJ1
680	KYNG_WERNER_SYNDROM_DN	1069	432	582	1373	864	KYNG_WERNER_SYNDROM_DN	http://www.broadinstitute.org/gsea/msigdb/cards/KYNG_WERNER_SYNDROM_DN	EIF2C2	SHC3	IL17RB	MT1X	ZNF260	TIMD4	PPP1R12A	COG6	CDH12	FAM172A	HSD17B4	PTEN	UPP2	PWWP2A	STC2	HIST1H2AC	TACC2	TAF10	PPARA	ZFAND3	C13orf15	KDSR	STRA13	MSMO1	PMEPA1	GORAB	WWC1	CLSPN	GOLPH3
681	PETROVA_PROX1_TARGETS_UP	1293	2011	52	106	865.5	PETROVA_PROX1_TARGETS_UP	http://www.broadinstitute.org/gsea/msigdb/cards/PETROVA_PROX1_TARGETS_UP	MYBL2	GINS1	CDK1	DSP	CCNE2	PEG10	NDC80	SMAGP	CREM	TK1	FLT4	TOP2A	UBE2C	NR2F1	GPRC5B	HMGB2	PDLIM3	BTBD3	GCH1	CSRP2	CH25H	SMC4	MCM6	CDKN1C	PYGL	BUB1B	EPB49	TBXA2R
682	MUELLER_COMMON_TARGETS_OF_AML_FUSIONS_DN	718	1365	926	454	865.75	MUELLER_COMMON_TARGETS_OF_AML_FUSIONS_DN	http://www.broadinstitute.org/gsea/msigdb/cards/MUELLER_COMMON_TARGETS_OF_AML_FUSIONS_DN	IL8	DRD4	VRK1	PIM1	CACNB1	HLA-DRB5	MKNK1	CSF2	GTPBP1	CCRL2	PCDHGB4	IFI44L	PFKFB4	DOC2A	DCHS1	VRK2	ATP2B1	ELF4	STK3	SDC4	EZH2	C4orf10	SH3BP2	HNF4A	CCL2	HSF4	FRMPD4	HIST1H4I	UPK2	NOP14	PLSCR1
683	BRUINS_UVC_RESPONSE_MIDDLE	674	761	798	1231	866	BRUINS_UVC_RESPONSE_MIDDLE	http://www.broadinstitute.org/gsea/msigdb/cards/BRUINS_UVC_RESPONSE_MIDDLE	DBC1	GPN3	EPHB3	DFFB	ZFPM1	TAS1R2	DDX41	SH3YL1	TRAF4	SEC24D	BTG1	XRCC6BP1	CLDN2	ZFP64	C17orf56	MSH6	FASTKD3	C14orf149	POLR1E	FBXO17	CASP6	LIMK2	DDIT3	PPP2R5D	FCHSD1	SPRYD4	SLC25A12	PIDD	BTG2	GPR84	IMP3	TRIM13	CLUAP1	C7orf70	C7orf68	TP53RK	DEF6	RBM43	ARVCF	LPIN1	GMIP
684	BHAT_ESR1_TARGETS_VIA_AKT1_UP	887	632	884	1062	866.25	BHAT_ESR1_TARGETS_VIA_AKT1_UP	http://www.broadinstitute.org/gsea/msigdb/cards/BHAT_ESR1_TARGETS_VIA_AKT1_UP	RIMS4	HLA-DRB1	FKBP4	POP1	ATF3	FAM207A	C17orf70	MED24	CNTD2	CDC42EP1	TMEM120B	FOS	WFS1	UBIAD1	AKNA	RTKN	PTGES	TOE1	CHST8	KRT13	TSKU	ADCY3	SCNN1A	XBP1	PDZK1	NEIL2	SLC7A2	NT5DC3	CYP4F22	GREB1	MCM7	E2F2	GINS2	LTBP3	IFRD1	PGR	PRR5	SRM	RNF144A	FAIM3	LMO1
685	LOPEZ_TRANSLATION_VIA_FN1_SIGNALING	1321	1169	518	462	867.5	LOPEZ_TRANSLATION_VIA_FN1_SIGNALING	http://www.broadinstitute.org/gsea/msigdb/cards/LOPEZ_TRANSLATION_VIA_FN1_SIGNALING	RALBP1	HOMER3	RBM25	GTF2F1	PPP5C	TNPO3	EFNB2	HOXB7	PDE3A	ZFP36L2	SOX4	CALD1	IMP3	SH3GLB2	PTBP1	ANP32A	SNRPD1	EIF5B	MMP16	SRPR	THBS1	SSTR2	SRPK2	TGFBR2	ILF3	MCL1	DYRK1A	ARHGDIA	SOCS2	PTMA	RANBP10	EIF3D	DAPK3	TRIO	STX16
686	SANSOM_APC_TARGETS	913	823	790	946	868	SANSOM_APC_TARGETS	http://www.broadinstitute.org/gsea/msigdb/cards/SANSOM_APC_TARGETS	TCHP	WASF3	C2orf88	MRPL47	ZFP1	HMGA2	PSRC1	CITED1	FZD6	DNMT1	ARMC9	MBOAT1	FAM20B	MAPK4	FGFRL1	ZNF800	RNF43	TIAM1	ZNF627	C10orf107	PRSS41	PHF21B	PMM1	SNHG12	IGFBP4	THOC1	CCDC141	HOPX	STOML1	RASSF4	SOX9	METTL2B	C13orf15	ASCL2	POLE	GGH	POGK	PNLIPRP1	PLCD3	KIAA1456	AXIN2
687	GRABARCZYK_BCL11B_TARGETS_DN	1106	1166	723	481	869	GRABARCZYK_BCL11B_TARGETS_DN	http://www.broadinstitute.org/gsea/msigdb/cards/GRABARCZYK_BCL11B_TARGETS_DN	GSTCD	OPN3	LAMP3	SGPP1	ALDH1A2	MZB1	UQCRC2	ETV5	TSHR	PPP3CB	TTYH2	TIMP2	BICD1	ARHGAP19	SLC40A1	SYK	BCL2L1	CDH4	CHRNA3	GOLGA7	C9	LOC100287598	DNTT	ACYP2	FLJ38379	PIGN	FBXW2	GTDC1	UBE2V2	CNOT6L	PRSS2	KIAA1598	FLI1	SCFD2	CTSG	FAM98A	SLIT1	MACROD1	PSMD9	MRPL46	GALNT6
688	BOWIE_RESPONSE_TO_EXTRACELLULAR_MATRIX				869	869	BOWIE_RESPONSE_TO_EXTRACELLULAR_MATRIX	http://www.broadinstitute.org/gsea/msigdb/cards/BOWIE_RESPONSE_TO_EXTRACELLULAR_MATRIX	IRF7	IRF1	IFI35	OAS1	PSMB8	IFNGR1	MX1	IFIT2	IFIT3	IFIT1	ISG15	IFI16	STAT1	IFI6	IFITM1	PSMB10	PSMB9
689	SASAKI_ADULT_T_CELL_LEUKEMIA	990	1428	595	464	869.25	SASAKI_ADULT_T_CELL_LEUKEMIA	http://www.broadinstitute.org/gsea/msigdb/cards/SASAKI_ADULT_T_CELL_LEUKEMIA	KLHDC3	PTHLH	POLR2E	PDE8B	FOXM1	MSX1	UST	DAAM1	ATP8A1	KIF2C	PAWR	ISG20	RPA1	ETS1	OAS2	EXTL2	BATF	ZWINT	CD47	GLB1	ANXA2	ISG15	PSMB2	CEP164	TRAFD1	BARD1	SLC25A46	ATP6V1A	DYNLL1	VAMP5	VBP1	KCNN4	PSPHP1	FZD6	MTX2	TUBB	PRDX4	ETFA	DLG3	MYL6B	TFDP1
690	ACEVEDO_LIVER_CANCER_WITH_H3K9ME3_DN	1027	1157	1093	202	869.75	ACEVEDO_LIVER_CANCER_WITH_H3K9ME3_DN	http://www.broadinstitute.org/gsea/msigdb/cards/ACEVEDO_LIVER_CANCER_WITH_H3K9ME3_DN	CCL28	MTHFD1L	ST6GALNAC1	HIST1H4F	KITLG	NUP210L	CFH	VSX2	SLC26A8	DRAM1	CLUL1	UTP20	MBTD1	IQUB	PTH2	HOXA7	HOXC11	HIST1H4I	SLC26A2	HIST1H2AG	HIST1H2AM	ZNF134	HIST1H4J	PTPDC1	C7orf63	USP39	HIST1H4H	HIST1H4E	QTRTD1	DGKH	LCT	NECAP1	ZNF385B	TUBB4B	BMX	KLHDC1	ZNF30	CA8	HIST1H2AE	RAB25	SLC24A1
691	KEGG_CHRONIC_MYELOID_LEUKEMIA	1335	586	1128	437	871.5	KEGG_CHRONIC_MYELOID_LEUKEMIA	http://www.broadinstitute.org/gsea/msigdb/cards/KEGG_CHRONIC_MYELOID_LEUKEMIA	SOS2	E2F1	CHUK	PTPN11	RAF1	SHC1	BAD	CTBP2	CTBP1	MAP2K2	BRAF	MECOM	MAP2K1	IKBKB	MDM2	RB1	ABL1	AKT1	AKT2	SHC4	AKT3	NRAS	GRB2	STAT5B	SMAD3	MAPK3	STAT5A	SMAD4	NFKB1	NFKBIA	SOS1	MYC	MAPK1	RUNX1	PIK3R5	IKBKG	HRAS	RELA	GAB2	CBLB	CDKN2A
692	TIEN_INTESTINE_PROBIOTICS_24HR_UP	792	950	590	1155	871.75	TIEN_INTESTINE_PROBIOTICS_24HR_UP	http://www.broadinstitute.org/gsea/msigdb/cards/TIEN_INTESTINE_PROBIOTICS_24HR_UP	PGAM1	EED	MSMO1	CBFB	NDUFA5	RACGAP1	LSM3	GGA2	PON2	SAMD4A	VAMP3	NUP205	USP7	MCM4	NAE1	ATP5J	TBL1X	MUDENG	DROSHA	PICALM	SPG7	KIAA1598	DGCR2	CDC42	TIMM23	LARP4	RP2	ADSL	SNRPD1	CIAPIN1	GMNN	FAM115A	HARS	DHCR24	MED4	NPTN	ICMT	TRAPPC4	RRP7A	HNRNPH3	SUB1
693	LEE_DIFFERENTIATING_T_LYMPHOCYTE	82	103	2250	1053	872	LEE_DIFFERENTIATING_T_LYMPHOCYTE	http://www.broadinstitute.org/gsea/msigdb/cards/LEE_DIFFERENTIATING_T_LYMPHOCYTE	SH2D1A	ATP8B1	CYTH1	TRAT1	EPB41	TXNIP	SLC9A3R1	TMC6	TRAPPC6A	DOCK8	MAP4K1	SATB1	BCL11B	AIF1	EVL	FNBP1	PVRIG	RNASET2	NFATC2IP	CD247	ZNF266	LOC641518	HCLS1	TNFAIP8	CNOT6L	ICAM2	MAL	ATP8A1	NUP210	TRBC1	BRD2	ZNF397	RAC2	IL7R	MPHOSPH9	RHOH	CCDC152	ZNF148	PCGF3	HDAC4	GATA3
694	PID_ATM_PATHWAY	767	1308	606	816	874.25	PID_ATM_PATHWAY	http://www.broadinstitute.org/gsea/msigdb/cards/PID_ATM_PATHWAY	ATM	H2AFX	CDC25A	ABL1	TERF2	TOP3A	CTBP1	MDC1	RFWD2	MDM2	CDC25C	UIMC1	BLM	RAD17	RNF8	BRCA1	KAT5	MRE11A	SMC3	RAD50	UBE2N	RBBP8	FANCD2	BID	XRCC4	YWHAB	NBN	DCLRE1C	SMC1A	TP53BP1	FAM175A	CHEK2	TRIM28	RAD9A
695	EGUCHI_CELL_CYCLE_RB1_TARGETS	1439	1968	51	40	874.5	EGUCHI_CELL_CYCLE_RB1_TARGETS	http://www.broadinstitute.org/gsea/msigdb/cards/EGUCHI_CELL_CYCLE_RB1_TARGETS	CDC25C	ECT2	SMC4	BUB1	CCNA2	MCM5	KIF18A	MCM7	CENPE	MCM2	MCM4	NDC80	MCM6	MCM3	HMGB2	FEN1	CDCA8	NEK2	CCNE2	NCAPG	KIF20A	SMC2	KIF11
696	MCBRYAN_PUBERTAL_BREAST_6_7WK_DN			875		875	MCBRYAN_PUBERTAL_BREAST_6_7WK_DN	http://www.broadinstitute.org/gsea/msigdb/cards/MCBRYAN_PUBERTAL_BREAST_6_7WK_DN	ACTG2	KIF22	F3	EPS8	MBP	CISD1	TOB2	RPS10	MYH11	CCNL2	SLPI	H19	UGT8	EHF	CDK1	CDC20	UNC50	MPZ	C1orf86	HCAR2	CAP1	SLC1A3	NR1D1	SERPINB11	IRAK1	TAGLN	USMG5	PLA2G7	TNFRSF12A	PALLD	DSP	UPK3A	UTRN	IL33	IGFBP2	RNF149	TIMP1	GSTA3	EGR2	PAM	PDLIM4
697	ULE_SPLICING_VIA_NOVA2	876	998	901	733	877	ULE_SPLICING_VIA_NOVA2	http://www.broadinstitute.org/gsea/msigdb/cards/ULE_SPLICING_VIA_NOVA2	EPB41	LRP12	MAP4K4	KCNMA1	CLSTN1	LRP1B	ATP2B1	IDH3B	GRIK2	RAP1GAP	CACNA1B	ANK3	EPHA5	NCDN	CHL1	GPR45	SPTAN1	DNAJB5	MAPK8IP1	TACC2	CAMK2G	GRIN1	AGRN	EPB41L2	NTNG1	CTNNA2	EPB41L3	TPM3	ARHGAP21	GOLGA4	STX2	EFNA5	CADM1	PTPRF	STXBP2	PLCB4	APLP2	GPHN	KCNQ2	BPTF	SRR
698	DUTERTRE_ESTRADIOL_RESPONSE_24HR_UP	1506	1960	38	6	877.5	DUTERTRE_ESTRADIOL_RESPONSE_24HR_UP	http://www.broadinstitute.org/gsea/msigdb/cards/DUTERTRE_ESTRADIOL_RESPONSE_24HR_UP	GREB1	MYBL1	NPY1R	PGR	SFXN2	AREG	KRT13	PKIB	SGK3	TMEM164	GLA	CXCL12	CDC45	KCNK5	MCM10	CDC6	TK1	MYBL2	DTL	EXO1	CA12	NXNL2	CDCA7	FANCI	RAPGEFL1	RERG	KIAA0101	PKMYT1	BRCA1	ASF1B	ESCO2	SPC24	FAM111B	C11orf82	PRIM1	CDCA5	PBK	BRCA2	DHRS2	TYMS	DSCC1
699	PECE_MAMMARY_STEM_CELL_UP	1443	629	313	1126	877.75	PECE_MAMMARY_STEM_CELL_UP	http://www.broadinstitute.org/gsea/msigdb/cards/PECE_MAMMARY_STEM_CELL_UP	RPS26	KRT17	MARS	RPL13	RPL24	RPL23A	LAMTOR2	TXN	RPL41	EEF1D	RPS19BP1	AKR1C1	RALA	SOCS3	UQCR11	CDC42SE2	RPL13A	RPS13	RPL22	KRT6B	LAMB3	RPS19	SERPINB5	MT1F	EHD4	S100A2	TBCA	GAS5	F11R	APOE	DDX24	TMSB10	SOD2	DLL1	JAG1	RPL36AL	UBA52	ACTG1	IL4R	TUBB2A	C11orf31
700	GENTILE_UV_RESPONSE_CLUSTER_D1			1170	586	878	GENTILE_UV_RESPONSE_CLUSTER_D1	http://www.broadinstitute.org/gsea/msigdb/cards/GENTILE_UV_RESPONSE_CLUSTER_D1	SNRNP35	TOPBP1	DUSP1	E2F3	GEM	DDIT4	WEE1	ASPH	GREM1	PHTF2	CASP3	RND3	ZNF117	ITGA6	STX3	STXBP3	GNA12	NOP16
701	COLINA_TARGETS_OF_4EBP1_AND_4EBP2	1104	1312	496	606	879.5	COLINA_TARGETS_OF_4EBP1_AND_4EBP2	http://www.broadinstitute.org/gsea/msigdb/cards/COLINA_TARGETS_OF_4EBP1_AND_4EBP2	BACE1	SNRPE	SFRP4	HOXA2	PHKB	FABP4	C3	TSPAN6	DLGAP5	ITIH2	ZBP1	ILF2	TMEM55A	GPX7	ACADM	VAMP3	CCNA2	LECT1	SKAP2	BICC1	EYA1	GPAA1	KRT32	NRN1	ISLR	ISG15	THOC1	RAD51	UPF3B	BST2	RAP2A	HOXA5	RNASE4	PON3	KAZALD1	DTD1	LYPLAL1	RNF113A	EXOC2	PPFIBP2	NEK2
702	REACTOME_NEP_NS2_INTERACTS_WITH_THE_CELLULAR_EXPORT_MACHINERY	499	572	444	2010	881.25	REACTOME_NEP_NS2_INTERACTS_WITH_THE_CELLULAR_EXPORT_MACHINERY	http://www.broadinstitute.org/gsea/msigdb/cards/REACTOME_NEP_NS2_INTERACTS_WITH_THE_CELLULAR_EXPORT_MACHINERY	NUP50	NUPL2	NUP35	NUP205	NUP210	NUP188	NUP62	NUP43	NUP88	NUP54	NUP133	NUP107	RAN	RANBP2	TPR	XPO1	NUP37	NUP85	NUP214	AAAS	SEH1L	RAE1	NUP155	NUP93	NUPL1	POM121	NUP153
703	AGUIRRE_PANCREATIC_CANCER_COPY_NUMBER_UP	1626	698	819	389	883	AGUIRRE_PANCREATIC_CANCER_COPY_NUMBER_UP	http://www.broadinstitute.org/gsea/msigdb/cards/AGUIRRE_PANCREATIC_CANCER_COPY_NUMBER_UP	SARS2	ATXN7L1	RNF139	ZBTB1	TRRAP	DLD	DPF1	PARP4	PAK4	ZNF331	RPL18	SIRT2	DOCK4	KLK13	AP4S1	DBP	ZKSCAN5	ARPC1A	LOC100506162	ZNF264	ZNHIT1	ZNF419	ANXA13	NAPA	WDHD1	NPEPPS	CABYR	RCN3	NMT1	GPATCH8	CASKIN2	PDCD6	OSBPL1A	GPER	RSAD1	DERL1	AARSD1	SPOP	MPP2	LOC100286937	PPP1R3D
704	COLDREN_GEFITINIB_RESISTANCE_UP	797	416	848	1474	883.75	COLDREN_GEFITINIB_RESISTANCE_UP	http://www.broadinstitute.org/gsea/msigdb/cards/COLDREN_GEFITINIB_RESISTANCE_UP	CDK5RAP2	ALDH1A1	PRELID1	CDH2	COX15	POLRMT	GOT1	KCTD15	CRTAP	DZIP1	TUB	C10orf32	C19orf28	PDHA1	PPIF	SLC39A14	TRAF5	IDE	PTPRG	SLC47A1	NSMAF	FBXO30	RAD50	FSD1L	QPCT	TBL1X	GAS5	LEPRE1	LIX1L	SRRT	ID3	OLFM1	NAP1L1	SOX12	C16orf45	FAM55C	CTPS	ARL3	JAM3	DLX1	ACTR1A
705	CHAUHAN_RESPONSE_TO_METHOXYESTRADIOL_UP	891	528	865	1251	883.75	CHAUHAN_RESPONSE_TO_METHOXYESTRADIOL_UP	http://www.broadinstitute.org/gsea/msigdb/cards/CHAUHAN_RESPONSE_TO_METHOXYESTRADIOL_UP	CRYBB1	TARDBP	YARS	HMGN2	EIF5AL1	MUC3A	CHMP7	CKS2	CKB	RBM3	HDGF	ATF4	GPR161	RBPMS	TIMM44	SLC3A2	CIRBP	MYC	PRODH	HSPA8	TRBC1	UBE2S	C1QL1	PTTG1	SRM	NME1	PPIL2	SLC7A5	ASNS	SNRPD3	AARS	MUC1	CCNB1	SRSF6	PSMD1	COX7B	CBX6	AHSA1	UBE2L3	DNAJA1	HSP90AA1
706	DARWICHE_PAPILLOMA_RISK_HIGH_DN	855	1164	803	714	884	DARWICHE_PAPILLOMA_RISK_HIGH_DN	http://www.broadinstitute.org/gsea/msigdb/cards/DARWICHE_PAPILLOMA_RISK_HIGH_DN	ZNF787	SCN1B	LMOD2	IRAK1	MYCN	ZNRD1-AS1	GTF2I	TREM2	LOC100505478	PUS10	SPANXN4	TCP1	FAM165B	PKHD1	BCL2A1	IGHG1	YTHDF2	ACAD9	TNP2	BRF1	CTSL1	MEF2C	TRPC6	SRSF1	RNF19A	MRPL19	SMU1	DGUOK	DCTN1	C16orf90	LTBP4	CALM2	TYRO3	GSTZ1	WDR70	GRIP1	TSC22D4	SPP1	MED17	CDC42EP2	NUF2
707	KYNG_ENVIRONMENTAL_STRESS_RESPONSE_DN	808	689	825	1219	885.25	KYNG_ENVIRONMENTAL_STRESS_RESPONSE_DN	http://www.broadinstitute.org/gsea/msigdb/cards/KYNG_ENVIRONMENTAL_STRESS_RESPONSE_DN	SLC30A5	HNRNPC	LOC100506995	USP1	COL17A1	NCOR1	SLC18A2	CEPT1	SOX7	HSD17B10	SOCS4	SGPL1	GNPNAT1	CTNND1	GABBR1	CNKSR1	SOX9	FUT4	ZNF507	SYK	KIAA0146
708	KEGG_ERBB_SIGNALING_PATHWAY	774	567	1014	1188	885.75	KEGG_ERBB_SIGNALING_PATHWAY	http://www.broadinstitute.org/gsea/msigdb/cards/KEGG_ERBB_SIGNALING_PATHWAY	JUN	SOS2	PAK3	RAF1	PRKCB	BTC	SHC1	PRKCA	ELK1	NRG1	PAK2	MTOR	PAK4	MAP2K4	EIF4EBP1	BAD	PRKCG	NRG3	MAPK9	ERBB4	MAPK10	PTK2	ERBB2	ERBB3	MAP2K2	TGFA	BRAF	MAP2K1	MAP2K7	ABL1	NRG2	AKT1	ABL2	AKT2	SHC4	RPS6KB1	RPS6KB2	AKT3	NRAS	GRB2	AREG
709	TORCHIA_TARGETS_OF_EWSR1_FLI1_FUSION_UP	663	495	1288	1100	886.5	TORCHIA_TARGETS_OF_EWSR1_FLI1_FUSION_UP	http://www.broadinstitute.org/gsea/msigdb/cards/TORCHIA_TARGETS_OF_EWSR1_FLI1_FUSION_UP	CDC42EP5	SRXN1	CMAHP	TTC39B	IL1RL1	CPNE7	PPP1R13B	STIM2	ENPP5	CA13	GNAQ	VOPP1	ATXN7L1	GRTP1	GNA14	WDR7	PYGL	TMCC3	POPDC2	HEY2	RAB27B	GSPT2	C10orf125	CA8	MR1	SLC48A1	RUSC1	KLHL6	ANKRD9	BCAS3	NCOA3	GRAMD3	MPPED2	C17orf108	KLF6	C10orf58	TJP1	TAF9B	ZNF324B	TMEM8A	ADCY9
710	HASLINGER_B_CLL_WITH_6Q21_DELETION	1160	803	936	654	888.25	HASLINGER_B_CLL_WITH_6Q21_DELETION	http://www.broadinstitute.org/gsea/msigdb/cards/HASLINGER_B_CLL_WITH_6Q21_DELETION	MAP3K7	CAPG	NUP98	HIST1H2AL	EXOSC10	HIST1H2AG	RAP1GDS1	HIST1H2AC	INE2	MDN1	UFL1	HIST1H2BD	HIST1H2AK	ARHGAP1	HIST1H2BI	HIST1H2BG	SEC63	CEACAM1	SNX3	HIST1H2BM
711	ACEVEDO_LIVER_CANCER_WITH_H3K27ME3_DN	1161	791	730	872	888.5	ACEVEDO_LIVER_CANCER_WITH_H3K27ME3_DN	http://www.broadinstitute.org/gsea/msigdb/cards/ACEVEDO_LIVER_CANCER_WITH_H3K27ME3_DN	TTC9	FAM170B	HIST1H2AJ	HIST1H2AH	LYST	POLR3H	MKRN9P	DTNA	APCS	RAPGEF4	FOXJ2	KCNIP1	HIST1H2AK	CDKN2A	PCDHGB7	XRCC6BP1	IGSF3	PFN1P3	PCDH11X	PNCK	CRMP1	STK32B	SCN8A	HIST1H2BF	INSM2	GRIK2	HAUS7	FLJ46552	HIST1H2AM	DTWD1	LOC96610	PIK3C2B	ADAMTSL3	RCAN2	HIST1H4H	PP2D1	FLJ21272	TYRO3	HIST2H4B	PCDHGB5	COL18A1
712	SA_CASPASE_CASCADE	1269	1144	307	836	889	SA_CASPASE_CASCADE	http://www.broadinstitute.org/gsea/msigdb/cards/SA_CASPASE_CASCADE	CASP9	BIRC3	SREBF1	PRF1	GZMB	DFFB	CASP7	CASP3	XIAP	PARP1	FAS	SCAP	BIRC2	CASP8	FASLG	DFFA	CASP10	APAF1	SREBF2
713	REACTOME_PI3K_EVENTS_IN_ERBB2_SIGNALING	1300	280	1260	718	889.5	REACTOME_PI3K_EVENTS_IN_ERBB2_SIGNALING	http://www.broadinstitute.org/gsea/msigdb/cards/REACTOME_PI3K_EVENTS_IN_ERBB2_SIGNALING	AKT3	CDKN1A	CDKN1B	CHUK	THEM4	CREB1	NRG4	HBEGF	EGF	EGFR	ERBB2	ERBB3	ERBB4	EREG	AKT1	AKT2	FOXO1	FOXO3	PHLPP1	MTOR	RICTOR	GAB1	GRB2	GSK3A	NRG1	NR4A1	MDM2	FOXO4	PDPK1	PIK3CA	PIK3R1	BAD	PTEN	TRIB3	RPS6KB2	MLST8	BTC	TSC2	LOC729120	LOC731292	MAPKAP1
714	PENG_GLUCOSE_DEPRIVATION_UP	1302	667	1222	370	890.25	PENG_GLUCOSE_DEPRIVATION_UP	http://www.broadinstitute.org/gsea/msigdb/cards/PENG_GLUCOSE_DEPRIVATION_UP	AARS	CORO1A	MS4A1	C2orf27B	CTTN	TLX2	MYB	PYCR1	MFNG	GM2A	LRRC59	TCF20	SBF1	CTSD	MAP2K3	OCLN	MGST2	ASNS	WARS	LTBR	LOC100288583	CLCN6	DRAP1	PLOD1	C1orf61	ESR1	ACD	MSMO1	CARS	CAPN3	CEBPB	AGFG2	UCKL1	ADA	XRCC6	PRB4	GART	GPX7	UNC119	BCAT2	FKBP2
715	BORCZUK_MALIGNANT_MESOTHELIOMA_UP	783	961	408	1410	890.5	BORCZUK_MALIGNANT_MESOTHELIOMA_UP	http://www.broadinstitute.org/gsea/msigdb/cards/BORCZUK_MALIGNANT_MESOTHELIOMA_UP	EIF3H	UROS	KPNA2	CCNB1	SCCPDH	NCK1	NAP1L1	RAB4A	HIPK1	AHCY	MAGED1	SEC23IP	MAPKAP1	TK1	FADS1	HMGA1	UBE2C	F2R	TNPO1	ISG20L2	ARPC4	GDI2	PYCR1	PCMT1	ATP2A2	SSR1	XRCC5	THBS2	MFN1	IPO7	ANXA2	DBI	SLC25A3	MAPRE1	MED21	SERBP1	STK17A	DOCK1	KRIT1	RAP1GDS1	ACAP2
716	FIGUEROA_AML_METHYLATION_CLUSTER_3_UP	1292	738	755	777	890.5	FIGUEROA_AML_METHYLATION_CLUSTER_3_UP	http://www.broadinstitute.org/gsea/msigdb/cards/FIGUEROA_AML_METHYLATION_CLUSTER_3_UP	PCDHGB7	MSRB3	ZFP161	C7orf68	MAP7D3	NIT1	TIGD3	TLR2	MT2A	ZNF667	HNRNPD	CDX4	PCDHB17	PMAIP1	NEUROG1	NTN5	UHRF1	GPR126	SLC39A14	MAD1L1	KRT81	NNAT	VWA5A	PACRGL	TNFAIP8L2	HNF4A	SLC8A3	PCDHGA11	PIAS2	PCDHB8	LEMD2	THEM4	MKKS	ZNF582	EXOSC3	IDH3B	SAP30BP	GTF3C1	IPO8	THBS4	CALCOCO1
717	KIM_MYCL1_AMPLIFICATION_TARGETS_DN	371	656	351	2185	890.75	KIM_MYCL1_AMPLIFICATION_TARGETS_DN	http://www.broadinstitute.org/gsea/msigdb/cards/KIM_MYCL1_AMPLIFICATION_TARGETS_DN	NRAS	ANLN	PBX4	KIF3B	UACA	ALG14	VANGL1	RUNX1	GRHL2	GSTM4	CMTM6	AHNAK	CDC42EP1	PHTF1	OAT	C1orf61	FKBP9	RHPN2	MT1X	LOC202181
718	REACTOME_RESOLUTION_OF_AP_SITES_VIA_THE_MULTIPLE_NUCLEOTIDE_PATCH_REPLACEMENT_PATHWAY	1412	1126	624	401	890.75	REACTOME_RESOLUTION_OF_AP_SITES_VIA_THE_MULTIPLE_NUCLEOTIDE_PATCH_REPLACEMENT_PATHWAY	http://www.broadinstitute.org/gsea/msigdb/cards/REACTOME_RESOLUTION_OF_AP_SITES_VIA_THE_MULTIPLE_NUCLEOTIDE_PATCH_REPLACEMENT_PATHWAY	CCNO	POLD3	FEN1	SMUG1	APEX1	LIG1	MPG	MUTYH	NTHL1	OGG1	PCNA	POLB	POLD1	POLD2	POLD4	TDG	MBD4
719	REACTOME_RNA_POL_III_CHAIN_ELONGATION	1331	447	877	908	890.75	REACTOME_RNA_POL_III_CHAIN_ELONGATION	http://www.broadinstitute.org/gsea/msigdb/cards/REACTOME_RNA_POL_III_CHAIN_ELONGATION	POLR3F	POLR3C	POLR3A	LZTS1	POLR3H	POLR1D	POLR3K	POLR2E	POLR2F	POLR2H	POLR2K	POLR2L	POLR3B	POLR3E	POLR3D	POLR3GL	POLR1C
720	MARSON_FOXP3_TARGETS_DN	551	1134	1029	854	892	MARSON_FOXP3_TARGETS_DN	http://www.broadinstitute.org/gsea/msigdb/cards/MARSON_FOXP3_TARGETS_DN	UCP2	TNFSF11	ALS2	NFKBIE	BZW1	FAM107B	FOXP1	BTLA	PDE3B	MALT1	RNF4	PTPN22	THEMIS	MYC	JAK2	NFKBID	DENND2D	OBFC2A	NOLC1	STX6	TGIF1	POU2AF1	MBP	GSTT2	ITM2A	DUSP6	SLC29A1	ITK	M6PR	IFNG	DDT	ZFP36L2	RAMP3	POLR1D	RCL1	GCH1	ENC1	GRAMD1B	IL2	ZAP70	DIEXF
721	MORI_SMALL_PRE_BII_LYMPHOCYTE_DN	1886	1175	286	226	893.25	MORI_SMALL_PRE_BII_LYMPHOCYTE_DN	http://www.broadinstitute.org/gsea/msigdb/cards/MORI_SMALL_PRE_BII_LYMPHOCYTE_DN	PDK1	ATP1A1	RPA1	TUBB4B	DTD1	GIMAP4	SEC61A1	C11orf34	CD36	PIP4K2A	SMC4	RPN2	SLC25A20	HMBS	RPSA	NFATC3	NUMA1	EIF4E	JOSD1	RHD	PTPN22	CA2	ROM1	ENO1	IFRD2	FXYD5	BRPF1	SGOL1	CASP1	CRIP2	RBBP7	COX18	STIL	PSMB8	ISYNA1	LCP1	CCND2	GAPDH	ACP1	PACS1	TUBA4A
722	RAMPON_ENRICHED_LEARNING_ENVIRONMENT_LATE_UP	189	626	1013	1745	893.25	RAMPON_ENRICHED_LEARNING_ENVIRONMENT_LATE_UP	http://www.broadinstitute.org/gsea/msigdb/cards/RAMPON_ENRICHED_LEARNING_ENVIRONMENT_LATE_UP	DLG4	DCTN5	CALM3	MAP4	TBCA	SEZ6	PSMB3	USP21	DHX32	VLDLR	POLR2C	CLPP	DNPEP	CTTN	XPNPEP1	CDH2	CORO1A	ZIC1	DAD1	BTF3	XBP1	CALB2
723	REACTOME_BASE_EXCISION_REPAIR	1332	1329	421	496	894.5	REACTOME_BASE_EXCISION_REPAIR	http://www.broadinstitute.org/gsea/msigdb/cards/REACTOME_BASE_EXCISION_REPAIR	CCNO	POLD3	FEN1	SMUG1	APEX1	LIG1	LIG3	MPG	MUTYH	NTHL1	OGG1	PCNA	POLB	POLD1	POLD2	POLD4	TDG	XRCC1	MBD4
724	BIOCARTA_ATM_PATHWAY	479	1717	464	918	894.5	BIOCARTA_ATM_PATHWAY	http://www.broadinstitute.org/gsea/msigdb/cards/BIOCARTA_ATM_PATHWAY	JUN	CHEK2	MAPK8	MRE11A	BRCA1	NBN	RELA	CHEK1	MDM2	ABL1	CDKN1A	TP53	GADD45A	ATM	RAD51	TP73	RAD50	NFKB1	NFKBIA	RBBP8
725	BILANGES_SERUM_RESPONSE_TRANSLATION	354	270	352	2603	894.75	BILANGES_SERUM_RESPONSE_TRANSLATION	http://www.broadinstitute.org/gsea/msigdb/cards/BILANGES_SERUM_RESPONSE_TRANSLATION	EEF1G	RPS5	RPS4X	RPL14	TNRC6B	RPS6	KHSRP	CPT1B	RPL21	FTHL17	ARL4D	NSA2	EIF3F	TCF7L2	EEF1B2	EEF1A1	MYL3	DNM1	RPS7	SYT10	CYP17A1	GNB2L1	RPL18A	RPS3	RPL6	RPS8	RPL10	RPL29	LALBA	RPL4	KIF21B	PTMS	ARID5B	C18orf26	EIF3H	RPS19	RAVER2
726	HEDENFALK_BREAST_CANCER_BRCA1_VS_BRCA2	845	1084	487	1164	895	HEDENFALK_BREAST_CANCER_BRCA1_VS_BRCA2	http://www.broadinstitute.org/gsea/msigdb/cards/HEDENFALK_BREAST_CANCER_BRCA1_VS_BRCA2	TSPAN31	RPA3	CTGF	NCAPD3	CBL	CREB1	ELAVL1	SNRPD1	COX6C	MED21	XRCC6	SEPHS1	MAD2L1	RSU1	DPM1	GNA12	CSDE1	CKS1B	PPP1CB	GMPS	TOB1	MICA	THOC1	CBX3	CD63	PRSS23	MCM7	HP1BP3	ITGB8	UBE2B	ERBB2	CDK4	PDGFRA	GRB2	CRAT	EIF2C2	RAB9A	ADSL	VLDLR	ITGB1BP1	PDGFB
727	SHAFFER_IRF4_TARGETS_IN_ACTIVATED_B_LYMPHOCYTE	1127	488	516	1451	895.5	SHAFFER_IRF4_TARGETS_IN_ACTIVATED_B_LYMPHOCYTE	http://www.broadinstitute.org/gsea/msigdb/cards/SHAFFER_IRF4_TARGETS_IN_ACTIVATED_B_LYMPHOCYTE	GNG10	MVK	SLAMF7	ME2	HK2	SERF1A	HMGCR	TIMP2	PAM	HMBS	MSMO1	CCL3	CCNC	C7orf68	TAGLN2	BCL2	B3GNT1	SNX9	PRPF40A	SQLE	AHCY	GFOD1	SLC31A1	SRPK1	VEGFA	SLC3A2	TNFRSF12A	EIF2S2	CANX	RPP30	CYP51A1	MARS	LDLR	GART	VDAC1	GRSF1	ATP5D	GARS	XPOT	CD97	CYCS
728	REACTOME_PERK_REGULATED_GENE_EXPRESSION	681	731	1212	960	896	REACTOME_PERK_REGULATED_GENE_EXPRESSION	http://www.broadinstitute.org/gsea/msigdb/cards/REACTOME_PERK_REGULATED_GENE_EXPRESSION	EXOSC8	EXOSC6	DDIT3	DCP2	EIF2S1	DIS3	ATF6	EXOSC7	EXOSC2	HSPA5	IGFBP1	IL8	ASNS	ATF3	ATF4	NFYA	NFYB	PARN	EXOSC3	EXOSC1	EXOSC9	EXOSC4	EXOSC5	CCL2	ATF4P3	LOC730136	KHSRP	EIF2AK3	HERPUD1
729	REACTOME_REGULATION_OF_HYPOXIA_INDUCIBLE_FACTOR_HIF_BY_OXYGEN	1100	484	1107		897	REACTOME_REGULATION_OF_HYPOXIA_INDUCIBLE_FACTOR_HIF_BY_OXYGEN	http://www.broadinstitute.org/gsea/msigdb/cards/REACTOME_REGULATION_OF_HYPOXIA_INDUCIBLE_FACTOR_HIF_BY_OXYGEN	EGLN2	EGLN3	CREBBP	EP300	EPAS1	EPO	HIF1A	ARNT	EGLN1	HIF1AN	RPS27A	HIF3A	TCEB1P3	TCEB1	TCEB2	RPS27AP11	UBA52	UBE2D1	UBE2D2	UBE2D3	VEGFA	VHL	CA9	CUL2	RBX1
730	KEGG_LYSOSOME	733	733	1200	925	897.75	KEGG_LYSOSOME	http://www.broadinstitute.org/gsea/msigdb/cards/KEGG_LYSOSOME	PLA2G15	AP3B2	GGA1	SLC11A1	PPT1	MFSD8	CTSZ	NAGPA	IGF2R	ARSG	ATP6V0A1	CTSW	ATP6V0B	LGMN	CTSS	AP4S1	LAMP2	ATP6AP1	LAPTM5	AP1S3	CLTCL1	AP4B1	AP3B1	LAMP3	ATP6V0A4	CTSL1	ABCB9	AP1B1	CTSK	SLC11A2	GNPTAB	SMPD1	CTSH	AP1G1	CTSG	CTSE	LAPTM4A	GM2A	LAMP1	CTSO	GGA2
731	MA_PITUITARY_FETAL_VS_ADULT_UP	419	841	805	1529	898.5	MA_PITUITARY_FETAL_VS_ADULT_UP	http://www.broadinstitute.org/gsea/msigdb/cards/MA_PITUITARY_FETAL_VS_ADULT_UP	CDK1	UCN	G0S2	RGS2	APOOL	FGFR1	CDC5L	VGF	IGFBP1	TP53RK	PIK3CB	RPA1	TNR	CTGF	PIK3CD	ADCYAP1	RGS10	QKI	ZNF238	PIK3R1	PRKCD	FGF2	CTNNB1	CALCOCO1	ING2	UHRF2	FUBP1	2019-09-07	CCNG1
732	RUTELLA_RESPONSE_TO_HGF_VS_CSF2RB_AND_IL4_DN	309	490	1424	1387	902.5	RUTELLA_RESPONSE_TO_HGF_VS_CSF2RB_AND_IL4_DN	http://www.broadinstitute.org/gsea/msigdb/cards/RUTELLA_RESPONSE_TO_HGF_VS_CSF2RB_AND_IL4_DN	GAS6	CCNI	BIRC3	FAM190B	PVR	ZDHHC18	SPRED2	C3orf18	ATP1B3	ADAM12	MICAL1	RNASE4	GRSF1	SMARCC1	UBAP2L	FCHSD2	LMBR1L	GLS	LMNB1	MAP4K4	RNF138	DPYSL2	SETD1B	ADAM19	NIT2	CCL19	NFATC2IP	VDR	CCNG2	CD58	CCR7	PHYH	MREG	N4BP1	WNT5B	PLAC8	HSPB1	CDKN1A	ADAM8	CRYZ	FAM69A
733	SMID_BREAST_CANCER_LUMINAL_B_UP	522	508	325	2259	903.5	SMID_BREAST_CANCER_LUMINAL_B_UP	http://www.broadinstitute.org/gsea/msigdb/cards/SMID_BREAST_CANCER_LUMINAL_B_UP	MAPT	FGFR2	TJP3	METRN	TPPP3	SERPINI1	CASC1	ESR1	ACOX2	CCND1	WWP1	CACNA1D	RAB26	DIO1	ISYNA1	MLPH	EPOR	CACNG4	GFRA1	SIAH2	DENND1B	SLC6A4	HEXIM1	SPAG16	KRT18	ASCL1	GATA3	DNALI1	TOX3	CYP2A6	SLC8A2	GRIA2	PCSK6	DCAF10	KCTD3	CLSTN2	FAM134B	KIAA1467	CYP2A7	MCCC2	FLRT3
734	REACTOME_TRANSCRIPTIONAL_ACTIVITY_OF_SMAD2_SMAD3_SMAD4_HETEROTRIMER	101	539	1264	1713	904.25	REACTOME_TRANSCRIPTIONAL_ACTIVITY_OF_SMAD2_SMAD3_SMAD4_HETEROTRIMER	http://www.broadinstitute.org/gsea/msigdb/cards/REACTOME_TRANSCRIPTIONAL_ACTIVITY_OF_SMAD2_SMAD3_SMAD4_HETEROTRIMER	CDK8	CDK9	CDKN2B	PARP1	E2F4	E2F5	WWTR1	HDAC1	JUNB	SMAD2	SMAD3	SMAD4	SMAD7	MEN1	LOC441488	MYC	SERPINE1	TRIM33	PPM1A	RBL1	TGIF2	RPS27A	SMURF2	SKI	SKIL	SP1	TFDP1	TGIF1	RPS27AP11	UBA52	UBE2D1	UBE2D3	USP9X	CCNC	CCNT1	CCNT2	NCOR1	NCOR2
735	BIOCARTA_EIF_PATHWAY	266	188	766	2398	904.5	BIOCARTA_EIF_PATHWAY	http://www.broadinstitute.org/gsea/msigdb/cards/BIOCARTA_EIF_PATHWAY	EEF2	EIF1	EIF2S3	EIF2S1	EIF3A	EIF1AX	EIF6	EIF4G3	EIF4G2	EIF5	EEF2K	EIF4G1	EIF4A1	EIF4A2	EIF4E	EIF2S2
736	ZHAN_MULTIPLE_MYELOMA_MF_DN	755	1905	344	615	904.75	ZHAN_MULTIPLE_MYELOMA_MF_DN	http://www.broadinstitute.org/gsea/msigdb/cards/ZHAN_MULTIPLE_MYELOMA_MF_DN	SLC22A15	ESRRG	CREB3L2	KLHDC5	SLC12A8	ALDH2	FAM3C	STRBP	TNFAIP8	PRKCA	STXBP6	MOB1B	ITSN1	DOCK9	ARMC2	MTDH	ZNF275	BRSK1	C13orf15	ANKRD36BP2	MOXD1	NRG3	LOC100130360	PTCH1	SYNGR1	AMIGO2	DKK1	ENAH	RAPGEF2	GLCCI1	TRANK1	TMEM170B	RAD17	SEC62	APH1B	PDZRN4	CAMK1D	CHST11	SCAPER	C12orf59	CCDC110
737	LANDIS_ERBB2_BREAST_TUMORS_65_UP	562	732	1206	1120	905	LANDIS_ERBB2_BREAST_TUMORS_65_UP	http://www.broadinstitute.org/gsea/msigdb/cards/LANDIS_ERBB2_BREAST_TUMORS_65_UP	ATP6V1A	SERP1	PDIA4	GOLPH3	CRADD	PERP	C19orf10	BAG2	CD9	RAB18	ITPR2	FHDC1	TPD52L1	WSB2	FOLR1	DUSP6	NDST1	DSG2	LXN	IGF2R	DAP	CMAS
738	REACTOME_REGULATION_OF_GENE_EXPRESSION_IN_BETA_CELLS		895		917	906	REACTOME_REGULATION_OF_GENE_EXPRESSION_IN_BETA_CELLS	http://www.broadinstitute.org/gsea/msigdb/cards/REACTOME_REGULATION_OF_GENE_EXPRESSION_IN_BETA_CELLS	AKT3	AKT1	AKT2	FOXO1	GCK	FOXA2	FOXA3	HNF4A	HNF4G	IAPP	INS	PDX1	MAFA	NEUROD1	NKX2-2	NKX6-1	PAX6	PKLR	SLC2A2	HNF1A
739	PID_LKB1_PATHWAY	815	179	1774	857	906.25	PID_LKB1_PATHWAY	http://www.broadinstitute.org/gsea/msigdb/cards/PID_LKB1_PATHWAY	MLST8	BRSK1	PRKAG1	YWHAQ	STRADA	MARK2	MARK4	MST4	CREB1	SIK1	MAPT	ESR1	YWHAE	CRTC2	SMAD4	HSP90AA1	TSC2	CAB39	SFN	CDC37	PRKACA	STRADB	CTSD	YWHAB	MTOR	PRKAB1	RPTOR	STK11IP	EZR	PRKAA1	SIK3	AKT1S1	YWHAG	TP53	PSEN2	MYC	PRKAA2	STK11	SIK2	GSK3B	YWHAZ
740	JIANG_VHL_TARGETS	665	987	827	1150	907.25	JIANG_VHL_TARGETS	http://www.broadinstitute.org/gsea/msigdb/cards/JIANG_VHL_TARGETS	OXA1L	PNKD	HN1L	LRCH1	RPL13	PATZ1	AZIN1	WBP5	RHOB	MTHFD1	DGCR6L	PTBP1	FXR1	GMFB	CANX	TCTN3	SGSM3	ALPL	C7orf68	INF2	HSPB11	IRF1	TBC1D13	RPL21	CYBASC3	AIMP1	RPL29	PDGFRA	C6orf106	DNAJC1	PHF17	EBPL	NIPSNAP1	SCARB2	C3orf75	MCM4	PAQR4	C1orf159	FBXO18	ABCB8	TMEM222
741	MIYAGAWA_TARGETS_OF_EWSR1_ETS_FUSIONS_UP	676	559	1691	703	907.25	MIYAGAWA_TARGETS_OF_EWSR1_ETS_FUSIONS_UP	http://www.broadinstitute.org/gsea/msigdb/cards/MIYAGAWA_TARGETS_OF_EWSR1_ETS_FUSIONS_UP	HHIP	C4orf49	CDH11	CD99P1	DPP4	FZD7	CABLES1	P2RX4	TOX2	EPOR	ID2	CASP3	KCNE4	IMPA2	CSPG5	ADCY9	GSTM4	CDK14	JAG1	KRT19	HMGB3P1	NPTXR	MDFI	KIAA1217	TMEFF2	ARRDC2	OPN3	C13orf33	KLF2	NMI	KIAA1462	MAFB	SLC17A7	GRK5	ITGAM	CPPED1	TMEM164	PRND	PADI2	EPB41	SOX4
742	DARWICHE_SQUAMOUS_CELL_CARCINOMA_DN	942	1153	840	699	908.5	DARWICHE_SQUAMOUS_CELL_CARCINOMA_DN	http://www.broadinstitute.org/gsea/msigdb/cards/DARWICHE_SQUAMOUS_CELL_CARCINOMA_DN	BHLHE22	CCL27	TNFRSF25	SLC35B1	AKR1C3	NIT1	GNAO1	BCL2A1	SCN1B	C9orf16	KCNU1	PDP2	GADD45GIP1	FAM178B	SPC24	FOXL2	PEPD	SMU1	COL20A1	RBM12	RACGAP1	SRF	SPANXN4	LRIF1	KPRP	C11orf58	ABHD14B	DOK4	GTF2E2	ACTA1	SELT	PRRC1	UBE4B	C16orf90	APP	SPAG5	LTB4R	BRF1	PABPC4	QPRT	CHST11
743	BOYLAN_MULTIPLE_MYELOMA_C_CLUSTER_DN	209	185	1885	1359	909.5	BOYLAN_MULTIPLE_MYELOMA_C_CLUSTER_DN	http://www.broadinstitute.org/gsea/msigdb/cards/BOYLAN_MULTIPLE_MYELOMA_C_CLUSTER_DN	ZBTB10	HS1BP3	KLF6	SLC7A11	RNF125	CCND2	EID2	RECK	CD69	SOAT1	AK7	SERPINB1	TRIM34	IRS2	RAB20	RRAS2	SAT1	NRIP1	EGLN3	KLF7	HIST1H4H	AIG1	MS4A1	CTSL1	ZBTB20	TMEM66	RGS1	SPP1	XIST	B4GALT6	PTPN22	KCNQ1OT1
744	WIERENGA_STAT5A_TARGETS_UP	339	757	1884	663	910.75	WIERENGA_STAT5A_TARGETS_UP	http://www.broadinstitute.org/gsea/msigdb/cards/WIERENGA_STAT5A_TARGETS_UP	MEX3D	DPYSL4	CTSH	HOXB5	CCL4L2	GGT5	KRBA1	PHTF2	ST3GAL4	F2RL1	RNF144A	ADM	C1orf51	CCL22	NAALADL1	SLC25A4	TJP2	C3orf58	EPB41	RAP1GAP	EGR1	FAM126B	SOCS2	RGS1	FCER2	SCHIP1	BTG2	CTNS	CERCAM	MIIP	IL18R1	CBS	SPP1	PLEKHH3	C14orf49	PCSK9	COCH	TRIB3	MAOA	MUC1	PLEKHA4
745	BERNARD_PPAPDC1B_TARGETS_DN	750	71	976	1855	913	BERNARD_PPAPDC1B_TARGETS_DN	http://www.broadinstitute.org/gsea/msigdb/cards/BERNARD_PPAPDC1B_TARGETS_DN	FAR2	TMCC1	CRIM1	LOC96610	LOC284926	GSTM4	PPAPDC1B	HIP1	ITGAL	STC2	NAV1	THBS1	FGFR2	SERPINA1	GPR153	RARA	MXI1	TBC1D2	RCAN1	ACOT6	MACC1	IGFBP5	IL6ST	DPY19L3	PRLR	SPRED2	SUSD4	STC1	KCNK5	PRR7	LOC729680	ZNF703	SCAMP1	CISH	ADD3	SH3BP2	ZMIZ1	MAPKAPK3	SH3BGRL2	RAP1GAP	KIF5C
746	RASHI_RESPONSE_TO_IONIZING_RADIATION_5	1690	849	807	308	913.5	RASHI_RESPONSE_TO_IONIZING_RADIATION_5	http://www.broadinstitute.org/gsea/msigdb/cards/RASHI_RESPONSE_TO_IONIZING_RADIATION_5	SRCRB4D	TMEM229B	TOMM34	NDUFA4	EPB41	NFIX	TRIM3	MRPL17	PHF7	NCOA2	BMPR1A	HERC2	F7	CFHR1	DPPA4	GRB10	CIB1	PREPL	BCAS2	TDO2	CRK	ZNF787	SMARCC1	MMS19	DEAF1	CHTF8	KRT12	SEMA4A	ZFP30	CPOX	CSNK2A1	RAP2B	LLGL2	NKAIN1	COL14A1	F5	DAB2IP	HOXA4	GALT	HSDL2	PAK3
747	REACTOME_PIP3_ACTIVATES_AKT_SIGNALING	1698	337	1296	323	913.5	REACTOME_PIP3_ACTIVATES_AKT_SIGNALING	http://www.broadinstitute.org/gsea/msigdb/cards/REACTOME_PIP3_ACTIVATES_AKT_SIGNALING	AKT3	CDKN1A	CDKN1B	CHUK	THEM4	CREB1	AKT1	AKT2	FOXO1	FOXO3	PHLPP1	MTOR	RICTOR	GSK3A	NR4A1	MDM2	FOXO4	PDPK1	BAD	PTEN	TRIB3	RPS6KB2	MLST8	TSC2	LOC729120	LOC731292	MAPKAP1	CASP9	AKT1S1
748	GINESTIER_BREAST_CANCER_20Q13_AMPLIFICATION_UP	840	613	987	1215	913.75	GINESTIER_BREAST_CANCER_20Q13_AMPLIFICATION_UP	http://www.broadinstitute.org/gsea/msigdb/cards/GINESTIER_BREAST_CANCER_20Q13_AMPLIFICATION_UP	DNAJB14	RHOBTB3	ZNF91	RIT1	SLC4A7	SLC39A6	MAGT1	EMILIN3	TMED4	TPR	EBP	FAM115A	SNX14	LIN52	ADNP	C6orf72	GTPBP5	KCTD20	LEPROT	AP1AR	DAAM1	BAIAP3	TSHZ2	SYDE2	KIF5B	ZNF217	PSMA7	ELP2	GRID1	LINC00491	STAU1	POSTN	ADCY1	BNIP3L	CTNNBL1	SDPR	RAPH1	CCDC163P	ENPP1	TMBIM4	MUM1
749	VALK_AML_CLUSTER_12	996	832			914	VALK_AML_CLUSTER_12	http://www.broadinstitute.org/gsea/msigdb/cards/VALK_AML_CLUSTER_12	MFNG	LGALS9	NKX3-2	PTGER1	MEG3	MST1	SIX3	HGF	PTCH1	NRIP1	AFF2	PRODH	AZI2	SKAP2	TMEM87A	GALNT3	CALR	ARHGAP4	GABRE	FGF13	NAALADL1	RAB5B	PCBP3	MXRA7	P4HB	VCL	LAMC1	STXBP1	CST7	PTGDS
750	REACTOME_MITOTIC_PROMETAPHASE	1622	1582	223	230	914.25	REACTOME_MITOTIC_PROMETAPHASE	http://www.broadinstitute.org/gsea/msigdb/cards/REACTOME_MITOTIC_PROMETAPHASE	STAG1	NDC80	CENPA	CENPC1	NUDC	STAG2	KIF2C	ZWINT	PMF1	SPC24	SGOL2	SGOL1	SKA1	MAPRE1	CLASP1	ITGB3BP	CENPI	AHCTF1	NSL1	BIRC5	SKA2	NUP43	INCENP	APITD1	KIF2A	CENPP	MAD2L1	PAFAH1B1	PLK1	ERCC6L	CCDC99	PPP1CC	ZWILCH	CDCA8	PPP2CA	PPP2CB	CENPQ	PPP2R1A	PPP2R1B	PPP2R5A	PPP2R5B
751	REACTOME_TRANSPORT_OF_MATURE_TRANSCRIPT_TO_CYTOPLASM	345	325	1151	1837	914.5	REACTOME_TRANSPORT_OF_MATURE_TRANSCRIPT_TO_CYTOPLASM	http://www.broadinstitute.org/gsea/msigdb/cards/REACTOME_TRANSPORT_OF_MATURE_TRANSCRIPT_TO_CYTOPLASM	THOC4	SRRM1	NXF1	NUP50	RNPS1	NUPL2	U2AF2	NUP35	EIF4E	NCBP2	NUP205	NUP210	NUP188	NUP62	CPSF1	NUP43	MAGOH	NCBP1	NFX1	NUP88	CDC40	CPSF3	NUP54	CPSF2	NUP133	NUP107	RANBP2	SRSF1	SRSF2	SRSF3	SRSF4	SRSF5	SRSF6	SRSF7	LOC643446	UPF3B	TPR	U2AF1	SLBP	NUP37	NUP85
752	PETROVA_ENDOTHELIUM_LYMPHATIC_VS_BLOOD_UP	1545	1903	112	99	914.75	PETROVA_ENDOTHELIUM_LYMPHATIC_VS_BLOOD_UP	http://www.broadinstitute.org/gsea/msigdb/cards/PETROVA_ENDOTHELIUM_LYMPHATIC_VS_BLOOD_UP	PDE8A	CYP1A1	KIAA0101	BUB1B	PTTG1	CDK1	DUSP5	PLK1	TIMP3	PNP	PPP1R2	ALDH1A1	MAF	CDKN1C	LMNB1	ARID5B	KIF11	SMC4	TOP2A	CETP	LBR	IL7	RAMP3	PRKCZ	HLA-DPB1	CH25H	RGS16	PYGL	MEF2C	TFF3	TBX1	CLEC4M	GCH1	TK1	ITGA9	RBP1	RMND5A	ACSL3	CDKN3	SPRY1	TUBA4A
753	LY_AGING_PREMATURE_DN	1448	2071	105	37	915.25	LY_AGING_PREMATURE_DN	http://www.broadinstitute.org/gsea/msigdb/cards/LY_AGING_PREMATURE_DN	CENPA	PKMYT1	DDX39A	HMGB2	RANBP1	PTGS2	TYMS	HMGN2	CBX1	SAFB	HAS2	ENPP2	FOXM1	IL8	PARP1	MCL1	UGCG	BARD1	CCNF	CKS1B	MYBL2	SERPINB2	MMP3	KIF2C	NUP88	H2AFX	NASP	CDC25B	MCM2	FBL
754	RUTELLA_RESPONSE_TO_HGF_DN	176	380	1466	1640	915.5	RUTELLA_RESPONSE_TO_HGF_DN	http://www.broadinstitute.org/gsea/msigdb/cards/RUTELLA_RESPONSE_TO_HGF_DN	PLEKHA5	NOTCH2	NR4A2	TSEN34	HBEGF	EIF2AK2	CFD	CDKN1A	ACADVL	C6orf48	MAP4K4	HEBP2	FYB	MS4A4A	LTB4R	FCAR	CSNK1E	DDIT4	NEK3	WNT5B	SORL1	ZNF395	ZFP36	LILRB2	ATRX	MPRIP	CD83	MS4A6A	PTP4A3	VCAN	DUSP6	FYN	RERE	DAPP1	ZHX2	SIGIRR	TUBA4A	CALML4	FCER1A	SP110	HDAC9
755	HE_PTEN_TARGETS_UP	831	1919	235	678	915.75	HE_PTEN_TARGETS_UP	http://www.broadinstitute.org/gsea/msigdb/cards/HE_PTEN_TARGETS_UP	CCNI	RB1	FGF1	MYCN	AKT2	MAF	ITGB1	TP53	CCND3	PDGFA	PLAGL1	CDKN1A	TGFB2	ECT2	ELK3	CDK6
756	KEGG_SNARE_INTERACTIONS_IN_VESICULAR_TRANSPORT	1119	1152	619	775	916.25	KEGG_SNARE_INTERACTIONS_IN_VESICULAR_TRANSPORT	http://www.broadinstitute.org/gsea/msigdb/cards/KEGG_SNARE_INTERACTIONS_IN_VESICULAR_TRANSPORT	STX12	STX2	VAMP5	GOSR2	SNAP29	STX7	STX6	STX1A	STX11	STX16	VAMP1	VAMP3	BNIP1	STX3	VAMP2	STX10	VAMP7	SNAP47	SEC22B	VAMP4	VAMP8	YKT6	SNAP23	BET1L	STX18	GOSR1	SNAP25	USE1	STX5	STX4	STX19	VTI1B	BET1	VTI1A	TSNARE1	STX8	STX1B	STX17
757	REACTOME_PI3K_EVENTS_IN_ERBB4_SIGNALING	1520	317	1187	641	916.25	REACTOME_PI3K_EVENTS_IN_ERBB4_SIGNALING	http://www.broadinstitute.org/gsea/msigdb/cards/REACTOME_PI3K_EVENTS_IN_ERBB4_SIGNALING	AKT3	CDKN1A	CDKN1B	CHUK	THEM4	CREB1	NRG4	HBEGF	ERBB4	EREG	AKT1	AKT2	FOXO1	FOXO3	PHLPP1	MTOR	RICTOR	GSK3A	NRG1	NR4A1	MDM2	FOXO4	PDPK1	PIK3CA	PIK3R1	BAD	PTEN	TRIB3	RPS6KB2	MLST8	BTC	TSC2	LOC729120	LOC731292	MAPKAP1	CASP9	AKT1S1	NRG2
758	MOHANKUMAR_HOXA1_TARGETS_UP	950	1121	662	936	917.25	MOHANKUMAR_HOXA1_TARGETS_UP	http://www.broadinstitute.org/gsea/msigdb/cards/MOHANKUMAR_HOXA1_TARGETS_UP	IFITM10	PFKM	CTSB	TMEM38A	PRKRIR	CARM1	NPTN	LHX1	FBXO10	MEMO1	CYP1A1	MRPS35	PIEZO1	PLAC4	SGCG	PTP4A1	ZNF207	GAL	TAOK2	SYNPO2	L1CAM	HOXC6	MORF4L2	BHLHE40	EPAS1	CDC25A	PRCP	CD36	AMD1	ISG20L2	TFAP2A	HELLS	ARF3	SLC20A1	ZNF839	ATXN1L	FRMD4A	ASB13	SEZ6L2	EIF4H	DDX1
759	BIOCARTA_EIF4_PATHWAY	637	511	932	1589	917.25	BIOCARTA_EIF4_PATHWAY	http://www.broadinstitute.org/gsea/msigdb/cards/BIOCARTA_EIF4_PATHWAY	PTEN	PDK2	PRKCB	MAPK14	PRKCA	PDPK1	GHR	EIF4G3	AKT1	MTOR	PIK3CA	EIF4G2	MKNK1	RPS6KB1	EIF4G1	EIF4A1	EIF4A2	MAPK3	EIF4E	IRS1	EIF4EBP1	PIK3R1	PABPC1	MAPK1
760	STEARMAN_TUMOR_FIELD_EFFECT_UP	249	875	2124	421	917.25	STEARMAN_TUMOR_FIELD_EFFECT_UP	http://www.broadinstitute.org/gsea/msigdb/cards/STEARMAN_TUMOR_FIELD_EFFECT_UP	CSTB	CD68	SPP1	CTSD	IQGAP1	LPL	LY75	CTSK	SCARB2	CTSS	MPEG1	NOV	LOC645638	LRG1	SOCS3	ACP5	LAPTM5	SIRPA	CLEC4A	SAT1	APOC1	CMIP	MYO7A	CTSZ	PTGS1	WDR81	ITIH4	CHI3L1	PLD3	CSF2RB	C11orf34	SERPINA10	ITGAX	F7	CD200	LCN2
761	SMITH_LIVER_CANCER	930	1824	470	449	918.25	SMITH_LIVER_CANCER	http://www.broadinstitute.org/gsea/msigdb/cards/SMITH_LIVER_CANCER	PGRMC1	TMEM106C	TBCE	RAB4A	BMI1	SDC2	GSTM4	COPS5	ANXA7	PMVK	PLA2G12B	ZNF238	TBX3	CTNNA2	HTATIP2	TNFAIP3	PIR	DDC	NHP2	ALDH1A1	FDPS	IMPA2	BNIP3	MTFR1	PFDN6	AMACR	TOB1	SHCBP1L	SDHC	PPP2R5A	PDCD5	PAK4	ACACA	SEMA5A	CENPF	GSTA4	PEX2	NCOA2	IL8	AURKA	TP53BP2
762	SHIPP_DLBCL_CURED_VS_FATAL_DN	1733	320	844	781	919.5	SHIPP_DLBCL_CURED_VS_FATAL_DN	http://www.broadinstitute.org/gsea/msigdb/cards/SHIPP_DLBCL_CURED_VS_FATAL_DN	IGHV5-78	ME2	ZNF274	LRPPRC	SLA	ASNA1	PDCD4	PRKCB	LIG1	STAT1	OVGP1	CITED2	HADHA	GSPT1	CDKN2A	LCAT	GAPDH	GNS	BTN3A2	PHF16	IFRD2	SNRPD1	SLC25A13	SLK	ABCD1	CAMK2G	PDE4B	ZNF212	TLE1	FRMPD4	SLC8A3	GUCY2C	ARNTL	TGIF1	ABCG1	RPL14	POLR2C	VEGFA	TBL3	STAT5B	IK
763	LIU_VMYB_TARGETS_UP	807	479	1576	818	920	LIU_VMYB_TARGETS_UP	http://www.broadinstitute.org/gsea/msigdb/cards/LIU_VMYB_TARGETS_UP	TNKS2	TUBB6	PCOLCE2	ZBTB1	BAG2	ASRGL1	BCOR	PPM1E	BCR	FYN	ISG20	RUFY3	AP2B1	STK17A	RPS6KA2	TMPO	AGA	KLHL7	IDS	FAM134A	NCOA1	EPB41L4B	MGAT2	ULK2	PIM2	TPI1	HLA-F-AS1	ROD1	ANKRA2	TACC2	ANP32E	CLIC4	OVOL2	TRPV2	C12orf51	LOC100499177	RNGTT	ALCAM	NXT2	NGLY1	GMNN
764	PID_PRL_SIGNALING_EVENTS_PATHWAY	695	1515	705	766	920.25	PID_PRL_SIGNALING_EVENTS_PATHWAY	http://www.broadinstitute.org/gsea/msigdb/cards/PID_PRL_SIGNALING_EVENTS_PATHWAY	ITGA1	RABGGTA	CCNE1	MAPK3	RABGGTB	CDK2	TUBA1B	RHOC	ATF5	PTP4A2	ROCK1	SRC	BCAR1	EGR1	RHOA	ITGB1	PTP4A3	MAPK1	PTP4A1	CCNA2	CDKN1A	RAC1	AGT
765	PID_CXCR4_PATHWAY	1113	713		937	921	PID_CXCR4_PATHWAY	http://www.broadinstitute.org/gsea/msigdb/cards/PID_CXCR4_PATHWAY	MMP9	ITGA8	HGS	PTPN6	ITGA7	ITGA2	GNAZ	RGS1	RAC1	PTEN	HLA-DRB1	RALB	ITGAV	PTK2	LCK	LIMK1	PTPRC	PDPK1	RHOC	PLCB2	PLCB1	PTPN11	RHOB	VAV1	RAP1B	PAG1	GNB2L1	STAT3	VPS4B	PLCB3	ITCH	GNAO1	FGR	LYN	STAT2	CFL1	ARRB2	ARR3	ITGA5	PIK3CB	ITGA4
766	REACTOME_NFKB_AND_MAP_KINASES_ACTIVATION_MEDIATED_BY_TLR4_SIGNALING_REPERTOIRE	654	793	1377	862	921.5	REACTOME_NFKB_AND_MAP_KINASES_ACTIVATION_MEDIATED_BY_TLR4_SIGNALING_REPERTOIRE	http://www.broadinstitute.org/gsea/msigdb/cards/REACTOME_NFKB_AND_MAP_KINASES_ACTIVATION_MEDIATED_BY_TLR4_SIGNALING_REPERTOIRE	NOD1	TAB1	CHUK	CREB1	ATF2	MAPK14	TICAM1	AGER	DUSP3	DUSP4	DUSP6	DUSP7	ELK1	TAB2	FOS	LY96	TAB3	HMGB1	APP	TICAM2	IKBKB	IRAK1	IRAK2	JUN	MEF2A	MEF2C	ATF1	NFKB2	NFKBIA	NFKBIB	PPP2CA	PPP2CB	PPP2R1A	PPP2R1B	PPP2R5D	MAPK1	MAPK3	MAPK7	MAPK8	MAPK11	MAPK9
767	BIOCARTA_G1_PATHWAY	1893	1384	267	145	922.25	BIOCARTA_G1_PATHWAY	http://www.broadinstitute.org/gsea/msigdb/cards/BIOCARTA_G1_PATHWAY	E2F1	TFDP1	GSK3B	CDKN2A	CDKN1B	CDKN1A	CDK1	TGFB2	CCNA1	CDKN2B	TGFB1	TGFB3	CCND1	CDK2	CDK4	ABL1	RB1	SKP2	TP53	CDK6	DHFR	CDC25A	ATM	ATR	HDAC1	SMAD3	SMAD4	CCNE1
768	REACTOME_MYD88_MAL_CASCADE_INITIATED_ON_PLASMA_MEMBRANE	1002	856	1019	812	922.25	REACTOME_MYD88_MAL_CASCADE_INITIATED_ON_PLASMA_MEMBRANE	http://www.broadinstitute.org/gsea/msigdb/cards/REACTOME_MYD88_MAL_CASCADE_INITIATED_ON_PLASMA_MEMBRANE	TLR6	NOD1	TAB1	IRAK3	TIRAP	CHUK	CREB1	ATF2	MAPK14	AGER	DUSP3	DUSP4	DUSP6	DUSP7	ELK1	TAB2	FOS	LY96	PELI3	TAB3	HMGB1	APP	IKBKB	IRAK1	IRAK2	JUN	TMEM189-UBE2V1	MEF2A	MEF2C	MAP3K1	MYD88	ATF1	NFKB2	NFKBIA	NFKBIB	IRAK4	ECSIT	PPP2CA	PPP2CB	PPP2R1A	PPP2R1B
769	MIDORIKAWA_AMPLIFIED_IN_LIVER_CANCER	850	1182	737		923	MIDORIKAWA_AMPLIFIED_IN_LIVER_CANCER	http://www.broadinstitute.org/gsea/msigdb/cards/MIDORIKAWA_AMPLIFIED_IN_LIVER_CANCER	LOC100131347	FLJ43826	TBC1D3B	C17orf78	FASTKD3	TADA2A	ST7	RIOK1	FAM181B	ACACA	RPL19	CAV2	PSMB3	MRPL45	PARD3	SNRNP48	SOCS7	ADCY2	SYNRG	C11orf82	GJD4	PCGF2	MLLT6	ASZ1	NAA38	DSP	ARHGAP23	PRCP	DDX52	CAGE1	CREM	HNF1B	FBXL20	RREB1	CUL2	PIP4K2B	SSR1	CACNB1	CCNY	ANKRD7	SRCIN1
770	REACTOME_PROCESSING_OF_CAPPED_INTRONLESS_PRE_MRNA	720	1373	376	1225	923.5	REACTOME_PROCESSING_OF_CAPPED_INTRONLESS_PRE_MRNA	http://www.broadinstitute.org/gsea/msigdb/cards/REACTOME_PROCESSING_OF_CAPPED_INTRONLESS_PRE_MRNA	PAPOLA	CLP1	NUDT21	LSM11	CSTF1	CSTF2	CSTF3	NCBP2	ZNF473	CPSF1	NCBP1	PCF11	CPSF3	CPSF2	SNRPB	SNRPD3	SNRPE	SNRPF	SNRPG	SLBP	CPSF7	PABPN1	LSM10
771	LU_TUMOR_VASCULATURE_UP	65	607	1746	1278	924	LU_TUMOR_VASCULATURE_UP	http://www.broadinstitute.org/gsea/msigdb/cards/LU_TUMOR_VASCULATURE_UP	WDR77	TNFAIP6	FJX1	ISG15	HSPA6	STC1	ADAM12	COL5A3	TWIST1	SPP1	VCAN	CHN1	EGFL6	MUC1	FOXF2	LCP2	PMAIP1	TNFRSF21	SCIN	ADAP2	MMP9	PLXDC1	RPS11	PAMR1	CMTM8	HOPX	POSTN	FZD10	MXRA5
772	FERRANDO_TAL1_NEIGHBORS	621	442	1968	668	924.75	FERRANDO_TAL1_NEIGHBORS	http://www.broadinstitute.org/gsea/msigdb/cards/FERRANDO_TAL1_NEIGHBORS	IL23A	DTYMK	CD2	BCL2A1	LCK	CRIP1	TCF7	MYBL2	CSF1R	CDA	TRAC	ITGB2	TNFRSF1B	TMSB15A	RUNX1	FOLR1	FCGR3B	LGALS3	CD6	CD3E	CXCR1
773	PID_MET_PATHWAY	1128	897	717	964	926.5	PID_MET_PATHWAY	http://www.broadinstitute.org/gsea/msigdb/cards/PID_MET_PATHWAY	CDH1	NCK1	HRAS	MAPK1	RANBP9	MAP2K1	CBL	PAK4	PLCG1	PTPN1	MUC20	RANBP10	PAK2	GRB2	MAP3K1	PDPK1	DEPTOR	MAP2K4	EGR1	PIK3R1	ARHGEF4	PRKCI	EPS15	PAK1	PTPN11	RAB5A	CRK	CDC42	RHOA	BAD	MLST8	JUN	NUMB	MTOR	HGF	SHC1	AKT2	AKT1	PTK2	KPNB1	SRC
774	MILI_PSEUDOPODIA_CHEMOTAXIS_DN	506	623	1185	1393	926.75	MILI_PSEUDOPODIA_CHEMOTAXIS_DN	http://www.broadinstitute.org/gsea/msigdb/cards/MILI_PSEUDOPODIA_CHEMOTAXIS_DN	ZMYND8	AXL	LETMD1	DUSP1	COL16A1	PDIA5	KRIT1	SNHG3	LHFPL2	GMPR2	MAN2B1	PLXNA3	SEC61A1	SELS	SOCS3	SFI1	ZC3H4	C2orf18	P4HA1	GNS	FOS	SIGMAR1	FLNB	TMEM57	PNPLA7	RUSC2	ODZ4	MALAT1	THBS3	ITGB1	RNF10	PPP6R3	C1R	RGS3	PCDH1	FLJ40606	GCN1L1	CSPG4	PRNP	LRP1	ILF3
775	KEGG_PRIMARY_IMMUNODEFICIENCY	405	411	2037	859	928	KEGG_PRIMARY_IMMUNODEFICIENCY	http://www.broadinstitute.org/gsea/msigdb/cards/KEGG_PRIMARY_IMMUNODEFICIENCY	ZAP70	CD4	TNFRSF13C	IKBKG	IL2RG	RFXAP	TAP2	RFX5	CD8A	CD8B	TAP1	ICOS	UNG	IL7R	ADA	CD40LG	CD40	AICDA	BTK	BLNK	CD19	RAG2	RAG1	CD3D	CD3E	RFXANK	AIRE	CD79A	TNFRSF13B	JAK3	IGLL1	CIITA	LCK	PTPRC	DCLRE1C
776	REACTOME_SRP_DEPENDENT_COTRANSLATIONAL_PROTEIN_TARGETING_TO_MEMBRANE	473	238	373	2630	928.5	REACTOME_SRP_DEPENDENT_COTRANSLATIONAL_PROTEIN_TARGETING_TO_MEMBRANE	http://www.broadinstitute.org/gsea/msigdb/cards/REACTOME_SRP_DEPENDENT_COTRANSLATIONAL_PROTEIN_TARGETING_TO_MEMBRANE	SEC61B	RPL35	RPL7AP27	DDOST	FAU	TRAM1	SEC11A	SEC61G	RPL13A	RPL36	RPL10P16	FAM153A	SPCS1	SEC61A1	RPL36P14	RPSAP12	RPS8P10	RPL7AP66	RPL10P9	RPS12P4	RPSA	RPS26P10	RPL23AP2	RPS12P22	RPL21P29	RPS26P35	RPL10A	RPL26L1	SEC61A2	SRPRB	SPCS3	RPL3	RPL3L	RPL4	RPL5	RPL6	RPL7	RPL7A	RPL8	RPL9	RPL10
777	FARMER_BREAST_CANCER_APOCRINE_VS_BASAL	574	1135	699	1317	931.25	FARMER_BREAST_CANCER_APOCRINE_VS_BASAL	http://www.broadinstitute.org/gsea/msigdb/cards/FARMER_BREAST_CANCER_APOCRINE_VS_BASAL	EGF	GHR	KLF5	LRBA	CLDND1	FAM5C	ZMYND8	LYN	PIP	CDKN2A	AK4	PAM	ADCY7	GALE	ALCAM	TP53TG1	GGT1	SOCS5	NT5C2	ELOVL5	CLCA2	CES1	LBR	ERLIN2	SLC16A1	VWA5A	DCXR	BLVRB	S100A4	TMEM62	NEDD4	ACACA	HMGCS2	NANS	PELI1	KYNU	KIAA1324	SIGLEC15	PRR15L	CROT	FOXA1
778	BILBAN_B_CLL_LPL_UP	970	914	1256	587	931.75	BILBAN_B_CLL_LPL_UP	http://www.broadinstitute.org/gsea/msigdb/cards/BILBAN_B_CLL_LPL_UP	TLR7	PIM1	SGCE	KLK2	WSB2	HEATR1	OAS1	AGPAT5	DFNA5	ARMCX2	NSF	FCER2	OAS2	IGHD	ANKRD57	BNIP3L	BCL10	CCR7	FBXW11	DIP2C	KIAA0040	CPT1A	RRBP1	FAM69A	PEG10	LPL	ABCA6	CYP51A1	FLNB	BCL7A	ST6GAL1	ZFP64	AZIN1	FRY	DMD	MFAP1	ATOX1	TRRAP	TBC1D1	SIT1	ELMO1
779	PUJANA_BREAST_CANCER_WITH_BRCA1_MUTATED_UP	1311	2027	288	103	932.25	PUJANA_BREAST_CANCER_WITH_BRCA1_MUTATED_UP	http://www.broadinstitute.org/gsea/msigdb/cards/PUJANA_BREAST_CANCER_WITH_BRCA1_MUTATED_UP	RPA1	KATNA1	HMGN4	SRSF10	SMC4	PNN	TCERG1	CDC7	NDC80	MCM6	MCM2	EXOSC8	NASP	CDC20	MTF2	DNA2	ILF3	DDX39A	EZH2	ASF1A	SRSF11	NCK1	CDK1	UBE2S	CDKN2C	RAD51AP1	RFC3	NCAPD2	MSH2	AURKB	HMMR	SNRPA	CENPA	TFDP1	RQCD1	MCM4	MYBL2	DEK	USP1	TOPBP1	MCM5
780	TORCHIA_TARGETS_OF_EWSR1_FLI1_FUSION_DN	682	810	1197	1044	933.25	TORCHIA_TARGETS_OF_EWSR1_FLI1_FUSION_DN	http://www.broadinstitute.org/gsea/msigdb/cards/TORCHIA_TARGETS_OF_EWSR1_FLI1_FUSION_DN	BEX1	EIF4E3	CDC14A	MAGI3	FYN	IGF2BP3	SOX4	TSPY26P	AQP11	LST1	PLAC1L	PTGR1	DNMT3A	PRKD3	FAM82A1	PHPT1	RGS18	CTDSPL	PAK1	IQGAP2	CCNYL1	MAOA	KHDRBS3	LTBP1	ATXN10	TNS3	NEDD4L	BCR	LRCH1	ZNF496	RUNX3	PDXP	SDC1	EGFL7	ZNF704	CLCN5	ZNF799	SCMH1	SATB1	RALB	PDIA5
781	SMID_BREAST_CANCER_LUMINAL_A_DN	2200	1278	171	86	933.75	SMID_BREAST_CANCER_LUMINAL_A_DN	http://www.broadinstitute.org/gsea/msigdb/cards/SMID_BREAST_CANCER_LUMINAL_A_DN	TOP2A	TTLL4	DKC1	VGLL1	KRT16	MYBL2	SLC7A5	CDCA8	CENPN	LRP8	CDC20	TPX2	NCAPH	CCNE1	CDCA3	ANP32E	CDC45	NDC80
782	WANG_RESPONSE_TO_GSK3_INHIBITOR_SB216763_UP	214	514	1266	1741	933.75	WANG_RESPONSE_TO_GSK3_INHIBITOR_SB216763_UP	http://www.broadinstitute.org/gsea/msigdb/cards/WANG_RESPONSE_TO_GSK3_INHIBITOR_SB216763_UP	CYBASC3	ALG13	SIDT2	TAS2R4	KIAA0825	GLRX	DAPP1	ATP7A	SGTB	SPTAN1	C17orf87	IL10RA	MEFV	LOC440104	ORMDL1	ATF7IP2	ZNF230	VIT	AGPAT9	PAN2	FAM21A	ZNF226	CCNI	C7orf70	RCAN3	LY86	TTC17	C10orf11	SLC46A3	LOC650293	HLA-DMA	ZNF280D	ANO8	ALDH2	CCNB1IP1	CCDC146	CD68	LOC221442	ARNT	MAP4K1	STAC3
783	XU_HGF_SIGNALING_NOT_VIA_AKT1_6HR	72	297	2293	1073	933.75	XU_HGF_SIGNALING_NOT_VIA_AKT1_6HR	http://www.broadinstitute.org/gsea/msigdb/cards/XU_HGF_SIGNALING_NOT_VIA_AKT1_6HR	ERCC1	MAMLD1	UPP1	SAT1	PXN	LSR	RPS20	PFKFB3	HPCAL1	DNMBP	PHLDA2	JUN	TNFRSF10B	CD44	EHD1	PLAUR	SMURF2	PLAU	ANGPTL4	HBEGF	LSS	NAV3	SMTN	PRSS22	IL6ST	ASAP2
784	YIH_RESPONSE_TO_ARSENITE_C4	918	717	507	1597	934.75	YIH_RESPONSE_TO_ARSENITE_C4	http://www.broadinstitute.org/gsea/msigdb/cards/YIH_RESPONSE_TO_ARSENITE_C4	MAP3K8	EIF4E	TAPBP	NPAT	KRT8	NR2F6	RAB3A	JUN	CRADD	CDC42	F11R	EGFR	ELK1	MYCN	IL8	GRB2	ETV6	NCK1
785	REACTOME_G_BETA_GAMMA_SIGNALLING_THROUGH_PLC_BETA	675	1071	513	1485	936	REACTOME_G_BETA_GAMMA_SIGNALLING_THROUGH_PLC_BETA	http://www.broadinstitute.org/gsea/msigdb/cards/REACTOME_G_BETA_GAMMA_SIGNALLING_THROUGH_PLC_BETA	GNB5	PLCB1	GNB1	GNB2	GNB3	GNG3	GNG4	GNG5	GNG7	GNG10	GNG11	GNGT1	GNGT2	GNG13	PLCB2	PLCB3	GNG2	GNG12	GNB4	GNG8
786	YOKOE_CANCER_TESTIS_ANTIGENS	1115	795	1366	468	936	YOKOE_CANCER_TESTIS_ANTIGENS	http://www.broadinstitute.org/gsea/msigdb/cards/YOKOE_CANCER_TESTIS_ANTIGENS	PHF16	PTGER4	TDRD9	LOC155060	C12orf24	MMP11	PDXDC1	WFS1	MAT2A	TRIP13	GREB1	MAGEA11	CACNA1S	MPP3	LRP8	STK31	ZNF200	LACTB2	IVD	OVGP1	FABP6	TUBB4A	TFDP1	CENPF	CXCR2	CAPN3	FBXL2	DPEP1	NPTX2	UBE4A	MOK	RRAD	LOC646652	MVK	GABBR1	SLC7A5	FLJ44342	NUP43
787	MARKEY_RB1_CHRONIC_LOF_DN	642	609	2062	432	936.25	MARKEY_RB1_CHRONIC_LOF_DN	http://www.broadinstitute.org/gsea/msigdb/cards/MARKEY_RB1_CHRONIC_LOF_DN	PRDX2	RASL11B	ACTG2	ACTA1	UCHL1	RPS6KA2	UBE2A	NINJ1	TIMP3	CADM1	PLAC8	CD53	IRF5	APOE	KDM5B	ENAH	GABRB1	C1QB	SLFN12L	PLIN2	SKAP2	MCCC1	CCRL1	ADAM8	ATP6V0B	NDRG4	PLA2G7	ARL5A	HIST1H2BC	CCR5	GLT25D1	FBXO9	GSTA4	RABAC1	RHOB	LGALS9	WDR92	EGFR	STAB1	MEST	PARM1
788	KEGG_BLADDER_CANCER	1173	470	912	1192	936.75	KEGG_BLADDER_CANCER	http://www.broadinstitute.org/gsea/msigdb/cards/KEGG_BLADDER_CANCER	HRAS	E2F1	RAF1	EGFR	CDKN2A	KRAS	EGF	CDKN1A	TYMP	VEGFA	ARAF	VEGFC	VEGFB	PGF	IL8	CCND1	ERBB2	MMP2	MMP1	MAP2K2	RPS6KA5	BRAF	MMP9	MAP2K1	CDK4	MDM2	RB1	FIGF	RASSF1	TP53	E2F3	FGFR3	E2F2	NRAS	MAPK3	DAPK3	DAPK2	DAPK1	THBS1	MYC	CDH1
789	ISHIDA_E2F_TARGETS	1474	2203	22	54	938.25	ISHIDA_E2F_TARGETS	http://www.broadinstitute.org/gsea/msigdb/cards/ISHIDA_E2F_TARGETS	CDCA7	RB1	TOP2A	CCNB1	TK1	RRM2	CDKN2C	HMGB3	CCNE1	STMN1	KPNA2	CDK2	SGOL1	PRIM1	NDC80	AURKB	ASF1B	RFC3	BUB1	CCNA2	EZH2	LBR	RPA1	ANLN	CDK1	NCAPH	CCNB2	SMC2	DUT	NUSAP1	SLBP	CDT1	E2F8	UBE2T	DCTPP1	DBF4	LIG1	CDC20	ANXA8L2	MCM7	PCNA
790	WONG_MITOCHONDRIA_GENE_MODULE	1021	1296	266	1172	938.75	WONG_MITOCHONDRIA_GENE_MODULE	http://www.broadinstitute.org/gsea/msigdb/cards/WONG_MITOCHONDRIA_GENE_MODULE	KARS	GSR	NDUFS5	TUFM	NDUFS4	DCTN6	CLPP	ATOX1	GSTO1	AUH	MTX2	FDXR	BOP1	DECR1	UQCR11	SFXN2	NDUFS6	ATP5G2	MRPS18A	ATP5G3	ATP5E	GRPEL2	MRPS18C	DBT	PDHB	ACADSB	CYB5A	COQ3	GIMAP5	MRPS28	ATP6V1C1	MRPS30	HAX1	AK2	MRPL11	TIMM23	MRPL45	DLD	ATP5H	HINT2	CYP27A1
791	GOLDRATH_ANTIGEN_RESPONSE	1699	1748	194	116	939.25	GOLDRATH_ANTIGEN_RESPONSE	http://www.broadinstitute.org/gsea/msigdb/cards/GOLDRATH_ANTIGEN_RESPONSE	NHP2L1	DBI	FIGNL1	ITSN1	RNASEH2B	CDCA3	NUDT4	ITGB1	FYN	TMEM14C	LITAF	CD244	HLA-DQA1	PGM2	TACC3	SLPI	KIF11	IGJ	RRM1	SLC39A4	MDFIC	CYFIP1	GAPDH	GADD45B	TPM4	F2RL3	MXD3	CLIC4	SDHD	WBP5	ECH1	PRIM1	MCM4	UBE2T	GZMK	RHOQ	SERPINB6	RAD21	EZH2	KLRK1	IRF8
792	ZHANG_ANTIVIRAL_RESPONSE_TO_RIBAVIRIN_DN	527	873	1168	1189	939.25	ZHANG_ANTIVIRAL_RESPONSE_TO_RIBAVIRIN_DN	http://www.broadinstitute.org/gsea/msigdb/cards/ZHANG_ANTIVIRAL_RESPONSE_TO_RIBAVIRIN_DN	ARL4A	CTSE	PPP1R3C	CXCR3	UBE2D3	TRAF2	TUBB2A	RRAS2	IRF5	IL2RG	TFDP1	SERPINE1	PLK2	SMAD1	CDC14A	ZFHX3	MAP4K5	RANGAP1	IFNB1	AADAC	TNFRSF9	AHR	GEM	NCF2	VEGFC	GATA3	ANXA5	TUBA4A	JUN	IL15	PPP3CC	ITPR3	FGF2	CENPC1	PTHLH	ADORA2A	YAF2	CAV2	DUSP10	RAPGEF3	RGS20
793	PUJANA_XPRSS_INT_NETWORK	1422	1759	363	222	941.5	PUJANA_XPRSS_INT_NETWORK	http://www.broadinstitute.org/gsea/msigdb/cards/PUJANA_XPRSS_INT_NETWORK	DCP2	CNTRL	SSBP2	PLK4	CDKN2C	GINS1	UBE2S	SEC31A	KIFC1	MCM2	TTF2	RIF1	ACYP1	AATF	KIF20B	SKP2	COPS3	TIMELESS	DNAJC9	DHFR	SPC25	MSH2	TAF11	METAP1	POLR2B	SRSF10	RHOH	ATP11B	MKI67	RPA1	PNN	ZNF131	CENPC1	ANP32E	H2AFV	CENPA	BUB3	SMC1A	TOP1	BRCA2	AURKB
794	REACTOME_GENERIC_TRANSCRIPTION_PATHWAY	753	531	1384	1104	943	REACTOME_GENERIC_TRANSCRIPTION_PATHWAY	http://www.broadinstitute.org/gsea/msigdb/cards/REACTOME_GENERIC_TRANSCRIPTION_PATHWAY	MED6	NR2E3	MED16	MAMLD1	NR1H3	ZNF263	TRIM28	ZNF197	ZNF256	ZNF443	CDK8	CDK9	CDKN2B	ZNF267	YAP1	NCOA2	ZNF211	ZNF234	ZNF266	ZNF274	ZNF273	ZNF460	MED8	ZIM3	ZNF354B	ZNF641	ZNF543	ZNF441	ZNF440	NR2C2AP	CREBBP	ZFP28	PARP1	ZFP90	ZNF597	ZNF480	ZNF418	ZNF417	ZNF548	ZNF560	ZNF563
795	REACTOME_IL_3_5_AND_GM_CSF_SIGNALING	791	252	1819	910	943	REACTOME_IL_3_5_AND_GM_CSF_SIGNALING	http://www.broadinstitute.org/gsea/msigdb/cards/REACTOME_IL_3_5_AND_GM_CSF_SIGNALING	CRK	CRKL	CSF2	CSF2RA	CSF2RB	FYN	GRB2	RAPGEF1	BLNK	HCK	HRAS	IL2	IL2RA	IL2RB	IL2RG	IL3	IL3RA	IL5	IL5RA	INPPL1	JAK1	JAK2	JAK3	LYN	PIK3CA	PIK3CB	PIK3CD	PIK3R1	PIK3R2	PRKACB	PTPN6	SHC1	SOS1	STAT5A	STAT5B	SYK	TEC	VAV1	YES1	YWHAZ	PIK3R3
796	REACTOME_SIGNALING_BY_RHO_GTPASES	1090	834	1204	645	943.25	REACTOME_SIGNALING_BY_RHO_GTPASES	http://www.broadinstitute.org/gsea/msigdb/cards/REACTOME_SIGNALING_BY_RHO_GTPASES	FAM13A	NET1	DLC1	VAV3	RALBP1	AKAP13	CHN1	CHN2	ARAP2	ARAP1	TAGAP	FGD4	ARHGAP36	RHOV	ECT2	A2M	FGD2	FGD1	ARHGAP26	RHOBTB2	ARHGEF9	ARHGEF12	ARHGEF18	SRGAP2	RHOQ	HMHA1	ARHGAP8	ARHGAP30	NGEF	TIAM2	GDI1	GDI2	ARHGEF16	ABR	ARHGAP35	RACGAP1	RHOD	ARHGAP40	RHOA	RHOB	RHOC
797	PID_TELOMERASE_PATHWAY	441	299	1243	1798	945.25	PID_TELOMERASE_PATHWAY	http://www.broadinstitute.org/gsea/msigdb/cards/PID_TELOMERASE_PATHWAY	RAD1	RPS6KB1	ESR1	IRF1	CDKN1B	EGFR	MAPK1	PIF1	SMG5	TERF2	ATM	YWHAE	NBN	IL2	FOS	TERT	UBE3A	ZNFX1	WRN	WT1	HDAC2	RBBP7	E2F1	RAD50	NFKB1	MYC	PTGES3	RBBP4	MAPK3	MRE11A	NR2F2	SIN3B	EGF	SP3	JUN	MXD1	HUS1	SMAD3	MAX	HSP90AA1	CCND1
798	CREIGHTON_AKT1_SIGNALING_VIA_MTOR_UP	1036	610	1534	604	946	CREIGHTON_AKT1_SIGNALING_VIA_MTOR_UP	http://www.broadinstitute.org/gsea/msigdb/cards/CREIGHTON_AKT1_SIGNALING_VIA_MTOR_UP	NEDD8	BRMS1	CDK16	SPINT1	DDR1	LASP1	CLSTN1	MVK	PRKCD	UBE2M	RNF126	NEU1	CORO1B	CYB561	KCTD5	SYNJ2BP	CDC34	TJP3	HNRNPAB	SLC37A1	PVRL2	ADIPOR1	BSG	BIK	AKT1	DUSP10	MMP15	POR	GPX4	ARHGEF16	CLDN3	TMED10	TOLLIP	PMPCA
799	BIOCARTA_IL22BP_PATHWAY	203	1363		1275	947	BIOCARTA_IL22BP_PATHWAY	http://www.broadinstitute.org/gsea/msigdb/cards/BIOCARTA_IL22BP_PATHWAY	IL22RA2	STAT3	STAT4	STAT1	STAT2	TYK2	IL22	JAK1	JAK3	JAK2	STAT5B	STAT5A	SOCS3	STAT6	IL10RA	IL22RA1
800	ZHANG_BREAST_CANCER_PROGENITORS_UP	933	1052	488	1318	947.75	ZHANG_BREAST_CANCER_PROGENITORS_UP	http://www.broadinstitute.org/gsea/msigdb/cards/ZHANG_BREAST_CANCER_PROGENITORS_UP	IMMP1L	RBBP8	GTPBP10	ANLN	HELLS	PAICS	PSAT1	SRSF3	CPSF6	MATR3	EFTUD2	CTCF	APPBP2	CALM2	GLRB	CA12	RIF1	UGDH	TMTC4	NVL	UBA2	BCAP29	PDZD8	BCL2	NDUFC2	CHEK1	SETX	ZNF367	AZIN1	CTNND2	CD24	ATR	ILF3	CDCA8	TCEANC	ASXL1	MYB	UBE2D2	VPS26B	C20orf112	PDS5B
801	JI_RESPONSE_TO_FSH_DN	763	714	686	1628	947.75	JI_RESPONSE_TO_FSH_DN	http://www.broadinstitute.org/gsea/msigdb/cards/JI_RESPONSE_TO_FSH_DN	VCAN	SPOCK1	GNS	SERBP1	COL1A1	ATP5A1	TOP1	DDX3X	ARF6	CYB5B	SERPINE1	MED6	EMP1	PRPF4B	HK2	OSMR	PLEC	RRM2	RB1	CCNF	ZMYND11	RANBP9	MAP2K1	C19orf50	JAK1	PRPS1	DUSP1	MAST1	TOP2A	RAF1	ITGA6	FGF5	PANK3	CDK8	PHTF2	PITPNB	RAB6A	EIF2S3	ASPH	TOP2B	SNAP23
802	PYEON_CANCER_HEAD_AND_NECK_VS_CERVICAL_UP	1366	1501	346	592	951.25	PYEON_CANCER_HEAD_AND_NECK_VS_CERVICAL_UP	http://www.broadinstitute.org/gsea/msigdb/cards/PYEON_CANCER_HEAD_AND_NECK_VS_CERVICAL_UP	PLSCR4	CENPI	SMC4	ZNF295	UBXN7	KNTC1	ETS2	ESR1	UHRF1	GART	DR1	ANKRD13C	U2SURP	GCH1	KIAA1715	TUG1	ENOSF1	ZRSR2	RIMKLB	HOXA9	RBL1	ARHGAP5	CREBZF	FANCL	MTF2	INTS7	ZNF678	CXADR	ODF2L	JPX	LOC254057	NUP210	SLC35A3	TMEM30B	ANKRD36	C11orf80	CDK1	CCDC150	DDX59	XIST	SS18L1
803	BILANGES_SERUM_AND_RAPAMYCIN_SENSITIVE_GENES	299	241	375	2890	951.25	BILANGES_SERUM_AND_RAPAMYCIN_SENSITIVE_GENES	http://www.broadinstitute.org/gsea/msigdb/cards/BILANGES_SERUM_AND_RAPAMYCIN_SENSITIVE_GENES	RPS19	RPS9	RPS8	TPT1	EIF3L	USE1	UBA52	RPL8	EIF3F	CECR6	EEF1A1	SPRY2	QARS	RPL26	EEF1B2	KCNK13	RPS16	RPL24	RPS14	RPL13	RPS7	FAU	EXD2	RPS24	EIF3M	RPS23	GLTSCR2	NBEA	SIN3B	RPL29	RPL30	RPL7A	RPL4	RPS4X	RPL14	EEF1G	PTMS	RPL21	RPL7	RPS10	EIF3H
804	FULCHER_INFLAMMATORY_RESPONSE_LECTIN_VS_LPS_DN	330	662	2213	605	952.5	FULCHER_INFLAMMATORY_RESPONSE_LECTIN_VS_LPS_DN	http://www.broadinstitute.org/gsea/msigdb/cards/FULCHER_INFLAMMATORY_RESPONSE_LECTIN_VS_LPS_DN	CD38	GNS	CELF1	CD163	RSAD2	MIR21	ARL4C	IFI27L2	CASP6	HRH1	OLFML2B	TNFAIP6	OASL	SPN	AP2A2	PDXDC1	HNRNPA2B1	GBP1	MS4A4A	WTAP	UNC93B1	ABCC5	SCARB1	DDX59	FGL2	FAM26F	RDX	CD4	CD36	LAIR1	LCP2	XRN1	C18orf45	GADD45B	NPIP	AMICA1	IFIT3	SLC16A6	IFIT2	FAM46A	KLF4
805	CREIGHTON_ENDOCRINE_THERAPY_RESISTANCE_1	870	1193	457	1291	952.75	CREIGHTON_ENDOCRINE_THERAPY_RESISTANCE_1	http://www.broadinstitute.org/gsea/msigdb/cards/CREIGHTON_ENDOCRINE_THERAPY_RESISTANCE_1	SULT2B1	AREGB	PRSS23	NDUFAF4	PTBP1	GPR126	PAICS	MCM7	HMGN4	TPD52L1	FUT8	KLHDC3	HOXC6	HDAC11	DAK	UBAP2	LPCAT1	GAS5	LAMP2	BATF	FSTL3	ZNF703	AFF3	UBE2E2	NPY1R	RPS12	MCM3	C1QTNF6	SCUBE2	GATA3	ELP2	ADAMTS19	SYTL4	ARPC5	ESD	SLC38A2	TMPRSS3	ABAT	ACSS3	WDR89	ARL4A
806	MARIADASON_RESPONSE_TO_BUTYRATE_SULINDAC_4	1057	356	614	1787	953.5	MARIADASON_RESPONSE_TO_BUTYRATE_SULINDAC_4	http://www.broadinstitute.org/gsea/msigdb/cards/MARIADASON_RESPONSE_TO_BUTYRATE_SULINDAC_4	UBTF	PHF10	MYB	SYK	CACNA2D4	GTF3C6	ZNF367	NUCKS1	GMNN	HMGB1	NRAS	SRSF8	FAM136A	APBB2	FAIM	IL23A	CACNA1D	TYMS	APTX	FES	FAM169A
807	HU_ANGIOGENESIS_DN	742	478	503	2095	954.5	HU_ANGIOGENESIS_DN	http://www.broadinstitute.org/gsea/msigdb/cards/HU_ANGIOGENESIS_DN	SOD1	H2AFZ	ITM2A	A2M	GPI	MDH1	PLXNA2	ATP6V1G1	RBMXL2	ATP5O	SET	GNAI1	HNRNPA2B1	VAPA	CKS2	LONP1	PFN2	MCM6	SMYD2	GSC2	PSMB1	ANXA7	GCDH	DARS	RPA3	GMPS	PDS5A	H2AFV	CDK2AP1	DHX15	HMGN4	POLR2K	NDUFB6	PTP4A2	ZNF217	HMGN1	GTF2A2
808	GAL_LEUKEMIC_STEM_CELL_DN	1429	1281	938	173	955.25	GAL_LEUKEMIC_STEM_CELL_DN	http://www.broadinstitute.org/gsea/msigdb/cards/GAL_LEUKEMIC_STEM_CELL_DN	MELK	FCGR1B	ITGAM	SCNN1A	FER1L4	VCAN	OR2F2	HAL	SLC11A1	CD226	FCGR2C	TPI1	AZU1	HOMER3	CARD9	IL2RB	ZNF518A	MS4A3	LILRA2	CD163	MAGEF1	DMXL2	GPR65	OSGIN2	FCN1	S100A8	SAMHD1	PTGER3	CDKN3	ESPL1	PPP3CC	PASK	DNAAF1	CEBPD	CX3CR1	LILRB4	IGFBP2	HRASLS2	SCNN1G	STX11	G0S2
809	NIKOLSKY_BREAST_CANCER_8Q12_Q22_AMPLICON	796	1788	299	941	956	NIKOLSKY_BREAST_CANCER_8Q12_Q22_AMPLICON	http://www.broadinstitute.org/gsea/msigdb/cards/NIKOLSKY_BREAST_CANCER_8Q12_Q22_AMPLICON	RIMS2	TPD52	LAPTM4B	STMN2	TRAM1	TERF1	ZNF704	YTHDF3	CHMP4C	KIAA1429	FBXO43	PABPC1	PRDM14	CCNE2	FAM164A	MMP16	CTHRC1	RALYL	MATN2	TMEM55A	C8orf84	CYP7A1	RDH10	SNX16	SNX31	FAM92A1	AZIN1	SULF1	IL7	PDP1	ZNF706	KLF10	POLR2K	JPH1	DCAF13	FABP4	KCNS2	UBXN2B	NIPAL2	POP1	IMPA1
810	FLECHNER_BIOPSY_KIDNEY_TRANSPLANT_OK_VS_DONOR_DN	759	570	1692	804	956.25	FLECHNER_BIOPSY_KIDNEY_TRANSPLANT_OK_VS_DONOR_DN	http://www.broadinstitute.org/gsea/msigdb/cards/FLECHNER_BIOPSY_KIDNEY_TRANSPLANT_OK_VS_DONOR_DN	CADM4	CYP2A13	MUC3A	RBMS1	PAXIP1	BAX	NF2	GPAA1	ATP5B	RHBDF1	TMEM11	BLMH	PCF11	USP22	BRD2	FOS	FPR2	XRCC6	KRT7	USP9X	C1QL1	AP1B1	GSS	MYC	EIF2AK2
811	LINDSTEDT_DENDRITIC_CELL_MATURATION_D	816	880		1173	956.333	LINDSTEDT_DENDRITIC_CELL_MATURATION_D	http://www.broadinstitute.org/gsea/msigdb/cards/LINDSTEDT_DENDRITIC_CELL_MATURATION_D	CCNH	F13A1	PPAP2B	DAB2	HLA-DMA	ANXA1	PTGER3	CDH2	ITGA5	ACTN1	RCBTB2	DOCK1	EGR2	NCF2	RAP1GAP	PTPRE	MAF	ATP6V1A	IGSF6	TPP1	RBMS2	DNMT1	DMPK	PRSS3	CIITA	NPR1	PECAM1	ITGAX	HLA-DRB4	CLEC10A	SYPL1	NAAA	ITGB2	NAGA	CLEC2B	FCGRT	SLC1A5	MAN2B1	TPM1	CD99	ARHGDIB
812	FONTAINE_FOLLICULAR_THYROID_ADENOMA_DN	1095	427	600	1707	957.25	FONTAINE_FOLLICULAR_THYROID_ADENOMA_DN	http://www.broadinstitute.org/gsea/msigdb/cards/FONTAINE_FOLLICULAR_THYROID_ADENOMA_DN	IGSF10	ABCA8	TMEM14B	MDH1	ODZ1	KLRD1	SCEL	MLLT1	BNIP3	SENP6	CLDN1	PCSK6	PLCG2	CTIF	RPS6KA5	CCL11	ZNF217	ECM1	S100A6	COX7B	FAM178A	KPNA2	CITED1	HCLS1	LILRB3	CD274	SPI1	BAP1	ATR	TTC7B	PICK1	VDAC1	CD38	CLDN7	WAS	MAP2	CD47	FAM107A	S100A12	CLGN	EPRS
813	DAZARD_RESPONSE_TO_UV_SCC_DN	837	802	989	1201	957.25	DAZARD_RESPONSE_TO_UV_SCC_DN	http://www.broadinstitute.org/gsea/msigdb/cards/DAZARD_RESPONSE_TO_UV_SCC_DN	DDX3Y	TIPARP	RBPJ	NEDD4L	CENPA	PAPD7	EXT1	PATZ1	N4BP1	TGFBR2	MARK3	RPP38	ID1	FZD2	GATA3	TGIF1	THBD	CYR61	TUSC2	MFAP1	HMGA2	SPOP	CDYL	ANKRD46	BAIAP2	ARL4C	PHC2	PMM2	TNFRSF1A	ZNF146	RRS1	CHD1	ADORA2B	E2F3	SIK1	FOXF2	KIFC1	KDM2A	ASAP2	BRD8	RAPGEF2
814	LU_IL4_SIGNALING	355	598	1435	1447	958.75	LU_IL4_SIGNALING	http://www.broadinstitute.org/gsea/msigdb/cards/LU_IL4_SIGNALING	QSOX1	ZBED2	ATPAF1	GNAS	MARCKSL1	CD69	VMP1	TLR7	SAMSN1	APPL2	CCDC165	AKAP2	MAP3K5	NFKBIZ	EBF1	RPS2	PPP2CA	RGS6	SLC15A2	VCL	SPINT2	MAL	PPP6C	CISH	KMO	ATXN1	SLA	STK4	SEL1L3	PEG10	ARPC5	FCER2	SOCS1	RASGRP3	KLF13	VEGFC	GSR	FGL2	SELL	CTSD	ARAP2
815	GAVIN_FOXP3_TARGETS_CLUSTER_P3	932	924	1325	662	960.75	GAVIN_FOXP3_TARGETS_CLUSTER_P3	http://www.broadinstitute.org/gsea/msigdb/cards/GAVIN_FOXP3_TARGETS_CLUSTER_P3	PKP4	CC2D2A	ACOXL	ACTR3B	SERINC3	BAIAP3	CXCR6	PGLYRP1	SDC4	DGKD	TSPAN3	ALDOC	SEMA4A	PRKCH	IGHM	ENTPD1	RABGAP1L	GPD2	CD200R1	GABARAPL1	CD74	BCO2	MBP	SAMSN1	EVI2A	PHLPP1	SP4	PATL2	PPM1L	RNF144A	CELA1	ABCA2	POU2F2	PRDX6	RHOBTB1	LGMN	ITSN1	PRDM1	DHX37	CYBB	FGL2
816	MAHADEVAN_RESPONSE_TO_MP470_UP	1117	1360		406	961	MAHADEVAN_RESPONSE_TO_MP470_UP	http://www.broadinstitute.org/gsea/msigdb/cards/MAHADEVAN_RESPONSE_TO_MP470_UP	CXCL3	RSAD2	IL8	OAS1	PSAT1	VEPH1	OAS2	CXCL5	XAF1	MX2	CXCL10	CCL5	IFI44L	CXCL11	VCAM1	SOD2	CXCL1	CXCL6	ASNS	LOC541472
817	SMIRNOV_RESPONSE_TO_IR_2HR_UP	67	409	1716	1654	961.5	SMIRNOV_RESPONSE_TO_IR_2HR_UP	http://www.broadinstitute.org/gsea/msigdb/cards/SMIRNOV_RESPONSE_TO_IR_2HR_UP	PLK2	GDF15	ATF3	PPM1D	MDM2	FOSL1	CDKN1A	SGK1	BBC3	SLC30A1	NUP160	RGS16	GADD45A	ID2	RRAD	AEN	TNFSF9	SENP6	SESN1	JUN	PMAIP1	PTGER4	CDC25A	H3F3B	PIM1	PHF14	ELK4	HLA-DPA1	IER3	PCIF1	RNF19B	LOC100506935	HCAR3	ZBTB10	KLF5	SMEK2	C1orf183	SOX9	C12orf5	RAB11FIP1	ZFP36L2
818	ABRAHAM_ALPC_VS_MULTIPLE_MYELOMA_DN	960	982	1025	880	961.75	ABRAHAM_ALPC_VS_MULTIPLE_MYELOMA_DN	http://www.broadinstitute.org/gsea/msigdb/cards/ABRAHAM_ALPC_VS_MULTIPLE_MYELOMA_DN	TGFB1	UCHL1	CDK4	CDK5	XRCC4	PTEN	PSEN2	MYC	RELA	CDC37	XRCC5	CD47	CCNB1	TXN	PSEN1	CDK9	TCF3	CASP3	IL6ST
819	LUI_THYROID_CANCER_PAX8_PPARG_UP	491	816	530	2014	962.75	LUI_THYROID_CANCER_PAX8_PPARG_UP	http://www.broadinstitute.org/gsea/msigdb/cards/LUI_THYROID_CANCER_PAX8_PPARG_UP	IDI1	CTBP2	SATB1	ZC3H14	CCND1	CLASP1	APLP2	TP53I11	MAP1A	TMF1	FBN1	ATP10B	KIAA0226	SRSF6	TPM2	DDR1	TNFRSF10B	SECISBP2L	2019-09-09	ARHGAP1	ATP13A3	TULP3	FSCN1	LASP1	EID1	SOX4	EVPL	SMARCC1	CHD4	SFPQ	SERPINA1	ADCY9	DUSP6	DYNC2LI1	EPOR	RAPGEF3	MFSD10	SLC20A2	GOLGA8A	GABBR2	RDH11
820	LEE_TARGETS_OF_PTCH1_AND_SUFU_UP	736	1414	950	752	963	LEE_TARGETS_OF_PTCH1_AND_SUFU_UP	http://www.broadinstitute.org/gsea/msigdb/cards/LEE_TARGETS_OF_PTCH1_AND_SUFU_UP	LRIG3	MCM2	MCM6	CTSS	EIF4EBP1	CSDA	LAP3	C10orf27	RND3	GPNMB	MYCN	SFRP1	FRMD4B	FZD2	SDPR	C20orf108	SSTR2	PTCH2	HK2	IER5	IRS1	RPL23	B2M	C1QB	C4B	RAD51AP1	MAGOHB	SUFU	TSHZ2	SOX18	PPAN	DDR2	HSD11B2	CDK6	AKNA	GLI2	PLEKHO2	ATOH1	C1QA	KIAA0556	GLI1
821	WANG_TUMOR_INVASIVENESS_DN	648	388	970	1846	963	WANG_TUMOR_INVASIVENESS_DN	http://www.broadinstitute.org/gsea/msigdb/cards/WANG_TUMOR_INVASIVENESS_DN	COL6A1	ABCD4	SCYL1	ATRN	PLAA	MYADM	SPP1	MAP3K1	SMG7	TMED5	GTF3C4	BTG1	CDC123	CTNND1	CSF2RB	ATF4	MFNG	TBC1D10A	UBE2H	ATPBD4	RNF4	UBE2C	PHTF2	RNF31	MDFIC	CLK1	ID2	NOMO1	PPP2R5C	DYNC1LI2	MRPL38	TCEA1	PPP1CB	DEGS1	GSK3B	PCNP	EIF3G	PTX3	PTGES3	HSD17B10	KARS
822	VANHARANTA_UTERINE_FIBROID_WITH_7Q_DELETION_UP	411	274	1091	2077	963.25	VANHARANTA_UTERINE_FIBROID_WITH_7Q_DELETION_UP	http://www.broadinstitute.org/gsea/msigdb/cards/VANHARANTA_UTERINE_FIBROID_WITH_7Q_DELETION_UP	CCHCR1	RBBP6	NPRL2	TNFAIP8	SMARCA4	RNF138	NXT1	FBXO21	EIF5B	UBR7	SRSF3	GON4L	TBPL1	TRMT61B	GOSR2	RUVBL2	IGFBP5	ZDHHC6	ZFP64	NAP1L3	HCFC1	TTC27	CNOT2	EIF1AX	RAD23B	PHGDH	BCS1L	TMEM93	YTHDF1	VEZT	DDX10	ANP32E	KERA	FARP1	U2AF1	PTPN2	HIC2	CSE1L	RBBP7	TSC22D2	TMPO
823	ELLWOOD_MYC_TARGETS_DN	856	700	1132	1175	965.75	ELLWOOD_MYC_TARGETS_DN	http://www.broadinstitute.org/gsea/msigdb/cards/ELLWOOD_MYC_TARGETS_DN	NR1D2	TMED4	FKBP2	LIMCH1	CHMP2A	TP53INP2	PTTG1IP	PEX2	CA2	MCOLN2	ERP44	DAZAP2	MOSC2	PDIA6	TMED3	HIST1H2BC	C11orf54	ORMDL3	TMEM97	UFC1	ALDH2	FMOD	C4orf34	GANAB	MCFD2	IDE	RNF149	ANAPC16	CDS2	EGF	PROM1	SATB1	NKX3-1	EZR	CLDN4	LAMTOR2	INPP5B	PHYH	TMPRSS2	DNAJC10
824	HOLLEMAN_PREDNISOLONE_RESISTANCE_ALL_UP	2130	530	753	452	966.25	HOLLEMAN_PREDNISOLONE_RESISTANCE_ALL_UP	http://www.broadinstitute.org/gsea/msigdb/cards/HOLLEMAN_PREDNISOLONE_RESISTANCE_ALL_UP	SUMO2	TAF5	SMARCB1	NTAN1	MAGOH	TIMM17A	HRK	AES	HNRNPUL1	OTUB1	PCBP1	ZNF318	HNRNPR	PHF2	MED28	U2AF2	KIAA0922	CRKL	POLDIP3
825	REACTOME_PEROXISOMAL_LIPID_METABOLISM	1615	1245	495	513	967	REACTOME_PEROXISOMAL_LIPID_METABOLISM	http://www.broadinstitute.org/gsea/msigdb/cards/REACTOME_PEROXISOMAL_LIPID_METABOLISM	ACOT8	SLC25A17	SLC27A2	CRAT	ABCD1	AMACR	HACL1	ACAA1	HSD17B4	IDH1	ACOX1	PHYH	CROT	FAR2	SCP2	ABCD1P5	ACOX2	ACOX3	FAR1	GNPAT	AGPS
826	BIOCARTA_WNT_PATHWAY	1199	150	1492	1029	967.5	BIOCARTA_WNT_PATHWAY	http://www.broadinstitute.org/gsea/msigdb/cards/BIOCARTA_WNT_PATHWAY	CSNK2A1	WNT1	CSNK1D	CSNK1A1	GSK3B	BTRC	WIF1	CTNNB1	FZD1	PPP2CA	CREBBP	LEF1	TLE1	CCND1	CTBP1	NLK	APC	MAP3K7	DVL1	PPARD	FRAT1	AXIN1	HDAC1	TAB1	SMAD4	MYC
827	GEORGES_CELL_CYCLE_MIR192_TARGETS	817	2084	434	537	968	GEORGES_CELL_CYCLE_MIR192_TARGETS	http://www.broadinstitute.org/gsea/msigdb/cards/GEORGES_CELL_CYCLE_MIR192_TARGETS	CDK14	CDC14A	MCM10	NCAPH	CTCF	PAFAH1B1	DEK	MKI67	DTL	TDP1	DLG5	USP1	2019-09-10	KIF14	TUBGCP3	NFIB	PIM1	KIF20B	CRK	NBN	EMP1	PLAU	BCL2	RAD1	POLQ	UVRAG	FGF2	RB1	NEK1	MTSS1	LMNB2	TOP1	NFYA	EXTL2	CUL5	DBF4B	MAD2L1	PAPD5	SMARCB1	CDC73	HOXA10
828	BRUINS_UVC_RESPONSE_EARLY_LATE	615	1008	482	1767	968	BRUINS_UVC_RESPONSE_EARLY_LATE	http://www.broadinstitute.org/gsea/msigdb/cards/BRUINS_UVC_RESPONSE_EARLY_LATE	HAS2	PTER	FUBP1	LRIG1	TMEM223	TREX1	CAMK2N2	CLN8	CXCR6	DHX33	DUSP14	SNORD55	SRRM2	PSMC6	ZBTB4	ACTR8	USP38	CHORDC1	SGCG	URM1	SHMT2	E2F6	C17orf49	RORA	C19orf57	STK10	CISH	MAPK1	INSIG2	MACROD1	PIK3CB	LRR1	RAB25	FRMD4A	LRP1	DENND1B	C5orf63	EXO1	SMAD6	ARL6IP6	NUP37
829	SIG_PIP3_SIGNALING_IN_B_LYMPHOCYTES	592	1274		1040	968.667	SIG_PIP3_SIGNALING_IN_B_LYMPHOCYTES	http://www.broadinstitute.org/gsea/msigdb/cards/SIG_PIP3_SIGNALING_IN_B_LYMPHOCYTES	CD19	PPP1R13B	VAV1	FLOT2	CYTH3	RPS6KA3	GAB1	AKT1	PTPRC	RPS6KA2	AKT3	FLOT1	ITPR2	NR0B2	FOXO3	BCR	RPS6KB1	PREX1	ITPR1	PDPK1	AKT2	LYN	PITX2	BTK	SAG	PLCG2	PIK3CA	PIK3R5	CDKN2A	NR4A3	RPS6KA1	PHF11	SYK	DAPP1	ITPR3	PTEN
830	BURTON_ADIPOGENESIS_5	936	783	774	1385	969.5	BURTON_ADIPOGENESIS_5	http://www.broadinstitute.org/gsea/msigdb/cards/BURTON_ADIPOGENESIS_5	LMAN2	BCL2L13	MRPS2	GRPEL1	G6PD	HIST1H2BC	C12orf62	POR	TOMM40	ABHD5	PEX11A	JAGN1	MDH2	PC	COQ9	CEBPA	SCD	PSMA1	GYS1	AGT	ESRRA	NDUFAB1	GNPAT	RREB1	SCP2	PDIA6	COX6A1	LPIN1	MRPL15	MTX2	FDX1	TMEM97	TMX2	IFNGR1	TIMM23	SIPA1	PIM3	BRP44	CYCS	NDUFA8	ADAM12
831	GAZDA_DIAMOND_BLACKFAN_ANEMIA_ERYTHROID_DN	667	830	1203	1183	970.75	GAZDA_DIAMOND_BLACKFAN_ANEMIA_ERYTHROID_DN	http://www.broadinstitute.org/gsea/msigdb/cards/GAZDA_DIAMOND_BLACKFAN_ANEMIA_ERYTHROID_DN	MED14	SPATA7	CHST5	MXD4	BRCA2	SLC11A1	RPL10L	TCF3	DAO	ISG15	OSGIN2	DALRD3	C20orf29	HIST1H2AE	FAM179B	POLR2F	RAB27A	PEA15	SEL1L3	ZNF43	CPT1A	TMEM120B	GLP1R	DSTNP2	SCYL3	TNFRSF25	ID2	ZNF492	CCDC28B	CTSK	RBM25	VGF	AP4S1	SENP2	HIST1H4E	AOAH	RBMS1	TDG	ENDOD1	GIMAP5	GRK4
832	KEGG_PATHOGENIC_ESCHERICHIA_COLI_INFECTION	1217	948	1356	367	972	KEGG_PATHOGENIC_ESCHERICHIA_COLI_INFECTION	http://www.broadinstitute.org/gsea/msigdb/cards/KEGG_PATHOGENIC_ESCHERICHIA_COLI_INFECTION	LOC100418883	TUBA1A	PRKCA	KRT18	WAS	CLDN1	TUBB4A	TUBB4B	TUBB3	RHOA	CTTN	ROCK1	TUBB2A	WASL	LOC646821	LY96	ABL1	TUBA1B	ARPC4	CD14	ARPC5	ITGB1	ARPC1B	ARPC3	ACTG1	ARPC2	NCL	TUBB7P	TUBA3D	NCK1	YWHAQ	TLR5	TUBB2B	TUBAL3	CTNNB1	TUBA3C	TUBB8	TUBA8	TUBA4A	NCK2	TUBA1C
833	REACTOME_G1_PHASE	1894	1393	442	161	972.5	REACTOME_G1_PHASE	http://www.broadinstitute.org/gsea/msigdb/cards/REACTOME_G1_PHASE	CDK4	CDK6	CDK7	CDKN1A	CDKN1B	CDKN2A	CDKN2B	CDKN2C	CDKN2D	CKS1B	E2F1	E2F2	E2F3	E2F4	E2F5	PPP2R3B	MNAT1	LOC441488	PPP2CA	PPP2CB	PPP2R1A	PPP2R1B	PPP2R2A	RB1	RBL1	RBL2	CCND1	RPS27A	SKP1	SKP2	TFDP1	RPS27AP11	LOC729964	UBA52	CUL1	CCND2	CCND3	CCNH
834	PID_DNA_PK_PATHWAY	1475	884	741	790	972.5	PID_DNA_PK_PATHWAY	http://www.broadinstitute.org/gsea/msigdb/cards/PID_DNA_PK_PATHWAY	PRKDC	XRCC6	APLF	CSNK2A1	XRCC5	POLL	APTX	CSNK2A2	XRCC4	DNTT	LIG4	DCLRE1C	NHEJ1	PNKP	CSNK2B	POLM
835	REACTOME_CHROMOSOME_MAINTENANCE	1381	1708	638	169	974	REACTOME_CHROMOSOME_MAINTENANCE	http://www.broadinstitute.org/gsea/msigdb/cards/REACTOME_CHROMOSOME_MAINTENANCE	STAG1	SYCP2	CENPA	POLD3	STAG3	STAG2	RUVBL2	DIDO1	OIP5	HIST4H4	HIST3H2BB	DKC1	DNA2	FEN1	SYNE2	SYNE1	ITGB3BP	POLA2	CENPI	HIST1H2BA	SUN2	POT1	TINF2	SMC1B	HIST1H2AE	HIST1H2AD	H2AFX	H2AFZ	HIST1H2BD	HIST1H2BB	HSPA2	LIG1	LMNA	LMNB1	CENPP	LOC440577	NPM1	SYCP3	PCNA	RSF1	MIS18A
836	GARGALOVIC_RESPONSE_TO_OXIDIZED_PHOSPHOLIPIDS_RED_DN	1539	1439	368	557	975.75	GARGALOVIC_RESPONSE_TO_OXIDIZED_PHOSPHOLIPIDS_RED_DN	http://www.broadinstitute.org/gsea/msigdb/cards/GARGALOVIC_RESPONSE_TO_OXIDIZED_PHOSPHOLIPIDS_RED_DN	SESN1	RHOBTB1	RAB11A	MLYCD	CEP68	SAMD13	GIMAP1	EPHA4	VGLL4	MAFB	FRY	TXNIP	FAM78A	GIT2	ZNF436	RALA	C3orf54	SUOX	EEF2K	HLX	KLHL3	ZKSCAN4	CLEC14A	NR5A2	SPTLC2
837	WATANABE_COLON_CANCER_MSI_VS_MSS_UP	2109	412	797	590	977	WATANABE_COLON_CANCER_MSI_VS_MSS_UP	http://www.broadinstitute.org/gsea/msigdb/cards/WATANABE_COLON_CANCER_MSI_VS_MSS_UP	MST1	PLA2G4A	PDE10A	GAD1	IQGAP3	CRIP1	STRN3	HNRNPL	NCF2	DUSP4	USF1	SOX8	CASP2	MUC5AC	RAB27B	TFAP2A	C11orf9	EIF5A	REG4	SRSF6	ZIC2	ETV5	TRIM7	IFI6	MT1E	MTA2	AGR2	MST1P9	RGS1
838	WU_HBX_TARGETS_1_DN	1282	663	1164	801	977.5	WU_HBX_TARGETS_1_DN	http://www.broadinstitute.org/gsea/msigdb/cards/WU_HBX_TARGETS_1_DN	MAP3K1	EIF2AK2	HSPA1L	MAP2K3	CDC42BPA	BCL2L1	TGFB2	KLF6	NCOA3	STK25	PDS5B	YWHAE	PRKCD	RYBP	TGFB1	CSNK1G2	IGHV5-78	PPP5C	MADCAM1	PRKCI	ANPEP	RAB5C	PTPN14
839	WANG_CLIM2_TARGETS_UP	1854	477	787	795	978.25	WANG_CLIM2_TARGETS_UP	http://www.broadinstitute.org/gsea/msigdb/cards/WANG_CLIM2_TARGETS_UP	CHTOP	DUSP6	SLC24A1	TP63	GALNT13	ARIH2	CD276	TTLL5	ZFYVE20	BCL11B	DBP	ATP6V0D2	IGFBP2	ARHGAP22	IGFBP5	MAGI1	ESD	MAVS	NFATC3	PPP6R3	SLC25A40	KIAA2013	GLUL	CD109	RTF1	ZNF607	UBXN10	PTPN12	C19orf55	CALR	FGFR1	C18orf1	GFM2	ETNK2	IQCK	SLC12A9	ASTN2	ZNF148	COL12A1	TAF1	FOXP1-IT1
840	KEGG_SYSTEMIC_LUPUS_ERYTHEMATOSUS	1019	661	1944	292	979	KEGG_SYSTEMIC_LUPUS_ERYTHEMATOSUS	http://www.broadinstitute.org/gsea/msigdb/cards/KEGG_SYSTEMIC_LUPUS_ERYTHEMATOSUS	CD80	CD86	HIST3H2BB	CD28	H2AFY	H3.X	HIST1H2AA	HIST1H2AD	HIST3H2A	HIST1H2AE	FCGR1A	HIST2H2AB	HIST2H3C	HIST2H2AA4	C9	CTSG	H3.Y	HIST1H4I	FCGR3B	FCGR2A	C8A	HIST3H3	C7	FCGR3A	C8G	FCGR2B	C8B	HLA-DRB4	HLA-DRB5	HLA-DRB3	C6	C5	ELANE	HIST4H4	C4B	C4A	HIST2H4B	HLA-DPA1	H2AFB3	HLA-DPB1	HLA-DQA1
841	HOEGERKORP_CD44_TARGETS_TEMPORAL_DN	391	774	966	1786	979.25	HOEGERKORP_CD44_TARGETS_TEMPORAL_DN	http://www.broadinstitute.org/gsea/msigdb/cards/HOEGERKORP_CD44_TARGETS_TEMPORAL_DN	HTR1A	GCG	PIK3R3	TERF1	EFNA3	MNAT1	NR4A3	FXN	USP6NL	PRKACA	AUH	CRYGC	NUCB2	SNCA	APOC3	MX2	CCNG2	SLC18A1	ELL	PAFAH2	PLK1	LYZ	MEF2A	KIAA0196	KIAA0141
842	WOTTON_RUNX_TARGETS_UP	931	1030			980.5	WOTTON_RUNX_TARGETS_UP	http://www.broadinstitute.org/gsea/msigdb/cards/WOTTON_RUNX_TARGETS_UP	ITGB5	TIMP4	MASP1	CCL7	SERTAD4	EMILIN1	CDK18	WWP2	C9orf91	NCAM1	RNF19B	SLC40A1	UGCG	ST3GAL5	RDH10	LY6E	CYP1B1	C10orf99	CCL2	ANGPTL4	C13orf15
843	KANG_FLUOROURACIL_RESISTANCE_UP	1798	448	893	786	981.25	KANG_FLUOROURACIL_RESISTANCE_UP	http://www.broadinstitute.org/gsea/msigdb/cards/KANG_FLUOROURACIL_RESISTANCE_UP	MDK	BTG3	NQO1	SRI	HOXB6	DDB2	GPNMB	IGFBP2	KLC1	CLU	TYMS	NR2F2	H3F3B	CRY1	OSBPL3	NOV	LOC92249	CDKN1A	SF3B3	ARID5B	DGUOK	LZTFL1
844	GARY_CD5_TARGETS_DN	761	789	816	1564	982.5	GARY_CD5_TARGETS_DN	http://www.broadinstitute.org/gsea/msigdb/cards/GARY_CD5_TARGETS_DN	MS4A1	TXNIP	NXF1	PDP2	KDSR	GALNT7	FCGR2B	TIA1	GEMIN4	MRPL35	GTPBP4	GTF2H2	TANK	DDX46	THADA	HSPA5	GBP1	EIF4E2	METAP2	MYBL1	AP4S1	SIGLEC10	MANF	KPNB1	MRPS11	DYNC1LI1	AMD1	UBE2L3	CHORDC1	CASP1	PAK1IP1	CNPY2	STIP1	MESDC2	CDC25A	GAR1	CNOT4	CCNE2	SENP6	DNAJA1	ASCC3
845	CHIANG_LIVER_CANCER_SUBCLASS_UNANNOTATED_DN	890	1143	281	1617	982.75	CHIANG_LIVER_CANCER_SUBCLASS_UNANNOTATED_DN	http://www.broadinstitute.org/gsea/msigdb/cards/CHIANG_LIVER_CANCER_SUBCLASS_UNANNOTATED_DN	TPD52L1	SNX2	PRKAB1	SF3B14	AQP11	MRPL39	MRPL44	HNRNPA0	CDK1	LYZ	FKBP11	GPR160	GMNN	PRPS1	S100A10	TM9SF2	STT3A	WDR61	PSMD10	MRPS23	CTNNAL1	FEN1	COPA	H2AFZ	MAPRE1	MED21	PRDX4	FUCA2	TAB2	CNN3	NONO	SNX7	CLNS1A	RAE1	SEC23B	MRPL13	CDK4	LINC00493	ARPC1A	FCER1G	PSMG1
846	TSENG_IRS1_TARGETS_UP	1419	971	752	789	982.75	TSENG_IRS1_TARGETS_UP	http://www.broadinstitute.org/gsea/msigdb/cards/TSENG_IRS1_TARGETS_UP	PPIH	NSUN2	TRIB3	SERPING1	ADORA2B	NR2F1	C9orf64	CH25H	SLC3A2	GRB2	NDE1	C9orf3	PAG1	LOC284023	SLC35C2	NUPR1	TNFAIP2	EFNB2	SF3A1	LAMA4	TMEM97	ACTR3	MAPK12	RCL1	RPL39L	SDC2	DDIT3	MEF2C	ACTN4	PRSS23	ZDHHC6	LDLR	HSP90AA1	ARX	SPP1	NARS	NOP56	SQLE	KCNU1	ACLY	C11orf48
847	QI_HYPOXIA_TARGETS_OF_HIF1A_AND_FOXA2	714	1594	889	738	983.75	QI_HYPOXIA_TARGETS_OF_HIF1A_AND_FOXA2	http://www.broadinstitute.org/gsea/msigdb/cards/QI_HYPOXIA_TARGETS_OF_HIF1A_AND_FOXA2	ITGA5	MARK2	FSCN1	DUSP10	SEPW1	PLOD2	LSM2	IP6K2	ATN1	FAT1	KDM3A	COL6A2	MYBBP1A	ABCF2	GPRC5A	AES	BCL2L1	CARM1	PRSS35	RNF126	CITED2	F2RL1	HK1	ACTN4	SRM	MPP2	MED15	PPM1G	LBH	SLC16A3	NGF	CNOT3	TRPC4AP	ZFP57	FN1	CTNND1	JUND
848	REACTOME_PROSTACYCLIN_SIGNALLING_THROUGH_PROSTACYCLIN_RECEPTOR	977	1170	667	1133	986.75	REACTOME_PROSTACYCLIN_SIGNALLING_THROUGH_PROSTACYCLIN_RECEPTOR	http://www.broadinstitute.org/gsea/msigdb/cards/REACTOME_PROSTACYCLIN_SIGNALLING_THROUGH_PROSTACYCLIN_RECEPTOR	GNB5	GNAS	GNB1	GNB2	GNB3	GNG3	GNG4	GNG5	GNG7	GNG10	GNG11	GNGT1	GNGT2	GNG13	GNG2	GNG12	PTGIR	GNB4	GNG8
849	KAMMINGA_EZH2_TARGETS	1654	2029	118	149	987.5	KAMMINGA_EZH2_TARGETS	http://www.broadinstitute.org/gsea/msigdb/cards/KAMMINGA_EZH2_TARGETS	HAT1	MKI67	XPO1	TACC3	AHCY	MCM3	EED	GMNN	MCM4	RRM1	TOP2A	PPP1CC	ECT2	NAP1L1	PRIM1	DBF4	MCM2	MAD2L1	DNTT	PRC1	RFC1	H2AFZ	IPO5	AURKB	RBL1	NEK2	TOPBP1	RPA3	POLE2	CDCA7	TFDP1	KPNA2	NUSAP1	PCNA	SMC2	CCNB2	SMC4	AURKA	SETDB1	CDCA5	CUL2
850	SENGUPTA_NASOPHARYNGEAL_CARCINOMA_UP	1583	1912	196	264	988.75	SENGUPTA_NASOPHARYNGEAL_CARCINOMA_UP	http://www.broadinstitute.org/gsea/msigdb/cards/SENGUPTA_NASOPHARYNGEAL_CARCINOMA_UP	TMEM38B	SOCS2	CCNE2	PMS1	FIGNL1	COL1A2	RBBP8	COL8A1	ESCO2	PBK	ZWINT	DNAJC9	SLC25A40	OSBPL1A	CHI3L1	RCN2	IPO5	SMC4	CDH11	NFE2L3	ASCC3	ANKRD22	GZMB	GAD1	IFNG	FLVCR1	COL5A2	SRSF3	VRK2	MANEA	TOP2A	ITGAV	CXCL11	THY1	RBMX	TM7SF3	GNLY	CD14	TWSG1	UNG	SULF1
851	NIKOLSKY_BREAST_CANCER_1Q21_AMPLICON	1650	338	821	1148	989.25	NIKOLSKY_BREAST_CANCER_1Q21_AMPLICON	http://www.broadinstitute.org/gsea/msigdb/cards/NIKOLSKY_BREAST_CANCER_1Q21_AMPLICON	MTX1	EFNA4	PMVK	FDPS	TRIM46	THEM5	PKLR	MUC1	HCN3	GBA	CKS1B	RORC	RUSC1-AS1	THBS3	OAZ3	THEM4	MRPL9	FLAD1	DCST1	CELF3	RUSC1	LINGO4	CLK2	PYGO2	DPM3	FAM189B	PBXIP1	TDRKH	ZBTB7B	DCST2	LENEP	SHC1	ADAM15	SLC50A1	KRTCAP2	EFNA3	EFNA1	SCAMP3
852	NING_CHRONIC_OBSTRUCTIVE_PULMONARY_DISEASE_DN	1109	611	1006	1235	990.25	NING_CHRONIC_OBSTRUCTIVE_PULMONARY_DISEASE_DN	http://www.broadinstitute.org/gsea/msigdb/cards/NING_CHRONIC_OBSTRUCTIVE_PULMONARY_DISEASE_DN	FCGRT	CCDC80	FAM165B	POLR2J4	ACER3	PPP2R5C	SLC40A1	C5AR1	SH3BP2	AHCYL1	USP9X	PDGFRA	ATP6V0E2	CPT1B	TMBIM6	PFDN5	IFI30	COX8A	XBP1	EHMT2	CST6	EIF1B	ZNF593	ATP5A1	NAPSA	CSTB	RAB6A	RAMP2	RNPEPL1	YWHAG	RPL12	C3	SNRPB	ST3GAL3	CFD	MANF	ZFP36L1	MAGI2	LGALS3	SCAND1	CD47
853	DOANE_BREAST_CANCER_CLASSES_UP	272	225	593	2875	991.25	DOANE_BREAST_CANCER_CLASSES_UP	http://www.broadinstitute.org/gsea/msigdb/cards/DOANE_BREAST_CANCER_CLASSES_UP	PEX11A	APOD	C1orf115	AGR2	SLC16A2	TFF3	FA2H	PDCD4	CYB5A	SERHL2	FAM174B	SULT1A1	CRISP3	TRIL	DCXR	LASP1	AZGP1	TNIK	GALNT6	RASL10A	ALDH3B2	KMO	REEP5	CYP4F8	PBLD	KCNMA1	RND1	GGT1	HMGCS2	SCUBE2	CLCA2	AR	C16orf45	XBP1	TOX3	PIP	MPHOSPH6	KIAA0485	HPX	RHOB	TBC1D9
854	RAY_TUMORIGENESIS_BY_ERBB2_CDC25A_UP	1273	1841	430	424	992	RAY_TUMORIGENESIS_BY_ERBB2_CDC25A_UP	http://www.broadinstitute.org/gsea/msigdb/cards/RAY_TUMORIGENESIS_BY_ERBB2_CDC25A_UP	NID2	ITIH5	RRAGD	MATN2	GMNN	ABCA3	GSTO1	SPDEF	ADAM19	DCAF12L1	RBP1	ST8SIA6	TNFRSF10B	MIA	VPREB3	CPT1B	TNFSF13	HS3ST3B1	EMB	ICA1L	EDEM1	NCOA3	SHCBP1	CENPK	EPB49	ABCA2	FAM162A	SYCN	ST6GALNAC2	WNT10A	A2M	MCM7	FDX1	ID1	CCNB2	CD36	ANGPT2	GLIPR1	CORO2B	SRSF4	TRIM45
855	ZAMORA_NOS2_TARGETS_DN	860	741	1190	1179	992.5	ZAMORA_NOS2_TARGETS_DN	http://www.broadinstitute.org/gsea/msigdb/cards/ZAMORA_NOS2_TARGETS_DN	ATP5D	PDIA3	YWHAQ	GMFG	ATP6	RABAC1	CASP3	CAPNS1	GNA11	EIF5A	CYP7A1	CD36	SLC6A13	PCYT1A	HSPB8	PKM2	STAT3	AKR1C1	MGAT1	EFS	ACTB	RIPK1	MYH9	VDAC1	IFNGR2	RRAS	MYL2	PMPCB	F12	FKBP3	SOX4	FDX1	EIF4G3	HSPB1	STARD10	G3BP2	MAN2A1	PPP1CA	CD81	CFH	FZD4
856	REACTOME_TRAF6_MEDIATED_INDUCTION_OF_NFKB_AND_MAP_KINASES_UPON_TLR7_8_OR_9_ACTIVATION	1037	923	1059	953	993	REACTOME_TRAF6_MEDIATED_INDUCTION_OF_NFKB_AND_MAP_KINASES_UPON_TLR7_8_OR_9_ACTIVATION	http://www.broadinstitute.org/gsea/msigdb/cards/REACTOME_TRAF6_MEDIATED_INDUCTION_OF_NFKB_AND_MAP_KINASES_UPON_TLR7_8_OR_9_ACTIVATION	NOD1	TAB1	CHUK	CREB1	ATF2	MAPK14	AGER	DUSP3	DUSP4	DUSP6	DUSP7	ELK1	TAB2	FOS	PELI3	TAB3	HMGB1	APP	IKBKB	IRAK1	IRAK2	JUN	TMEM189-UBE2V1	MEF2A	MEF2C	MAP3K1	MYD88	ATF1	NFKB2	NFKBIA	NFKBIB	IRAK4	TLR7	ECSIT	TLR8	TLR9	PPP2CA	PPP2CB	PPP2R1A	PPP2R1B	PPP2R5D
857	REACTOME_CELL_CYCLE	1431	1737	489	320	994.25	REACTOME_CELL_CYCLE	http://www.broadinstitute.org/gsea/msigdb/cards/REACTOME_CELL_CYCLE	KIF20A	ACTR1A	AKAP9	CDK2	CDK4	CDK6	PSMD14	CDK7	CDKN1A	CDKN1B	STAG1	CDKN2A	CDKN2B	CDKN2C	CDKN2D	TUBB4A	TUBB4B	SYCP2	ANAPC10	NDC80	TUBGCP3	DCTN2	CENPA	CENPC1	CETN2	POLD3	NUDC	PLK4	STAG3	STAG2	SDCCAG8	TUBGCP2	RUVBL2	DBF4	KIF2C	CNTRL	UBE2C	DIDO1	CHEK1	FGFR1OP	ZWINT
858	THEILGAARD_NEUTROPHIL_AT_SKIN_WOUND_UP	215	471	1710	1581	994.25	THEILGAARD_NEUTROPHIL_AT_SKIN_WOUND_UP	http://www.broadinstitute.org/gsea/msigdb/cards/THEILGAARD_NEUTROPHIL_AT_SKIN_WOUND_UP	EIF5	KLRG1	IER3	VEGFA	PPP2R2A	IL1R1	KAT5	SRP54	MYL4	CASP9	IL8	VDR	MAP2K3	GPR65	NCOR2	TRAF3	PLEK	CCL3	HIVEP1	EIF4A1	TANK	CXCL3	PLAU	LAMB3	HNRNPC	TPP1	LCP2	TRIB1	DLGAP1	BCL2A1	NFKB1	HMGA1	OXSR1	MTHFD2	CHD1	ATP1A1	AZIN1	PHF1	HCAR3	NFE2L2	PTPRE
859	ENGELMANN_CANCER_PROGENITORS_UP	1225	581	1111	1061	994.5	ENGELMANN_CANCER_PROGENITORS_UP	http://www.broadinstitute.org/gsea/msigdb/cards/ENGELMANN_CANCER_PROGENITORS_UP	CDC14B	SFXN1	MYO5A	SLC7A5	SLC2A6	B4GALNT1	CCRN4L	CYP1A1	BZW2	CTSZ	MORF4	GALNT6	SGCG	C9orf150	BYSL	IRX3	FAT1	RRS1	WIPF1	NFE2L2	ARID4B	DLX2	ELOVL5	SULT1A1	GEM	MAP3K8	LMCD1	PDCD4	BAMBI	PDPK1	MAST4	FHL2	RASD1	FTO	BASP1	THBD	BCL2	IGFBP3	LACTB	TFPI	ABCG2
860	KEGG_PROGESTERONE_MEDIATED_OOCYTE_MATURATION	1310	967	900	803	995	KEGG_PROGESTERONE_MEDIATED_OOCYTE_MATURATION	http://www.broadinstitute.org/gsea/msigdb/cards/KEGG_PROGESTERONE_MEDIATED_OOCYTE_MATURATION	CDC16	ADCY8	ADCY9	ADCY6	RAF1	ADCY7	ADCY5	SPDYA	IGF1	RPS6KA6	CDK1	ANAPC10	IGF1R	ANAPC1	INS	ANAPC11	SPDYC	MAPK9	MAPK10	MAPK11	BRAF	MAPK13	MAP2K1	ADCY4	AKT1	AKT2	RPS6KA2	RPS6KA3	AKT3	CPEB1	MAPK3	ANAPC7	ANAPC5	ANAPC2	ANAPC4	MAD2L1	RPS6KA1	MAPK1	PIK3R5	PDE3B	MAPK8
861	MCLACHLAN_DENTAL_CARIES_UP	370	426	2665	524	996.25	MCLACHLAN_DENTAL_CARIES_UP	http://www.broadinstitute.org/gsea/msigdb/cards/MCLACHLAN_DENTAL_CARIES_UP	IL10RA	BLNK	ANGPTL2	IL1RN	SRGN	SFRP4	IGKV4-1	EVI2B	CD79A	PI3	IGHM	HLA-DQB1	NAMPT	IFI30	ICAM1	LRRC15	FAM46C	SLC46A3	IBSP	CD44	BCL2A1	VAMP8	CHST15	DDX3Y	CTSH	APOE	STAB1	UCP2	IL1B	MS4A6A	NCF4	CYP1A1	FCN1	BIRC3	CHI3L2	ARPC1B	C1QL1	PLAU	IL13RA1	ADM	MT1X
862	ZHAN_MULTIPLE_MYELOMA_CD1_AND_CD2_DN	212	502	1509	1766	997.25	ZHAN_MULTIPLE_MYELOMA_CD1_AND_CD2_DN	http://www.broadinstitute.org/gsea/msigdb/cards/ZHAN_MULTIPLE_MYELOMA_CD1_AND_CD2_DN	C11orf96	CDK6	CSF2RB	RASGRP1	RNF130	TCF4	TAP2	C19orf12	ANP32A	CSK	HOXB7	IL6R	MRPS24	MYC	EID1	BMPR1A	ITM2C	TMED3	ABHD2	P2RX5	FAM162A	UQCRB	NCF4	SERPINI1	HIST1H2AC	UBE2B	CAMSAP2	CLTB	CCNE1	PKIG	ADAM10	GLCE	RPH3A	DMRT2	C9orf41	PPARGC1B	C9orf30	TLE3	APPL1	ELOVL4	IFNGR1
863	VANTVEER_BREAST_CANCER_ESR1_DN	1305	1317	722	646	997.5	VANTVEER_BREAST_CANCER_ESR1_DN	http://www.broadinstitute.org/gsea/msigdb/cards/VANTVEER_BREAST_CANCER_ESR1_DN	IDO1	MCM6	GPR180	PDXK	TRPV6	CYBA	SLC43A3	EML4	PPPDE1	CXorf61	EGFL6	CENPA	DEFB1	MAPRE2	FOXC1	AMD1	MELK	RBMS1	MCM5	PHGDH	PRIM2	ENO1	PSAT1	APOBEC3B	TBC1D1	CYBB	ANLN	ADAMTS7	NMB	CEBPG	KRT6B	CSTB	LAD1	MEMO1	UGP2	SNN	SIRPA	SRGN	GPRC5B	PHACTR2	C11orf75
864	EPPERT_PROGENITOR	853	995	885	1258	997.75	EPPERT_PROGENITOR	http://www.broadinstitute.org/gsea/msigdb/cards/EPPERT_PROGENITOR	MIPEP	CALU	ODC1	SCD	AHCYL1	PAICS	EIF5B	LDHB	EIF2S1	FBXO7	PSMD1	TXNRD1	RRM1	SORD	SMC1A	TPR	MTHFD2	NET1	IDH3A	KIAA0101	CTPS	CCNB2	UMPS	SSX2IP	BMS1	FECH	MTMR2	PEX5	HS2ST1	BAMBI	IDE	KIFAP3	ARMC8	STAM	PRKAR2B	ZWINT	TRIP13	RFC3	NDC80	WASF1	DNAJC6
865	DACOSTA_UV_RESPONSE_VIA_ERCC3_UP	1785	983	952	274	998.5	DACOSTA_UV_RESPONSE_VIA_ERCC3_UP	http://www.broadinstitute.org/gsea/msigdb/cards/DACOSTA_UV_RESPONSE_VIA_ERCC3_UP	CLTB	ASNA1	MCM4	EPHX1	PAFAH1B3	GABARAPL1	CEBPD	ZFPL1	DAXX	ACAA1	TCIRG1	SLC6A8	CA5BP1	MRPL28	CBX4	NFKBIE	PSMC3	HLA-F	BTBD2	CREG1	HNRNPU	ASL	ARRB2	IFI30	PCDH9	PPP1CA	TUBB3	BTG2	C1orf123	ALDH1B1	DNASE2	HHEX	CYB5R1	TRIM25	EIF4EBP1	SHOX2	GAS1	TFAM	SLC25A4	NAT1	SMARCD3
866	BROWNE_HCMV_INFECTION_12HR_UP	782	938	1057	1217	998.5	BROWNE_HCMV_INFECTION_12HR_UP	http://www.broadinstitute.org/gsea/msigdb/cards/BROWNE_HCMV_INFECTION_12HR_UP	GNA12	TGFBRAP1	ZRSR1	LOC100129973	MEF2D	CGRRF1	TESK2	REL	TRAF6	RNF19B	MPHOSPH8	SF1	OAS2	FEN1	ARRB2	NEFM	POLR2C	ZBTB5	DFFB	CDC40	PLAGL2	STX11	TAP1	CFDP1	RNF40	TERF1	IL17RA	BTRC	CCK	GPD2	ING2	B4GALT5	TLE3	NEFH	BTN2A1	MMP14	WDR82	FBXL14	RRAGD	LIN37	TNFRSF17
867	PID_P53_DOWNSTREAM_PATHWAY	505	827	1084	1580	999	PID_P53_DOWNSTREAM_PATHWAY	http://www.broadinstitute.org/gsea/msigdb/cards/PID_P53_DOWNSTREAM_PATHWAY	DDIT4	FDXR	TNFRSF10A	CCNK	DROSHA	JMY	SERPINB5	E2F3	IGFBP3	GPX1	ATF3	MAP4K4	BNIP3L	ZNF385A	TSC2	BCL2L14	FOXA1	BCL2	TP63	RNF144B	TP53	CASP1	MMP2	C12orf5	TP73	TNFRSF10D	PERP	SP1	BBC3	PRKAB1	TYRP1	CEBPZ	NFYB	E2F2	PYCARD	MLH1	PCNA	SMARCA4	BAK1	JUN	CARM1
868	BOYLAN_MULTIPLE_MYELOMA_C_DN	269	600	1875	1253	999.25	BOYLAN_MULTIPLE_MYELOMA_C_DN	http://www.broadinstitute.org/gsea/msigdb/cards/BOYLAN_MULTIPLE_MYELOMA_C_DN	CERS6	APOE	BCL11B	SOAT1	PDE4D	TMEM191B	KIF13A	RAB30	IFT43	RAB20	JUN	NFIC	ENAH	TSC22D1	SPP1	LINGO2	KLF7	ZSWIM6	AK7	NRIP1	C3orf33	B4GALT6	EGLN3	ZBTB10	SLC30A1	G6PC3	SAT1	ABCB1	ITFG3	XIST	MYOF	AIG1	FZD6	SERPINB1	KLF6	PLOD2	RNF43	BPIFA2	DOCK5	SFMBT2	BICD1
869	REACTOME_TRANSCRIPTION_COUPLED_NER_TC_NER	794	1456	1162	588	1000	REACTOME_TRANSCRIPTION_COUPLED_NER_TC_NER	http://www.broadinstitute.org/gsea/msigdb/cards/REACTOME_TRANSCRIPTION_COUPLED_NER_TC_NER	CDK7	POLD3	ERCC8	ERCC1	ERCC2	ERCC3	ERCC4	ERCC5	ERCC6	GTF2H1	GTF2H2	GTF2H3	GTF2H4	LIG1	MNAT1	PCNA	POLD1	POLD2	POLE	POLE2	POLR2A	POLR2B	POLR2C	POLR2D	POLR2E	POLR2F	POLR2G	POLR2H	POLR2I	POLR2J	POLR2K	POLR2L	XAB2	POLD4	RFC2	RFC3	RFC4	RFC5	RPA1	RPA2	RPA3
870	FISCHER_G1_S_CELL_CYCLE	1020	2701	169	113	1000.75	FISCHER_G1_S_CELL_CYCLE	http://www.broadinstitute.org/gsea/msigdb/cards/FISCHER_G1_S_CELL_CYCLE	POLD3	MCM5	RFC4	SLBP	CCNE2	UNG	CDC6	E2F1	PCNA	CDC25A	DTL	EXO1	MCM2	MCM6	MSH6	PRIM1	BARD1	CHAF1A	CHAF1B	CLSPN	RBBP8	CCNE1	TRIM45	HSPB8	ATAD2	MCM3	BRCA1	TCF19	MCM10	MSH2	BLM	GINS2	RAD51	FEN1	PASK	E2F2	CASP2	CASP8AP2	HELLS	HIST1H4B	IVNS1ABP
871	REACTOME_GLOBAL_GENOMIC_NER_GG_NER	1131	1500	599	776	1001.5	REACTOME_GLOBAL_GENOMIC_NER_GG_NER	http://www.broadinstitute.org/gsea/msigdb/cards/REACTOME_GLOBAL_GENOMIC_NER_GG_NER	CDK7	POLD3	DDB1	DDB2	ERCC1	ERCC2	ERCC3	ERCC4	ERCC5	GTF2H1	GTF2H2	GTF2H3	GTF2H4	LIG1	MNAT1	PCNA	POLD1	POLD2	POLE	POLE2	POLD4	RAD23B	RFC2	RFC3	RFC4	RFC5	RPA1	RPA2	RPA3	LOC652672	LOC652857	GTF2H2B	XPA	XPC	CCNH
872	PID_CMYB_PATHWAY	1804	764	781	659	1002	PID_CMYB_PATHWAY	http://www.broadinstitute.org/gsea/msigdb/cards/PID_CMYB_PATHWAY	MAD1L1	CEBPB	MAF	CDK6	GSTM1	CSF1R	TFEC	MAT2A	CCNB1	COL1A2	CREBBP	ADA	HSPA8	ZFHX3	EP300	UBE2I	CASP6	TAB1	COPA	PTGS2	SMARCA2	CCND1	ANPEP	CD34	SP1	KIT	PIAS3	ADORA2B	SIN3A	ETS1	KITLG	MYC	PAX5	TAB2	MPO	H2AFZ	SPI1	NLK	PRTN3	BCL2	CEBPA
873	CHEOK_RESPONSE_TO_HD_MTX_DN	1006	332	1118	1556	1003	CHEOK_RESPONSE_TO_HD_MTX_DN	http://www.broadinstitute.org/gsea/msigdb/cards/CHEOK_RESPONSE_TO_HD_MTX_DN	NUP98	CRYZ	FAM175B	H3F3B	NRXN2	ARF4	ARF6	HIC2	TOB2	MAPK1IP1L	SEC22B	DYRK1A	AP1S2	RALBP1	SOCS2	ALDH5A1	STRAP	CNOT8	PARG	CEP170	KATNB1	BNIP3L	ZBTB1	TGIF1
874	PID_BETA_CATENIN_DEG_PATHWAY	730	358	1945	979	1003	PID_BETA_CATENIN_DEG_PATHWAY	http://www.broadinstitute.org/gsea/msigdb/cards/PID_BETA_CATENIN_DEG_PATHWAY	LRP6	WNT3A	AXIN2	SKP1	AXIN1	GSK3B	SSPO	DVL2	CSNK1D	DVL1	CUL1	APC	CTNNB1	GSK3A	CSNK1E	CSNK1A1	FZD5	DVL3
875	SAKAI_TUMOR_INFILTRATING_MONOCYTES_DN	721	969	1125	1199	1003.5	SAKAI_TUMOR_INFILTRATING_MONOCYTES_DN	http://www.broadinstitute.org/gsea/msigdb/cards/SAKAI_TUMOR_INFILTRATING_MONOCYTES_DN	IFI6	PPP2R2C	KAT2A	UBE2E3	PRKAR1A	CD86	STX5	CCNC	WRN	PTGES3	RAD51C	PPP6C	MACF1	CCT8	PRDX1	PPIC	TBP	HSPA5	PSMB5	TXN	KDR	FKBP3	CLEC4M	SUB1	CD1D	CPSF6	MGST2	TBPL1	A2MP1	RAN	NUP107	MED7	ARIH1	TAF9	DCT	CDKN3	PCNA	HNRNPA2B1	HIST1H1T	TOP2A	CDC42
876	PID_FOXO_PATHWAY	553	222	1041	2203	1004.75	PID_FOXO_PATHWAY	http://www.broadinstitute.org/gsea/msigdb/cards/PID_FOXO_PATHWAY	CSNK1G1	SGK1	CAT	FBXO32	RALA	CSNK1E	IKBKB	PLK1	SIRT1	FOXO1	BCL2L11	RAN	EP300	CREBBP	CSNK1G2	FOXO4	MAPK8	USP7	CSNK1A1	CTNNB1	CSNK1D	YWHAE	RALB	CHUK	MST1	G6PC	CSNK1G3	CCNB1	FASLG	GADD45A	YWHAB	YWHAH	XPO1	MAPK9	MAPK10	SOD2	SKP2	BCL6	KAT2B	YWHAQ	CDKN1B
877	REACTOME_GRB2_SOS_PROVIDES_LINKAGE_TO_MAPK_SIGNALING_FOR_INTERGRINS_				1006	1006	REACTOME_GRB2_SOS_PROVIDES_LINKAGE_TO_MAPK_SIGNALING_FOR_INTERGRINS_	http://www.broadinstitute.org/gsea/msigdb/cards/REACTOME_GRB2_SOS_PROVIDES_LINKAGE_TO_MAPK_SIGNALING_FOR_INTERGRINS_	FGA	FGB	FGG	FN1	GRB2	ITGA2B	ITGB3	APBB1IP	PTK2	RAP1A	RAP1B	SOS1	SRC	TLN1	VWF
878	JAATINEN_HEMATOPOIETIC_STEM_CELL_UP	631	1140	796	1461	1007	JAATINEN_HEMATOPOIETIC_STEM_CELL_UP	http://www.broadinstitute.org/gsea/msigdb/cards/JAATINEN_HEMATOPOIETIC_STEM_CELL_UP	DNMT3B	IGFBP7	GPR125	PON2	PDZD2	SCN3A	TNFRSF21	SSBP2	H2AFY	HSPD1	FRMD6	COL5A1	PSMG1	C11orf54	SCRN1	ALG10B	ZNF117	LAPTM4B	PLAGL1	ADAM28	ABCC1	ANGPT1	JUP	TRIM73	CBX2	ZNF711	HLF	PTPLA	KIAA0368	SMAD1	PRDM16	PXDN	PHACTR1	ISYNA1	FAM175A	CALN1	RAVER2	PLCB4	FRMD4B	HHEX	SLC39A10
879	PID_CXCR3_PATHWAY	848	206	1878	1098	1007.5	PID_CXCR3_PATHWAY	http://www.broadinstitute.org/gsea/msigdb/cards/PID_CXCR3_PATHWAY	MAP2K1	PIK3CD	GNAI2	MAP2K6	ARRB1	GNAZ	GNAO1	PIK3CB	MAPK11	PF4	PIK3R2	RICTOR	CXCR3	AKT1	DNM1	MAPK14	MLST8	MAP2K2	ITGB2	CXCL9	KRAS	MAPK3	RAF1	MTOR	CXCL10	ITGAL	CXCL13	MAPKAP1	GNB1	PIK3CA	SRC	MAPK1	MAP2K3	PIK3R3	HRAS	PIK3R1	GNAI1	GNG2	CXCL11	CCL11	GNAI3
880	PAPASPYRIDONOS_UNSTABLE_ATEROSCLEROTIC_PLAQUE_UP	352	449	2188	1041	1007.5	PAPASPYRIDONOS_UNSTABLE_ATEROSCLEROTIC_PLAQUE_UP	http://www.broadinstitute.org/gsea/msigdb/cards/PAPASPYRIDONOS_UNSTABLE_ATEROSCLEROTIC_PLAQUE_UP	C13orf15	RARRES1	GM2A	SLC17A5	RNASET2	TDP2	IFIT3	HLA-G	CD163	GRN	SGK1	FUCA1	CD84	MPEG1	PAPSS2	IFI30	CSF2RB	SEL1L3	MS4A4A	F11R	MLEC	RPN2	NPL	DAB2	CTSB	CTSS	GALE	CREG1	GLUL	SLC39A8	ACP5	IDH1	SAMSN1	PLA2G7	LAMP1	RBMS1	RSAD2	TRAM1	ATP2B1	RAPGEF1	PLEKHB2
881	PID_CDC42_REG_PATHWAY	2141	905	311	674	1007.75	PID_CDC42_REG_PATHWAY	http://www.broadinstitute.org/gsea/msigdb/cards/PID_CDC42_REG_PATHWAY	DOCK10	MCF2L	FARP2	ARHGEF7	DOCK11	DOCK9	DNMBP	ARHGEF9	ARHGEF6	GIT1	VAV2	RACGAP1	FGD1	PLCG1	ARHGDIA	ARHGAP1	BCAR3	NME1	APC	NGEF	ITSN2	MCF2	ITSN1	VAV3	RALBP1	DOCK6	ARHGAP17	ARHGEF25	CDC42	SPATA13
882	NIKOLSKY_BREAST_CANCER_5P15_AMPLICON	1465	799	1309	458	1007.75	NIKOLSKY_BREAST_CANCER_5P15_AMPLICON	http://www.broadinstitute.org/gsea/msigdb/cards/NIKOLSKY_BREAST_CANCER_5P15_AMPLICON	SLC6A19	TERT	PLEKHG4B	CEP72	AHRR	ZDHHC11	SLC9A3	BRD9	LRRC14B	SLC6A3	SDHA	TPPP	CCDC127	EXOC3	MRPL36	SLC6A18	TRIP13	C5orf38	IRX2	NDUFS6	CLPTM1L	SLC12A7	IRX4	LPCAT1	PDCD6	NKD2
883	GARGALOVIC_RESPONSE_TO_OXIDIZED_PHOSPHOLIPIDS_GREEN_DN	1807	1580	304	342	1008.25	GARGALOVIC_RESPONSE_TO_OXIDIZED_PHOSPHOLIPIDS_GREEN_DN	http://www.broadinstitute.org/gsea/msigdb/cards/GARGALOVIC_RESPONSE_TO_OXIDIZED_PHOSPHOLIPIDS_GREEN_DN	ASTE1	CLUAP1	DYRK2	EHMT2	B4GALT5	PRDM15	C14orf82	RNF145	PRICKLE1	SERPINB9	RPP25	PATZ1	NAV1	NUMA1	DUS2L	KIAA1377	NSD1	ANKRD11	H1F0	NFYA	ART4	PSRC1	THUMPD3	MXD3	TMEM177
884	GARCIA_TARGETS_OF_FLI1_AND_DAX1_UP	520	845	1443	1229	1009.25	GARCIA_TARGETS_OF_FLI1_AND_DAX1_UP	http://www.broadinstitute.org/gsea/msigdb/cards/GARCIA_TARGETS_OF_FLI1_AND_DAX1_UP	LMBR1L	SYNGR1	C20orf194	PBXIP1	NCKAP5	PLIN3	DPY19L2	RASA4	C5orf15	IFT140	SNX14	MYO6	STIM1	HMGCL	ITFG3	RFNG	MAGED4B	KCNMB4	KDM5B	CIRBP	CUL7	NBAS	MAP3K1	FNDC4	PGAP1	HLA-E	SLC26A11	INPPL1	C4orf34	COL25A1	ARID5B	LRP10	NEIL1	SEMA6A	ZNF564	ZFP90	SVIL	NKX3-2	DFNB59	PTGES3	SGSM2
885	VANTVEER_BREAST_CANCER_ESR1_UP	164	242	765	2871	1010.5	VANTVEER_BREAST_CANCER_ESR1_UP	http://www.broadinstitute.org/gsea/msigdb/cards/VANTVEER_BREAST_CANCER_ESR1_UP	KRT18	PPP1R26	LRIG1	CHD6	SCCPDH	CCNG2	TMC4	DNAJC12	HHAT	STARD10	GLI3	XBP1	FAN1	NPDC1	MEIS3P1	PTP4A2	CCDC106	UGCG	ACADSB	C17orf28	COX6C	BRD8	FAAH	PCSK6	QDPR	ELOVL5	CA12	RBM47	MAGED2	CXXC5	EML2	HNRNPA1	RARA	BTF3	SKP1	AQR	FOXA1	KDM4B	CERS6	PHYHD1	MYO5C
886	MULLIGHAN_MLL_SIGNATURE_2_DN	601	402	1653	1389	1011.25	MULLIGHAN_MLL_SIGNATURE_2_DN	http://www.broadinstitute.org/gsea/msigdb/cards/MULLIGHAN_MLL_SIGNATURE_2_DN	SYNCRIP	RUNX1	SLC7A1	FAH	2019-09-09	ARFGEF1	LYRM1	MCTP2	TRIM24	KHDRBS1	GALNT1	EPS15	ATP2A3	NIT2	ABHD10	HPGD	MPL	ADK	HEMK1	IFITM1	DAPK1	FAM171A1	PTPLA	CD34	SLC17A9	TRMT1	LGALS3BP	CD99	SRC	DUSP14	PITPNB	STAT4	PTGIR	TM4SF1	HPGDS	KRTAP5-8	MLL	TGFB1I1	METAP1	IL2RA	POU4F1
887	RIZKI_TUMOR_INVASIVENESS_2D_UP	540	723	1517	1266	1011.5	RIZKI_TUMOR_INVASIVENESS_2D_UP	http://www.broadinstitute.org/gsea/msigdb/cards/RIZKI_TUMOR_INVASIVENESS_2D_UP	COL4A6	STAT5A	MYL3	LSS	CAD	CSF3R	SRRM1	INSL4	ACTL6A	SPTAN1	LRP3	NFATC3	CYP27B1	ADAR	PDYN	MYCL1	SERPINA4	TAOK2	BTG3	AMD1	TG	SLC10A2	EIF4A2	HPGDS	COPB2	DUSP2	LSM7	C3AR1	PAEP	GPKOW	TMEFF1	SPHK2	DPP3	ACVR1	DPM2	GNA11	GPR19	SLC35B1	NCL	CD24	KLF2
888	HASLINGER_B_CLL_WITH_MUTATED_VH_GENES	1594	571		870	1011.67	HASLINGER_B_CLL_WITH_MUTATED_VH_GENES	http://www.broadinstitute.org/gsea/msigdb/cards/HASLINGER_B_CLL_WITH_MUTATED_VH_GENES	TCF7	WSB2	LPL	NRIP1	DMD	P2RX1	LPCAT1	TLE1	2019-09-10	IL10RA	ZBTB20	MAL	COBLL1	PCSK7	KLK2	SORL1	PCDH9	LDOC1
889	HAHTOLA_MYCOSIS_FUNGOIDES_SKIN_DN	561	936	1054	1503	1013.5	HAHTOLA_MYCOSIS_FUNGOIDES_SKIN_DN	http://www.broadinstitute.org/gsea/msigdb/cards/HAHTOLA_MYCOSIS_FUNGOIDES_SKIN_DN	C1QBP	GRN	ITGA6	HLA-DQB1	TOP2A	LGALS3BP	TNFSF10	BCLAF1	HLA-DQA1	B4GALT1	LLGL1	ANXA4	CSNK1A1	EIF1AX	DSC2	PRKCI	N4BP1	KLK7	KLK10	DSTN	SCFD1	EFHA1	ECM1	ZWINT	SMC3	CAT	WSB2
890	MAYBURD_RESPONSE_TO_L663536_DN	546	458	779	2274	1014.25	MAYBURD_RESPONSE_TO_L663536_DN	http://www.broadinstitute.org/gsea/msigdb/cards/MAYBURD_RESPONSE_TO_L663536_DN	NOLC1	EZR	SLC30A5	RQCD1	CSTF3	PEG10	LOC440354	ACTB	LOC389831	SRRM1	PCID2	ZNF585A	CDK1	SNX5	STK17A	SRSF7	LAPTM4B	TMTC4	ZNF207	CCNC	YWHAQ	DDOST	RPL15	GNPDA2	DDX11	HMGB1	SNX10	KPNA1	PLSCR1	PROX1	CPE	CYCS	ALDOB	TMEM50B	S1PR5	ADPGK	HSDL2	USP15	DLX5	OSGEPL1	AMD1
891	CHICAS_RB1_TARGETS_SENESCENT	1107	1504	750	697	1014.5	CHICAS_RB1_TARGETS_SENESCENT	http://www.broadinstitute.org/gsea/msigdb/cards/CHICAS_RB1_TARGETS_SENESCENT	GCH1	TSLP	PHF19	IDH2	AKAP12	ANP32B	RPA1	PLTP	LIF	BCL2A1	NET1	RBBP7	CXCL11	ALDH7A1	MCM4	BEAN1	CDC25A	CLIP1	HIP1	RFC2	S100PBP	GABRB1	IL6ST	TMEM132A	RBBP8	PRKD3	GFPT2	LOC100509683	RANBP1	SRGAP2P1	CPNE2	ATAD2	RAB27A	TIFA	VCAM1	HELLS	PRPS2	ARMCX2	SESTD1	TMPO	CDK2
892	REACTOME_RNA_POL_I_PROMOTER_OPENING	1486	869	1497	209	1015.25	REACTOME_RNA_POL_I_PROMOTER_OPENING	http://www.broadinstitute.org/gsea/msigdb/cards/REACTOME_RNA_POL_I_PROMOTER_OPENING	HIST4H4	HIST2H3C	HIST3H2BB	HIST1H2BA	HIST1H2AE	HIST1H2AD	H2AFX	H2AFZ	HIST1H2BD	HIST1H2BB	H3F3A	H3F3B	HIST2H3A	H3F3AP5	HIST2H4B	MAPK3	H3F3AP6	HIST2H3D	HIST2H2AA4	LOC731820	UBTF	HIST1H4I	HIST1H2AJ	HIST1H2AC	HIST1H2AB	HIST2H2AA3	HIST2H2AC	HIST1H2BG	HIST1H2BL	HIST1H2BN	HIST1H2BM	HIST1H2BF	HIST1H2BE	HIST1H2BH	HIST1H2BI	HIST1H2BC	HIST1H2BO	HIST2H2BE	HIST1H3A	HIST1H3D	HIST1H3C
893	GAUSSMANN_MLL_AF4_FUSION_TARGETS_C_DN	305	891	1814	1055	1016.25	GAUSSMANN_MLL_AF4_FUSION_TARGETS_C_DN	http://www.broadinstitute.org/gsea/msigdb/cards/GAUSSMANN_MLL_AF4_FUSION_TARGETS_C_DN	UCHL1	TLE4	PLCL1	ARHGAP22	CYS1	AHI1	DSCAML1	ERO1L	IAPP	ASNS	ERMP1	RNF187	GREM2	SLC7A11	NPY1R	BCS1L	KLHL4	CHAC1	MLF1
894	PICCALUGA_ANGIOIMMUNOBLASTIC_LYMPHOMA_DN	68	525	1171	2313	1019.25	PICCALUGA_ANGIOIMMUNOBLASTIC_LYMPHOMA_DN	http://www.broadinstitute.org/gsea/msigdb/cards/PICCALUGA_ANGIOIMMUNOBLASTIC_LYMPHOMA_DN	MYLIP	CBX4	CREM	ZBTB10	EIF1	PTP4A1	NR4A3	CD6	CSGALNACT2	TOB1	RAPGEF6	RNF11	EPC1	NAMPT	KLF6	DUSP4	IFRD1	PNPLA8	C13orf15	ZNF331	ID2	IER5	IDS	KLF10	PER1	PTP4A2	ZFAND2A	TMX4	COG3	TTC7A	CNST	FOXP1	ING3	RNF103	DUSP2	SLC2A3	TNFAIP3	FOSB	CNOT6L	PCIF1	PPP1R15B
895	GRAHAM_CML_QUIESCENT_VS_NORMAL_QUIESCENT_UP	1456	2474	97	52	1019.75	GRAHAM_CML_QUIESCENT_VS_NORMAL_QUIESCENT_UP	http://www.broadinstitute.org/gsea/msigdb/cards/GRAHAM_CML_QUIESCENT_VS_NORMAL_QUIESCENT_UP	MPST	TUBB6	CD36	MINPP1	TOP2A	TST	CD38	APOBEC3B	KIF15	KLF1	RHAG	HIST1H1C	LEPR	PRDX2	APOE	CHEK1	CDK1	SERPINB2	MELK	AQP3	DLGAP5	NUSAP1	PRC1	CCL8	SAC3D1	PKIG	MICAL2	SERPINE2	PDLIM1	KIF11	GINS1	RRM2	RACGAP1	MCM5	TUBB2A	EZH2	DHFR	PPIF	CDC20	MLF1IP	CA2
896	PENG_RAPAMYCIN_RESPONSE_UP	1538	720	1178	643	1019.75	PENG_RAPAMYCIN_RESPONSE_UP	http://www.broadinstitute.org/gsea/msigdb/cards/PENG_RAPAMYCIN_RESPONSE_UP	TAF10	SLC25A6	BNIP3L	CRHR2	RAB11FIP3	FAIM2	ETHE1	ATP2A3	MXRA7	UBXN1	ATP6AP1	HAGH	RNPEP	ACADVL	TOP2A	XK	PIK3CG	NCAPD2	LOC651250	TRANK1	TRAPPC6A	CHMP2A	MT1F	CBLB	POLD4	ENPP2	CD22	IFIT1	DNMT1	QSOX1	BLOC1S1	RASGRP3	SURF1	LOC729400	NOTCH4	IL4R	TNFRSF1A	PRKCB	ARHGAP1	MAP4K2	LRMP
897	SYED_ESTRADIOL_RESPONSE	1011	1142	515	1415	1020.75	SYED_ESTRADIOL_RESPONSE	http://www.broadinstitute.org/gsea/msigdb/cards/SYED_ESTRADIOL_RESPONSE	KPNA2	RNPS1	CLIP1	ACP1	ACHE	MYO5A	RPL29	PLEK	CASK	CLIC1	ADD1	SOCS2	UCP2	PLXNA3	PPP2R5E	TGM3	RAP2A	PARP1	SNW1
898	REACTOME_ANTIVIRAL_MECHANISM_BY_IFN_STIMULATED_GENES	908	1041	1117	1017	1020.75	REACTOME_ANTIVIRAL_MECHANISM_BY_IFN_STIMULATED_GENES	http://www.broadinstitute.org/gsea/msigdb/cards/REACTOME_ANTIVIRAL_MECHANISM_BY_IFN_STIMULATED_GENES	NUP50	NUPL2	USP18	NUP35	EIF4A1	EIF4A2	EIF4E	EIF4G1	EIF4G2	NUP205	FLNB	NUP210	NUP188	DDX58	NUP62	ARIH1	EIF4E3	IFIT1	NUP43	IRF3	JAK1	KPNA1	KPNB1	KPNA2	KPNA3	KPNA4	KPNA5	MX1	MX2	NEDD4	NUP88	HERC5	PIN1	PLCG1	NUP54	PPM1B	NUP133	MAPK3	EIF2AK2	NUP107	RANBP2
899	MEINHOLD_OVARIAN_CANCER_LOW_GRADE_DN	1544	1202	633	706	1021.25	MEINHOLD_OVARIAN_CANCER_LOW_GRADE_DN	http://www.broadinstitute.org/gsea/msigdb/cards/MEINHOLD_OVARIAN_CANCER_LOW_GRADE_DN	CFL1	RHEB	PCCB	CCNB2	BAP1	STAT1	NCK1	TUBA1B	KIF14	COX8A	PTP4A2	MRPL9	JTB	MCM6	FASN	SNRPB	STARD7	UVRAG	RAD21	TPX2
900	KOKKINAKIS_METHIONINE_DEPRIVATION_96HR_DN	1484	1464	610	530	1022	KOKKINAKIS_METHIONINE_DEPRIVATION_96HR_DN	http://www.broadinstitute.org/gsea/msigdb/cards/KOKKINAKIS_METHIONINE_DEPRIVATION_96HR_DN	MDM4	PDGFA	CTH	CALM1	CCNE2	CDK5	MYC	CTPS2	DDIT3	HDAC1	SOS2	AURKB	ECHDC2	CDK1	MTFMT	MAPK14	AK4	CDC25A	PLAU	EBP	MET	NFKBIA	IL1B	DNMT1	MGST2	AKAP9	VTN	GSTK1	OGG1	GSR	TOP1	PMVK	SOS1	BIRC5	UPP1	CDH1	CEBPG	CDC42	RPS6KA5	CCNB2	IRAK1
901	WANG_TNF_TARGETS	285	1112	1608	1088	1023.25	WANG_TNF_TARGETS	http://www.broadinstitute.org/gsea/msigdb/cards/WANG_TNF_TARGETS	CSF2	NFKBIA	SELP	KRT35	NOTCH3	TNFAIP3	CD68	VCAM1	TRAF1	GPR56	MMP3	MADCAM1	CD6	IGDCC3	CSF3	IL6	LIMK1	JUN	BCL2L10	MMP13	GDF15	SELE	YY1	GSTT1
902	KEGG_TOLL_LIKE_RECEPTOR_SIGNALING_PATHWAY	1243	1548	625	680	1024	KEGG_TOLL_LIKE_RECEPTOR_SIGNALING_PATHWAY	http://www.broadinstitute.org/gsea/msigdb/cards/KEGG_TOLL_LIKE_RECEPTOR_SIGNALING_PATHWAY	JUN	CD80	CD86	STAT1	TLR9	CCL3	MYD88	CCL5	MAP2K4	CCL4	LBP	RIPK1	TLR6	IKBKB	LY96	MAP3K8	MAP3K7	AKT1	AKT2	CD14	CTSK	AKT3	SPP1	IKBKE	NFKB1	NFKBIA	PIK3R5	TLR5	TIRAP	MAPK14	MAPK12	RELA	TRAF6	TRAF3	TOLLIP	CXCL11	TAB2	TLR7	TLR8	CXCL10	CASP8
903	GALLUZZI_PERMEABILIZE_MITOCHONDRIA	1772	848	839	640	1024.75	GALLUZZI_PERMEABILIZE_MITOCHONDRIA	http://www.broadinstitute.org/gsea/msigdb/cards/GALLUZZI_PERMEABILIZE_MITOCHONDRIA	NR4A1	BCL2L11	BBC3	PRODH	CASP3	PRKCD	PLS3	SERPINB5	FDXR	TP53AIP1	BAK1	SIVA1	CFL2	VDAC1	BCL2L1	PPID	MOAP1	BAD	MTCH2	BAX	BID	GCK	STK11	MAPK8	SLC25A4	CLIC4	ABL1	TP53	SH3GLB1	SHC1	MCL1	HIST1H1C	GZMA	BCL2	DNM1L	PMAIP1	GZMB	CASP2	CPT2	SOD2	VDAC2
904	WHITFIELD_CELL_CYCLE_S	1212	2044	554	295	1026.25	WHITFIELD_CELL_CYCLE_S	http://www.broadinstitute.org/gsea/msigdb/cards/WHITFIELD_CELL_CYCLE_S	OSGIN2	COQ9	HIST1H4B	PRIM2	MLF1IP	ABCC5	PHTF1	KIFC2	ESCO2	ANKRD36	COL7A1	NUP160	ADAM22	OGT	HELLS	CREBZF	LOC389831	CERS6	FEN1	SH3GL2	ENOSF1	LOC400986	RFC2	POLA1	CDCA5	ORC3	TMCC1	FAM178A	UBE2T	E2F8	SHC1	DEPDC7	KDELC1	KIAA1598	SP1	NAB1	RMI1	CCDC14	TTC31	SRSF5	LIPH
905	ZHAN_MULTIPLE_MYELOMA_UP	415	1284	1294	1114	1026.75	ZHAN_MULTIPLE_MYELOMA_UP	http://www.broadinstitute.org/gsea/msigdb/cards/ZHAN_MULTIPLE_MYELOMA_UP	ARID5A	MVP	ECH1	EXTL2	CARS	ABL1	ZNF136	QSOX1	DNASE1L1	ICT1	BCL7B	HIST1H1C	FARSA	NEB	RBM10	ALG3	EVI2A	CD200	UCHL1	HCP5	SNRPN	LAMC1	PTPRK	COX17	MTA1	CDC34	KIAA0020	GART	CASP1	EIF3B	EWSR1	CAPN1	SNX1	PURA	HIST1H2BE	APC	MLLT3	ATF3	TSC1	NKRF	KAT2A
906	VILIMAS_NOTCH1_TARGETS_UP	434	1435		1224	1031	VILIMAS_NOTCH1_TARGETS_UP	http://www.broadinstitute.org/gsea/msigdb/cards/VILIMAS_NOTCH1_TARGETS_UP	P2RY10	CD69	TARP	CD3D	RAG2	RRAS2	ID2	CD28	GATA3	TRAT1	EGR2	TNFRSF18	LCK	GZMB	BCL2A1	CCR7	CD83	CCL5	TRAF1	IL12B	CX3CL1	RELB	EGR1	CARD11	NFKB2	ICAM1	IRF7	JUNB	IL10RA	CD86	NFKBIA	BIRC2	BIRC3	CD80	ZAP70	HEY1	DDR1	CD7	CD3G	TOX	GZMA
907	REACTOME_SIGNALING_BY_HIPPO	501	1094	1127	1405	1031.75	REACTOME_SIGNALING_BY_HIPPO	http://www.broadinstitute.org/gsea/msigdb/cards/REACTOME_SIGNALING_BY_HIPPO	YAP1	AMOT	AMOTL1	DVL2	WWC1	WWTR1	NPHP4	LATS2	LOC440917	AMOTL2	MOB1A	SAV1	LOC646561	STK3	STK4	TJP1	YWHAB	YWHAE	CASP3	LATS1	MOB1B	TJP2
908	REACTOME_GAB1_SIGNALOSOME	1954	444	1326	403	1031.75	REACTOME_GAB1_SIGNALOSOME	http://www.broadinstitute.org/gsea/msigdb/cards/REACTOME_GAB1_SIGNALOSOME	AKT3	CDKN1A	CDKN1B	CHUK	THEM4	CREB1	CSK	EGF	EGFR	AKT1	AKT2	FOXO1	FOXO3	PHLPP1	MTOR	RICTOR	GAB1	GRB2	GSK3A	NR4A1	MDM2	FOXO4	PDPK1	PIK3CA	PIK3R1	PAG1	BAD	PTEN	TRIB3	RPS6KB2	MLST8	SRC	TSC2	LOC729120	LOC731292	MAPKAP1	CASP9	AKT1S1
909	HERNANDEZ_MITOTIC_ARREST_BY_DOCETAXEL_1_DN			1476	589	1032.5	HERNANDEZ_MITOTIC_ARREST_BY_DOCETAXEL_1_DN	http://www.broadinstitute.org/gsea/msigdb/cards/HERNANDEZ_MITOTIC_ARREST_BY_DOCETAXEL_1_DN	RBL1	KLRK1	CDK2	FIS1	FBXO5	XIST	TUBB	CTHRC1	DTL	FHL2	CKS1B	PMEL	CDK1	SNAI2	SEMA4C	IGFBP1	CLEC2B	CDC6	MAN1A1	CDH11	LPHN2	DPYSL2	MAF	PDGFC	GLRX	GBE1	RASGRF1	SLC29A1	HIST1H4C	UBE2C	CAPG	SDC2	CASP7	PLOD2	LTBP3	RGS2	PDGFRA	POLD3
910	BOHN_PRIMARY_IMMUNODEFICIENCY_SYNDROM_DN	1146	1127	719	1139	1032.75	BOHN_PRIMARY_IMMUNODEFICIENCY_SYNDROM_DN	http://www.broadinstitute.org/gsea/msigdb/cards/BOHN_PRIMARY_IMMUNODEFICIENCY_SYNDROM_DN	F13A1	VPREB3	DYRK2	ASAH1	HES1	VCL	PLSCR1	CTSH	TOP1	CDKN2A	LST1	ATP6V0D1	TFEB	MOXD1	KIAA0247	PKIG	CHI3L2	GALNT10	CKAP2	C11orf75	LTB	TNFSF10	BMP2K	SNRPN	KDM4B	SORL1	INPP5D	KMO	DPYD	NIPA2	TUBB6	NEDD9	TLR7	CHFR	RRAGC	SLC12A8	PIK3R3	RABEP2	DUSP1	HCK
911	FLOTHO_PEDIATRIC_ALL_THERAPY_RESPONSE_UP	429	492	728	2483	1033	FLOTHO_PEDIATRIC_ALL_THERAPY_RESPONSE_UP	http://www.broadinstitute.org/gsea/msigdb/cards/FLOTHO_PEDIATRIC_ALL_THERAPY_RESPONSE_UP	OLFML2A	RAB14	ZDHHC11	CLEC2B	RPS9	RPL17	CTDSPL	SYPL1	RPL5	AKAP13	KLF10	STAM	CDC42EP3	RPL22	TMEM87A	VAMP3	EMP1	RPS6	TMED2	NDRG1	RPS28	RNF139	RPL27	ALX4	CD34	RPL13A	TOMM20	FAU	RPS19	RPS20	RPL6	EIF4B	SLC38A2	RSL24D1	EIF3L	RAB1A	EEF1G	TPT1	RPLP0	RPS5	CD69
912	COLDREN_GEFITINIB_RESISTANCE_DN	340	659	1226	1907	1033	COLDREN_GEFITINIB_RESISTANCE_DN	http://www.broadinstitute.org/gsea/msigdb/cards/COLDREN_GEFITINIB_RESISTANCE_DN	ST14	C1orf116	ERBB3	SYTL5	TMEM30B	ATP2C2	FGD4	EPS8L1	CAB39	LGALS9	ARAP2	LIPH	EPS8L2	KCNMB4	WEE1	CLDN9	CCDC64B	MFSD6	MYO6	LAD1	LOC100506098	GPR160	ENPP5	ATPIF1	ZNF681	GPR110	TMPRSS4	GRAMD1C	DDR1	TMEM125	STARD10	VAMP8	GAB1	PIK3IP1	OVOL1	DOK7	FAM171B	SLC2A12	PEG10	KIAA0040	WFDC3
913	ACEVEDO_NORMAL_TISSUE_ADJACENT_TO_LIVER_TUMOR_UP	474	894	953	1812	1033.25	ACEVEDO_NORMAL_TISSUE_ADJACENT_TO_LIVER_TUMOR_UP	http://www.broadinstitute.org/gsea/msigdb/cards/ACEVEDO_NORMAL_TISSUE_ADJACENT_TO_LIVER_TUMOR_UP	DNM1P46	LIPG	RPN2	SLC15A1	IDO2	AFM	FAM188A	HMGN4	NUCKS1	SPIRE1	WSB2	SESN1	ABCB11	RBM6	ELOVL5	GSTA4	RBM34	PNISR	PGAM4	RPLP1	RPS3A	DPP4	A2M	C15orf24	HNRNPA2B1	PNN	UQCRH	FAM200A	PTMA	PERP	GCN1L1	SHROOM3	RUNDC2B	SORT1	RPL27A	HCFC1	FKBP5	PNMA3	ZNF721	FGL1	USP49
914	HIRSCH_CELLULAR_TRANSFORMATION_SIGNATURE_UP	226	499	1418	1994	1034.25	HIRSCH_CELLULAR_TRANSFORMATION_SIGNATURE_UP	http://www.broadinstitute.org/gsea/msigdb/cards/HIRSCH_CELLULAR_TRANSFORMATION_SIGNATURE_UP	ARHGEF2	CPSF3L	P4HA1	OLR1	CREM	GAS1	IFI35	NMI	PYGL	SEMA4C	IL1RAP	SNAPC1	UGCG	CTSB	VEGFA	GRN	JUNB	PLOD1	PROCR	APPL2	ISG20	DCTN6	GSDMD	CLEC2B	VRK2	SLC1A4	UAP1	BNIP3	MAK16	CTSL1	IFITM1	MMP3	SOD2	RAB7L1	STON1	LHFPL2	SLC39A8	TIMP1	SLC12A7	PLAU	NIT1
915	ZAMORA_NOS2_TARGETS_UP	1048	1733	653	711	1036.25	ZAMORA_NOS2_TARGETS_UP	http://www.broadinstitute.org/gsea/msigdb/cards/ZAMORA_NOS2_TARGETS_UP	SMS	ZNF259	CCNE1	HSPA8	RPSA	RAN	POLR2F	H2AFZ	TMSB4X	EIF4E2	ATP6V1C1	EEF1B2	GTF2F1	TUBB	MCM5	PPA1	LIG1	ADM	ACTG1	KRT19	RHOA	TYMS	RPL29	CSN3	GH1	MCM2	MCM4	GNB2L1	EED	RRM1	ACLY	DCTN1	STMN1	SRM	PCSK7	SNORA33	MCM6	PDCD2	POLR1D	HSPH1	IFRD1
916	VIETOR_IFRD1_TARGETS	1749	1709	242	457	1039.25	VIETOR_IFRD1_TARGETS	http://www.broadinstitute.org/gsea/msigdb/cards/VIETOR_IFRD1_TARGETS	WFDC2	RPL22L1	RPL17	UQCR10	RPS15A	FUNDC2	PPIA	FEM1A	ANP32E	MSX2	PTTG1	SPP1	CTH	KRT7	TK1	CRABP2	CTSZ	FAM134B	MYH8	ATP1A2	SHFM1	EBP	MED21
917	WANG_TUMOR_INVASIVENESS_UP	1073	468	655	1964	1040	WANG_TUMOR_INVASIVENESS_UP	http://www.broadinstitute.org/gsea/msigdb/cards/WANG_TUMOR_INVASIVENESS_UP	POU2F3	CNIH	TRIM28	DEDD	TMSB10	CAMK2G	DDX5	FAU	FZD8	CMTM5	POLR1C	UBE2K	CIRBP	AMD1	BRD7	RNASEH2A	GNAS	KLF9	RPL7	TJP2	H3F3C	TES	FN1	PSMB4	STIP1	IL7R	RPS3	SNRPD2	TSTA3	EHD1	NDUFS2	SAP18	WDR3	MARCKS	ENY2	TNRC6A	RPS6	PKM2	DAZAP1	RBX1	ANTXR2
918	NGUYEN_NOTCH1_TARGETS_UP	776	1574		771	1040.33	NGUYEN_NOTCH1_TARGETS_UP	http://www.broadinstitute.org/gsea/msigdb/cards/NGUYEN_NOTCH1_TARGETS_UP	HDAC1	PHB2	TAGLN	ITGAV	SLC3A1	CANX	FLOT1	NQO1	PCF11	F2R	LAMB2	CD4	SLC4A3	S100A13	CNTN1	TCAP	STAT5A	ARL6IP5	ANXA6	ABCC8	SLC12A3	COL18A1	HMGCR	SFPQ	SEC62	BRCA1	PSMD10	PTHLH	RBP1
919	AMUNDSON_RESPONSE_TO_ARSENITE	388	710	1417	1661	1044	AMUNDSON_RESPONSE_TO_ARSENITE	http://www.broadinstitute.org/gsea/msigdb/cards/AMUNDSON_RESPONSE_TO_ARSENITE	ARIH1	ASB3	GRN	AGXT	HSPA13	TIMM17A	DNTTIP2	ARNTL	CHERP	BCAT1	FOXO3	MSC	TPP1	SLC7A5	PLOD1	KIFC3	HIBCH	ACAP2	KDM2A	BAG2	TRIP13	CLK2	ITGAX	ADAM17	ZNF24	N4BP2L2	SPRR3	TAOK3	CLK1	RNF115	ZNF184	IARS	TNKS	ESRRA	HSPE1	PIK3R4	TFE3	PLIN2	CCPG1	GTF3C3	TMSB15B
920	REACTOME_ACTIVATED_TLR4_SIGNALLING	1154	867	1505	658	1046	REACTOME_ACTIVATED_TLR4_SIGNALLING	http://www.broadinstitute.org/gsea/msigdb/cards/REACTOME_ACTIVATED_TLR4_SIGNALLING	TLR6	NOD1	TAB1	IRAK3	TIRAP	CHUK	CREB1	ATF2	MAPK14	TICAM1	AGER	DUSP3	DUSP4	DUSP6	DUSP7	ELK1	TAB2	FOS	LY96	PELI3	TAB3	TBK1	HMGB1	APP	TICAM2	IKBKB	IRAK1	IRAK2	IRF3	IRF7	JUN	TMEM189-UBE2V1	MEF2A	MEF2C	MAP3K1	MYD88	ATF1	NFKB2	NFKBIA	NFKBIB	IRAK4
921	SHEPARD_BMYB_MORPHOLINO_DN	2177	1411	315	282	1046.25	SHEPARD_BMYB_MORPHOLINO_DN	http://www.broadinstitute.org/gsea/msigdb/cards/SHEPARD_BMYB_MORPHOLINO_DN	C8G	HNRNPA2B1	PRIM1	LHX1	SYNGR1	FBXO5	SLC6A13	MAB21L2	HEY1	DRAP1	APOA4	S1PR1	DCK	KAL1	AEBP1	SOX11	COL4A5	SOX21	MELK	CFB	IQGAP3	DUT	GCH1	SFRP1	POU3F2	LIG1	MCM2	SERPINC1	TSPAN2	SLX1B	VTN	BMS1	CKAP2	C12orf48	PRODH2	SLC29A2	HMGA1	KIF23	RBP4	DAP	LAMP2
922	MATSUDA_NATURAL_KILLER_DIFFERENTIATION	1075	1224	1234	652	1046.25	MATSUDA_NATURAL_KILLER_DIFFERENTIATION	http://www.broadinstitute.org/gsea/msigdb/cards/MATSUDA_NATURAL_KILLER_DIFFERENTIATION	TMEM43	MRPL54	PSMD13	TULP3	CDK4	PPP3R1	SGCB	CXADR	C9orf125	STAM2	SPEG	KIF22	PHGDH	CALML4	NEDD9	ARHGAP24	SLC35F5	DOCK7	ST13	KLRC1	SMPD2	ICA1	KLRD1	EBF1	HEY1	MCM3	RNF19B	IFITM1	FGL2	PRMT1	SLC15A1	SLC6A3	PFKL	CD160	MTM1	C10orf58	SCUBE2	TASP1	COPS5	UPF1	CISD1
923	WEI_MIR34A_TARGETS	1039	603	558	1986	1046.5	WEI_MIR34A_TARGETS	http://www.broadinstitute.org/gsea/msigdb/cards/WEI_MIR34A_TARGETS	RHOQ	FIGN	NUP210	ARGLU1	FAM76A	SFT2D1	SLC7A2	FAH	ACBD3	CHRAC1	RAB43	CDK6	SMARCC1	KANK2	FKBP1B	C9orf30	PIP5K1A	KIAA1704	RPL28	JAKMIP1	GALNT7	CYB5B	METTL16	ALDH5A1	CTSB	SYT4	FAM120AOS	ASXL2	LGR4	PMF1	KIT	HMGCS1	CRTAP	FAM167A	SNAI1	PAQR3	RECK	SLC38A1	METAP1	PALLD	ZFPL1
924	KAAB_FAILED_HEART_VENTRICLE_DN	1248	879	1567	497	1047.75	KAAB_FAILED_HEART_VENTRICLE_DN	http://www.broadinstitute.org/gsea/msigdb/cards/KAAB_FAILED_HEART_VENTRICLE_DN	WARS	DAAM1	IFITM2	SLC31A2	SERPINB1	CD14	ISG15	FCER1G	PQBP1	TMEM147	STAT3	TUBA3D	EBP	MYH6	LDHA	ATP2A2	C1QB	VAT1	IFNGR1	PPP2R5C	NQO2	SLC39A14	TSC22D1	FCN3	BOLA2	CSRP2	LPCAT4	NME2	AMD1	ATP5G1	GTF3A	IRAK1	SERPINA3	F13A1	CD68	PTDSS1	ABCB6	RAB9A	PSME2	IFITM3	DEXI
925	MASSARWEH_TAMOXIFEN_RESISTANCE_UP	406	521	1032	2233	1048	MASSARWEH_TAMOXIFEN_RESISTANCE_UP	http://www.broadinstitute.org/gsea/msigdb/cards/MASSARWEH_TAMOXIFEN_RESISTANCE_UP	RASSF5	LOC145837	DAG1	KDELR2	CBR1	NFIX	NCEH1	CYB561	ANK3	MYLK	MARK1	SLC22A15	TP53INP2	ATP2A3	SLC9A6	SMAP2	RPS6KC1	FFAR2	ATG2B	OLFML2A	C14orf182	KIAA0922	BAIAP2	SYNJ1	FLVCR2	ACSL1	PLEKHA7	XPNPEP1	SCYL3	HTR7P1	SLC25A16	PACSIN1	DIAPH2	DHRS3	MTUS1	FLJ38109	TRAF5	C3orf70	UGGT2	FAM69A	NUPR1
926	DACOSTA_ERCC3_ALLELE_XPCS_VS_TTD_UP	377	399	1705	1712	1048.25	DACOSTA_ERCC3_ALLELE_XPCS_VS_TTD_UP	http://www.broadinstitute.org/gsea/msigdb/cards/DACOSTA_ERCC3_ALLELE_XPCS_VS_TTD_UP	MEST	ANPEP	PTPRN	IGSF3	IGFBP6	LHX2	IGFBP2	PCDH7	MDK	KRT18	EFNB2	NNMT	RASSF2	GNG4	KCNG1	RIMS2	ISG20	EPB41L3	CXCL12	PTX3	FOS	E2F5	ADORA1	ANXA8L2	HOXB5	NMB	TGM2	CTSH
927	RIZKI_TUMOR_INVASIVENESS_3D_DN	737	1265	1279	913	1048.5	RIZKI_TUMOR_INVASIVENESS_3D_DN	http://www.broadinstitute.org/gsea/msigdb/cards/RIZKI_TUMOR_INVASIVENESS_3D_DN	PTPRC	BMP7	PTPLAD1	ACSM3	PLTP	CCDC19	ADAP1	HSPA6	LY6G5C	POSTN	CLEC5A	RRAD	NBL1	FGG	IL18	PAPD7	FKBP1A	IFI30	BAG4	GJB5	ALDH3B2	LAG3	CYP2D6	WNT2	SLC31A2	VDAC1	KLRK1	TIMM17B	CXCR6	CD83	LRRN2	IKBKE	NEK1	C16orf48	MATK	SRP68	IL1R1	HLA-C	FASN	RNF11	RPL37
928	PODAR_RESPONSE_TO_ADAPHOSTIN_UP	255	1028	1868	1047	1049.5	PODAR_RESPONSE_TO_ADAPHOSTIN_UP	http://www.broadinstitute.org/gsea/msigdb/cards/PODAR_RESPONSE_TO_ADAPHOSTIN_UP	ZEB1	TRIB1	MBNL2	SEC24D	P4HA2	DUSP1	BSDC1	TUBA1A	ZNF267	FAM129A	TRIB3	RAP2B	HSPB1	KLF6	RGS2	SAT1	AKR1C2	CLIC2	PLEK	ITGAX	ID2	CLU	CREM	SLC7A11	ARID5B	MORC3	DNAJB1	NLRP1	KLHL21	YPEL5	TNFSF9	MGAT2	PPP1R15A	ASF1A	RAB9A	ZBTB43	NEK1	CHAC1	GABARAPL1	SLC3A2	HSPA13
929	WANG_RECURRENT_LIVER_CANCER_UP	1227	740	589	1646	1050.5	WANG_RECURRENT_LIVER_CANCER_UP	http://www.broadinstitute.org/gsea/msigdb/cards/WANG_RECURRENT_LIVER_CANCER_UP	CETN2	ZNF652	SYNGR2	KCNK1	PTPN11	SKA2	R3HDM1	PARD3	SSR3	RPL10A	SMURF2	ZBTB38	CUL4B	RBM41	FAM122B	USH1C	SH3GLB2	MPHOSPH9	RACGAP1	DNAJC10
930	LIAN_NEUTROPHIL_GRANULE_CONSTITUENTS	1052	1299	967	888	1051.5	LIAN_NEUTROPHIL_GRANULE_CONSTITUENTS	http://www.broadinstitute.org/gsea/msigdb/cards/LIAN_NEUTROPHIL_GRANULE_CONSTITUENTS	ELANE	MMP9	CTSE	SRGN	PRG3	LCN2	CAMP	SCARB2	CYBB	ITGB2	LTF	FPR1	CPA3	CTSS	CTSG	CTSB	CTSC	MMP13	CTSD	CELA2A	CTSL1	MPO	GUSB	CTSH	MAN2C1
931	REACTOME_MICRORNA_MIRNA_BIOGENESIS	894	1163	1405	748	1052.5	REACTOME_MICRORNA_MIRNA_BIOGENESIS	http://www.broadinstitute.org/gsea/msigdb/cards/REACTOME_MICRORNA_MIRNA_BIOGENESIS	EIF2C3	EIF2C4	DICER1	EIF2C1	EIF2C2	DROSHA	POLR2A	POLR2B	POLR2C	POLR2D	POLR2E	POLR2F	POLR2G	POLR2H	POLR2I	POLR2J	POLR2K	POLR2L	DGCR8	XPO5	RAN	LOC643631	TARBP2
932	YAO_TEMPORAL_RESPONSE_TO_PROGESTERONE_CLUSTER_10	949	1100	1169	996	1053.5	YAO_TEMPORAL_RESPONSE_TO_PROGESTERONE_CLUSTER_10	http://www.broadinstitute.org/gsea/msigdb/cards/YAO_TEMPORAL_RESPONSE_TO_PROGESTERONE_CLUSTER_10	PRDX1	RALA	CACYBP	SSU72	BOLA2	SUMO1	SAC3D1	ATF1	POLR2L	RLN1	TM9SF3	BCKDHB	OSTC	PEX13	PCNA	EIF3G	CDK2AP2	CERS2	RANGAP1	C20orf3	EDF1	SF3A3	TIMM23	WBP5	LDHA	EIF1B	VDAC2	MRPL40	SSRP1	NSUN2	FKBP2	HNRNPR	TMED2	CANX	SEC61A1	CLDN7	USO1	DYNLL1	SARNP	DAD1	PSMA4
933	ZHOU_CELL_CYCLE_GENES_IN_IR_RESPONSE_6HR	1706	2455	34	23	1054.5	ZHOU_CELL_CYCLE_GENES_IN_IR_RESPONSE_6HR	http://www.broadinstitute.org/gsea/msigdb/cards/ZHOU_CELL_CYCLE_GENES_IN_IR_RESPONSE_6HR	PAICS	E2F8	CDT1	MAGOHB	GINS3	CENPK	HAUS8	HMGB3	RTKN2	UHRF1	LBR	RFC4	E2F1	MCM7	DCTPP1	MCM3	TPRKB	GPN3	SMC2	DNAJC9	POC1A	CCNA2	KIF22	FABP5	DEK	PSMC3IP	RPA2	USP1	LMNB1	FBXO5	MCM5	F10	GMNN	CENPA	CHAF1B	KIAA0101	KIF11	RACGAP1	KIFC1	RFC5	FAM64A
934	REACTOME_DNA_STRAND_ELONGATION	2599		398	167	1054.67	REACTOME_DNA_STRAND_ELONGATION	http://www.broadinstitute.org/gsea/msigdb/cards/REACTOME_DNA_STRAND_ELONGATION	POLD3	DNA2	FEN1	POLA2	LIG1	MCM2	MCM3	MCM4	MCM5	MCM6	MCM7	PCNA	GINS2	POLA1	POLD1	POLD2	PRIM1	PRIM2	POLD4	RFC2	RFC3	RFC4	RFC5	RPA1	RPA2	RPA3	CDC45	GINS4	MCM8	GINS1
935	KEGG_MTOR_SIGNALING_PATHWAY	619	367	1291	1942	1054.75	KEGG_MTOR_SIGNALING_PATHWAY	http://www.broadinstitute.org/gsea/msigdb/cards/KEGG_MTOR_SIGNALING_PATHWAY	TSC2	IGF1	RPS6KA6	MTOR	EIF4B	EIF4E	EIF4EBP1	RICTOR	INS	PGF	ULK1	RHEB	BRAF	HIF1A	PDPK1	RPTOR	AKT1	AKT2	RPS6KA2	RPS6KA3	RPS6KB1	MLST8	AKT3	RPS6KB2	TSC1	ULK2	CAB39	MAPK3	CAB39L	RPS6	MAPK1	RPS6KA1	PIK3R5	ULK3	EIF4E1B	STK11	EIF4E2	VEGFA	PRKAA2	VEGFC	PRKAA1
936	POMEROY_MEDULLOBLASTOMA_DESMOPLASIC_VS_CLASSIC_DN	1655	527	988		1056.67	POMEROY_MEDULLOBLASTOMA_DESMOPLASIC_VS_CLASSIC_DN	http://www.broadinstitute.org/gsea/msigdb/cards/POMEROY_MEDULLOBLASTOMA_DESMOPLASIC_VS_CLASSIC_DN	RPL24	RPS23	CYFIP1	RPL39	TMSB15A	FIG4	APOD	C1S	CXCR4	IGFBP5	RPL34	TFDP2	NFATC4	NFATC3	GCNT2	QSOX1	MYCN	BCL2	RPS17	NID1	LAMC1	COL1A1	ELAVL4	TCF4	TCF12	IRF8	CCND3	INSM1	NHLH1	NTRK3	RND3	ALDH1A3	RPL9	RPL10A	RPS10	RPS29	VCAN	LMO4	RPL21	PTCH1	CNR1
937	STEIN_ESRRA_TARGETS_UP	1467	1240	400	1121	1057	STEIN_ESRRA_TARGETS_UP	http://www.broadinstitute.org/gsea/msigdb/cards/STEIN_ESRRA_TARGETS_UP	UQCRC2	SMCR7L	MECR	RNASET2	DFFA	FAM134B	ETFDH	CA12	QRSL1	SLC16A1	CCDC121	SH2B1	PDHA1	EPOR	SCAMP5	CHCHD3	MIPEP	TRIM2	MITF	TRIM14	SULT1A1	DSG2	SLC25A12	ISCU	COX10	SYNGR3	SRPK2	CYP24A1	FAM127A	ISCA1	SDHB	DLD	ACADSB	SLC31A1	DDIT3	CFLAR	NDUFS7	CLEC16A	TMEM184C	MFN2	PLEKHB2
938	BIOCARTA_IGF1MTOR_PATHWAY	827	277	1119	2006	1057.25	BIOCARTA_IGF1MTOR_PATHWAY	http://www.broadinstitute.org/gsea/msigdb/cards/BIOCARTA_IGF1MTOR_PATHWAY	PTEN	PDK2	EIF2S3	GSK3B	PDPK1	EIF2S1	IGF1	AKT1	MTOR	PIK3CA	IGF1R	RPS6KB1	PPP2CA	EIF4E	EIF4EBP1	EIF2S2	EIF2B5	INPPL1	PIK3R1	RPS6
939	BOYAULT_LIVER_CANCER_SUBCLASS_G2	892	637	576	2131	1059	BOYAULT_LIVER_CANCER_SUBCLASS_G2	http://www.broadinstitute.org/gsea/msigdb/cards/BOYAULT_LIVER_CANCER_SUBCLASS_G2	ENPP2	NAV3	RRAS2	SLC2A6	KLHL7	MEIS2	CNPY2	ITGA5	SATB2	EPHA1	RPN2	MOSPD1	MCTP1	ALDOC	KIF14	ARHGEF40	CD58	INHBB	SAP130	MLLT11	MOAP1	HIP1	INTS7	SDF2L1	AMIGO2	DEGS1	FHOD3
940	REACTOME_GLYCEROPHOSPHOLIPID_BIOSYNTHESIS	1326	1371	854	685	1059	REACTOME_GLYCEROPHOSPHOLIPID_BIOSYNTHESIS	http://www.broadinstitute.org/gsea/msigdb/cards/REACTOME_GLYCEROPHOSPHOLIPID_BIOSYNTHESIS	LPCAT3	CEPT1	CDS1	PEMT	CDIPT	AGPAT1	AGPAT2	CHAT	PLA2G16	CHKA	CHKB	MGLL	PLD4	SLC44A3	MBOAT2	AGPAT6	GPAT2	MBOAT1	PHOSPHO1	PLD6	SLC44A5	GPD1L	LPIN1	SLC44A1	PLD3	PITPNB	LCLAT1	LPCAT4	PLA2G4F	PLA2G2D	GPD1	PLA2G4D	HADHA	HADHB	PLA2G2E	ACHE	PLA2G3	PNPLA8	PCYT1A	PLA2G1B	PLA2G2A
941	VALK_AML_CLUSTER_5	1139	585	2191	321	1059	VALK_AML_CLUSTER_5	http://www.broadinstitute.org/gsea/msigdb/cards/VALK_AML_CLUSTER_5	SIRPB1	PILRA	CD86	SMPDL3A	LILRB2	EFHD2	TLR8	SIRPA	HNMT	EPB41L3	UBE2D1	VCAN	NOD2	STS	TYMP	GNS	CAMK1	TFEB	VDR	PTAFR	SIGLEC7	LILRA6	KCNQ1	MAFB	FAM198B	LILRA1	PSAP	LILRB1	CCR1	LILRB3	RASSF4	SLC15A3	IFNGR2
942	REACTOME_MEIOTIC_RECOMBINATION	1469	1532	1052	184	1059.25	REACTOME_MEIOTIC_RECOMBINATION	http://www.broadinstitute.org/gsea/msigdb/cards/REACTOME_MEIOTIC_RECOMBINATION	RAD50	CDK2	CDK4	DMC1	HIST4H4	HIST2H3C	HIST3H2BB	SPO11	HIST1H2BA	MLH3	HIST1H2AE	HIST1H2AD	H2AFX	H2AFZ	HIST1H2BD	HIST1H2BB	H3F3A	H3F3B	HIST2H3A	H3F3AP5	MLH1	MRE11A	MSH4	MSH5	NBN	ATM	HIST2H4B	TEX15	PRDM9	RAD51	RAD51C	RBBP8	RPA1	RPA2	RPA3	BLM	H3F3AP6	LOC651610	HIST2H3D	BRCA1	BRCA2
943	FRASOR_RESPONSE_TO_ESTRADIOL_DN	660	704	851	2026	1060.25	FRASOR_RESPONSE_TO_ESTRADIOL_DN	http://www.broadinstitute.org/gsea/msigdb/cards/FRASOR_RESPONSE_TO_ESTRADIOL_DN	EPOR	RBL2	DUSP1	KYNU	NFRKB	C10orf116	BAK1	BLNK	CLU	SELENBP1	ENC1	ECH1	ERBB3	ASB9	MYO1B	PRPS1	MXD4	CTSH	IL1R1	BMP4	SNCG	KLF6	CD24	BIK	HIST2H2AA3	INHBB	TM4SF1	PXDN	PPP1R3C	INPP5J	RENBP	HIST2H2BE	RAP1GAP	FOLH1	STXBP1	ABCG1	SMAD3	IFI30	GNS	MMD	KRT81
944	SIG_CHEMOTAXIS	912	1133	1546	651	1060.5	SIG_CHEMOTAXIS	http://www.broadinstitute.org/gsea/msigdb/cards/SIG_CHEMOTAXIS	ANGPTL2	WASL	PAK4	PPP1R13B	RHO	GDI1	AKT1	PAK3	LIMK1	MYLK	PAK6	AKT3	ITPR2	PIK3R1	PIK3CD	PAK1	ACTR2	ITPR1	ACTR3	PDPK1	AKT2	RACGAP1	CDC42	INPPL1	PITX2	WASF1	CFL2	GDI2	MYLK2	BTK	CFL1	PAK7	RPS4X	SAG	ROCK2	ARHGEF11	ROCK1	PIK3CA	ARHGAP4	PIK3R5	ARHGAP1
945	MARCHINI_TRABECTEDIN_RESISTANCE_DN	1401	722			1061.5	MARCHINI_TRABECTEDIN_RESISTANCE_DN	http://www.broadinstitute.org/gsea/msigdb/cards/MARCHINI_TRABECTEDIN_RESISTANCE_DN	EIF4A1	TPM1	2019-03-08	PRNP	CITED2	CBLB	COL3A1	CALR	LOXL1	ACTA2	AKT2	HLA-B	SLC1A5	FSTL1	PTTG1IP	PLXNB2	ANKRD1	MARS	SLC7A5	ACTG1	GPI	ACTN2	SIRPA	BCAM	NID1	HSPA5	SLC16A3	PYCR1	BHLHE40	CSNK2A1	PKN1	ADM	CDH13	CNTN2	DLC1	RND3	GABRA5	HSP90B1	PSMF1	CAD	COL4A2
946	KYNG_RESPONSE_TO_H2O2_VIA_ERCC6_DN	1981	1165	695	418	1064.75	KYNG_RESPONSE_TO_H2O2_VIA_ERCC6_DN	http://www.broadinstitute.org/gsea/msigdb/cards/KYNG_RESPONSE_TO_H2O2_VIA_ERCC6_DN	CLCN4	GBP1	TP53I3	RPL7A	PDZD2	OAZ2	PSMB6	FLOT2	CUX1	FOXF1	NEK3	ORAOV1	TCF3	RBM10	PFN1	PM20D2	ZFP36L2	GNB2L1	CSTF2	RPL31	DFFA	BDH1	CTSS	CKMT2	CRYAB	OR2W3	ITM2B	UNG	DNAJB1	DDB1	ATRX	ELOF1	ALDH18A1	SIAH2	COX6A1	FUS	HCP5	CYP51A1	CDC34	RCC1	GAS2L1
947	NEMETH_INFLAMMATORY_RESPONSE_LPS_UP	684	756	2206	614	1065	NEMETH_INFLAMMATORY_RESPONSE_LPS_UP	http://www.broadinstitute.org/gsea/msigdb/cards/NEMETH_INFLAMMATORY_RESPONSE_LPS_UP	TRIM25	SQSTM1	TOP1	CCL3	PIP5K1B	TNFRSF1B	IL1RN	C5AR1	IER2	ETS2	GLRX	IER3	MAP2K1	CLN3	ACSL4	BCL6B	SLC2A1	NFKB1	SLPI	CITED2	KPNA3	TPST1	SAT1	MYO10	HMGCR	TGFB1	BCL2A1	MYADM	RCN1	ETF1	PRKCD	SOD2	IFI16	LTB	SLFN12L	CASP4	MT2A	IFRD1	FURIN	CLEC4D	DEGS1
948	CHICAS_RB1_TARGETS_GROWING	2463		218	519	1066.67	CHICAS_RB1_TARGETS_GROWING	http://www.broadinstitute.org/gsea/msigdb/cards/CHICAS_RB1_TARGETS_GROWING	UHRF1	NRP1	TSPAN5	LSAMP	ANXA3	KCNN2	HELLS	KIAA0101	ALDH1L2	GINS1	OXTR	C1QTNF2	GMNN	LOC100506621	BNC2	FAP	TMEM106C	ELOVL2	CAV1	NUPR1	MCM4	MSH2	CASC5	HPRT1	SCARA3	PDGFD	SMC4	RBBP8	PCK2	SLIT2	CDC25B	FBLN1	DCN	AKR1C2	RAD51AP1	GPC6	COL3A1	TTC3	FGF1	PCOLCE	PTX3
949	SIMBULAN_PARP1_TARGETS_DN	2502	1484	187	94	1066.75	SIMBULAN_PARP1_TARGETS_DN	http://www.broadinstitute.org/gsea/msigdb/cards/SIMBULAN_PARP1_TARGETS_DN	SERPINH1	CCNB2	STMN1	PRIM1	PCNA	NCAM1	SET	CCNB1	CDC20	DNMT1	TAGLN2	SPP1	CCNA2	HMGB2	RANGAP1	UBE2S	KRT14
950	FLECHNER_PBL_KIDNEY_TRANSPLANT_REJECTED_VS_OK_UP	1383	836	758	1290	1066.75	FLECHNER_PBL_KIDNEY_TRANSPLANT_REJECTED_VS_OK_UP	http://www.broadinstitute.org/gsea/msigdb/cards/FLECHNER_PBL_KIDNEY_TRANSPLANT_REJECTED_VS_OK_UP	RNF144A	TRA2A	PSMD6	OTUD4	KLC1	SPINT2	IDS	ITPK1	ATR	TUBB2A	TAX1BP3	SH2B1	LITAF	DCTN6	SHOC2	AGPAT1	PCGF2	KPNA2	B2M	FAM208A	ANP32E	ITM2A	CD47	CENPB	CDKN1C	CANX	TXNRD1	MPV17	HNRNPA3	REEP5	PSMD14	ZFC3H1	ZFP161	SRF	PTPN12	NFYA	GOT2	ANXA4	XRCC5	PLP2	TMED10
951	MOREAUX_B_LYMPHOCYTE_MATURATION_BY_TACI_DN	1490	1563	532	687	1068	MOREAUX_B_LYMPHOCYTE_MATURATION_BY_TACI_DN	http://www.broadinstitute.org/gsea/msigdb/cards/MOREAUX_B_LYMPHOCYTE_MATURATION_BY_TACI_DN	EZH2	TDP2	TMEM126A	CMC1	PAAF1	RNF7	MRPS12	HAUS1	SGOL2	SLC38A1	MCM2	TYMS	CDC23	C1orf131	IREB2	RACGAP1	C10orf137	LSM5	NCAPD3	FIBP	THYN1	FAM98B	MRPL43	C7orf30	SLC16A1	PSMD8	TMEM165	TMEM85	C1QBP	TIMM50	NUDT5	KEAP1	CHMP4A	DKC1	ASF1A	NASP	RFX7	BARD1	KLF13	CCT5	EFTUD2
952	GAZDA_DIAMOND_BLACKFAN_ANEMIA_PROGENITOR_DN	724	1085	864	1601	1068.5	GAZDA_DIAMOND_BLACKFAN_ANEMIA_PROGENITOR_DN	http://www.broadinstitute.org/gsea/msigdb/cards/GAZDA_DIAMOND_BLACKFAN_ANEMIA_PROGENITOR_DN	CAD	NAP1L1	PRSS2	CDH2	NUP54	IMPACT	ADK	NUDT2	CASP6	RAB4A	CPSF6	ZNF84	GCSH	FLT3	LSM5	TTC37	CCT6A	RPL36	SPAST	EXOSC10	FABP5	CHPF2	ARL1	SMARCA4	SEC61A1	HELLS	TMSB15A	LAMP2	PDZD8	PLAGL1	RPL18	PNPLA4	UBA2	PTPRD	PRKDC	NUCB2	HSDL2	C12orf47	MAGT1	TCEB1	ADCK2
953	PHONG_TNF_RESPONSE_NOT_VIA_P38	678	574	1463	1560	1068.75	PHONG_TNF_RESPONSE_NOT_VIA_P38	http://www.broadinstitute.org/gsea/msigdb/cards/PHONG_TNF_RESPONSE_NOT_VIA_P38	TRAF3	TFE3	MMP2	PROX1	ANKLE2	MMP1	RCAN1	SEL1L	PDIA4	MAP3K3	SYNGR2	GBP2	HYOU1	PPIF	SRPK1	GATA2	IL6ST	TNFAIP8	APBA3	TRAPPC4	TANK	SSTR2	NR2C1	HSD17B2	BIRC3	PDLIM4	ETV1	TCF7L2	ICAM1	IFNAR2	OPTN	TRIO	ETS2	MYO1C	DOCK4	CSF1	LTB	PSMB9	FLOT1	G0S2	ZCCHC11
954	ZHONG_RESPONSE_TO_AZACITIDINE_AND_TSA_UP	696	1648	1211	721	1069	ZHONG_RESPONSE_TO_AZACITIDINE_AND_TSA_UP	http://www.broadinstitute.org/gsea/msigdb/cards/ZHONG_RESPONSE_TO_AZACITIDINE_AND_TSA_UP	TNNC2	OPTN	PISD	HIST1H2BD	TMEM158	RPA4	INPP5F	EHD1	REPS2	KLF12	NRGN	OXTR	MOK	PMEPA1	TIMP2	TDRD12	SMPD3	CXorf48	TAF7L	DNAJB2	SLC9A3R1	HIST1H1C	COL1A2	AKAP17A	SLC12A6	VCX2	CDO1	BMPR2	RGS9	ZNF331	BAIAP3	TTLL7	GLS	KRT12	LIFR	MOSPD1	FERMT2	TKTL1	DUSP14	ATP6V1D	HSD17B1
955	KUNINGER_IGF1_VS_PDGFB_TARGETS_DN	2037	1418	687	135	1069.25	KUNINGER_IGF1_VS_PDGFB_TARGETS_DN	http://www.broadinstitute.org/gsea/msigdb/cards/KUNINGER_IGF1_VS_PDGFB_TARGETS_DN	DLX3	CKAP2L	HMGA2	PTGS1	DUSP6	C14orf79	PHEX	ERRFI1	GREM1	C7orf58	CD53	BHMT	SPRR1A	THBD	IL33	ARHGAP6	PRKG2	MMD	THBS2	STOM	CRYL1	SPAG5	RBPMS	LBH	F2R	CAV2	ANLN	ATP1A3	RCAN2	MGP	SLC37A3	DUSP4	TIMP1	FBXO32	PHF15	CENPH	PLXDC1	NCEH1	ANXA8L2	CAPG	F3
956	DACOSTA_UV_RESPONSE_VIA_ERCC3_TTD_UP	2041	1181	830	225	1069.25	DACOSTA_UV_RESPONSE_VIA_ERCC3_TTD_UP	http://www.broadinstitute.org/gsea/msigdb/cards/DACOSTA_UV_RESPONSE_VIA_ERCC3_TTD_UP	ASNA1	WBSCR22	PVR	TNFSF13	ERBB2	GALNT2	FKBP2	FBXL14	MRPL28	TMX4	STK25	AMACR	MAST1	STX16	ADO	GCH1	ARPC4	PDAP1	KISS1	GALK1	PLCB3	PLD3	TRIM25	FLNA	EPHX1	SRSF9	GNL1	GLS	KLHDC3	BAD	CDKN2B	HOXD9	MDK	MRPS12	STAT1	AAMP	COL1A1	RPUSD2	SAT1	ERCC2	EPOR
957	KANNAN_TP53_TARGETS_UP	735	1396	1056	1093	1070	KANNAN_TP53_TARGETS_UP	http://www.broadinstitute.org/gsea/msigdb/cards/KANNAN_TP53_TARGETS_UP	PRKAB1	VCAN	BAK1	FHL2	IGFBP6	BBC3	DGKA	VIPR1	ACTA2	DMPK	CDKN1A	QSOX1	SCRIB	HIST1H2AC	NHLH2	GDF15	CARTPT	SPAG1	APOC1	SURF1	CTDSP2	KIAA0247	LCAT	SLC3A2	DDB2	TAX1BP3	TMSB15A	HRAS	PMAIP1	TST	GADD45A	DCAF7	PDLIM4	BCL6	MAN2B1	NINJ1	PLIN2	BTG2	SCGB2A2	FAS	2019-03-08
958	IVANOVA_HEMATOPOIESIS_MATURE_CELL	987	1029	1255	1021	1073	IVANOVA_HEMATOPOIESIS_MATURE_CELL	http://www.broadinstitute.org/gsea/msigdb/cards/IVANOVA_HEMATOPOIESIS_MATURE_CELL	USP25	NCAPH2	DIO3OS	CCNA2	C3orf62	GTF2A1	HAGH	LPHN3	HEMGN	TFDP2	ST3GAL5	CCDC61	CELA1	MRC1	SLC30A10	GTPBP2	RBMS1	PIK3CB	DERL2	HSPA12A	SPECC1	AP2A2	C11orf24	WDR26	ATP8A1	HIATL1	ACP5	GADD45A	MON1A	USP46	MKRN1	RHOU	OTUD5	TMEM56	EIF5A2	TSPAN17	TAPT1	ATG4A	ITGAM	PICALM	MXD1
959	ROY_WOUND_BLOOD_VESSEL_DN	1182	952	1108	1051	1073.25	ROY_WOUND_BLOOD_VESSEL_DN	http://www.broadinstitute.org/gsea/msigdb/cards/ROY_WOUND_BLOOD_VESSEL_DN	KRT14	GABRP	PROM1	EPB41L4B	CD24	KRT15	SCGB2A2	ERBB3	F5	SOX9	CEACAM6	KLF5	RNF43	HIST3H2A	S100P	ATP1B1	SFRP1	FBXO9	C1orf116	ATP8B1	DSP	SLC6A14
960	REACTOME_ACYL_CHAIN_REMODELLING_OF_PC	557	821	1558	1357	1073.25	REACTOME_ACYL_CHAIN_REMODELLING_OF_PC	http://www.broadinstitute.org/gsea/msigdb/cards/REACTOME_ACYL_CHAIN_REMODELLING_OF_PC	LPCAT3	PLA2G16	MBOAT2	LPCAT4	PLA2G4F	PLA2G2D	PLA2G4D	PLA2G2E	PLA2G3	PNPLA8	PLA2G1B	PLA2G2A	PLA2G4A	PLA2G5	LPCAT2	PLA2G2F	PLBD1	LPCAT1	PLA2G12A	PLA2G6	PLA2G10	PLA2G4C
961	LIU_SOX4_TARGETS_DN	1120	649	1373	1159	1075.25	LIU_SOX4_TARGETS_DN	http://www.broadinstitute.org/gsea/msigdb/cards/LIU_SOX4_TARGETS_DN	SHROOM3	SURF6	DECR1	KIAA0319L	RBBP6	GPATCH2	PRB3	SIN3B	GMPR2	TRAK1	ERI3	EGLN1	ZNF512B	VAMP3	DYRK3	NFIX	STAG2	PLEKHF2	PSMG1	UBE2J1	VDAC3	KIF5C	TMX1	AKR7A2	ALKBH6	C9orf140	PSPH	PEX11A	EIF3A	PTBP1	DDX11	MAGOH	RPS6KB2	SLC25A16	MVK	LRP5	MAPT	PPFIA1	ITPK1	RGS14	LONP1
962	ACEVEDO_NORMAL_TISSUE_ADJACENT_TO_LIVER_TUMOR_DN	1206	885	1147	1068	1076.5	ACEVEDO_NORMAL_TISSUE_ADJACENT_TO_LIVER_TUMOR_DN	http://www.broadinstitute.org/gsea/msigdb/cards/ACEVEDO_NORMAL_TISSUE_ADJACENT_TO_LIVER_TUMOR_DN	CSK	CD99L2	TMEM97	TP53INP2	AHCY	TMPRSS6	RAB1A	FN3KRP	HSPA5	MT1B	MRPL24	TAF15	PAM16	DEFB1	SOD1	FEM1A	VAV2	MAPRE2	SPTSSA	ABHD10	SLC35B1	SRPRB	SLC7A5	H3F3B	TSSC1	BPHL	HMGCS1	RAB5B	TRIB1	GSTA1	TBC1D14	APOA4	PRG4	PNP	LONP1	PGM2	UBE2J1	ZNF180	ADH6	AK3	BCO2
963	DIAZ_CHRONIC_MEYLOGENOUS_LEUKEMIA_DN	462	986	1688	1171	1076.75	DIAZ_CHRONIC_MEYLOGENOUS_LEUKEMIA_DN	http://www.broadinstitute.org/gsea/msigdb/cards/DIAZ_CHRONIC_MEYLOGENOUS_LEUKEMIA_DN	CECR1	IL13RA1	CCR7	CRYGD	BCR	SGCB	IRF7	LY86	IL7R	S100A8	CRHBP	RPS12	GLIPR1	CEBPD	GLTSCR2	EEF1A1	SLC16A7	NINJ1	ELANE	RPL30	HMHB1	VAMP5	CLEC4A	KLF2	CST7	MPO	EPB41L3	FZD2	GATA3	IRF8	MS4A4A	MYLK	BCL6	S100A9	KCNE1L	CD53	INSR	RPL41	IL16	DNTT	MVP
964	PUJANA_BRCA_CENTERED_NETWORK	1692	1990	390	244	1079	PUJANA_BRCA_CENTERED_NETWORK	http://www.broadinstitute.org/gsea/msigdb/cards/PUJANA_BRCA_CENTERED_NETWORK	SNRPA1	TAF11	KATNA1	NASP	RNASEH2B	MCM4	TTF2	ABCB7	POLA1	RECQL	CCNA2	COPS3	SSBP2	NCAPD2	RFC4	RB1	RAD21	DNA2	POLR2B	AURKA	HMGB2	ZNF330	BUB3	ZNHIT3	TMPO	KIFC1	BRCA2	NCK1	PRPS1	ASF1A	CSNK2A1	LMNB1	RAD54L	RAD1	NFYB	DDX39A	SNRPA	MAD2L1	GINS1	RPIA	SEC31A
965	GUO_TARGETS_OF_IRS1_AND_IRS2	1197	826	1411	889	1080.75	GUO_TARGETS_OF_IRS1_AND_IRS2	http://www.broadinstitute.org/gsea/msigdb/cards/GUO_TARGETS_OF_IRS1_AND_IRS2	ONECUT1	RND1	NR1I2	FDPS	CACYBP	PPP1R3B	ABCG5	SC5DL	LSS	NSDHL	CDC34	CASP6	BCL3	GCH1	ELK4	PCSK9	TUBB	ECI2	HMGCR	GALNT2	TAOK3	ACAT2	NUDT7	FARP2	CEBPB	NUDT4	HPGD	DNAJB2	MVK	SGK2	SCARB1	HSP90AA1	GFRA1	TNFRSF1B	TAT	MOGS	ABCB4	PCK1	MVD	MXI1	ACACA
966	VERNELL_RETINOBLASTOMA_PATHWAY_UP	1661	2458	147	63	1082.25	VERNELL_RETINOBLASTOMA_PATHWAY_UP	http://www.broadinstitute.org/gsea/msigdb/cards/VERNELL_RETINOBLASTOMA_PATHWAY_UP	FANCL	MCM4	RECQL4	NPAT	SKP2	SNTB2	MCMBP	TMPO	FAM111A	RAB27A	ATAD2	UBR7	BLM	FBXO5	RAD51AP1	CDCA7L	BARD1	ESCO2	EGR1	DCK	ASF1B	CNOT6L	RRM1	MANEAL	RFC4	FANCA	JPH1	MCM8	SPIN4	PTPLAD1	TCF19	RRM2	DONSON	TFDP1	E2F2	CENPK	CLSPN	KANK2	TMEM97	FST	CCNE1
967	PURBEY_TARGETS_OF_CTBP1_AND_SATB1_UP	240	679	551	2859	1082.25	PURBEY_TARGETS_OF_CTBP1_AND_SATB1_UP	http://www.broadinstitute.org/gsea/msigdb/cards/PURBEY_TARGETS_OF_CTBP1_AND_SATB1_UP	TUBA1A	IDH2	DGUOK	RPSA	DCT	ZNF330	TMEM184B	CEP290	WSB1	RARA	BHLHE40	HLA-E	CHEK2	CPNE1	LCK	YWHAE	PKMYT1	PLK1S1	CYP11A1	RPS10	PAIP2	COG8	LOC645529	CCNI	DCTN2	HNRNPA3	ATN1	CDX2	FAM134A	CGREF1	WDR59	RPL34	ALDH1A3	PDHA1	RPL7A	PFKFB4	PNISR	KCNMA1	UCHL1	RPS6	CDH19
968	FERRANDO_HOX11_NEIGHBORS	2614		455	180	1083	FERRANDO_HOX11_NEIGHBORS	http://www.broadinstitute.org/gsea/msigdb/cards/FERRANDO_HOX11_NEIGHBORS	TOP2A	MCM4	CD1A	STMN1	RPA1	TYMS	HPRT1	CD1E	MTHFD1	MME	CCNA2	ADA	MAD1L1	ERCC1	MCM5	TLX1	CD1B	TK1	PTPRF	UNG	CD1D	DNTT	CD1C
969	REACTOME_SIGNALLING_BY_NGF	1303	655	1311	1063	1083	REACTOME_SIGNALLING_BY_NGF	http://www.broadinstitute.org/gsea/msigdb/cards/REACTOME_SIGNALLING_BY_NGF	AKT3	BCL2L11	DNAL4	CDKN1A	CDKN1B	NET1	VAV3	ADCY1	ADCY2	FRS2	ADCY3	ADCY5	PRDM4	ADCY6	AKAP13	ADCY7	ADCY8	CHUK	ADCY9	ADCYAP1	ADCYAP1R1	THEM4	AP2M1	AP2S1	CLTA	CLTC	FGD4	ADORA2A	CREB1	CRK	MAPK14	ADRBK1	AP2A1	AP2A2	AP2B1	DNM1	DNM2	DUSP3	DUSP4	DUSP6	DUSP7
970	UEDA_CENTRAL_CLOCK	73	214	1637	2408	1083	UEDA_CENTRAL_CLOCK	http://www.broadinstitute.org/gsea/msigdb/cards/UEDA_CENTRAL_CLOCK	PHKA1	SOX7	ZFP161	HSPD1	DLK1	HMGB3	BLCAP	RABEP1	ROBO3	SMPDL3A	CRY1	STAT3	PKIB	TPRG1L	MRPL41	HLA-DRB1	MANF	SQLE	PSMD5	RPN2	GADD45A	STX5	BMPR1A	SGK1	UBFD1	POLR2E	AIM1	NR1D2	DBP	RGS16	SRSF6	CDK2AP2	AVPR1A	RASL11B	HSPA1B	PNRC1	RAB34	SFRP2	DUSP1	NSDHL	ID2
971	MARIADASON_RESPONSE_TO_BUTYRATE_SULINDAC_6	705	957	1060	1621	1085.75	MARIADASON_RESPONSE_TO_BUTYRATE_SULINDAC_6	http://www.broadinstitute.org/gsea/msigdb/cards/MARIADASON_RESPONSE_TO_BUTYRATE_SULINDAC_6	ATP5B	MDGA1	ETS2	ZNF529	SLC45A1	HNRNPH1	DHX9	CCDC14	CDK5RAP2	CHDH	CTDSP1	INPPL1	MAPK4	ITPR3	SESTD1	MYB	SORBS2	CDK6	ANP32A	FLJ31715	RFX7	ST18	PCNA	SCAF11	KHDRBS1	RPRD2	MLXIP	TMPO	HMGB2	RNF180	WHSC1	GRIN1	EIF4A1	TOP2B	SNHG13	SMC2	TIA1	ARID1B	PLCB2	CREB3L4	NAP1L1
972	KEGG_BASE_EXCISION_REPAIR	2095	1613	189	450	1086.75	KEGG_BASE_EXCISION_REPAIR	http://www.broadinstitute.org/gsea/msigdb/cards/KEGG_BASE_EXCISION_REPAIR	NEIL2	MPG	SMUG1	XRCC1	POLE4	HMGB1	POLE3	POLD4	MBD4	OGG1	UNG	POLD3	PCNA	NEIL1	POLE2	PARP4	PARP3	PARP2	POLB	APEX1	POLL	POLD1	POLD2	POLE	NEIL3	TDG	APEX2	LIG3	HMGB1P1	NTHL1	HMGB1P40	FEN1	LIG1	MUTYH	PARP1
973	CHEN_HOXA5_TARGETS_9HR_DN	1915	1212	761	460	1087	CHEN_HOXA5_TARGETS_9HR_DN	http://www.broadinstitute.org/gsea/msigdb/cards/CHEN_HOXA5_TARGETS_9HR_DN	GM2A	AP1S1	MARCKS	DDT	GLG1	SV2A	ANP32A	KDELR1	SKP2	ST6GALNAC4	PRR16	PCDHGC3	FEN1	HMGB3	GEMIN4	FAM127A	EHD2	AKAP1	FZD2	LOXL1	UBTF	FJX1	TOMM22	PPAP2C	MAT2A	H2AFX	MYL9	CCDC56	SLC29A1	SERPINH1	C16orf53	CBX6	INO80B	G6PC3	SYNGR2	LINC00341	TMEM97	ANPEP	CKAP4	WNT5B	LPCAT1
974	PID_P38_MK2_PATHWAY	1593	811	1114	832	1087.5	PID_P38_MK2_PATHWAY	http://www.broadinstitute.org/gsea/msigdb/cards/PID_P38_MK2_PATHWAY	SRF	YWHAB	HSPB1	MAPK11	YWHAQ	YWHAZ	LSP1	YWHAH	CDC25B	MAPKAPK3	TSC2	TH	YWHAE	MAPK14	RAF1	YWHAG	MAPKAPK2	CREB1	ETV1	SFN	TCF3
975	WIELAND_UP_BY_HBV_INFECTION	661	1470	1808	420	1089.75	WIELAND_UP_BY_HBV_INFECTION	http://www.broadinstitute.org/gsea/msigdb/cards/WIELAND_UP_BY_HBV_INFECTION	PIK3CD	IGSF6	CTSB	CD53	MCM6	CFL1	STAT1	C3AR1	WARS	RGL1	FCGR1B	TRIM22	TAPBP	RAB31	HLA-A	HLA-B	IFI30	C1orf54	APOL3	UBE2L6	CTSC	COTL1	RAC2	GBP2	RRM2	FCER1G	GZMA	RNASET2	CXCL11	PBK	ARHGDIB	C1orf38	CD38	LYZ	SRGN	HLA-DQB1	PSME1	UBE2C	DENND2D	PSMB9	HLA-DMB
976	TAKEDA_TARGETS_OF_NUP98_HOXA9_FUSION_8D_DN	1284	1270		719	1091	TAKEDA_TARGETS_OF_NUP98_HOXA9_FUSION_8D_DN	http://www.broadinstitute.org/gsea/msigdb/cards/TAKEDA_TARGETS_OF_NUP98_HOXA9_FUSION_8D_DN	ITGAM	BCL6	GPNMB	RAP1A	FPR3	IL5RA	EMR3	HRH4	PID1	CEACAM8	GXYLT2	ETNK1	CUX1	2019-03-01	FCGR2C	SLC16A6	CD24	STAC	CXCL1	F5	ETS1	ALOX5	CD163	C16orf87	OLIG1	DOCK4	IL1R2	DEFA4	NCF2	SLC30A7	IL7R	ANTXR1	MARCO	PAX2	SPNS3	ADAM9	ITM2A	PTCD1	LOC100132891	TSPAN15	NPL
977	ZUCCHI_METASTASIS_DN	449	1048	1781		1092.67	ZUCCHI_METASTASIS_DN	http://www.broadinstitute.org/gsea/msigdb/cards/ZUCCHI_METASTASIS_DN	MUCL1	EIF3G	EIF4A1	EIF1	AREG	ZYX	SCGB1D2	TRAPPC4	CCL20	PFN1	DDX5	SEMA3B	SEC61B	GADD45B	CXCL2	PNRC1	CXCL1	IL8	NFKBIA	PDLIM1	STRN4	LGALS3	CLDN4	CST3	HMGN1	LIF	SAT1	LOC541472	CDK2AP2	TM4SF1	JUND	PPM1G	YWHAE	RHOA	DDB1	TACSTD2	KRT7	CXCL3	ANXA1	BAP1	PDCD5
978	REACTOME_NOD1_2_SIGNALING_PATHWAY	1722	838	1183	630	1093.25	REACTOME_NOD1_2_SIGNALING_PATHWAY	http://www.broadinstitute.org/gsea/msigdb/cards/REACTOME_NOD1_2_SIGNALING_PATHWAY	NOD1	TAB1	CHUK	MAPK14	CYLD	TAB2	TAB3	BIRC2	BIRC3	IKBKB	IRAK1	IRAK2	TMEM189-UBE2V1	MAPK11	MAPK13	MAP2K6	MAPK12	NOD2	CARD9	MAP3K7	TNFAIP3	TRAF6	UBE2N	CASP1	CASP2	CASP4	CASP8	CASP9	IKBKG	RIPK2
979	HEIDENBLAD_AMPLICON_12P11_12_UP	587	1101	1593		1093.67	HEIDENBLAD_AMPLICON_12P11_12_UP	http://www.broadinstitute.org/gsea/msigdb/cards/HEIDENBLAD_AMPLICON_12P11_12_UP	XCL1	PPP1R7	IL7R	POC5	ANXA6	C6orf35	KCNK5	EFCAB1	GEM	SAR1A	DNMBP	ABCC8	TCP11L1	CTSC	SPA17	MGP	RASSF8	FGFR1OP2	CCDC91	ERGIC2	RASA3	EIF2B2	NTAN1	METTL9	EIF5A	RPA1	KIF1C	ARID3A	SHISA7	CBR3	PKNOX1	ADSL	RPGR
980	REACTOME_METABOLISM_OF_RNA	867	588	694	2226	1093.75	REACTOME_METABOLISM_OF_RNA	http://www.broadinstitute.org/gsea/msigdb/cards/REACTOME_METABOLISM_OF_RNA	SNUPN	PSMD14	PRMT5	PAIP1	NUP50	RNPS1	NUPL2	LSM6	DDX20	RPL35	EXOSC8	EXOSC6	SNRPD2P1	CLNS1A	NUP35	MAPK14	PSMA8	RPL7AP27	DDX6	DCP2	DCP1B	EIF4A1	EIF4A2	EIF4B	EIF4E	EIF4G1	ELAVL1	AKT1	ETF1	FAU	PATL1	CASC3	DIS3	NCBP2	EXOSC7	SMG1	NUP205	PSME4	NUP210	SMG6	SMG5
981	WANG_ESOPHAGUS_CANCER_VS_NORMAL_DN	1101	434	942	1903	1095	WANG_ESOPHAGUS_CANCER_VS_NORMAL_DN	http://www.broadinstitute.org/gsea/msigdb/cards/WANG_ESOPHAGUS_CANCER_VS_NORMAL_DN	ENDOD1	CAST	TXNDC17	ADIPOR1	NRBP1	GM2A	GOLGA2	NSDHL	C10orf116	TSPAN5	RAC1	KCNK5	RAB6A	ACOX1	PPP2R2C	CAPNS1	FPGT	CS	MAPKAPK3	HECTD1	STAT4	ZER1	YWHAQ	ACAA1	SH3GL1	GTF3C1	ASCC1	STK38	KIF1C	PGF	IMPA1	MAL	REXO2	RPP30	ARF3	ATXN3	MOSPD3	C5orf22	STIM1	CDK7	ALDH1A3
982	GUILLAUMOND_KLF10_TARGETS_DN	448	368	1446	2120	1095.5	GUILLAUMOND_KLF10_TARGETS_DN	http://www.broadinstitute.org/gsea/msigdb/cards/GUILLAUMOND_KLF10_TARGETS_DN	SEC61A1	CTNNB1	RCAN1	CD36	VMP1	TMSB4X	CLEC4F	VNN1	ENPEP	OIT3	FCN1	DERL2	OGT	GPD1	RPL7L1	SLCO1B3	AACS	OSTC	RTN4	PSME4	CHPT1	SLC2A2	PAPSS2	ELOVL5	TXNIP	AK3	AQP9	CTSS	SRSF3	CYB5R3
983	TIEN_INTESTINE_PROBIOTICS_2HR_UP	1096	209	506	2572	1095.75	TIEN_INTESTINE_PROBIOTICS_2HR_UP	http://www.broadinstitute.org/gsea/msigdb/cards/TIEN_INTESTINE_PROBIOTICS_2HR_UP	EIF5A	RPS3A	NAP1L1	GAPDH	KLF5	UBC	ANP32A	MMP24	HSPA8	CA12	RPS6	EPHB4	B2M	ST6GALNAC4	RPS11	FAM120A	PTP4A2	EEF1A1	CYP1A1	LRRFIP1	PTK2	SEL1L3	PGK1	TPT1	KDELR1	RPL23	LRP5
984	RAMALHO_STEMNESS_DN	1449	755	2009	172	1096.25	RAMALHO_STEMNESS_DN	http://www.broadinstitute.org/gsea/msigdb/cards/RAMALHO_STEMNESS_DN	CSF1R	RELN	PPP3CA	ST3GAL6	MLLT11	EMR1	HSD11B1	PRKCB	CD53	RTN3	ACVRL1	CLEC4A	CYFIP2	EVI2A	HBA2	CD68	FAM101B	CD47	AP2A2	BMP1	SLFN12L	CEBPD	SLC11A1	MESDC2	GAS7	ABR	ZAP70	GRINA	CORO1A	ARG2	CTSB	MPEG1	PTPRC	ADSSL1	HDC	B4GALNT1	LY86	SIRPA	RBMX	KCNAB2	NCAM1
985	KEGG_CELL_CYCLE	1640	1955	433	362	1097.5	KEGG_CELL_CYCLE	http://www.broadinstitute.org/gsea/msigdb/cards/KEGG_CELL_CYCLE	CDC16	CDC7	CDC45	GADD45B	DBF4	ANAPC1	CREBBP	MDM2	ABL1	SMC1B	LOC728622	GADD45G	ATM	ATR	ANAPC7	RBL2	ANAPC5	RBL1	MYC	CDC14B	SMC1A	CDC14A	LOC731751	SKP1	TGFB2	TGFB1	GADD45A	STAG1	LOC650621	PLK1	RBX1	STAG2	TGFB3	MCM4	ORC6	CCND1	MAD1L1	MCM3	MCM6	MCM5	YWHAB
986	SWEET_KRAS_TARGETS_DN	1239	1316	1156	688	1099.75	SWEET_KRAS_TARGETS_DN	http://www.broadinstitute.org/gsea/msigdb/cards/SWEET_KRAS_TARGETS_DN	SSRP1	PTMA	EPB42	DKK1	BEX1	ENTPD6	PRMT5	PARD6B	ATP6V1B2	H3F3B	SSX2	CTSL1	RRM2	HMGA2	LRP8	EIF5	ETV5	GPD1	SPRED2	FOSL1	H2AFY	EBNA1BP2	UPP1	CHIT1	SLC9A3R2	PPP1R3A	CALU	EPHB3	INHBB	CEACAM6	PHLDA1	C16orf53	NUP62CL	ALDH3A1	MRPS12	TNFRSF10D	DUSP4	IRS2	RNF6	SEMA6B	MLX
987	FIRESTEIN_PROLIFERATION	478	1357	1305	1259	1099.75	FIRESTEIN_PROLIFERATION	http://www.broadinstitute.org/gsea/msigdb/cards/FIRESTEIN_PROLIFERATION	VRK3	SPHKAP	SNAI3	CDK9	CHEK1	STK32B	PRKDC	SYT5	EPHB2	EPHB4	DLG2	SYT14	PDXK	CNP	TRIO	EPHA6	CSNK2A2	BCL2L11	ALK	SLC22A18	AKAP6	AKT3	HCK	CD40	IKBKAP	MAK	MAP2K6	CDK8	PPP1R12C	XRCC6	ATR	MAP3K14	PIK3R3	PPARA	WWP2	TNIK	SRMS	BTK	MAP3K8	ZC3HC1	BRAF
988	PID_HDAC_CLASSIII_PATHWAY	1753	307	986	1354	1100	PID_HDAC_CLASSIII_PATHWAY	http://www.broadinstitute.org/gsea/msigdb/cards/PID_HDAC_CLASSIII_PATHWAY	SIRT3	HOXA10	MYOD1	FOXO1	SIRT7	FOXO4	PPARGC1A	CREBBP	HDAC4	BAX	TP53	MEF2D	ACSS1	XRCC6	FHL2	SIRT1	FOXO3	EP300	ACSS2	SIRT2	KAT2B	CDKN1A	HIST1H1E	TUBB2A	TUBA1B
989	ALFANO_MYC_TARGETS	989	1093	1083	1236	1100.25	ALFANO_MYC_TARGETS	http://www.broadinstitute.org/gsea/msigdb/cards/ALFANO_MYC_TARGETS	CSRP1	FGA	XK	TARBP1	TTLL12	PLEC	OXCT1	EBNA1BP2	CLCN2	PCDH8	DNAJC11	RSL24D1	SMTN	AGRN	CAMKK2	CCNI	LTBP1	ASB13	GAD2	PICALM	MMP17	TCOF1	KARS	PTPN12	PLAUR	GAS6	CDK2AP2	TGFB1I1	RUNX3	EIF2B1	MMADHC	PDIA5	PAICS	ITGA6	HOXC9	STC1	TGM2	TFAP4	RAPGEF2	KIF3C	EMP1
990	REACTOME_RNA_POL_I_TRANSCRIPTION_TERMINATION	552	440	904	2508	1101	REACTOME_RNA_POL_I_TRANSCRIPTION_TERMINATION	http://www.broadinstitute.org/gsea/msigdb/cards/REACTOME_RNA_POL_I_TRANSCRIPTION_TERMINATION	CDK7	ERCC2	ERCC3	POLR1A	PTRF	GTF2H1	GTF2H2	GTF2H3	GTF2H4	MNAT1	POLR1D	POLR2H	POLR2K	LOC652857	GTF2H2B	UBTF	POLR1B	TAF1C	TAF1B	TAF1A	CCNH	POLR1C
991	REACTOME_REGULATION_OF_IFNA_SIGNALING	1421	1920	148	916	1101.25	REACTOME_REGULATION_OF_IFNA_SIGNALING	http://www.broadinstitute.org/gsea/msigdb/cards/REACTOME_REGULATION_OF_IFNA_SIGNALING	USP18	IFNA1	IFNA2	IFNA4	IFNA5	IFNA6	IFNA7	IFNA8	IFNA10	IFNA14	IFNA16	IFNA17	IFNA21	IFNAR1	IFNAR2	IFNB1	JAK1	PTPN1	PTPN6	STAT1	STAT2	TYK2	SOCS1	SOCS3
992	KEGG_LEISHMANIA_INFECTION	999	1425		882	1102	KEGG_LEISHMANIA_INFECTION	http://www.broadinstitute.org/gsea/msigdb/cards/KEGG_LEISHMANIA_INFECTION	JUN	HLA-DOA	HLA-DOB	PRKCB	STAT1	ELK1	TNF	ITGAM	ITGA4	MYD88	FCGR2C	FCGR1A	HLA-DMB	HLA-DMA	PTPN6	IRAK4	IL12B	MAPK11	NCF4	NCF2	PTGS2	MAPK13	IL12A	NOS2	MAP3K7	IL1A	JAK1	JAK2	ITGB1	ITGB2	CR1	MAPK3	FCGR3B	NFKB1	FCGR2A	IL10	NFKBIB	NFKBIA	FCGR3A	MARCKSL1	MAPK1
993	SUBTIL_PROGESTIN_TARGETS	347	1979	1287	796	1102.25	SUBTIL_PROGESTIN_TARGETS	http://www.broadinstitute.org/gsea/msigdb/cards/SUBTIL_PROGESTIN_TARGETS	DNAH1	CEBPD	GADD45A	RASL10B	ABCC5	IL6ST	RPS6KA1	HMGB3	TP53BP2	EGF	BNIP3	KAT2B	MAP3K3	BCAR1	BCCIP	GM2A	CCND1	GRB2	MAP4K5	DUSP1	JUN	TGFA	ATF3	ITGA2	POLR2K	H1FX	HDAC9	CDKN1C	ECI2	UCHL5	SAP30	NME2	SOS1	BCAS2	AR	CYR61
994	STEIN_ESRRA_TARGETS	1489	1324	522	1075	1102.5	STEIN_ESRRA_TARGETS	http://www.broadinstitute.org/gsea/msigdb/cards/STEIN_ESRRA_TARGETS	SCN1B	BDH2	ETFDH	RAB35	C16orf61	MRPS12	EGLN3	SPTLC2	ASPSCR1	PLAU	PFKM	HIST1H2BI	SLC16A3	GFPT2	RBM7	KANK2	TRIM14	RAB17	FAM50B	MXD4	PRKD2	CAPRIN2	SIGMAR1	TACC2	RAP1GAP2	ATP1B1	FRK	FAHD2A	TMEM111	KCNK13	MRPL34	NSUN3	MORC2	MDH1	TUBD1	GAS2L1	ACAT1	CEP70	PCGF1	PDCL	PDSS1
995	TOMLINS_METASTASIS_DN	549	1010	557	2297	1103.25	TOMLINS_METASTASIS_DN	http://www.broadinstitute.org/gsea/msigdb/cards/TOMLINS_METASTASIS_DN	CTBP2	TMEM87B	CTSZ	PVRL2	ABCC4	PCM1	LPAR6	TM9SF2	TNFSF10	TMEM98	MESDC2	IER2	TMEM131	KDELR3	MATN3	TMEM50B	FOLR3	GRIP1	UBE2J1	MIA3
996	STEIN_ESRRA_TARGETS_RESPONSIVE_TO_ESTROGEN_DN		2940	270	100	1103.33	STEIN_ESRRA_TARGETS_RESPONSIVE_TO_ESTROGEN_DN	http://www.broadinstitute.org/gsea/msigdb/cards/STEIN_ESRRA_TARGETS_RESPONSIVE_TO_ESTROGEN_DN	ATAD2	MCM6	CDC6	FEN1	OLFM1	SKP2	SOX3	ZWILCH	BTG3	ULK1	GINS2	MCM2	NCAPG2	CAP2	SLC27A2	MYOF	MANEA	RRM1	CCNE2	PCNA	TMEM194A	SMC4	WDHD1	GINS3	MCM10	NAB2	POLE2	DTL	SACS	MCM5	CHRNA5	RAI14	RAB31	CDC25A	MICB	TMPO	CELSR2	ASPH	PRSS23	PAPSS2	MLF1IP
997	JOHANSSON_GLIOMAGENESIS_BY_PDGFB_UP	1959	1822	122	514	1104.25	JOHANSSON_GLIOMAGENESIS_BY_PDGFB_UP	http://www.broadinstitute.org/gsea/msigdb/cards/JOHANSSON_GLIOMAGENESIS_BY_PDGFB_UP	CDC42SE1	PPFIBP1	CCND1	MCM3	SULF2	CDK1	FRMD8	C1orf159	MCM2	SPP1	CCND2	TMEM176B	FOS	PPP1R18	OST4	NIN	PCNA	HNRNPA1	EPN2	CHST11	MCAM	PLK1	RPS27L	DBI	ERVW-4	CDK4	TOP2A	SDC3	RPLP0	CD63	RRM2	YBX1	EEF1A1	MKI67	TPM1	TPM4	LGALS1	MARCKSL1	CD9	RNF213	FTL
998	ZEMBUTSU_SENSITIVITY_TO_CISPLATIN	691	900	703	2132	1106.5	ZEMBUTSU_SENSITIVITY_TO_CISPLATIN	http://www.broadinstitute.org/gsea/msigdb/cards/ZEMBUTSU_SENSITIVITY_TO_CISPLATIN	ANXA4	LLGL2	TMEM117	HNRNPM	PPM1F	FBP1	OBFC2A	SGPP2	PGLYRP1	TSPAN1	TRPC4	TM9SF3	DES	PCDH1	HSD17B2	NPR3	ABP1	ATG4C	TNFRSF14	PGPEP1
999	GERHOLD_ADIPOGENESIS_UP	713	1138	823	1752	1106.5	GERHOLD_ADIPOGENESIS_UP	http://www.broadinstitute.org/gsea/msigdb/cards/GERHOLD_ADIPOGENESIS_UP	STAT3	SCD	APOE	PMP22	GPX4	ADRB3	ADIPOQ	ACADVL	ITGA7	ACADS	ALDH2	STAT5A	LDHA	MCL1	SCP2	CPT2	PLIN2	SQSTM1	FABP4	LIPE	PPARG	PPA1	CFD	CRAT	ANAPC1	FABP5	BCKDHA	FASN	LDHB	GHR	VLDLR	GADD45A	CEBPB	PC	ACSL1	AGT	IGF1	COX8A	CIDEC	STAT1	CD36
1000	KIM_TIAL1_TARGETS	1560	1105	605	1158	1107	KIM_TIAL1_TARGETS	http://www.broadinstitute.org/gsea/msigdb/cards/KIM_TIAL1_TARGETS	DPYD	COX10	UBE2C	ELOVL6	TGFB1I1	NSMCE1	CHEK1	H3F3B	MT1H	CSTB	SMARCE1	MT1X	H2AFY2	LAMA5	NOP10	OS9	COX4I1	F11R	ADSL	GPR56	ARF3	ME2	MVD	MAD1L1	RPL5	WIPF1	SNRPF	FGL1	BDH1	SNRPD3	PLSCR3	SHMT2
1001	PARK_HSC_VS_MULTIPOTENT_PROGENITORS_DN	627	1688	100	2016	1107.75	PARK_HSC_VS_MULTIPOTENT_PROGENITORS_DN	http://www.broadinstitute.org/gsea/msigdb/cards/PARK_HSC_VS_MULTIPOTENT_PROGENITORS_DN	RAD21	INHBC	KPNA2	UBE3A	EZH2	CNN2	PTPN12	PRG2	SFT2D1	RPL6	KDM4C	CALM1	ARHGDIB	TMEM60	PWP1	SLC25A5	HOXA9	NPM1
1002	BASAKI_YBX1_TARGETS_UP	1937	2342	77	78	1108.5	BASAKI_YBX1_TARGETS_UP	http://www.broadinstitute.org/gsea/msigdb/cards/BASAKI_YBX1_TARGETS_UP	FAM101B	DLEU2	MCM4	PSMB6	SLC38A10	CYR61	C3orf14	GALNT2	MYO19	KLC1	PDCD2	SCO1	PMEPA1	RRAS	TNFRSF21	CHORDC1	RRAD	CCDC99	WHSC1	C11orf24	MT1F	AREG	DIAPH3	LOC100288911	HJURP	DLC1	TUFT1	GINS2	TXNIP	GART	GSTP1	THBS1	C19orf21	FANCI	RFC5	CHEK1	AURKB	SLC1A5	LAMC2	TPX2	COMMD4
1003	KLEIN_TARGETS_OF_BCR_ABL1_FUSION	414	284	2471	1267	1109	KLEIN_TARGETS_OF_BCR_ABL1_FUSION	http://www.broadinstitute.org/gsea/msigdb/cards/KLEIN_TARGETS_OF_BCR_ABL1_FUSION	BTK	SYK	MPO	CD38	NCF4	CD79A	CXCR4	PAX5	SLC22A2	ITGAL	RAG2	CD40	IRF4	PROM1	CSF1R	MLF2	POU2AF1	IKZF1	RUNX1	SPIB	2019-09-09	PTPRC	CBFA2T2	IGHMBP2	MYD88	TCF3	CD19	GYPC	ANPEP	RAG1	CSF3R	IL7R	IRAK1	GATA1	MNDA	IL3RA	EBF1	MZF1	NUP98	CD33	IGBP1
1004	PID_S1P_META_PATHWAY	1589	573	502	1778	1110.5	PID_S1P_META_PATHWAY	http://www.broadinstitute.org/gsea/msigdb/cards/PID_S1P_META_PATHWAY	ABCC1	GNA12	S1PR3	GNA15	GNAI2	GNAO1	SGPL1	SGPP1	GNAQ	GNAZ	S1PR2	GNAI1	S1PR4	SPHK2	GNA11	GNA14	GNAI3	SPHK1	S1PR1	S1PR5	GNA13
1005	GENTILE_UV_RESPONSE_CLUSTER_D9	2120	1431	636	256	1110.75	GENTILE_UV_RESPONSE_CLUSTER_D9	http://www.broadinstitute.org/gsea/msigdb/cards/GENTILE_UV_RESPONSE_CLUSTER_D9	TRIM32	DYRK2	IST1	KLF9	LPCAT1	KAZN	UBR5	IDI1	RRS1	CCNG1	PRRC2C	NAP1L1	MET	CCNA2	HOXB6	SWAP70	CD2AP	CITED2	ADM	PALM2-AKAP2	ACVR1B	FAM190B	TGIF1	TMEM97	KIAA0232	DNAJB1	RBPJ	AGTR1
1006	KEGG_ALANINE_ASPARTATE_AND_GLUTAMATE_METABOLISM	216	557	1530	2140	1110.75	KEGG_ALANINE_ASPARTATE_AND_GLUTAMATE_METABOLISM	http://www.broadinstitute.org/gsea/msigdb/cards/KEGG_ALANINE_ASPARTATE_AND_GLUTAMATE_METABOLISM	GLUD2	GFPT2	AGXT2	CPS1	GLS2	ABAT	ADSS	ADSL	GLUD1	GLS	ASL	IL4I1	GPT	GFPT1	GPT2	DDO	ADSSL1	ACY3	GAD1	GAD2	GOT2	AGXT	GLUL	NIT2	GOT1	ALDH4A1	CAD	ALDH5A1	ASS1	ASNS	PPAT	ASPA
1007	PID_CASPASE_PATHWAY	1889	1046	975	539	1112.25	PID_CASPASE_PATHWAY	http://www.broadinstitute.org/gsea/msigdb/cards/PID_CASPASE_PATHWAY	SPTAN1	APP	CASP7	TRAF2	RIPK1	CASP1	DIABLO	CASP4	CYCS	ARHGDIB	BIRC2	CASP10	ACTA1	VIM	MADD	LMNA	GZMB	GSN	GAS2	BCL2	BIRC3	CFL2	BID	SATB1	TOP1	PRF1	CRADD	LMNB1	NUMA1	XIAP	TRADD	TNFRSF1A	SREBF1	CASP2	BAX	DFFB	KRT18	CASP8	LMNB2	SLK	TNF
1008	CREIGHTON_ENDOCRINE_THERAPY_RESISTANCE_5	515	507	1077	2357	1114	CREIGHTON_ENDOCRINE_THERAPY_RESISTANCE_5	http://www.broadinstitute.org/gsea/msigdb/cards/CREIGHTON_ENDOCRINE_THERAPY_RESISTANCE_5	THOC2	RAB20	C4orf32	SLC11A2	NDFIP1	LOC100049716	PHF20L1	RAB1A	ANK3	ADAP1	TSPAN13	LIMCH1	SIM2	CTNNB1	KLF3	MTMR12	EFR3A	LOC100506013	KIF13B	EML1	ATP2B1	LDLRAP1	YPEL5	NXT2	ALCAM	RAI2	C9orf5	STK38L	SEL1L	TMEM41B	BAMBI	EEA1	KIAA0226	PDXK	CCDC80	TRAK1	CASP3	HIGD1A	SAT1	YIPF1	SDC1
[truncated: 2,250 more rows]
[truncated: 538 more columns]
