# Supplementary material for: Co‐Targeting Plk1 and DNMT3a in Advanced Prostate Cancer
Source: Adv Sci (Weinh). 2021 May 29;8(13):2101458. doi: 10.1002/advs.202101458 (PMC8261504; doi:10.1002/advs.202101458)
Supplement: Supplementary file 12 — Supporting Table 10 [file ADVS-8-2101458-s003.xlsx]

## Sheet: S.Table 10
Supplementary Table 9. Recommending the potential co-targets of pairs of pathways to hold back prostate cancer progression by Binox analysis.
#1:ID	#2:NameGroupA	#3:NameGroupB	#4:p.value	#5:FDR	#6:relationType	#7:PFC	#8:id.first	#9:id.second	#10:groupSize.first	#11:groupSize.second	#12:groupLinkDegree.first	#13:groupLinkDegree.second	#14:expectedLinks	#15:sharedOriglinks	#16:sharedRndlinks
44548	APOPTOSIS_-_HOMO_SAPIENS_(HUMAN)	GOLDRATH_HOMEOSTATIC_PROLIFERATION	0.0162787	0.063273	+	0.99687	20	720	64	113	1579	15060	32.84	46	3284
10	cell_cycle_-_HOMO_SAPIENS_(HUMAN)	GOLDRATH_HOMEOSTATIC_PROLIFERATION	0.00282586	0.014936	-	0.997632	48	720	114	113	23731	15060	528.78	467	52878
459025	REGULATION_OF_AUTOPHAGY_-_HOMO_SAPIENS_(HUMAN)	GOLDRATH_HOMEOSTATIC_PROLIFERATION	0.0411721	0.131643	+	0.996115	225	720	18	113	811	15060	17.93	26	1793
573061	VEGF_SIGNALING_PATHWAY_-_HOMO_SAPIENS_(HUMAN)	GOLDRATH_HOMEOSTATIC_PROLIFERATION	0.00658703	0.030265	-	0.9956	282	720	47	113	1541	15060	33.9	20	3390
45706	APOPTOSIS_-_HOMO_SAPIENS_(HUMAN)	TIMOFEEVA_GROWTH_STRESS_VIA_STAT1_DN	0.00543095	0.0257898	+	0.995833	20	2007	64	12	1579	459	1.57	6	157
85180	B_CELL_RECEPTOR_SIGNALING_PATHWAY_-_HOMO_SAPIENS_(HUMAN)	TIMOFEEVA_GROWTH_STRESS_VIA_STAT1_DN	3.39e-07	5e-06	+	0.997091	40	2007	64	12	1764	459	1.44	11	144
431674	prostate_CANCER_-_HOMO_SAPIENS_(HUMAN)	TIMOFEEVA_GROWTH_STRESS_VIA_STAT1_DN	2.37e-06	2.93e-05	+	0.996375	212	2007	71	12	4389	459	3.82	16	382
433867	PROTEASOME_-_HOMO_SAPIENS_(HUMAN)	TIMOFEEVA_GROWTH_STRESS_VIA_STAT1_DN	0.0196823	0.0736369	-	0.995417	213	2007	43	12	26999	459	21.24	12	2124
561061	T_CELL_RECEPTOR_SIGNALING_PATHWAY_-_HOMO_SAPIENS_(HUMAN)	TIMOFEEVA_GROWTH_STRESS_VIA_STAT1_DN	5.56e-10	1.33e-08	+	0.997313	275	2007	82	12	2511	459	2.05	16	205
541324	TNF_SIGNALING_PATHWAY_-_HOMO_SAPIENS_(HUMAN)	TIMOFEEVA_GROWTH_STRESS_VIA_STAT1_DN	0.00214537	0.0118375	+	0.996429	266	2007	85	12	2152	459	1.75	7	175
574219	VEGF_SIGNALING_PATHWAY_-_HOMO_SAPIENS_(HUMAN)	TIMOFEEVA_GROWTH_STRESS_VIA_STAT1_DN	1.97e-08	3.66e-07	+	0.996917	282	2007	47	12	1541	459	1.35	12	135
585184	WNT_SIGNALING_PATHWAY_-_HOMO_SAPIENS_(HUMAN)	TIMOFEEVA_GROWTH_STRESS_VIA_STAT1_DN	0.00503006	0.0242022	+	0.99775	288	2007	71	12	5627	459	4.98	12	498
10428	ADIPOCYTOKINE_SIGNALING_PATHWAY_-_HOMO_SAPIENS_(HUMAN)	SCHLOSSER_MYC_AND_SERUM_RESPONSE_SYNERGY	0.0897598	0.237063	-	0.995	4	1793	51	24	1884	2252	5.47	2	547
12621	ADRENERGIC_SIGNALING_IN_CARDIOMYOCYTES_-_HOMO_SAPIENS_(HUMAN)	SCHLOSSER_MYC_AND_SERUM_RESPONSE_SYNERGY	0.00269099	0.0143279	-	0.99775	5	1793	90	24	6030	2252	19.54	8	1954
38937	AMPK_SIGNALING_PATHWAY_-_HOMO_SAPIENS_(HUMAN)	SCHLOSSER_MYC_AND_SERUM_RESPONSE_SYNERGY	0.127694	0.3059	-	0.9971	17	1793	97	24	4672	2252	14.8	10	1480
84990	B_CELL_RECEPTOR_SIGNALING_PATHWAY_-_HOMO_SAPIENS_(HUMAN)	SCHLOSSER_MYC_AND_SERUM_RESPONSE_SYNERGY	0.0213212	0.0784379	-	1	40	1793	64	24	1764	2252	5.75	1	575
87183	CALCIUM_SIGNALING_PATHWAY_-_HOMO_SAPIENS_(HUMAN)	SCHLOSSER_MYC_AND_SERUM_RESPONSE_SYNERGY	0.228591	0.454908	-	0.997083	42	1793	72	24	4393	2252	15.48	12	1548
89376	CAMP_SIGNALING_PATHWAY_-_HOMO_SAPIENS_(HUMAN)	SCHLOSSER_MYC_AND_SERUM_RESPONSE_SYNERGY	0.0387585	0.125682	-	0.998091	43	1793	107	24	5717	2252	18.73	11	1873
102534	CGMP-PKG_SIGNALING_PATHWAY_-_HOMO_SAPIENS_(HUMAN)	SCHLOSSER_MYC_AND_SERUM_RESPONSE_SYNERGY	0.0252341	0.0896785	-	0.997706	49	1793	87	24	7935	2252	27.13	17	2713
109113	CHEMOKINE_SIGNALING_PATHWAY_-_HOMO_SAPIENS_(HUMAN)	SCHLOSSER_MYC_AND_SERUM_RESPONSE_SYNERGY	0.100892	0.258298	-	0.998	52	1793	107	24	3726	2252	11.74	7	1174
159552	EPITHELIAL_CELL_SIGNALING_IN_HELICOBACTER_PYLORI_INFECTION_-_HOMO_SAPIENS_(HUMAN)	SCHLOSSER_MYC_AND_SERUM_RESPONSE_SYNERGY	0.0330516	0.110861	-	0.99625	79	1793	59	24	4505	2252	15.2	8	1520
163938	ERBB_SIGNALING_PATHWAY_-_HOMO_SAPIENS_(HUMAN)	SCHLOSSER_MYC_AND_SERUM_RESPONSE_SYNERGY	0.0116669	0.048335	-	1	81	1793	69	24	2076	2252	6.45	1	645
166131	ESTROGEN_SIGNALING_PATHWAY_-_HOMO_SAPIENS_(HUMAN)	SCHLOSSER_MYC_AND_SERUM_RESPONSE_SYNERGY	0.0371043	0.121431	-	0.9974	82	1793	70	24	5150	2252	17.55	10	1755
183675	FC_EPSILON_RI_SIGNALING_PATHWAY_-_HOMO_SAPIENS_(HUMAN)	SCHLOSSER_MYC_AND_SERUM_RESPONSE_SYNERGY	0.0837073	0.225202	-	0.9985	90	1793	56	24	1749	2252	5.57	2	557
192447	FOXO_SIGNALING_PATHWAY_-_HOMO_SAPIENS_(HUMAN)	SCHLOSSER_MYC_AND_SERUM_RESPONSE_SYNERGY	0.0130054	0.0527818	-	0.9955	94	1793	106	24	5352	2252	16.91	8	1691
229728	GNRH_SIGNALING_PATHWAY_-_HOMO_SAPIENS_(HUMAN)	SCHLOSSER_MYC_AND_SERUM_RESPONSE_SYNERGY	0.028914	0.0998524	-	0.997	116	1793	58	24	2236	2252	7.02	2	702
234114	HEDGEHOG_SIGNALING_PATHWAY_-_HOMO_SAPIENS_(HUMAN)	SCHLOSSER_MYC_AND_SERUM_RESPONSE_SYNERGY	0.578041	0.790424	+	0.998	118	1793	20	24	609	2252	1.94	2	194
245079	HIF-1_SIGNALING_PATHWAY_-_HOMO_SAPIENS_(HUMAN)	SCHLOSSER_MYC_AND_SERUM_RESPONSE_SYNERGY	0.107115	0.269649	-	0.996077	123	1793	82	24	5764	2252	18.75	13	1875
247272	HIPPO_SIGNALING_PATHWAY_-_HOMO_SAPIENS_(HUMAN)	SCHLOSSER_MYC_AND_SERUM_RESPONSE_SYNERGY	0.0112315	0.046887	-	0.996867	124	1793	101	24	7759	2252	26.43	15	2643
271395	INSULIN_SIGNALING_PATHWAY_-_HOMO_SAPIENS_(HUMAN)	SCHLOSSER_MYC_AND_SERUM_RESPONSE_SYNERGY	0.00695983	0.0316646	-	0.997	135	1793	105	24	6022	2252	19.38	9	1938
275781	JAK-STAT_SIGNALING_PATHWAY_-_HOMO_SAPIENS_(HUMAN)	SCHLOSSER_MYC_AND_SERUM_RESPONSE_SYNERGY	0.331693	0.575059	-	0.9985	137	1793	69	24	1192	2252	3.44	2	344
297711	MAPK_SIGNALING_PATHWAY_-_HOMO_SAPIENS_(HUMAN)	SCHLOSSER_MYC_AND_SERUM_RESPONSE_SYNERGY	0.0114664	0.0476588	-	0.997857	149	1793	154	24	5002	2252	15.74	7	1574
324027	MTOR_SIGNALING_PATHWAY_-_HOMO_SAPIENS_(HUMAN)	SCHLOSSER_MYC_AND_SERUM_RESPONSE_SYNERGY	0.101832	0.260115	-	0.9975	161	1793	55	24	2645	2252	7.95	4	795
332799	NEUROTROPHIN_SIGNALING_PATHWAY_-_HOMO_SAPIENS_(HUMAN)	SCHLOSSER_MYC_AND_SERUM_RESPONSE_SYNERGY	0.0215506	0.0791063	-	0.997571	166	1793	92	24	4426	2252	14.66	7	1466
334992	NF-KAPPA_B_SIGNALING_PATHWAY_-_HOMO_SAPIENS_(HUMAN)	SCHLOSSER_MYC_AND_SERUM_RESPONSE_SYNERGY	0.0733811	0.204189	-	0.995	167	1793	71	24	2339	2252	7.16	3	716
343764	NOD-LIKE_RECEPTOR_SIGNALING_PATHWAY_-_HOMO_SAPIENS_(HUMAN)	SCHLOSSER_MYC_AND_SERUM_RESPONSE_SYNERGY	0.199078	0.414897	-	0.9975	171	1793	37	24	2613	2252	9.07	6	907
352536	NOTCH_SIGNALING_PATHWAY_-_HOMO_SAPIENS_(HUMAN)	SCHLOSSER_MYC_AND_SERUM_RESPONSE_SYNERGY	0.0469844	0.145753	-	0.997833	175	1793	33	24	3286	2252	11.91	6	1191
374466	OXYTOCIN_SIGNALING_PATHWAY_-_HOMO_SAPIENS_(HUMAN)	SCHLOSSER_MYC_AND_SERUM_RESPONSE_SYNERGY	0.0889025	0.23537	-	0.997889	185	1793	91	24	7286	2252	25.06	18	2506
376659	P53_SIGNALING_PATHWAY_-_HOMO_SAPIENS_(HUMAN)	SCHLOSSER_MYC_AND_SERUM_RESPONSE_SYNERGY	0.102246	0.260864	-	0.994429	186	1793	47	24	3473	2252	11.7	7	1170
405168	PHOSPHATIDYLINOSITOL_SIGNALING_SYSTEM_-_HOMO_SAPIENS_(HUMAN)	SCHLOSSER_MYC_AND_SERUM_RESPONSE_SYNERGY	0.148592	0.340024	-	0.997	200	1793	36	24	1115	2252	3.38	1	338
409554	PI3K-AKT_SIGNALING_PATHWAY_-_HOMO_SAPIENS_(HUMAN)	SCHLOSSER_MYC_AND_SERUM_RESPONSE_SYNERGY	0.00134611	0.0079636	-	0.996	202	1793	217	24	10219	2252	33.3	17	3330
416133	PPAR_SIGNALING_PATHWAY_-_HOMO_SAPIENS_(HUMAN)	SCHLOSSER_MYC_AND_SERUM_RESPONSE_SYNERGY	0.0306523	0.104469	-	0.994	205	1793	40	24	2316	2252	8.45	3	845
427098	PROLACTIN_SIGNALING_PATHWAY_-_HOMO_SAPIENS_(HUMAN)	SCHLOSSER_MYC_AND_SERUM_RESPONSE_SYNERGY	0.104589	0.265007	-	0.9985	210	1793	49	24	1755	2252	5.25	2	525
453414	RAP1_SIGNALING_PATHWAY_-_HOMO_SAPIENS_(HUMAN)	SCHLOSSER_MYC_AND_SERUM_RESPONSE_SYNERGY	0.313964	0.556265	-	0.998143	222	1793	114	24	4912	2252	16.59	14	1659
455607	RAS_SIGNALING_PATHWAY_-_HOMO_SAPIENS_(HUMAN)	SCHLOSSER_MYC_AND_SERUM_RESPONSE_SYNERGY	0.0599873	0.175511	-	0.9965	223	1793	125	24	4433	2252	14.05	8	1405
466572	RETROGRADE_ENDOCANNABINOID_SIGNALING_-_HOMO_SAPIENS_(HUMAN)	SCHLOSSER_MYC_AND_SERUM_RESPONSE_SYNERGY	0.143754	0.3324	-	0.997667	229	1793	74	24	2012	2252	6.08	3	608
475344	RIG-I-LIKE_RECEPTOR_SIGNALING_PATHWAY_-_HOMO_SAPIENS_(HUMAN)	SCHLOSSER_MYC_AND_SERUM_RESPONSE_SYNERGY	0.213717	0.435	-	0.996667	234	1793	42	24	1619	2252	5.39	3	539
495081	SIGNALING_PATHWAYS_REGULATING_PLURIPOTENCY_OF_STEM_CELLS_-_HOMO_SAPIENS_(HUMAN)	SCHLOSSER_MYC_AND_SERUM_RESPONSE_SYNERGY	0.0739172	0.205363	-	0.996667	243	1793	83	24	2346	2252	7.15	3	715
530169	TGF-BETA_SIGNALING_PATHWAY_-_HOMO_SAPIENS_(HUMAN)	SCHLOSSER_MYC_AND_SERUM_RESPONSE_SYNERGY	0.0514605	0.156226	-	0.995286	260	1793	50	24	3949	2252	13.06	7	1306
534555	THYROID_HORMONE_SIGNALING_PATHWAY_-_HOMO_SAPIENS_(HUMAN)	SCHLOSSER_MYC_AND_SERUM_RESPONSE_SYNERGY	0.0612574	0.178331	-	0.997421	263	1793	90	24	7678	2252	27.27	19	2727
541134	TNF_SIGNALING_PATHWAY_-_HOMO_SAPIENS_(HUMAN)	SCHLOSSER_MYC_AND_SERUM_RESPONSE_SYNERGY	0.105424	0.266502	-	0.996	266	1793	85	24	2152	2252	6.59	3	659
543327	TOLL-LIKE_RECEPTOR_SIGNALING_PATHWAY_-_HOMO_SAPIENS_(HUMAN)	SCHLOSSER_MYC_AND_SERUM_RESPONSE_SYNERGY	0.0648749	0.186247	-	0.9985	267	1793	78	24	1872	2252	5.93	2	593
560871	T_CELL_RECEPTOR_SIGNALING_PATHWAY_-_HOMO_SAPIENS_(HUMAN)	SCHLOSSER_MYC_AND_SERUM_RESPONSE_SYNERGY	0.111826	0.278251	-	0.99875	275	1793	82	24	2511	2252	7.79	4	779
574029	VEGF_SIGNALING_PATHWAY_-_HOMO_SAPIENS_(HUMAN)	SCHLOSSER_MYC_AND_SERUM_RESPONSE_SYNERGY	0.134565	0.317384	-	0.9985	282	1793	47	24	1541	2252	4.88	2	488
584994	WNT_SIGNALING_PATHWAY_-_HOMO_SAPIENS_(HUMAN)	SCHLOSSER_MYC_AND_SERUM_RESPONSE_SYNERGY	0.297975	0.538503	-	0.996882	288	1793	71	24	5627	2252	19.97	17	1997
10884	ADIPOCYTOKINE_SIGNALING_PATHWAY_-_HOMO_SAPIENS_(HUMAN)	YAO_TEMPORAL_RESPONSE_TO_PROGESTERONE_CLUSTER_14	0.417241	0.657175	-	0.996483	4	2300	51	100	1884	23531	62.27	60	6227
13077	ADRENERGIC_SIGNALING_IN_CARDIOMYOCYTES_-_HOMO_SAPIENS_(HUMAN)	YAO_TEMPORAL_RESPONSE_TO_PROGESTERONE_CLUSTER_14	0.423765	0.662695	-	0.99749	5	2300	90	100	6030	23531	207.37	204	20737
39393	AMPK_SIGNALING_PATHWAY_-_HOMO_SAPIENS_(HUMAN)	YAO_TEMPORAL_RESPONSE_TO_PROGESTERONE_CLUSTER_14	0.0516572	0.156673	+	0.997538	17	2300	97	100	4672	23531	162.83	184	16283
85446	B_CELL_RECEPTOR_SIGNALING_PATHWAY_-_HOMO_SAPIENS_(HUMAN)	YAO_TEMPORAL_RESPONSE_TO_PROGESTERONE_CLUSTER_14	0.0736008	0.204697	-	0.996044	40	2300	64	100	1764	23531	55.99	45	5599
87639	CALCIUM_SIGNALING_PATHWAY_-_HOMO_SAPIENS_(HUMAN)	YAO_TEMPORAL_RESPONSE_TO_PROGESTERONE_CLUSTER_14	0.331653	0.575026	-	0.997766	42	2300	72	100	4393	23531	150.88	145	15088
89832	CAMP_SIGNALING_PATHWAY_-_HOMO_SAPIENS_(HUMAN)	YAO_TEMPORAL_RESPONSE_TO_PROGESTERONE_CLUSTER_14	0.115511	0.284533	-	0.997207	43	2300	107	100	5717	23531	190.69	174	19069
102990	CGMP-PKG_SIGNALING_PATHWAY_-_HOMO_SAPIENS_(HUMAN)	YAO_TEMPORAL_RESPONSE_TO_PROGESTERONE_CLUSTER_14	0.354689	0.598823	-	0.997528	49	2300	87	100	7935	23531	271.67	265	27167
109569	CHEMOKINE_SIGNALING_PATHWAY_-_HOMO_SAPIENS_(HUMAN)	YAO_TEMPORAL_RESPONSE_TO_PROGESTERONE_CLUSTER_14	0.00182903	0.0103347	-	0.996517	52	2300	107	100	3726	23531	119.56	89	11956
160008	EPITHELIAL_CELL_SIGNALING_IN_HELICOBACTER_PYLORI_INFECTION_-_HOMO_SAPIENS_(HUMAN)	YAO_TEMPORAL_RESPONSE_TO_PROGESTERONE_CLUSTER_14	0.0677631	0.192327	-	0.996892	79	2300	59	100	4505	23531	148.17	130	14817
164394	ERBB_SIGNALING_PATHWAY_-_HOMO_SAPIENS_(HUMAN)	YAO_TEMPORAL_RESPONSE_TO_PROGESTERONE_CLUSTER_14	0.0568469	0.168629	-	0.996426	81	2300	69	100	2076	23531	66.99	54	6699
166587	ESTROGEN_SIGNALING_PATHWAY_-_HOMO_SAPIENS_(HUMAN)	YAO_TEMPORAL_RESPONSE_TO_PROGESTERONE_CLUSTER_14	0.516865	0.736557	-	0.997523	82	2300	70	100	5150	23531	172.11	172	17211
184131	FC_EPSILON_RI_SIGNALING_PATHWAY_-_HOMO_SAPIENS_(HUMAN)	YAO_TEMPORAL_RESPONSE_TO_PROGESTERONE_CLUSTER_14	0.0259951	0.0918394	-	0.996317	90	2300	56	100	1749	23531	55.26	41	5526
192903	FOXO_SIGNALING_PATHWAY_-_HOMO_SAPIENS_(HUMAN)	YAO_TEMPORAL_RESPONSE_TO_PROGESTERONE_CLUSTER_14	0.0163231	0.0634096	-	0.996792	94	2300	106	100	5352	23531	182.28	154	18228
230184	GNRH_SIGNALING_PATHWAY_-_HOMO_SAPIENS_(HUMAN)	YAO_TEMPORAL_RESPONSE_TO_PROGESTERONE_CLUSTER_14	0.0331351	0.111083	-	0.996276	116	2300	58	100	2236	23531	73.61	58	7361
234570	HEDGEHOG_SIGNALING_PATHWAY_-_HOMO_SAPIENS_(HUMAN)	YAO_TEMPORAL_RESPONSE_TO_PROGESTERONE_CLUSTER_14	0.0182134	0.0692182	-	0.998333	118	2300	20	100	609	23531	21.45	12	2145
245535	HIF-1_SIGNALING_PATHWAY_-_HOMO_SAPIENS_(HUMAN)	YAO_TEMPORAL_RESPONSE_TO_PROGESTERONE_CLUSTER_14	0.031845	0.107697	+	0.997143	123	2300	82	100	5764	23531	197.52	224	19752
247728	HIPPO_SIGNALING_PATHWAY_-_HOMO_SAPIENS_(HUMAN)	YAO_TEMPORAL_RESPONSE_TO_PROGESTERONE_CLUSTER_14	0.203588	0.421364	+	0.997534	124	2300	101	100	7759	23531	263.33	277	26333
271851	INSULIN_SIGNALING_PATHWAY_-_HOMO_SAPIENS_(HUMAN)	YAO_TEMPORAL_RESPONSE_TO_PROGESTERONE_CLUSTER_14	0.50727	0.729505	-	0.99702	135	2300	105	100	6022	23531	203.4	203	20340
276237	JAK-STAT_SIGNALING_PATHWAY_-_HOMO_SAPIENS_(HUMAN)	YAO_TEMPORAL_RESPONSE_TO_PROGESTERONE_CLUSTER_14	0.143268	0.331547	-	0.997367	137	2300	69	100	1192	23531	36.84	30	3684
298167	MAPK_SIGNALING_PATHWAY_-_HOMO_SAPIENS_(HUMAN)	YAO_TEMPORAL_RESPONSE_TO_PROGESTERONE_CLUSTER_14	0.0607195	0.17718	-	0.996551	149	2300	154	100	5002	23531	166.95	147	16695
324483	MTOR_SIGNALING_PATHWAY_-_HOMO_SAPIENS_(HUMAN)	YAO_TEMPORAL_RESPONSE_TO_PROGESTERONE_CLUSTER_14	0.154956	0.350312	+	0.99666	161	2300	55	100	2645	23531	90.03	100	9003
333255	NEUROTROPHIN_SIGNALING_PATHWAY_-_HOMO_SAPIENS_(HUMAN)	YAO_TEMPORAL_RESPONSE_TO_PROGESTERONE_CLUSTER_14	0.0680323	0.192907	-	0.996794	166	2300	92	100	4426	23531	143.89	126	14389
335448	NF-KAPPA_B_SIGNALING_PATHWAY_-_HOMO_SAPIENS_(HUMAN)	YAO_TEMPORAL_RESPONSE_TO_PROGESTERONE_CLUSTER_14	0.379756	0.623236	-	0.997145	167	2300	71	100	2339	23531	79.32	76	7932
344220	NOD-LIKE_RECEPTOR_SIGNALING_PATHWAY_-_HOMO_SAPIENS_(HUMAN)	YAO_TEMPORAL_RESPONSE_TO_PROGESTERONE_CLUSTER_14	0.0485062	0.149366	+	0.99776	171	2300	37	100	2613	23531	87.94	104	8794
352992	NOTCH_SIGNALING_PATHWAY_-_HOMO_SAPIENS_(HUMAN)	YAO_TEMPORAL_RESPONSE_TO_PROGESTERONE_CLUSTER_14	0.436031	0.673135	-	0.997971	175	2300	33	100	3286	23531	104.27	102	10427
374922	OXYTOCIN_SIGNALING_PATHWAY_-_HOMO_SAPIENS_(HUMAN)	YAO_TEMPORAL_RESPONSE_TO_PROGESTERONE_CLUSTER_14	0.401837	0.643398	+	0.997563	185	2300	91	100	7286	23531	247.8	252	24780
377115	P53_SIGNALING_PATHWAY_-_HOMO_SAPIENS_(HUMAN)	YAO_TEMPORAL_RESPONSE_TO_PROGESTERONE_CLUSTER_14	0.0351423	0.116379	-	0.997297	186	2300	47	100	3473	23531	120.67	101	12067
405624	PHOSPHATIDYLINOSITOL_SIGNALING_SYSTEM_-_HOMO_SAPIENS_(HUMAN)	YAO_TEMPORAL_RESPONSE_TO_PROGESTERONE_CLUSTER_14	0.472374	0.702939	-	0.996778	200	2300	36	100	1115	23531	37.07	36	3707
410010	PI3K-AKT_SIGNALING_PATHWAY_-_HOMO_SAPIENS_(HUMAN)	YAO_TEMPORAL_RESPONSE_TO_PROGESTERONE_CLUSTER_14	0.0185195	0.0701423	+	0.997123	202	2300	217	100	10219	23531	343.97	383	34397
416589	PPAR_SIGNALING_PATHWAY_-_HOMO_SAPIENS_(HUMAN)	YAO_TEMPORAL_RESPONSE_TO_PROGESTERONE_CLUSTER_14	0.260067	0.494298	-	0.996561	205	2300	40	100	2316	23531	71.96	66	7196
427554	PROLACTIN_SIGNALING_PATHWAY_-_HOMO_SAPIENS_(HUMAN)	YAO_TEMPORAL_RESPONSE_TO_PROGESTERONE_CLUSTER_14	0.0140454	0.0562043	-	0.996	210	2300	49	100	1755	23531	56.05	40	5605
453870	RAP1_SIGNALING_PATHWAY_-_HOMO_SAPIENS_(HUMAN)	YAO_TEMPORAL_RESPONSE_TO_PROGESTERONE_CLUSTER_14	0.046812	0.145342	-	0.9971	222	2300	114	100	4912	23531	161.14	140	16114
456063	RAS_SIGNALING_PATHWAY_-_HOMO_SAPIENS_(HUMAN)	YAO_TEMPORAL_RESPONSE_TO_PROGESTERONE_CLUSTER_14	0.0778231	0.213294	-	0.996133	223	2300	125	100	4433	23531	145.16	128	14516
467028	RETROGRADE_ENDOCANNABINOID_SIGNALING_-_HOMO_SAPIENS_(HUMAN)	YAO_TEMPORAL_RESPONSE_TO_PROGESTERONE_CLUSTER_14	0.0104738	0.0442696	-	0.996417	229	2300	74	100	2012	23531	66.28	48	6628
475800	RIG-I-LIKE_RECEPTOR_SIGNALING_PATHWAY_-_HOMO_SAPIENS_(HUMAN)	YAO_TEMPORAL_RESPONSE_TO_PROGESTERONE_CLUSTER_14	0.092475	0.242454	-	0.9976	234	2300	42	100	1619	23531	55.04	45	5504
495537	SIGNALING_PATHWAYS_REGULATING_PLURIPOTENCY_OF_STEM_CELLS_-_HOMO_SAPIENS_(HUMAN)	YAO_TEMPORAL_RESPONSE_TO_PROGESTERONE_CLUSTER_14	0.0157388	0.0615928	-	0.996263	243	2300	83	100	2346	23531	75.27	57	7527
530625	TGF-BETA_SIGNALING_PATHWAY_-_HOMO_SAPIENS_(HUMAN)	YAO_TEMPORAL_RESPONSE_TO_PROGESTERONE_CLUSTER_14	0.341893	0.585853	+	0.997643	260	2300	50	100	3949	23531	134.98	140	13498
535011	THYROID_HORMONE_SIGNALING_PATHWAY_-_HOMO_SAPIENS_(HUMAN)	YAO_TEMPORAL_RESPONSE_TO_PROGESTERONE_CLUSTER_14	0.250288	0.482248	-	0.997378	263	2300	90	100	7678	23531	249.04	238	24904
541590	TNF_SIGNALING_PATHWAY_-_HOMO_SAPIENS_(HUMAN)	YAO_TEMPORAL_RESPONSE_TO_PROGESTERONE_CLUSTER_14	0.00635207	0.0293719	-	0.99651	266	2300	85	100	2152	23531	71.35	51	7135
543783	TOLL-LIKE_RECEPTOR_SIGNALING_PATHWAY_-_HOMO_SAPIENS_(HUMAN)	YAO_TEMPORAL_RESPONSE_TO_PROGESTERONE_CLUSTER_14	0.102763	0.261812	-	0.99642	267	2300	78	100	1872	23531	60.05	50	6005
561327	T_CELL_RECEPTOR_SIGNALING_PATHWAY_-_HOMO_SAPIENS_(HUMAN)	YAO_TEMPORAL_RESPONSE_TO_PROGESTERONE_CLUSTER_14	0.037784	0.123189	-	0.995785	275	2300	82	100	2511	23531	80.87	65	8087
574485	VEGF_SIGNALING_PATHWAY_-_HOMO_SAPIENS_(HUMAN)	YAO_TEMPORAL_RESPONSE_TO_PROGESTERONE_CLUSTER_14	0.500788	0.724593	+	0.99578	282	2300	47	100	1541	23531	49.67	50	4967
585450	WNT_SIGNALING_PATHWAY_-_HOMO_SAPIENS_(HUMAN)	YAO_TEMPORAL_RESPONSE_TO_PROGESTERONE_CLUSTER_14	0.332202	0.575667	-	0.998006	288	2300	71	100	5627	23531	184.42	178	18442
10625	ADIPOCYTOKINE_SIGNALING_PATHWAY_-_HOMO_SAPIENS_(HUMAN)	TOMLINS_PROSTATE_CANCER_UP	0.0286005	0.0989797	-	0.996333	4	2014	51	22	1884	5194	12.79	6	1279
12818	ADRENERGIC_SIGNALING_IN_CARDIOMYOCYTES_-_HOMO_SAPIENS_(HUMAN)	TOMLINS_PROSTATE_CANCER_UP	0.405883	0.64702	-	0.997205	5	2014	90	22	6030	5194	46.25	44	4625
39134	AMPK_SIGNALING_PATHWAY_-_HOMO_SAPIENS_(HUMAN)	TOMLINS_PROSTATE_CANCER_UP	0.452019	0.686695	-	0.997788	17	2014	97	22	4672	5194	34.36	33	3436
85187	B_CELL_RECEPTOR_SIGNALING_PATHWAY_-_HOMO_SAPIENS_(HUMAN)	TOMLINS_PROSTATE_CANCER_UP	0.393135	0.635801	-	0.9975	40	2014	64	22	1764	5194	11.57	10	1157
87380	CALCIUM_SIGNALING_PATHWAY_-_HOMO_SAPIENS_(HUMAN)	TOMLINS_PROSTATE_CANCER_UP	0.0543595	0.162967	+	0.997233	42	2014	72	22	4393	5194	33.13	43	3313
89573	CAMP_SIGNALING_PATHWAY_-_HOMO_SAPIENS_(HUMAN)	TOMLINS_PROSTATE_CANCER_UP	0.0710934	0.199409	+	0.997431	43	2014	107	22	5717	5194	41.01	51	4101
102731	CGMP-PKG_SIGNALING_PATHWAY_-_HOMO_SAPIENS_(HUMAN)	TOMLINS_PROSTATE_CANCER_UP	0.0412178	0.131754	+	0.997274	49	2014	87	22	7935	5194	59.06	73	5906
109310	CHEMOKINE_SIGNALING_PATHWAY_-_HOMO_SAPIENS_(HUMAN)	TOMLINS_PROSTATE_CANCER_UP	0.0988956	0.254591	+	0.997219	52	2014	107	22	3726	5194	25	32	2500
159749	EPITHELIAL_CELL_SIGNALING_IN_HELICOBACTER_PYLORI_INFECTION_-_HOMO_SAPIENS_(HUMAN)	TOMLINS_PROSTATE_CANCER_UP	0.0026379	0.0140948	+	0.997857	79	2014	59	22	4505	5194	31.92	49	3192
164135	ERBB_SIGNALING_PATHWAY_-_HOMO_SAPIENS_(HUMAN)	TOMLINS_PROSTATE_CANCER_UP	0.0863315	0.23029	-	0.996667	81	2014	69	22	2076	5194	14.51	9	1451
166328	ESTROGEN_SIGNALING_PATHWAY_-_HOMO_SAPIENS_(HUMAN)	TOMLINS_PROSTATE_CANCER_UP	0.213388	0.434864	+	0.998262	82	2014	70	22	5150	5194	36.8	42	3680
183872	FC_EPSILON_RI_SIGNALING_PATHWAY_-_HOMO_SAPIENS_(HUMAN)	TOMLINS_PROSTATE_CANCER_UP	0.18325	0.392715	-	0.996125	90	2014	56	22	1749	5194	11.58	8	1158
192644	FOXO_SIGNALING_PATHWAY_-_HOMO_SAPIENS_(HUMAN)	TOMLINS_PROSTATE_CANCER_UP	0.000424251	0.00295468	-	0.9971	94	2014	106	22	5352	5194	39.56	20	3956
229925	GNRH_SIGNALING_PATHWAY_-_HOMO_SAPIENS_(HUMAN)	TOMLINS_PROSTATE_CANCER_UP	0.123464	0.298483	-	0.996455	116	2014	58	22	2236	5194	16.04	11	1604
234311	HEDGEHOG_SIGNALING_PATHWAY_-_HOMO_SAPIENS_(HUMAN)	TOMLINS_PROSTATE_CANCER_UP	0.270536	0.507088	-	0.998667	118	2014	20	22	609	5194	4.95	3	495
245276	HIF-1_SIGNALING_PATHWAY_-_HOMO_SAPIENS_(HUMAN)	TOMLINS_PROSTATE_CANCER_UP	0.512398	0.73328	+	0.998	123	2014	82	22	5764	5194	42.86	43	4286
247469	HIPPO_SIGNALING_PATHWAY_-_HOMO_SAPIENS_(HUMAN)	TOMLINS_PROSTATE_CANCER_UP	0.218481	0.441594	+	0.997677	124	2014	101	22	7759	5194	58.69	65	5869
271592	INSULIN_SIGNALING_PATHWAY_-_HOMO_SAPIENS_(HUMAN)	TOMLINS_PROSTATE_CANCER_UP	0.240222	0.469516	-	0.997421	135	2014	105	22	6022	5194	43.17	38	4317
275978	JAK-STAT_SIGNALING_PATHWAY_-_HOMO_SAPIENS_(HUMAN)	TOMLINS_PROSTATE_CANCER_UP	0.0153469	0.0603452	-	0.998	137	2014	69	22	1192	5194	7.84	2	784
297908	MAPK_SIGNALING_PATHWAY_-_HOMO_SAPIENS_(HUMAN)	TOMLINS_PROSTATE_CANCER_UP	0.229113	0.455469	+	0.99735	149	2014	154	22	5002	5194	35.2	40	3520
324224	MTOR_SIGNALING_PATHWAY_-_HOMO_SAPIENS_(HUMAN)	TOMLINS_PROSTATE_CANCER_UP	0.0527869	0.159366	-	0.99775	161	2014	55	22	2645	5194	19.26	12	1926
332996	NEUROTROPHIN_SIGNALING_PATHWAY_-_HOMO_SAPIENS_(HUMAN)	TOMLINS_PROSTATE_CANCER_UP	0.106918	0.269274	+	0.996821	166	2014	92	22	4426	5194	31.5	39	3150
335189	NF-KAPPA_B_SIGNALING_PATHWAY_-_HOMO_SAPIENS_(HUMAN)	TOMLINS_PROSTATE_CANCER_UP	0.278718	0.516743	-	0.996929	167	2014	71	22	2339	5194	17.01	14	1701
343961	NOD-LIKE_RECEPTOR_SIGNALING_PATHWAY_-_HOMO_SAPIENS_(HUMAN)	TOMLINS_PROSTATE_CANCER_UP	0.269489	0.505793	+	0.998318	171	2014	37	22	2613	5194	18.96	22	1896
352733	NOTCH_SIGNALING_PATHWAY_-_HOMO_SAPIENS_(HUMAN)	TOMLINS_PROSTATE_CANCER_UP	0.288686	0.528226	-	0.998526	175	2014	33	22	3286	5194	22.19	19	2219
374663	OXYTOCIN_SIGNALING_PATHWAY_-_HOMO_SAPIENS_(HUMAN)	TOMLINS_PROSTATE_CANCER_UP	0.263438	0.498726	+	0.997828	185	2014	91	22	7286	5194	53.05	58	5305
376856	P53_SIGNALING_PATHWAY_-_HOMO_SAPIENS_(HUMAN)	TOMLINS_PROSTATE_CANCER_UP	0.0132976	0.0537618	-	0.997063	186	2014	47	22	3473	5194	27.26	16	2726
405365	PHOSPHATIDYLINOSITOL_SIGNALING_SYSTEM_-_HOMO_SAPIENS_(HUMAN)	TOMLINS_PROSTATE_CANCER_UP	0.448051	0.683282	-	0.994571	200	2014	36	22	1115	5194	8.03	7	803
409751	PI3K-AKT_SIGNALING_PATHWAY_-_HOMO_SAPIENS_(HUMAN)	TOMLINS_PROSTATE_CANCER_UP	0.285833	0.525081	+	0.998037	202	2014	217	22	10219	5194	74.76	80	7476
416330	PPAR_SIGNALING_PATHWAY_-_HOMO_SAPIENS_(HUMAN)	TOMLINS_PROSTATE_CANCER_UP	0.151269	0.344443	+	0.99825	205	2014	40	22	2316	5194	15.48	20	1548
427295	PROLACTIN_SIGNALING_PATHWAY_-_HOMO_SAPIENS_(HUMAN)	TOMLINS_PROSTATE_CANCER_UP	0.0514157	0.156121	-	0.9945	210	2014	49	22	1755	5194	11.76	6	1176
453611	RAP1_SIGNALING_PATHWAY_-_HOMO_SAPIENS_(HUMAN)	TOMLINS_PROSTATE_CANCER_UP	0.0345693	0.114879	+	0.997087	222	2014	114	22	4912	5194	34.54	46	3454
455804	RAS_SIGNALING_PATHWAY_-_HOMO_SAPIENS_(HUMAN)	TOMLINS_PROSTATE_CANCER_UP	0.035404	0.117029	+	0.997119	223	2014	125	22	4433	5194	31.13	42	3113
466769	RETROGRADE_ENDOCANNABINOID_SIGNALING_-_HOMO_SAPIENS_(HUMAN)	TOMLINS_PROSTATE_CANCER_UP	0.496334	0.721124	-	0.997214	229	2014	74	22	2012	5194	14.7	14	1470
475541	RIG-I-LIKE_RECEPTOR_SIGNALING_PATHWAY_-_HOMO_SAPIENS_(HUMAN)	TOMLINS_PROSTATE_CANCER_UP	0.088083	0.233688	-	0.996429	234	2014	42	22	1619	5194	12	7	1200
495278	SIGNALING_PATHWAYS_REGULATING_PLURIPOTENCY_OF_STEM_CELLS_-_HOMO_SAPIENS_(HUMAN)	TOMLINS_PROSTATE_CANCER_UP	0.00982382	0.0420509	-	0.995429	243	2014	83	22	2346	5194	15.99	7	1599
530366	TGF-BETA_SIGNALING_PATHWAY_-_HOMO_SAPIENS_(HUMAN)	TOMLINS_PROSTATE_CANCER_UP	0.0350594	0.116161	-	0.99605	260	2014	50	22	3949	5194	29.88	20	2988
534752	THYROID_HORMONE_SIGNALING_PATHWAY_-_HOMO_SAPIENS_(HUMAN)	TOMLINS_PROSTATE_CANCER_UP	0.0440061	0.138551	-	0.997951	263	2014	90	22	7678	5194	53.49	41	5349
541331	TNF_SIGNALING_PATHWAY_-_HOMO_SAPIENS_(HUMAN)	TOMLINS_PROSTATE_CANCER_UP	0.368227	0.612154	-	0.996692	266	2014	85	22	2152	5194	14.94	13	1494
543524	TOLL-LIKE_RECEPTOR_SIGNALING_PATHWAY_-_HOMO_SAPIENS_(HUMAN)	TOMLINS_PROSTATE_CANCER_UP	0.306864	0.548658	-	0.9968	267	2014	78	22	1872	5194	12.39	10	1239
561068	T_CELL_RECEPTOR_SIGNALING_PATHWAY_-_HOMO_SAPIENS_(HUMAN)	TOMLINS_PROSTATE_CANCER_UP	0.394608	0.63691	-	0.996867	275	2014	82	22	2511	5194	16.74	15	1674
574226	VEGF_SIGNALING_PATHWAY_-_HOMO_SAPIENS_(HUMAN)	TOMLINS_PROSTATE_CANCER_UP	0.299916	0.540876	-	0.996125	282	2014	47	22	1541	5194	10.29	8	1029
585191	WNT_SIGNALING_PATHWAY_-_HOMO_SAPIENS_(HUMAN)	TOMLINS_PROSTATE_CANCER_UP	0.260325	0.494651	-	0.997571	288	2014	71	22	5627	5194	39.58	35	3958
8917	ADIPOCYTOKINE_SIGNALING_PATHWAY_-_HOMO_SAPIENS_(HUMAN)	BILD_MYC_ONCOGENIC_SIGNATURE	0.0311286	0.10576	-	0.995459	4	150	51	109	1884	21328	50.11	37	5011
11110	ADRENERGIC_SIGNALING_IN_CARDIOMYOCYTES_-_HOMO_SAPIENS_(HUMAN)	BILD_MYC_ONCOGENIC_SIGNATURE	3.14e-09	6.65e-08	-	0.996635	5	150	90	109	6030	21328	188.67	115	18867
37426	AMPK_SIGNALING_PATHWAY_-_HOMO_SAPIENS_(HUMAN)	BILD_MYC_ONCOGENIC_SIGNATURE	0.000433325	0.00300865	-	0.996728	17	150	97	109	4672	21328	140.78	103	14078
83479	B_CELL_RECEPTOR_SIGNALING_PATHWAY_-_HOMO_SAPIENS_(HUMAN)	BILD_MYC_ONCOGENIC_SIGNATURE	0.0027018	0.0143771	-	0.996296	40	150	64	109	1764	21328	44.74	27	4474
85672	CALCIUM_SIGNALING_PATHWAY_-_HOMO_SAPIENS_(HUMAN)	BILD_MYC_ONCOGENIC_SIGNATURE	8.36e-07	1.14e-05	-	0.997069	42	150	72	109	4393	21328	139.59	87	13959
87865	CAMP_SIGNALING_PATHWAY_-_HOMO_SAPIENS_(HUMAN)	BILD_MYC_ONCOGENIC_SIGNATURE	5.23e-10	1.26e-08	-	0.997124	43	150	107	109	5717	21328	169.85	97	16985
101023	CGMP-PKG_SIGNALING_PATHWAY_-_HOMO_SAPIENS_(HUMAN)	BILD_MYC_ONCOGENIC_SIGNATURE	4.09e-10	1e-08	-	0.997006	49	150	87	109	7935	21328	248.86	159	24886
107602	CHEMOKINE_SIGNALING_PATHWAY_-_HOMO_SAPIENS_(HUMAN)	BILD_MYC_ONCOGENIC_SIGNATURE	2.71e-09	5.8e-08	-	0.99638	52	150	107	109	3726	21328	103.45	50	10345
158041	EPITHELIAL_CELL_SIGNALING_IN_HELICOBACTER_PYLORI_INFECTION_-_HOMO_SAPIENS_(HUMAN)	BILD_MYC_ONCOGENIC_SIGNATURE	3.89e-06	4.58e-05	-	0.99663	79	150	59	109	4505	21328	128.29	81	12829
162427	ERBB_SIGNALING_PATHWAY_-_HOMO_SAPIENS_(HUMAN)	BILD_MYC_ONCOGENIC_SIGNATURE	0.0139282	0.0558155	-	0.996231	81	150	69	109	2076	21328	54.95	39	5495
164620	ESTROGEN_SIGNALING_PATHWAY_-_HOMO_SAPIENS_(HUMAN)	BILD_MYC_ONCOGENIC_SIGNATURE	0.0033157	0.0170787	-	0.997049	82	150	70	109	5150	21328	154.73	122	15473
182164	FC_EPSILON_RI_SIGNALING_PATHWAY_-_HOMO_SAPIENS_(HUMAN)	BILD_MYC_ONCOGENIC_SIGNATURE	0.00125749	0.00751616	-	0.995731	90	150	56	109	1749	21328	45.18	26	4518
190936	FOXO_SIGNALING_PATHWAY_-_HOMO_SAPIENS_(HUMAN)	BILD_MYC_ONCOGENIC_SIGNATURE	0.00185585	0.0104629	-	0.996764	94	150	106	109	5352	21328	158.26	123	15826
228217	GNRH_SIGNALING_PATHWAY_-_HOMO_SAPIENS_(HUMAN)	BILD_MYC_ONCOGENIC_SIGNATURE	7.68e-05	0.000659523	-	0.996257	116	150	58	109	2236	21328	62.86	35	6286
232603	HEDGEHOG_SIGNALING_PATHWAY_-_HOMO_SAPIENS_(HUMAN)	BILD_MYC_ONCOGENIC_SIGNATURE	0.000156299	0.00123368	-	0.998	118	150	20	109	609	21328	18.76	5	1876
243568	HIF-1_SIGNALING_PATHWAY_-_HOMO_SAPIENS_(HUMAN)	BILD_MYC_ONCOGENIC_SIGNATURE	0.000216083	0.00164037	-	0.996985	123	150	82	109	5764	21328	175.58	131	17558
245761	HIPPO_SIGNALING_PATHWAY_-_HOMO_SAPIENS_(HUMAN)	BILD_MYC_ONCOGENIC_SIGNATURE	8.09e-08	1.35e-06	-	0.997066	124	150	101	109	7759	21328	242.5	166	24250
269884	INSULIN_SIGNALING_PATHWAY_-_HOMO_SAPIENS_(HUMAN)	BILD_MYC_ONCOGENIC_SIGNATURE	1.78e-05	0.000180066	-	0.996648	135	150	105	109	6022	21328	180.6	128	18060
274270	JAK-STAT_SIGNALING_PATHWAY_-_HOMO_SAPIENS_(HUMAN)	BILD_MYC_ONCOGENIC_SIGNATURE	0.373484	0.617189	+	0.997548	137	150	69	109	1192	21328	28.93	31	2893
296200	MAPK_SIGNALING_PATHWAY_-_HOMO_SAPIENS_(HUMAN)	BILD_MYC_ONCOGENIC_SIGNATURE	0.00600069	0.0280282	-	0.997232	149	150	154	109	5002	21328	141.05	112	14105
322516	MTOR_SIGNALING_PATHWAY_-_HOMO_SAPIENS_(HUMAN)	BILD_MYC_ONCOGENIC_SIGNATURE	0.0128303	0.052195	-	0.996153	161	150	55	109	2645	21328	78.3	59	7830
331288	NEUROTROPHIN_SIGNALING_PATHWAY_-_HOMO_SAPIENS_(HUMAN)	BILD_MYC_ONCOGENIC_SIGNATURE	9.41e-08	1.54e-06	-	0.996875	166	150	92	109	4426	21328	125.76	72	12576
333481	NF-KAPPA_B_SIGNALING_PATHWAY_-_HOMO_SAPIENS_(HUMAN)	BILD_MYC_ONCOGENIC_SIGNATURE	0.454206	0.688424	-	0.997324	167	150	71	109	2339	21328	69.6	68	6960
342253	NOD-LIKE_RECEPTOR_SIGNALING_PATHWAY_-_HOMO_SAPIENS_(HUMAN)	BILD_MYC_ONCOGENIC_SIGNATURE	0.365498	0.609353	-	0.997507	171	150	37	109	2613	21328	78.64	75	7864
351025	NOTCH_SIGNALING_PATHWAY_-_HOMO_SAPIENS_(HUMAN)	BILD_MYC_ONCOGENIC_SIGNATURE	0.00686593	0.0313118	-	0.997592	175	150	33	109	3286	21328	94.25	71	9425
372955	OXYTOCIN_SIGNALING_PATHWAY_-_HOMO_SAPIENS_(HUMAN)	BILD_MYC_ONCOGENIC_SIGNATURE	9.15e-06	9.91e-05	-	0.997252	185	150	91	109	7286	21328	223.8	163	22380
375148	P53_SIGNALING_PATHWAY_-_HOMO_SAPIENS_(HUMAN)	BILD_MYC_ONCOGENIC_SIGNATURE	0.246355	0.477161	-	0.997343	186	150	47	109	3473	21328	109.65	102	10965
403657	PHOSPHATIDYLINOSITOL_SIGNALING_SYSTEM_-_HOMO_SAPIENS_(HUMAN)	BILD_MYC_ONCOGENIC_SIGNATURE	0.000194507	0.00149554	-	0.996714	200	150	36	109	1115	21328	32.43	14	3243
408043	PI3K-AKT_SIGNALING_PATHWAY_-_HOMO_SAPIENS_(HUMAN)	BILD_MYC_ONCOGENIC_SIGNATURE	0.000415395	0.00290077	-	0.996905	202	150	217	109	10219	21328	309.8	253	30980
414622	PPAR_SIGNALING_PATHWAY_-_HOMO_SAPIENS_(HUMAN)	BILD_MYC_ONCOGENIC_SIGNATURE	0.00892974	0.0388836	-	0.995705	205	150	40	109	2316	21328	62.16	44	6216
425587	PROLACTIN_SIGNALING_PATHWAY_-_HOMO_SAPIENS_(HUMAN)	BILD_MYC_ONCOGENIC_SIGNATURE	0.103964	0.264084	-	0.996919	210	150	49	109	1755	21328	45.81	37	4581
451903	RAP1_SIGNALING_PATHWAY_-_HOMO_SAPIENS_(HUMAN)	BILD_MYC_ONCOGENIC_SIGNATURE	7.1e-08	1.19e-06	-	0.996369	222	150	114	109	4912	21328	141.86	84	14186
454096	RAS_SIGNALING_PATHWAY_-_HOMO_SAPIENS_(HUMAN)	BILD_MYC_ONCOGENIC_SIGNATURE	1.27e-12	4.36e-11	-	0.996339	223	150	125	109	4433	21328	125.79	56	12579
465061	RETROGRADE_ENDOCANNABINOID_SIGNALING_-_HOMO_SAPIENS_(HUMAN)	BILD_MYC_ONCOGENIC_SIGNATURE	1.1e-06	1.46e-05	-	0.996333	229	150	74	109	2012	21328	60.01	27	6001
473833	RIG-I-LIKE_RECEPTOR_SIGNALING_PATHWAY_-_HOMO_SAPIENS_(HUMAN)	BILD_MYC_ONCOGENIC_SIGNATURE	0.315744	0.558323	-	0.997452	234	150	42	109	1619	21328	45.82	42	4582
493570	SIGNALING_PATHWAYS_REGULATING_PLURIPOTENCY_OF_STEM_CELLS_-_HOMO_SAPIENS_(HUMAN)	BILD_MYC_ONCOGENIC_SIGNATURE	0.000378056	0.00267454	-	0.996514	243	150	83	109	2346	21328	61.93	37	6193
528658	TGF-BETA_SIGNALING_PATHWAY_-_HOMO_SAPIENS_(HUMAN)	BILD_MYC_ONCOGENIC_SIGNATURE	0.00020591	0.00157236	-	0.997291	260	150	50	109	3949	21328	123.23	86	12323
533044	THYROID_HORMONE_SIGNALING_PATHWAY_-_HOMO_SAPIENS_(HUMAN)	BILD_MYC_ONCOGENIC_SIGNATURE	0.000476684	0.00326849	-	0.997092	263	150	90	109	7678	21328	220.22	173	22022
539623	TNF_SIGNALING_PATHWAY_-_HOMO_SAPIENS_(HUMAN)	BILD_MYC_ONCOGENIC_SIGNATURE	0.00636833	0.0294334	-	0.996667	266	150	85	109	2152	21328	57.23	39	5723
541816	TOLL-LIKE_RECEPTOR_SIGNALING_PATHWAY_-_HOMO_SAPIENS_(HUMAN)	BILD_MYC_ONCOGENIC_SIGNATURE	0.0277926	0.0967764	-	0.996514	267	150	78	109	1872	21328	48.17	35	4817
559360	T_CELL_RECEPTOR_SIGNALING_PATHWAY_-_HOMO_SAPIENS_(HUMAN)	BILD_MYC_ONCOGENIC_SIGNATURE	0.00216303	0.0119206	-	0.996159	275	150	82	109	2511	21328	66.23	44	6623
572518	VEGF_SIGNALING_PATHWAY_-_HOMO_SAPIENS_(HUMAN)	BILD_MYC_ONCOGENIC_SIGNATURE	0.0687146	0.194431	-	0.995613	282	150	47	109	1541	21328	40.64	31	4064
583483	WNT_SIGNALING_PATHWAY_-_HOMO_SAPIENS_(HUMAN)	BILD_MYC_ONCOGENIC_SIGNATURE	0.0274448	0.0958229	-	0.997702	288	150	71	109	5627	21328	165.39	141	16539
1119	2-OXOCARBOXYLIC_ACID_METABOLISM_-_HOMO_SAPIENS_(HUMAN)	LIU_PROSTATE_CANCER_UP	0.353399	0.597382	+	0.995	0	1176	14	39	1414	2829	5.75	7	575
3312	ABC_TRANSPORTERS_-_HOMO_SAPIENS_(HUMAN)	LIU_PROSTATE_CANCER_UP	0.253734	0.486276	+	0.9988	1	1176	23	39	845	2829	3.39	5	339
5505	ACUTE_MYELOID_LEUKEMIA_-_HOMO_SAPIENS_(HUMAN)	LIU_PROSTATE_CANCER_UP	0.123056	0.297758	+	0.9969	2	1176	46	39	1666	2829	6.51	10	651
7698	ADHERENS_JUNCTION_-_HOMO_SAPIENS_(HUMAN)	LIU_PROSTATE_CANCER_UP	0.288529	0.528096	+	0.997105	3	1176	59	39	3980	2829	16.37	19	1637
9891	ADIPOCYTOKINE_SIGNALING_PATHWAY_-_HOMO_SAPIENS_(HUMAN)	LIU_PROSTATE_CANCER_UP	0.0188896	0.0712741	+	0.996615	4	1176	51	39	1884	2829	6.66	13	666
12084	ADRENERGIC_SIGNALING_IN_CARDIOMYOCYTES_-_HOMO_SAPIENS_(HUMAN)	LIU_PROSTATE_CANCER_UP	0.334587	0.578279	+	0.996926	5	1176	90	39	6030	2829	24.53	27	2453
14277	AFRICAN_TRYPANOSOMIASIS_-_HOMO_SAPIENS_(HUMAN)	LIU_PROSTATE_CANCER_UP	0.00420363	0.0208277	+	0.993	6	1176	16	39	99	2829	0.32	3	32
16470	ALANINE,_ASPARTATE_AND_GLUTAMATE_METABOLISM_-_HOMO_SAPIENS_(HUMAN)	LIU_PROSTATE_CANCER_UP	0.00599365	0.0280009	+	0.996917	7	1176	23	39	1277	2829	5.08	12	508
18663	ALCOHOLISM_-_HOMO_SAPIENS_(HUMAN)	LIU_PROSTATE_CANCER_UP	0.298054	0.538589	+	0.998437	8	1176	108	39	15257	2829	66.35	71	6635
20856	ALDOSTERONE-REGULATED_SODIUM_REABSORPTION_-_HOMO_SAPIENS_(HUMAN)	LIU_PROSTATE_CANCER_UP	0.0109566	0.0459487	+	0.996	9	1176	28	39	616	2829	2.38	7	238
23049	ALLOGRAFT_REJECTION_-_HOMO_SAPIENS_(HUMAN)	LIU_PROSTATE_CANCER_UP	0.483491	0.711599	-	0.997667	10	1176	27	39	1078	2829	3.75	3	375
25242	ALPHA-LINOLENIC_ACID_METABOLISM_-_HOMO_SAPIENS_(HUMAN)	LIU_PROSTATE_CANCER_UP	0.0189605	0.071485	+	0.9985	11	1176	6	39	61	2829	0.21	2	21
27435	ALZHEIMER'S_DISEASE_-_HOMO_SAPIENS_(HUMAN)	LIU_PROSTATE_CANCER_UP	4.12e-06	4.82e-05	-	0.996469	12	1176	142	39	14322	2829	64.76	32	6476
29628	AMINOACYL-TRNA_BIOSYNTHESIS_-_HOMO_SAPIENS_(HUMAN)	LIU_PROSTATE_CANCER_UP	0.168193	0.370426	+	0.997375	13	1176	37	39	9558	2829	41.42	48	4142
31821	AMINO_SUGAR_AND_NUCLEOTIDE_SUGAR_METABOLISM_-_HOMO_SAPIENS_(HUMAN)	LIU_PROSTATE_CANCER_UP	0.615139	0.829511	-	0.9965	14	1176	28	39	1173	2829	4.07	4	407
34014	AMOEBIASIS_-_HOMO_SAPIENS_(HUMAN)	LIU_PROSTATE_CANCER_UP	0.544265	0.758688	-	0.996	15	1176	73	39	1370	2829	5.41	5	541
36207	AMPHETAMINE_ADDICTION_-_HOMO_SAPIENS_(HUMAN)	LIU_PROSTATE_CANCER_UP	0.191861	0.404888	-	0.997563	16	1176	47	39	4627	2829	20.45	16	2045
38400	AMPK_SIGNALING_PATHWAY_-_HOMO_SAPIENS_(HUMAN)	LIU_PROSTATE_CANCER_UP	0.535972	0.751629	-	0.996833	17	1176	97	39	4672	2829	18.28	18	1828
40593	AMYOTROPHIC_LATERAL_SCLEROSIS_(ALS)_-_HOMO_SAPIENS_(HUMAN)	LIU_PROSTATE_CANCER_UP	0.0148342	0.05871	+	0.997833	18	1176	42	39	1444	2829	5.75	12	575
42786	ANTIGEN_PROCESSING_AND_PRESENTATION_-_HOMO_SAPIENS_(HUMAN)	LIU_PROSTATE_CANCER_UP	0.496552	0.721357	+	0.997615	19	1176	55	39	5965	2829	25.62	26	2562
44979	APOPTOSIS_-_HOMO_SAPIENS_(HUMAN)	LIU_PROSTATE_CANCER_UP	0.554943	0.768231	-	0.998	20	1176	64	39	1579	2829	6.32	6	632
47172	ARACHIDONIC_ACID_METABOLISM_-_HOMO_SAPIENS_(HUMAN)	LIU_PROSTATE_CANCER_UP	0.585236	0.797995	-	0.9955	21	1176	12	39	555	2829	2.34	2	234
49365	ARGININE_AND_PROLINE_METABOLISM_-_HOMO_SAPIENS_(HUMAN)	LIU_PROSTATE_CANCER_UP	0.0137526	0.0552481	+	0.996615	22	1176	31	39	1729	2829	6.38	13	638
51558	ARRHYTHMOGENIC_RIGHT_VENTRICULAR_CARDIOMYOPATHY_(ARVC)_-_HOMO_SAPIENS_(HUMAN)	LIU_PROSTATE_CANCER_UP	0.165741	0.366618	+	0.997	23	1176	51	39	2067	2829	8.67	12	867
53751	ASCORBATE_AND_ALDARATE_METABOLISM_-_HOMO_SAPIENS_(HUMAN)	LIU_PROSTATE_CANCER_UP	0.473296	0.7036	+	0.994	24	1176	8	39	184	2829	0.64	1	64
58137	AUTOIMMUNE_THYROID_DISEASE_-_HOMO_SAPIENS_(HUMAN)	LIU_PROSTATE_CANCER_UP	0.483491	0.711597	-	0.997667	26	1176	27	39	1078	2829	3.75	3	375
60330	AXON_GUIDANCE_-_HOMO_SAPIENS_(HUMAN)	LIU_PROSTATE_CANCER_UP	0.139117	0.324943	+	0.9968	27	1176	59	39	1819	2829	6.69	10	669
62523	BACTERIAL_INVASION_OF_EPITHELIAL_CELLS_-_HOMO_SAPIENS_(HUMAN)	LIU_PROSTATE_CANCER_UP	0.344722	0.58865	+	0.996238	28	1176	69	39	4555	2829	18.91	21	1891
64716	BASAL_CELL_CARCINOMA_-_HOMO_SAPIENS_(HUMAN)	LIU_PROSTATE_CANCER_UP	0.544185	0.758622	-	0.998	29	1176	17	39	401	2829	1.54	1	154
66909	BASAL_TRANSCRIPTION_FACTORS_-_HOMO_SAPIENS_(HUMAN)	LIU_PROSTATE_CANCER_UP	0.0133822	0.054038	-	0.995929	30	1176	40	39	10008	2829	42.01	28	4201
69102	BASE_EXCISION_REPAIR_-_HOMO_SAPIENS_(HUMAN)	LIU_PROSTATE_CANCER_UP	0.276425	0.513852	-	0.996611	31	1176	25	39	4916	2829	21.31	18	2131
71295	BETA-ALANINE_METABOLISM_-_HOMO_SAPIENS_(HUMAN)	LIU_PROSTATE_CANCER_UP	0.42867	0.667183	+	0.99625	32	1176	17	39	841	2829	3.34	4	334
73488	BILE_SECRETION_-_HOMO_SAPIENS_(HUMAN)	LIU_PROSTATE_CANCER_UP	0.0161133	0.0627387	+	0.9972	33	1176	24	39	387	2829	1.45	5	145
75681	BIOSYNTHESIS_OF_AMINO_ACIDS_-_HOMO_SAPIENS_(HUMAN)	LIU_PROSTATE_CANCER_UP	0.00211352	0.0116906	+	0.996071	34	1176	58	39	6688	2829	25.92	42	2592
77874	BIOSYNTHESIS_OF_UNSATURATED_FATTY_ACIDS_-_HOMO_SAPIENS_(HUMAN)	LIU_PROSTATE_CANCER_UP	0.0559306	0.166557	+	0.995571	35	1176	16	39	856	2829	3.38	7	338
80067	BLADDER_CANCER_-_HOMO_SAPIENS_(HUMAN)	LIU_PROSTATE_CANCER_UP	0.0800033	0.21771	+	0.9962	37	1176	30	39	1440	2829	5.95	10	595
82260	BUTANOATE_METABOLISM_-_HOMO_SAPIENS_(HUMAN)	LIU_PROSTATE_CANCER_UP	0.22698	0.452818	+	0.996	38	1176	15	39	979	2829	4.08	6	408
84453	B_CELL_RECEPTOR_SIGNALING_PATHWAY_-_HOMO_SAPIENS_(HUMAN)	LIU_PROSTATE_CANCER_UP	0.0461175	0.14366	+	0.997333	40	1176	64	39	1764	2829	6.84	12	684
86646	CALCIUM_SIGNALING_PATHWAY_-_HOMO_SAPIENS_(HUMAN)	LIU_PROSTATE_CANCER_UP	0.494993	0.720162	+	0.9971	42	1176	72	39	4393	2829	19.61	20	1961
88839	CAMP_SIGNALING_PATHWAY_-_HOMO_SAPIENS_(HUMAN)	LIU_PROSTATE_CANCER_UP	0.0407902	0.130687	+	0.997485	43	1176	107	39	5717	2829	23.74	33	2374
91032	CARBOHYDRATE_DIGESTION_AND_ABSORPTION_-_HOMO_SAPIENS_(HUMAN)	LIU_PROSTATE_CANCER_UP	0.0438087	0.138071	+	0.996	44	1176	26	39	385	2829	1.31	4	131
93225	CARBON_METABOLISM_-_HOMO_SAPIENS_(HUMAN)	LIU_PROSTATE_CANCER_UP	0.00804219	0.0356639	+	0.996486	45	1176	91	39	12526	2829	53.35	72	5335
95418	CARDIAC_MUSCLE_CONTRACTION_-_HOMO_SAPIENS_(HUMAN)	LIU_PROSTATE_CANCER_UP	0.0914526	0.240378	-	0.996889	46	1176	56	39	3253	2829	14.39	9	1439
97611	CELL_ADHESION_MOLECULES_(CAMS)_-_HOMO_SAPIENS_(HUMAN)	LIU_PROSTATE_CANCER_UP	0.554534	0.767811	+	0.9982	47	1176	86	39	1390	2829	4.97	5	497
99804	CELL_CYCLE_-_HOMO_SAPIENS_(HUMAN)	LIU_PROSTATE_CANCER_UP	0.0322515	0.108785	-	0.997035	48	1176	114	39	23731	2829	103.58	85	10358
101997	CGMP-PKG_SIGNALING_PATHWAY_-_HOMO_SAPIENS_(HUMAN)	LIU_PROSTATE_CANCER_UP	0.500215	0.724116	-	0.997294	49	1176	87	39	7935	2829	34.66	34	3466
104190	CHAGAS_DISEASE_(AMERICAN_TRYPANOSOMIASIS)_-_HOMO_SAPIENS_(HUMAN)	LIU_PROSTATE_CANCER_UP	0.102947	0.262173	+	0.996895	50	1176	84	39	3619	2829	13.74	19	1374
106383	CHEMICAL_CARCINOGENESIS_-_HOMO_SAPIENS_(HUMAN)	LIU_PROSTATE_CANCER_UP	0.00970364	0.0416348	+	0.99525	51	1176	29	39	220	2829	0.82	4	82
108576	CHEMOKINE_SIGNALING_PATHWAY_-_HOMO_SAPIENS_(HUMAN)	LIU_PROSTATE_CANCER_UP	0.104608	0.265044	+	0.99685	52	1176	107	39	3726	2829	14.63	20	1463
110769	CHOLINERGIC_SYNAPSE_-_HOMO_SAPIENS_(HUMAN)	LIU_PROSTATE_CANCER_UP	0.100479	0.257507	+	0.997077	53	1176	78	39	2204	2829	8.66	13	866
112962	CHRONIC_MYELOID_LEUKEMIA_-_HOMO_SAPIENS_(HUMAN)	LIU_PROSTATE_CANCER_UP	0.325725	0.568875	+	0.996273	54	1176	67	39	4360	2829	19.64	22	1964
115155	CIRCADIAN_ENTRAINMENT_-_HOMO_SAPIENS_(HUMAN)	LIU_PROSTATE_CANCER_UP	0.0629327	0.181989	+	0.996929	55	1176	60	39	2260	2829	8.78	14	878
117348	CIRCADIAN_RHYTHM_-_HOMO_SAPIENS_(HUMAN)	LIU_PROSTATE_CANCER_UP	0.4942	0.719627	-	0.996111	56	1176	23	39	2427	2829	9.71	9	971
119541	CITRATE_CYCLE_(TCA_CYCLE)_-_HOMO_SAPIENS_(HUMAN)	LIU_PROSTATE_CANCER_UP	0.101084	0.25869	+	0.996472	57	1176	29	39	6420	2829	28.67	36	2867
121734	COCAINE_ADDICTION_-_HOMO_SAPIENS_(HUMAN)	LIU_PROSTATE_CANCER_UP	0.308815	0.550729	+	0.999	58	1176	34	39	1062	2829	3.68	5	368
123927	COLLECTING_DUCT_ACID_SECRETION_-_HOMO_SAPIENS_(HUMAN)	LIU_PROSTATE_CANCER_UP	0.0691213	0.195259	-	0.997	59	1176	21	39	3155	2829	13.73	8	1373
126120	COLORECTAL_CANCER_-_HOMO_SAPIENS_(HUMAN)	LIU_PROSTATE_CANCER_UP	0.397711	0.639839	-	0.997125	60	1176	56	39	4173	2829	17.74	16	1774
130506	CYSTEINE_AND_METHIONINE_METABOLISM_-_HOMO_SAPIENS_(HUMAN)	LIU_PROSTATE_CANCER_UP	0.0303847	0.103762	+	0.995143	63	1176	22	39	2090	2829	7.89	14	789
132699	CYTOKINE-CYTOKINE_RECEPTOR_INTERACTION_-_HOMO_SAPIENS_(HUMAN)	LIU_PROSTATE_CANCER_UP	0.617834	0.832513	+	0.992	64	1176	73	39	243	2829	0.96	1	96
134892	CYTOSOLIC_DNA-SENSING_PATHWAY_-_HOMO_SAPIENS_(HUMAN)	LIU_PROSTATE_CANCER_UP	0.438924	0.675773	-	0.99719	65	1176	40	39	5403	2829	22.38	21	2238
137085	DILATED_CARDIOMYOPATHY_-_HOMO_SAPIENS_(HUMAN)	LIU_PROSTATE_CANCER_UP	0.232971	0.460323	+	0.996909	69	1176	54	39	1959	2829	8.47	11	847
139278	DNA_REPLICATION_-_HOMO_SAPIENS_(HUMAN)	LIU_PROSTATE_CANCER_UP	0.178083	0.38524	-	0.996841	70	1176	33	39	15496	2829	71.08	63	7108
141471	DOPAMINERGIC_SYNAPSE_-_HOMO_SAPIENS_(HUMAN)	LIU_PROSTATE_CANCER_UP	0.388609	0.631284	-	0.997217	71	1176	98	39	6154	2829	25.06	23	2506
143664	DORSO-VENTRAL_AXIS_FORMATION_-_HOMO_SAPIENS_(HUMAN)	LIU_PROSTATE_CANCER_UP	0.19101	0.403695	+	0.9964	72	1176	13	39	703	2829	3.04	5	304
145857	DRUG_METABOLISM_-_CYTOCHROME_P450_-_HOMO_SAPIENS_(HUMAN)	LIU_PROSTATE_CANCER_UP	0.229259	0.455564	+	0.997	73	1176	25	39	84	2829	0.26	1	26
148050	DRUG_METABOLISM_-_OTHER_ENZYMES_-_HOMO_SAPIENS_(HUMAN)	LIU_PROSTATE_CANCER_UP	0.0727912	0.202988	+	0.996643	74	1176	15	39	2115	2829	9.01	14	901
150243	ECM-RECEPTOR_INTERACTION_-_HOMO_SAPIENS_(HUMAN)	LIU_PROSTATE_CANCER_UP	0.355506	0.599729	+	0.9975	75	1176	61	39	394	2829	1.25	2	125
152436	ENDOCRINE_AND_OTHER_FACTOR-REGULATED_CALCIUM_REABSORPTION_-_HOMO_SAPIENS_(HUMAN)	LIU_PROSTATE_CANCER_UP	0.00702124	0.0318996	+	0.996067	76	1176	30	39	1766	2829	7.19	15	719
154629	ENDOCYTOSIS_-_HOMO_SAPIENS_(HUMAN)	LIU_PROSTATE_CANCER_UP	0.188625	0.400483	-	0.99669	77	1176	156	39	8571	2829	34.7	29	3470
156822	ENDOMETRIAL_CANCER_-_HOMO_SAPIENS_(HUMAN)	LIU_PROSTATE_CANCER_UP	0.51881	0.738027	-	0.9965	78	1176	46	39	2088	2829	8.53	8	853
159015	EPITHELIAL_CELL_SIGNALING_IN_HELICOBACTER_PYLORI_INFECTION_-_HOMO_SAPIENS_(HUMAN)	LIU_PROSTATE_CANCER_UP	0.302037	0.543325	-	0.996875	79	1176	59	39	4505	2829	18.86	16	1886
161208	EPSTEIN-BARR_VIRUS_INFECTION_-_HOMO_SAPIENS_(HUMAN)	LIU_PROSTATE_CANCER_UP	4.44e-08	7.72e-07	-	0.996726	80	1176	184	39	39183	2829	178.42	113	17842
163401	ERBB_SIGNALING_PATHWAY_-_HOMO_SAPIENS_(HUMAN)	LIU_PROSTATE_CANCER_UP	0.194804	0.409174	+	0.995273	81	1176	69	39	2076	2829	8.11	11	811
165594	ESTROGEN_SIGNALING_PATHWAY_-_HOMO_SAPIENS_(HUMAN)	LIU_PROSTATE_CANCER_UP	0.516842	0.736545	-	0.996714	82	1176	70	39	5150	2829	21.47	21	2147
167787	ETHER_LIPID_METABOLISM_-_HOMO_SAPIENS_(HUMAN)	LIU_PROSTATE_CANCER_UP	0.537755	0.75313	+	0.997	83	1176	11	39	179	2829	0.77	1	77
169980	FANCONI_ANEMIA_PATHWAY_-_HOMO_SAPIENS_(HUMAN)	LIU_PROSTATE_CANCER_UP	0.101714	0.259896	-	0.9968	84	1176	48	39	5033	2829	21.21	15	2121
172173	FATTY_ACID_BIOSYNTHESIS_-_HOMO_SAPIENS_(HUMAN)	LIU_PROSTATE_CANCER_UP	0.0576141	0.170371	+	0.9986	85	1176	8	39	570	2829	2.06	5	206
174366	FATTY_ACID_DEGRADATION_-_HOMO_SAPIENS_(HUMAN)	LIU_PROSTATE_CANCER_UP	0.0730465	0.203494	+	0.997071	86	1176	29	39	2250	2829	9	14	900
176559	FATTY_ACID_ELONGATION_-_HOMO_SAPIENS_(HUMAN)	LIU_PROSTATE_CANCER_UP	0.45415	0.68838	+	0.994833	87	1176	17	39	1311	2829	5.4	6	540
178752	FATTY_ACID_METABOLISM_-_HOMO_SAPIENS_(HUMAN)	LIU_PROSTATE_CANCER_UP	0.0134452	0.05425	+	0.996471	88	1176	37	39	2377	2829	9.22	17	922
180945	FAT_DIGESTION_AND_ABSORPTION_-_HOMO_SAPIENS_(HUMAN)	LIU_PROSTATE_CANCER_UP	0.709977	0.942965	-	0.999	89	1176	13	39	270	2829	1.07	1	107
183138	FC_EPSILON_RI_SIGNALING_PATHWAY_-_HOMO_SAPIENS_(HUMAN)	LIU_PROSTATE_CANCER_UP	0.0406267	0.130276	+	0.99625	90	1176	56	39	1749	2829	6.7	12	670
185331	FC_GAMMA_R-MEDIATED_PHAGOCYTOSIS_-_HOMO_SAPIENS_(HUMAN)	LIU_PROSTATE_CANCER_UP	0.167689	0.36961	+	0.995875	91	1176	74	39	3220	2829	12.17	16	1217
187524	FOCAL_ADHESION_-_HOMO_SAPIENS_(HUMAN)	LIU_PROSTATE_CANCER_UP	0.422269	0.661481	-	0.996643	92	1176	155	39	7094	2829	29.72	28	2972
189717	FOLATE_BIOSYNTHESIS_-_HOMO_SAPIENS_(HUMAN)	LIU_PROSTATE_CANCER_UP	0.12218	0.296215	+	0.997	93	1176	5	39	27	2829	0.13	1	13
191910	FOXO_SIGNALING_PATHWAY_-_HOMO_SAPIENS_(HUMAN)	LIU_PROSTATE_CANCER_UP	0.0478592	0.147843	+	0.996667	94	1176	106	39	5352	2829	21.53	30	2153
194103	FRUCTOSE_AND_MANNOSE_METABOLISM_-_HOMO_SAPIENS_(HUMAN)	LIU_PROSTATE_CANCER_UP	0.0728148	0.203039	+	0.996286	95	1176	20	39	1066	2829	3.6	7	360
196296	GABAERGIC_SYNAPSE_-_HOMO_SAPIENS_(HUMAN)	LIU_PROSTATE_CANCER_UP	0.56293	0.775567	-	0.997143	96	1176	60	39	1809	2829	7.24	7	724
198489	GALACTOSE_METABOLISM_-_HOMO_SAPIENS_(HUMAN)	LIU_PROSTATE_CANCER_UP	0.502253	0.725721	-	0.994	97	1176	17	39	480	2829	1.67	1	167
200682	GAP_JUNCTION_-_HOMO_SAPIENS_(HUMAN)	LIU_PROSTATE_CANCER_UP	0.502396	0.725838	-	0.996471	98	1176	56	39	4420	2829	17.64	17	1764
202875	GASTRIC_ACID_SECRETION_-_HOMO_SAPIENS_(HUMAN)	LIU_PROSTATE_CANCER_UP	0.0269121	0.0943556	+	0.9968	99	1176	28	39	2038	2829	8.5	15	850
205068	GLIOMA_-_HOMO_SAPIENS_(HUMAN)	LIU_PROSTATE_CANCER_UP	0.0860983	0.229985	+	0.996067	100	1176	52	39	2520	2829	10.06	15	1006
207261	GLUTAMATERGIC_SYNAPSE_-_HOMO_SAPIENS_(HUMAN)	LIU_PROSTATE_CANCER_UP	0.121552	0.295452	+	0.997636	101	1176	71	39	1863	2829	7.31	11	731
209454	GLUTATHIONE_METABOLISM_-_HOMO_SAPIENS_(HUMAN)	LIU_PROSTATE_CANCER_UP	0.0441855	0.139009	+	0.99525	102	1176	23	39	1680	2829	6.8	12	680
211647	GLYCEROLIPID_METABOLISM_-_HOMO_SAPIENS_(HUMAN)	LIU_PROSTATE_CANCER_UP	0.198312	0.413827	+	0.995	103	1176	20	39	263	2829	0.82	2	82
213840	GLYCEROPHOSPHOLIPID_METABOLISM_-_HOMO_SAPIENS_(HUMAN)	LIU_PROSTATE_CANCER_UP	0.514912	0.734991	-	0.999	104	1176	35	39	429	2829	1.63	1	163
216033	GLYCINE,_SERINE_AND_THREONINE_METABOLISM_-_HOMO_SAPIENS_(HUMAN)	LIU_PROSTATE_CANCER_UP	0.000436572	0.00302846	+	0.9972	105	1176	20	39	1374	2829	5.36	15	536
218226	GLYCOLYSIS_/_GLUCONEOGENESIS_-_HOMO_SAPIENS_(HUMAN)	LIU_PROSTATE_CANCER_UP	0.0490906	0.150622	+	0.996533	106	1176	46	39	4970	2829	21.6	30	2160
224805	GLYCOSYLPHOSPHATIDYLINOSITOL(GPI)-ANCHOR_BIOSYNTHESIS_-_HOMO_SAPIENS_(HUMAN)	LIU_PROSTATE_CANCER_UP	0.0508773	0.154882	+	0.997	114	1176	22	39	595	2829	2.63	6	263
226998	GLYOXYLATE_AND_DICARBOXYLATE_METABOLISM_-_HOMO_SAPIENS_(HUMAN)	LIU_PROSTATE_CANCER_UP	0.0150788	0.0594885	+	0.996231	115	1176	19	39	1558	2829	6.47	13	647
229191	GNRH_SIGNALING_PATHWAY_-_HOMO_SAPIENS_(HUMAN)	LIU_PROSTATE_CANCER_UP	0.0197566	0.0738705	+	0.996062	116	1176	58	39	2236	2829	8.89	16	889
231384	GRAFT-VERSUS-HOST_DISEASE_-_HOMO_SAPIENS_(HUMAN)	LIU_PROSTATE_CANCER_UP	0.485573	0.713039	-	0.997667	117	1176	30	39	1090	2829	3.74	3	374
233577	HEDGEHOG_SIGNALING_PATHWAY_-_HOMO_SAPIENS_(HUMAN)	LIU_PROSTATE_CANCER_UP	0.556467	0.769525	-	0.996	118	1176	20	39	609	2829	2.45	2	245
235770	HEMATOPOIETIC_CELL_LINEAGE_-_HOMO_SAPIENS_(HUMAN)	LIU_PROSTATE_CANCER_UP	0.491442	0.717655	+	0.9975	119	1176	50	39	455	2829	1.65	2	165
237963	HEPATITIS_B_-_HOMO_SAPIENS_(HUMAN)	LIU_PROSTATE_CANCER_UP	0.474692	0.704514	+	0.996969	120	1176	114	39	7365	2829	31.31	32	3131
240156	HEPATITIS_C_-_HOMO_SAPIENS_(HUMAN)	LIU_PROSTATE_CANCER_UP	0.473616	0.70383	+	0.996591	121	1176	92	39	5133	2829	21.36	22	2136
242349	HERPES_SIMPLEX_INFECTION_-_HOMO_SAPIENS_(HUMAN)	LIU_PROSTATE_CANCER_UP	0.000125228	0.00101552	-	0.9977	122	1176	144	39	16292	2829	68.32	40	6832
244542	HIF-1_SIGNALING_PATHWAY_-_HOMO_SAPIENS_(HUMAN)	LIU_PROSTATE_CANCER_UP	0.00128957	0.00767704	+	0.996625	123	1176	82	39	5764	2829	23.66	40	2366
246735	HIPPO_SIGNALING_PATHWAY_-_HOMO_SAPIENS_(HUMAN)	LIU_PROSTATE_CANCER_UP	0.0394903	0.127419	-	0.996609	124	1176	101	39	7759	2829	33.2	23	3320
248928	HISTIDINE_METABOLISM_-_HOMO_SAPIENS_(HUMAN)	LIU_PROSTATE_CANCER_UP	0.435026	0.672561	+	0.994	125	1176	7	39	167	2829	0.57	1	57
251121	HOMOLOGOUS_RECOMBINATION_-_HOMO_SAPIENS_(HUMAN)	LIU_PROSTATE_CANCER_UP	0.0736365	0.20477	-	0.996923	126	1176	26	39	4766	2829	19.67	13	1967
253314	HTLV-I_INFECTION_-_HOMO_SAPIENS_(HUMAN)	LIU_PROSTATE_CANCER_UP	0.161127	0.359682	-	0.997	127	1176	187	39	19145	2829	82.35	73	8235
255507	HUNTINGTON'S_DISEASE_-_HOMO_SAPIENS_(HUMAN)	LIU_PROSTATE_CANCER_UP	1.29e-09	2.91e-08	-	0.996875	128	1176	157	39	29246	2829	134.34	72	13434
257700	HYPERTROPHIC_CARDIOMYOPATHY_(HCM)_-_HOMO_SAPIENS_(HUMAN)	LIU_PROSTATE_CANCER_UP	0.14853	0.33994	+	0.996071	129	1176	59	39	2466	2829	10.18	14	1018
259893	INFLAMMATORY_BOWEL_DISEASE_(IBD)_-_HOMO_SAPIENS_(HUMAN)	LIU_PROSTATE_CANCER_UP	0.355511	0.599728	+	0.9962	130	1176	36	39	1150	2829	3.92	5	392
262086	INFLAMMATORY_MEDIATOR_REGULATION_OF_TRP_CHANNELS_-_HOMO_SAPIENS_(HUMAN)	LIU_PROSTATE_CANCER_UP	0.407235	0.648074	+	0.9962	131	1176	48	39	3210	2829	13.79	15	1379
264279	INFLUENZA_A_-_HOMO_SAPIENS_(HUMAN)	LIU_PROSTATE_CANCER_UP	0.43863	0.675568	+	0.996784	132	1176	124	39	11401	2829	49.58	51	4958
266472	INOSITOL_PHOSPHATE_METABOLISM_-_HOMO_SAPIENS_(HUMAN)	LIU_PROSTATE_CANCER_UP	0.367076	0.610866	-	0.9955	133	1176	29	39	940	2829	3.26	2	326
268665	INSULIN_SECRETION_-_HOMO_SAPIENS_(HUMAN)	LIU_PROSTATE_CANCER_UP	0.0219609	0.0803103	+	0.995667	134	1176	40	39	668	2829	2.14	6	214
270858	INSULIN_SIGNALING_PATHWAY_-_HOMO_SAPIENS_(HUMAN)	LIU_PROSTATE_CANCER_UP	0.290445	0.530125	-	0.996545	135	1176	105	39	6022	2829	25.38	22	2538
275244	JAK-STAT_SIGNALING_PATHWAY_-_HOMO_SAPIENS_(HUMAN)	LIU_PROSTATE_CANCER_UP	0.193684	0.407643	+	0.996857	137	1176	69	39	1192	2829	4.69	7	469
277437	LEGIONELLOSIS_-_HOMO_SAPIENS_(HUMAN)	LIU_PROSTATE_CANCER_UP	0.177244	0.383921	-	0.9975	138	1176	39	39	4790	2829	20.7	16	2070
279630	LEISHMANIASIS_-_HOMO_SAPIENS_(HUMAN)	LIU_PROSTATE_CANCER_UP	0.109884	0.274669	+	0.996636	139	1176	59	39	2021	2829	7.16	11	716
281823	LEUKOCYTE_TRANSENDOTHELIAL_MIGRATION_-_HOMO_SAPIENS_(HUMAN)	LIU_PROSTATE_CANCER_UP	0.114554	0.282867	+	0.997	140	1176	81	39	3934	2829	15.69	21	1569
286209	LONG-TERM_DEPRESSION_-_HOMO_SAPIENS_(HUMAN)	LIU_PROSTATE_CANCER_UP	0.246427	0.477237	+	0.99725	143	1176	38	39	2351	2829	9.49	12	949
288402	LONG-TERM_POTENTIATION_-_HOMO_SAPIENS_(HUMAN)	LIU_PROSTATE_CANCER_UP	0.175899	0.381927	+	0.997261	144	1176	51	39	4281	2829	18.54	23	1854
290595	LYSINE_DEGRADATION_-_HOMO_SAPIENS_(HUMAN)	LIU_PROSTATE_CANCER_UP	0.14594	0.335922	+	0.995909	146	1176	38	39	1839	2829	7.6	11	760
292788	LYSOSOME_-_HOMO_SAPIENS_(HUMAN)	LIU_PROSTATE_CANCER_UP	0.494507	0.719838	+	0.995941	147	1176	82	39	4079	2829	16.61	17	1661
297174	MAPK_SIGNALING_PATHWAY_-_HOMO_SAPIENS_(HUMAN)	LIU_PROSTATE_CANCER_UP	0.0396861	0.12791	+	0.99675	149	1176	154	39	5002	2829	19.47	28	1947
299367	MATURITY_ONSET_DIABETES_OF_THE_YOUNG_-_HOMO_SAPIENS_(HUMAN)	LIU_PROSTATE_CANCER_UP	0.288626	0.52817	+	0.996	150	1176	11	39	104	2829	0.34	1	34
301560	MEASLES_-_HOMO_SAPIENS_(HUMAN)	LIU_PROSTATE_CANCER_UP	0.35585	0.600007	-	0.997409	151	1176	95	39	5767	2829	24.46	22	2446
303753	MELANOGENESIS_-_HOMO_SAPIENS_(HUMAN)	LIU_PROSTATE_CANCER_UP	0.00654408	0.0301038	+	0.996941	152	1176	42	39	2146	2829	8.51	17	851
305946	MELANOMA_-_HOMO_SAPIENS_(HUMAN)	LIU_PROSTATE_CANCER_UP	0.107277	0.269957	+	0.9962	153	1176	42	39	1565	2829	6.32	10	632
308139	METABOLIC_PATHWAYS_-_HOMO_SAPIENS_(HUMAN)	LIU_PROSTATE_CANCER_UP	0.000878157	0.00552142	+	0.996564	154	1176	641	39	68693	2829	291.76	344	29176
310332	METABOLISM_OF_XENOBIOTICS_BY_CYTOCHROME_P450_-_HOMO_SAPIENS_(HUMAN)	LIU_PROSTATE_CANCER_UP	0.20588	0.424351	+	0.997	155	1176	21	39	51	2829	0.23	1	23
312525	MICRORNAS_IN_CANCER_-_HOMO_SAPIENS_(HUMAN)	LIU_PROSTATE_CANCER_UP	0.19203	0.405159	+	0.997481	156	1176	119	39	5518	2829	22.44	27	2244
314718	MINERAL_ABSORPTION_-_HOMO_SAPIENS_(HUMAN)	LIU_PROSTATE_CANCER_UP	0.000234119	0.00175988	+	0.996	157	1176	19	39	180	2829	0.54	5	54
316911	MISMATCH_REPAIR_-_HOMO_SAPIENS_(HUMAN)	LIU_PROSTATE_CANCER_UP	0.163671	0.363609	-	0.997462	158	1176	23	39	10167	2829	45.97	39	4597
319104	MORPHINE_ADDICTION_-_HOMO_SAPIENS_(HUMAN)	LIU_PROSTATE_CANCER_UP	0.457901	0.691465	-	0.99825	159	1176	52	39	1273	2829	4.9	4	490
321297	MRNA_SURVEILLANCE_PATHWAY_-_HOMO_SAPIENS_(HUMAN)	LIU_PROSTATE_CANCER_UP	4.36e-05	0.000399669	-	0.996864	160	1176	76	39	17492	2829	75.8	44	7580
323490	MTOR_SIGNALING_PATHWAY_-_HOMO_SAPIENS_(HUMAN)	LIU_PROSTATE_CANCER_UP	0.415788	0.655743	-	0.997	161	1176	55	39	2645	2829	10.34	9	1034
325683	N-GLYCAN_BIOSYNTHESIS_-_HOMO_SAPIENS_(HUMAN)	LIU_PROSTATE_CANCER_UP	1.44e-08	2.73e-07	+	0.997346	163	1176	33	39	5118	2829	21.58	52	2158
327876	NATURAL_KILLER_CELL_MEDIATED_CYTOTOXICITY_-_HOMO_SAPIENS_(HUMAN)	LIU_PROSTATE_CANCER_UP	0.0703832	0.197916	+	0.997333	164	1176	74	39	1893	2829	7.35	12	735
330069	NEUROACTIVE_LIGAND-RECEPTOR_INTERACTION_-_HOMO_SAPIENS_(HUMAN)	LIU_PROSTATE_CANCER_UP	0.286335	0.525701	+	0.9945	165	1176	67	39	339	2829	1.06	2	106
332262	NEUROTROPHIN_SIGNALING_PATHWAY_-_HOMO_SAPIENS_(HUMAN)	LIU_PROSTATE_CANCER_UP	0.0726626	0.20271	+	0.99628	166	1176	92	39	4426	2829	18.15	25	1815
334455	NF-KAPPA_B_SIGNALING_PATHWAY_-_HOMO_SAPIENS_(HUMAN)	LIU_PROSTATE_CANCER_UP	0.323853	0.566718	+	0.997636	167	1176	71	39	2339	2829	9.25	11	925
343227	NOD-LIKE_RECEPTOR_SIGNALING_PATHWAY_-_HOMO_SAPIENS_(HUMAN)	LIU_PROSTATE_CANCER_UP	0.0506274	0.154296	+	0.996471	171	1176	37	39	2613	2829	10.87	17	1087
345420	NON-ALCOHOLIC_FATTY_LIVER_DISEASE_(NAFLD)_-_HOMO_SAPIENS_(HUMAN)	LIU_PROSTATE_CANCER_UP	2.02e-07	3.11e-06	-	0.995875	172	1176	128	39	10611	2829	46.37	16	4637
347613	NON-HOMOLOGOUS_END-JOINING_-_HOMO_SAPIENS_(HUMAN)	LIU_PROSTATE_CANCER_UP	0.211153	0.431746	-	0.996833	173	1176	8	39	2104	2829	8.91	6	891
349806	NON-SMALL_CELL_LUNG_CANCER_-_HOMO_SAPIENS_(HUMAN)	LIU_PROSTATE_CANCER_UP	0.264133	0.499549	+	0.996111	174	1176	48	39	1692	2829	6.95	9	695
351999	NOTCH_SIGNALING_PATHWAY_-_HOMO_SAPIENS_(HUMAN)	LIU_PROSTATE_CANCER_UP	0.247474	0.478706	-	0.99625	175	1176	33	39	3286	2829	15.23	12	1523
354192	NUCLEOTIDE_EXCISION_REPAIR_-_HOMO_SAPIENS_(HUMAN)	LIU_PROSTATE_CANCER_UP	0.121805	0.295806	-	0.996604	176	1176	45	39	14288	2829	62.49	53	6249
356385	OLFACTORY_TRANSDUCTION_-_HOMO_SAPIENS_(HUMAN)	LIU_PROSTATE_CANCER_UP	0.252897	0.485437	+	0.996	177	1176	12	39	631	2829	2.55	4	255
358578	ONE_CARBON_POOL_BY_FOLATE_-_HOMO_SAPIENS_(HUMAN)	LIU_PROSTATE_CANCER_UP	3.41e-06	4.07e-05	+	0.997333	178	1176	11	39	1300	2829	4.9	18	490
360771	OOCYTE_MEIOSIS_-_HOMO_SAPIENS_(HUMAN)	LIU_PROSTATE_CANCER_UP	0.0727605	0.202923	-	0.997596	179	1176	83	39	13872	2829	58.31	47	5831
362964	OSTEOCLAST_DIFFERENTIATION_-_HOMO_SAPIENS_(HUMAN)	LIU_PROSTATE_CANCER_UP	0.000241303	0.00180694	+	0.99695	180	1176	95	39	2219	2829	7.99	20	799
367350	OTHER_TYPES_OF_O-GLYCAN_BIOSYNTHESIS_-_HOMO_SAPIENS_(HUMAN)	LIU_PROSTATE_CANCER_UP	0.0127583	0.0519727	+	0.995	182	1176	6	39	66	2829	0.17	2	17
371736	OXIDATIVE_PHOSPHORYLATION_-_HOMO_SAPIENS_(HUMAN)	LIU_PROSTATE_CANCER_UP	2.56e-10	6.46e-09	-	0.996071	184	1176	116	39	16797	2829	75.21	28	7521
373929	OXYTOCIN_SIGNALING_PATHWAY_-_HOMO_SAPIENS_(HUMAN)	LIU_PROSTATE_CANCER_UP	0.178568	0.385938	+	0.99673	185	1176	91	39	7286	2829	31.4	37	3140
376122	P53_SIGNALING_PATHWAY_-_HOMO_SAPIENS_(HUMAN)	LIU_PROSTATE_CANCER_UP	0.561926	0.774446	-	0.996571	186	1176	47	39	3473	2829	14.08	14	1408
378315	PANCREATIC_CANCER_-_HOMO_SAPIENS_(HUMAN)	LIU_PROSTATE_CANCER_UP	0.0587516	0.172751	+	0.996778	187	1176	62	39	2887	2829	11.9	18	1190
380508	PANCREATIC_SECRETION_-_HOMO_SAPIENS_(HUMAN)	LIU_PROSTATE_CANCER_UP	0.000301436	0.00219454	+	0.996714	188	1176	30	39	1156	2829	4.6	14	460
382701	PANTOTHENATE_AND_COA_BIOSYNTHESIS_-_HOMO_SAPIENS_(HUMAN)	LIU_PROSTATE_CANCER_UP	0.0408297	0.130781	+	0.99425	189	1176	10	39	362	2829	1.28	4	128
384894	PARKINSON'S_DISEASE_-_HOMO_SAPIENS_(HUMAN)	LIU_PROSTATE_CANCER_UP	2.63e-09	5.66e-08	-	0.99597	190	1176	120	39	17466	2829	79.05	33	7905
387087	PATHOGENIC_ESCHERICHIA_COLI_INFECTION_-_HOMO_SAPIENS_(HUMAN)	LIU_PROSTATE_CANCER_UP	0.150489	0.343109	-	0.996429	191	1176	52	39	6596	2829	26.8	21	2680
389280	PATHWAYS_IN_CANCER_-_HOMO_SAPIENS_(HUMAN)	LIU_PROSTATE_CANCER_UP	0.340877	0.584872	+	0.996935	192	1176	218	39	13784	2829	58.53	62	5853
391473	PENTOSE_AND_GLUCURONATE_INTERCONVERSIONS_-_HOMO_SAPIENS_(HUMAN)	LIU_PROSTATE_CANCER_UP	0.168657	0.371139	+	0.994667	193	1176	12	39	379	2829	1.41	3	141
393666	PENTOSE_PHOSPHATE_PATHWAY_-_HOMO_SAPIENS_(HUMAN)	LIU_PROSTATE_CANCER_UP	0.0357787	0.118041	+	0.995538	194	1176	22	39	1937	2829	7.32	13	732
395859	PEROXISOME_-_HOMO_SAPIENS_(HUMAN)	LIU_PROSTATE_CANCER_UP	1.2e-12	4.15e-11	+	0.998216	195	1176	58	39	2432	2829	8.84	37	884
398052	PERTUSSIS_-_HOMO_SAPIENS_(HUMAN)	LIU_PROSTATE_CANCER_UP	0.0210061	0.0774849	+	0.996471	196	1176	52	39	2568	2829	9.71	17	971
400245	PHAGOSOME_-_HOMO_SAPIENS_(HUMAN)	LIU_PROSTATE_CANCER_UP	0.3914	0.63396	+	0.997271	197	1176	122	39	11291	2829	45.8	48	4580
402438	PHENYLALANINE_METABOLISM_-_HOMO_SAPIENS_(HUMAN)	LIU_PROSTATE_CANCER_UP	0.655204	0.87559	-	0.999	199	1176	6	39	280	2829	1.22	1	122
404631	PHOSPHATIDYLINOSITOL_SIGNALING_SYSTEM_-_HOMO_SAPIENS_(HUMAN)	LIU_PROSTATE_CANCER_UP	0.0628994	0.181921	+	0.99625	200	1176	36	39	1115	2829	4.19	8	419
406824	PHOTOTRANSDUCTION_-_HOMO_SAPIENS_(HUMAN)	LIU_PROSTATE_CANCER_UP	0.404417	0.645874	+	0.996	201	1176	8	39	808	2829	3.23	4	323
409017	PI3K-AKT_SIGNALING_PATHWAY_-_HOMO_SAPIENS_(HUMAN)	LIU_PROSTATE_CANCER_UP	0.16805	0.3702	-	0.997257	202	1176	217	39	10219	2829	41.67	35	4167
411210	PLATELET_ACTIVATION_-_HOMO_SAPIENS_(HUMAN)	LIU_PROSTATE_CANCER_UP	0.50914	0.730762	+	0.996846	203	1176	85	39	6088	2829	25.78	26	2578
413403	PORPHYRIN_AND_CHLOROPHYLL_METABOLISM_-_HOMO_SAPIENS_(HUMAN)	LIU_PROSTATE_CANCER_UP	0.633759	0.849882	-	0.993	204	1176	16	39	713	2829	3.06	3	306
415596	PPAR_SIGNALING_PATHWAY_-_HOMO_SAPIENS_(HUMAN)	LIU_PROSTATE_CANCER_UP	0.180258	0.388531	+	0.998308	205	1176	40	39	2316	2829	9.7	13	970
422175	PRION_DISEASES_-_HOMO_SAPIENS_(HUMAN)	LIU_PROSTATE_CANCER_UP	0.0579861	0.171182	+	0.9978	208	1176	30	39	2141	2829	9.47	15	947
424368	PROGESTERONE-MEDIATED_OOCYTE_MATURATION_-_HOMO_SAPIENS_(HUMAN)	LIU_PROSTATE_CANCER_UP	0.465103	0.697359	-	0.996758	209	1176	68	39	8286	2829	34.17	33	3417
426561	PROLACTIN_SIGNALING_PATHWAY_-_HOMO_SAPIENS_(HUMAN)	LIU_PROSTATE_CANCER_UP	0.0280695	0.0975521	+	0.996538	210	1176	49	39	1755	2829	7.05	13	705
428754	PROPANOATE_METABOLISM_-_HOMO_SAPIENS_(HUMAN)	LIU_PROSTATE_CANCER_UP	0.276945	0.514531	+	0.997385	211	1176	20	39	2420	2829	10.69	13	1069
430947	PROSTATE_CANCER_-_HOMO_SAPIENS_(HUMAN)	LIU_PROSTATE_CANCER_UP	0.0801135	0.21793	+	0.99704	212	1176	71	39	4389	2829	18.36	25	1836
433140	PROTEASOME_-_HOMO_SAPIENS_(HUMAN)	LIU_PROSTATE_CANCER_UP	1.05e-06	1.4e-05	-	0.996456	213	1176	43	39	26999	2829	127.83	79	12783
435333	PROTEIN_DIGESTION_AND_ABSORPTION_-_HOMO_SAPIENS_(HUMAN)	LIU_PROSTATE_CANCER_UP	0.0442864	0.139247	+	0.996	214	1176	41	39	219	2829	0.78	3	78
437526	PROTEIN_EXPORT_-_HOMO_SAPIENS_(HUMAN)	LIU_PROSTATE_CANCER_UP	1.89e-05	0.000189781	+	0.998098	215	1176	23	39	4615	2829	19.96	41	1996
439719	PROTEIN_PROCESSING_IN_ENDOPLASMIC_RETICULUM_-_HOMO_SAPIENS_(HUMAN)	LIU_PROSTATE_CANCER_UP	2.52e-18	1.59e-16	+	0.997337	216	1176	149	39	19989	2829	85.17	175	8517
441912	PROTEOGLYCANS_IN_CANCER_-_HOMO_SAPIENS_(HUMAN)	LIU_PROSTATE_CANCER_UP	0.51966	0.738592	+	0.996676	217	1176	141	39	8601	2829	36.96	37	3696
444105	PROXIMAL_TUBULE_BICARBONATE_RECLAMATION_-_HOMO_SAPIENS_(HUMAN)	LIU_PROSTATE_CANCER_UP	0.061117	0.178032	+	0.995667	218	1176	12	39	659	2829	2.76	6	276
446298	PURINE_METABOLISM_-_HOMO_SAPIENS_(HUMAN)	LIU_PROSTATE_CANCER_UP	0.417045	0.656957	-	0.996598	219	1176	82	39	20759	2829	89.6	87	8960
448491	PYRIMIDINE_METABOLISM_-_HOMO_SAPIENS_(HUMAN)	LIU_PROSTATE_CANCER_UP	0.12644	0.303676	-	0.996611	220	1176	68	39	19284	2829	82.68	72	8268
450684	PYRUVATE_METABOLISM_-_HOMO_SAPIENS_(HUMAN)	LIU_PROSTATE_CANCER_UP	0.00381453	0.0192004	+	0.995793	221	1176	31	39	3830	2829	16.74	29	1674
452877	RAP1_SIGNALING_PATHWAY_-_HOMO_SAPIENS_(HUMAN)	LIU_PROSTATE_CANCER_UP	0.0203307	0.0755257	+	0.996533	222	1176	114	39	4912	2829	19.91	30	1991
455070	RAS_SIGNALING_PATHWAY_-_HOMO_SAPIENS_(HUMAN)	LIU_PROSTATE_CANCER_UP	0.245199	0.475819	+	0.996476	223	1176	125	39	4433	2829	17.7	21	1770
457263	REGULATION_OF_ACTIN_CYTOSKELETON_-_HOMO_SAPIENS_(HUMAN)	LIU_PROSTATE_CANCER_UP	0.263034	0.498166	-	0.996179	224	1176	137	39	7700	2829	32.17	28	3217
459456	REGULATION_OF_AUTOPHAGY_-_HOMO_SAPIENS_(HUMAN)	LIU_PROSTATE_CANCER_UP	0.466687	0.698681	-	0.992	225	1176	18	39	811	2829	2.81	2	281
461649	RENAL_CELL_CARCINOMA_-_HOMO_SAPIENS_(HUMAN)	LIU_PROSTATE_CANCER_UP	0.0274293	0.0957819	+	0.996211	226	1176	57	39	2967	2829	11.58	19	1158
463842	RETINOL_METABOLISM_-_HOMO_SAPIENS_(HUMAN)	LIU_PROSTATE_CANCER_UP	0.408493	0.649264	+	0.998	228	1176	16	39	297	2829	1.4	2	140
466035	RETROGRADE_ENDOCANNABINOID_SIGNALING_-_HOMO_SAPIENS_(HUMAN)	LIU_PROSTATE_CANCER_UP	0.0542952	0.162818	+	0.996769	229	1176	74	39	2012	2829	7.8	13	780
468228	RHEUMATOID_ARTHRITIS_-_HOMO_SAPIENS_(HUMAN)	LIU_PROSTATE_CANCER_UP	0.00749358	0.0336611	-	0.997	230	1176	60	39	4344	2829	17.86	8	1786
470421	RIBOSOME_-_HOMO_SAPIENS_(HUMAN)	LIU_PROSTATE_CANCER_UP	3.28e-11	9.36e-10	+	0.998144	232	1176	127	39	60416	2829	279.55	389	27955
472614	RIBOSOME_BIOGENESIS_IN_EUKARYOTES_-_HOMO_SAPIENS_(HUMAN)	LIU_PROSTATE_CANCER_UP	0.0431186	0.136396	+	0.997465	233	1176	68	39	27790	2829	122.66	142	12266
474807	RIG-I-LIKE_RECEPTOR_SIGNALING_PATHWAY_-_HOMO_SAPIENS_(HUMAN)	LIU_PROSTATE_CANCER_UP	0.315414	0.557985	+	0.996625	234	1176	42	39	1619	2829	6.42	8	642
477000	RNA_DEGRADATION_-_HOMO_SAPIENS_(HUMAN)	LIU_PROSTATE_CANCER_UP	0.210203	0.43037	-	0.996346	235	1176	64	39	13814	2829	58.65	52	5865
479193	RNA_POLYMERASE_-_HOMO_SAPIENS_(HUMAN)	LIU_PROSTATE_CANCER_UP	0.031865	0.107753	-	0.997125	236	1176	30	39	11884	2829	53.34	40	5334
481386	RNA_TRANSPORT_-_HOMO_SAPIENS_(HUMAN)	LIU_PROSTATE_CANCER_UP	0.0220587	0.0805887	-	0.996647	237	1176	144	39	33418	2829	142.44	119	14244
483579	SALIVARY_SECRETION_-_HOMO_SAPIENS_(HUMAN)	LIU_PROSTATE_CANCER_UP	0.000692686	0.00450885	+	0.9959	238	1176	23	39	732	2829	2.83	10	283
485772	SALMONELLA_INFECTION_-_HOMO_SAPIENS_(HUMAN)	LIU_PROSTATE_CANCER_UP	0.0561884	0.167091	+	0.996222	239	1176	65	39	4789	2829	19.32	27	1932
487965	SELENOCOMPOUND_METABOLISM_-_HOMO_SAPIENS_(HUMAN)	LIU_PROSTATE_CANCER_UP	0.00171436	0.00978143	+	0.995818	240	1176	8	39	868	2829	3.78	11	378
490158	SEROTONERGIC_SYNAPSE_-_HOMO_SAPIENS_(HUMAN)	LIU_PROSTATE_CANCER_UP	0.094297	0.245971	+	0.997083	241	1176	62	39	1918	2829	7.75	12	775
492351	SHIGELLOSIS_-_HOMO_SAPIENS_(HUMAN)	LIU_PROSTATE_CANCER_UP	0.0699307	0.196938	+	0.9965	242	1176	56	39	4651	2829	18.93	26	1893
494544	SIGNALING_PATHWAYS_REGULATING_PLURIPOTENCY_OF_STEM_CELLS_-_HOMO_SAPIENS_(HUMAN)	LIU_PROSTATE_CANCER_UP	0.126735	0.304157	+	0.996538	243	1176	83	39	2346	2829	9.04	13	904
496737	SMALL_CELL_LUNG_CANCER_-_HOMO_SAPIENS_(HUMAN)	LIU_PROSTATE_CANCER_UP	0.187578	0.399035	+	0.997778	244	1176	74	39	3556	2829	14.21	18	1421
498930	SNARE_INTERACTIONS_IN_VESICULAR_TRANSPORT_-_HOMO_SAPIENS_(HUMAN)	LIU_PROSTATE_CANCER_UP	0.0788756	0.215396	-	0.994	245	1176	30	39	1147	2829	4.18	1	418
501123	SPHINGOLIPID_METABOLISM_-_HOMO_SAPIENS_(HUMAN)	LIU_PROSTATE_CANCER_UP	0.264884	0.500342	-	1	246	1176	18	39	714	2829	2.61	1	261
503316	SPLICEOSOME_-_HOMO_SAPIENS_(HUMAN)	LIU_PROSTATE_CANCER_UP	1.09e-10	2.9e-09	-	0.996853	247	1176	124	39	42940	2829	187.45	109	18745
507702	STARCH_AND_SUCROSE_METABOLISM_-_HOMO_SAPIENS_(HUMAN)	LIU_PROSTATE_CANCER_UP	0.217222	0.439699	-	0.994	249	1176	23	39	754	2829	2.88	1	288
509895	STEROID_BIOSYNTHESIS_-_HOMO_SAPIENS_(HUMAN)	LIU_PROSTATE_CANCER_UP	0.706303	0.938436	-	0.995	250	1176	13	39	282	2829	1.08	1	108
512088	STEROID_HORMONE_BIOSYNTHESIS_-_HOMO_SAPIENS_(HUMAN)	LIU_PROSTATE_CANCER_UP	0.205533	0.424204	+	0.996	251	1176	13	39	206	2829	0.84	2	84
514281	SULFUR_METABOLISM_-_HOMO_SAPIENS_(HUMAN)	LIU_PROSTATE_CANCER_UP	0.528838	0.74582	+	0.9945	252	1176	8	39	379	2829	1.77	2	177
516474	SULFUR_RELAY_SYSTEM_-_HOMO_SAPIENS_(HUMAN)	LIU_PROSTATE_CANCER_UP	0.57429	0.786727	-	0.993	253	1176	7	39	372	2829	1.45	1	145
518667	SYNAPTIC_VESICLE_CYCLE_-_HOMO_SAPIENS_(HUMAN)	LIU_PROSTATE_CANCER_UP	0.249956	0.481818	-	0.99675	254	1176	50	39	5676	2829	23.86	20	2386
520860	SYNTHESIS_AND_DEGRADATION_OF_KETONE_BODIES_-_HOMO_SAPIENS_(HUMAN)	LIU_PROSTATE_CANCER_UP	0.229248	0.455553	+	0.996667	255	1176	5	39	450	2829	1.65	3	165
523053	SYSTEMIC_LUPUS_ERYTHEMATOSUS_-_HOMO_SAPIENS_(HUMAN)	LIU_PROSTATE_CANCER_UP	0.0784422	0.214483	+	0.998639	256	1176	82	39	11622	2829	50.39	61	5039
527439	TERPENOID_BACKBONE_BIOSYNTHESIS_-_HOMO_SAPIENS_(HUMAN)	LIU_PROSTATE_CANCER_UP	0.25131	0.483606	+	0.9955	259	1176	15	39	1134	2829	4.23	6	423
529632	TGF-BETA_SIGNALING_PATHWAY_-_HOMO_SAPIENS_(HUMAN)	LIU_PROSTATE_CANCER_UP	0.355643	0.599841	-	0.997929	260	1176	50	39	3949	2829	16.12	14	1612
531825	THYROID_CANCER_-_HOMO_SAPIENS_(HUMAN)	LIU_PROSTATE_CANCER_UP	0.304285	0.545708	+	0.996571	262	1176	22	39	1362	2829	5.44	7	544
534018	THYROID_HORMONE_SIGNALING_PATHWAY_-_HOMO_SAPIENS_(HUMAN)	LIU_PROSTATE_CANCER_UP	0.194249	0.40848	+	0.99659	263	1176	90	39	7678	2829	33.58	39	3358
536211	THYROID_HORMONE_SYNTHESIS_-_HOMO_SAPIENS_(HUMAN)	LIU_PROSTATE_CANCER_UP	8.01e-05	0.000684514	+	0.997591	264	1176	31	39	1959	2829	8.55	22	855
538404	TIGHT_JUNCTION_-_HOMO_SAPIENS_(HUMAN)	LIU_PROSTATE_CANCER_UP	0.120468	0.293493	-	0.997421	265	1176	102	39	6274	2829	25.3	19	2530
540597	TNF_SIGNALING_PATHWAY_-_HOMO_SAPIENS_(HUMAN)	LIU_PROSTATE_CANCER_UP	0.00234538	0.0127628	+	0.996412	266	1176	85	39	2152	2829	7.65	17	765
542790	TOLL-LIKE_RECEPTOR_SIGNALING_PATHWAY_-_HOMO_SAPIENS_(HUMAN)	LIU_PROSTATE_CANCER_UP	0.00080118	0.00510602	+	0.996353	267	1176	78	39	1872	2829	6.9	17	690
544983	TOXOPLASMOSIS_-_HOMO_SAPIENS_(HUMAN)	LIU_PROSTATE_CANCER_UP	0.463481	0.695931	-	0.997	268	1176	100	39	4113	2829	16.03	15	1603
547176	TRANSCRIPTIONAL_MISREGULATION_IN_CANCER_-_HOMO_SAPIENS_(HUMAN)	LIU_PROSTATE_CANCER_UP	0.335152	0.578868	+	0.996935	269	1176	103	39	6438	2829	28.38	31	2838
549369	TRYPTOPHAN_METABOLISM_-_HOMO_SAPIENS_(HUMAN)	LIU_PROSTATE_CANCER_UP	0.0396082	0.127707	+	0.9955	270	1176	22	39	1256	2829	5.21	10	521
551562	TUBERCULOSIS_-_HOMO_SAPIENS_(HUMAN)	LIU_PROSTATE_CANCER_UP	0.220246	0.443946	+	0.997147	271	1176	124	39	7191	2829	29.41	34	2941
553755	TYPE_II_DIABETES_MELLITUS_-_HOMO_SAPIENS_(HUMAN)	LIU_PROSTATE_CANCER_UP	0.441859	0.678028	+	0.996	272	1176	33	39	1342	2829	5.33	6	533
555948	TYPE_I_DIABETES_MELLITUS_-_HOMO_SAPIENS_(HUMAN)	LIU_PROSTATE_CANCER_UP	0.449715	0.68475	-	0.998	273	1176	32	39	1966	2829	8.02	7	802
558141	TYROSINE_METABOLISM_-_HOMO_SAPIENS_(HUMAN)	LIU_PROSTATE_CANCER_UP	0.452539	0.687056	+	0.9945	274	1176	10	39	360	2829	1.53	2	153
560334	T_CELL_RECEPTOR_SIGNALING_PATHWAY_-_HOMO_SAPIENS_(HUMAN)	LIU_PROSTATE_CANCER_UP	0.0198284	0.074048	+	0.996765	275	1176	82	39	2511	2829	9.64	17	964
564720	UBIQUITIN_MEDIATED_PROTEOLYSIS_-_HOMO_SAPIENS_(HUMAN)	LIU_PROSTATE_CANCER_UP	0.09715	0.251217	-	0.996481	277	1176	112	39	9155	2829	35.01	27	3501
566913	VALINE,_LEUCINE_AND_ISOLEUCINE_DEGRADATION_-_HOMO_SAPIENS_(HUMAN)	LIU_PROSTATE_CANCER_UP	0.096385	0.249707	+	0.9958	279	1176	38	39	2417	2829	10.25	15	1025
569106	VASCULAR_SMOOTH_MUSCLE_CONTRACTION_-_HOMO_SAPIENS_(HUMAN)	LIU_PROSTATE_CANCER_UP	0.432846	0.670626	-	0.9966	280	1176	49	39	3784	2829	16.34	15	1634
571299	VASOPRESSIN-REGULATED_WATER_REABSORPTION_-_HOMO_SAPIENS_(HUMAN)	LIU_PROSTATE_CANCER_UP	0.218439	0.441528	-	0.9952	281	1176	33	39	1921	2829	7.71	5	771
573492	VEGF_SIGNALING_PATHWAY_-_HOMO_SAPIENS_(HUMAN)	LIU_PROSTATE_CANCER_UP	0.0072438	0.0327337	+	0.996846	282	1176	47	39	1541	2829	5.86	13	586
575685	VIBRIO_CHOLERAE_INFECTION_-_HOMO_SAPIENS_(HUMAN)	LIU_PROSTATE_CANCER_UP	0.002062	0.011448	+	0.996773	283	1176	46	39	6432	2829	27.48	44	2748
577878	VIRAL_CARCINOGENESIS_-_HOMO_SAPIENS_(HUMAN)	LIU_PROSTATE_CANCER_UP	0.0209217	0.077238	-	0.997486	284	1176	166	39	21311	2829	91.1	72	9110
580071	VIRAL_MYOCARDITIS_-_HOMO_SAPIENS_(HUMAN)	LIU_PROSTATE_CANCER_UP	0.367973	0.611875	-	0.996727	285	1176	54	39	3215	2829	12.85	11	1285
582264	VITAMIN_DIGESTION_AND_ABSORPTION_-_HOMO_SAPIENS_(HUMAN)	LIU_PROSTATE_CANCER_UP	0.144811	0.334152	+	0.998667	287	1176	7	39	331	2829	1.31	3	131
584457	WNT_SIGNALING_PATHWAY_-_HOMO_SAPIENS_(HUMAN)	LIU_PROSTATE_CANCER_UP	0.507852	0.729964	+	0.997458	288	1176	71	39	5627	2829	23.76	24	2376
12931	ADRENERGIC_SIGNALING_IN_CARDIOMYOCYTES_-_HOMO_SAPIENS_(HUMAN)	WALLACE_PROSTATE_CANCER_UP	0.276731	0.51425	-	0.9969	5	2136	90	11	6030	1423	12.7	10	1270
39247	AMPK_SIGNALING_PATHWAY_-_HOMO_SAPIENS_(HUMAN)	WALLACE_PROSTATE_CANCER_UP	0.467996	0.699631	+	0.9956	17	2136	97	11	4672	1423	9.42	10	942
85300	B_CELL_RECEPTOR_SIGNALING_PATHWAY_-_HOMO_SAPIENS_(HUMAN)	WALLACE_PROSTATE_CANCER_UP	0.0588397	0.172936	+	0.998286	40	2136	64	11	1764	1423	3.42	7	342
87493	CALCIUM_SIGNALING_PATHWAY_-_HOMO_SAPIENS_(HUMAN)	WALLACE_PROSTATE_CANCER_UP	0.0174247	0.0667962	+	0.998647	42	2136	72	11	4393	1423	9.52	17	952
89686	CAMP_SIGNALING_PATHWAY_-_HOMO_SAPIENS_(HUMAN)	WALLACE_PROSTATE_CANCER_UP	0.346154	0.590016	-	0.9971	43	2136	107	11	5717	1423	12	10	1200
102844	CGMP-PKG_SIGNALING_PATHWAY_-_HOMO_SAPIENS_(HUMAN)	WALLACE_PROSTATE_CANCER_UP	0.0622166	0.180431	+	0.998167	49	2136	87	11	7935	1423	17.02	24	1702
109423	CHEMOKINE_SIGNALING_PATHWAY_-_HOMO_SAPIENS_(HUMAN)	WALLACE_PROSTATE_CANCER_UP	0.437108	0.67407	+	0.99575	52	2136	107	11	3726	1423	7.24	8	724
159862	EPITHELIAL_CELL_SIGNALING_IN_HELICOBACTER_PYLORI_INFECTION_-_HOMO_SAPIENS_(HUMAN)	WALLACE_PROSTATE_CANCER_UP	0.570166	0.782634	-	0.996889	79	2136	59	11	4505	1423	9.13	9	913
164248	ERBB_SIGNALING_PATHWAY_-_HOMO_SAPIENS_(HUMAN)	WALLACE_PROSTATE_CANCER_UP	0.378998	0.622472	+	0.9976	81	2136	69	11	2076	1423	4.04	5	404
166441	ESTROGEN_SIGNALING_PATHWAY_-_HOMO_SAPIENS_(HUMAN)	WALLACE_PROSTATE_CANCER_UP	0.00360886	0.0183363	+	0.998048	82	2136	70	11	5150	1423	10.81	21	1081
183985	FC_EPSILON_RI_SIGNALING_PATHWAY_-_HOMO_SAPIENS_(HUMAN)	WALLACE_PROSTATE_CANCER_UP	0.424266	0.663093	+	0.997	90	2136	56	11	1749	1423	3.32	4	332
192757	FOXO_SIGNALING_PATHWAY_-_HOMO_SAPIENS_(HUMAN)	WALLACE_PROSTATE_CANCER_UP	0.336271	0.580244	+	0.996417	94	2136	106	11	5352	1423	10.29	12	1029
230038	GNRH_SIGNALING_PATHWAY_-_HOMO_SAPIENS_(HUMAN)	WALLACE_PROSTATE_CANCER_UP	0.0763394	0.210358	+	0.9975	116	2136	58	11	2236	1423	4.38	8	438
234424	HEDGEHOG_SIGNALING_PATHWAY_-_HOMO_SAPIENS_(HUMAN)	WALLACE_PROSTATE_CANCER_UP	0.676977	0.901899	-	0.999	118	2136	20	11	609	1423	1.16	1	116
245389	HIF-1_SIGNALING_PATHWAY_-_HOMO_SAPIENS_(HUMAN)	WALLACE_PROSTATE_CANCER_UP	0.0349113	0.115766	+	0.997842	123	2136	82	11	5764	1423	11.94	19	1194
247582	HIPPO_SIGNALING_PATHWAY_-_HOMO_SAPIENS_(HUMAN)	WALLACE_PROSTATE_CANCER_UP	0.494368	0.719768	-	0.997188	124	2136	101	11	7759	1423	16.72	16	1672
271705	INSULIN_SIGNALING_PATHWAY_-_HOMO_SAPIENS_(HUMAN)	WALLACE_PROSTATE_CANCER_UP	0.500614	0.724465	+	0.997154	135	2136	105	11	6022	1423	12.67	13	1267
298021	MAPK_SIGNALING_PATHWAY_-_HOMO_SAPIENS_(HUMAN)	WALLACE_PROSTATE_CANCER_UP	0.0751753	0.207973	+	0.998	149	2136	154	11	5002	1423	9.85	15	985
324337	MTOR_SIGNALING_PATHWAY_-_HOMO_SAPIENS_(HUMAN)	WALLACE_PROSTATE_CANCER_UP	0.455913	0.690043	+	0.996667	161	2136	55	11	2645	1423	5.41	6	541
333109	NEUROTROPHIN_SIGNALING_PATHWAY_-_HOMO_SAPIENS_(HUMAN)	WALLACE_PROSTATE_CANCER_UP	0.255024	0.488088	+	0.996273	166	2136	92	11	4426	1423	8.67	11	867
335302	NF-KAPPA_B_SIGNALING_PATHWAY_-_HOMO_SAPIENS_(HUMAN)	WALLACE_PROSTATE_CANCER_UP	0.0596061	0.174641	-	0.999	167	2136	71	11	2339	1423	4.52	1	452
344074	NOD-LIKE_RECEPTOR_SIGNALING_PATHWAY_-_HOMO_SAPIENS_(HUMAN)	WALLACE_PROSTATE_CANCER_UP	0.0178976	0.0682459	+	0.998182	171	2136	37	11	2613	1423	5.24	11	524
352846	NOTCH_SIGNALING_PATHWAY_-_HOMO_SAPIENS_(HUMAN)	WALLACE_PROSTATE_CANCER_UP	0.594205	0.807238	-	0.997286	175	2136	33	11	3286	1423	7.03	7	703
374776	OXYTOCIN_SIGNALING_PATHWAY_-_HOMO_SAPIENS_(HUMAN)	WALLACE_PROSTATE_CANCER_UP	0.186057	0.396853	+	0.9986	185	2136	91	11	7286	1423	16	20	1600
376969	P53_SIGNALING_PATHWAY_-_HOMO_SAPIENS_(HUMAN)	WALLACE_PROSTATE_CANCER_UP	0.402784	0.644241	+	0.99725	186	2136	47	11	3473	1423	7.01	8	701
405478	PHOSPHATIDYLINOSITOL_SIGNALING_SYSTEM_-_HOMO_SAPIENS_(HUMAN)	WALLACE_PROSTATE_CANCER_UP	0.0636187	0.183542	+	0.9964	200	2136	36	11	1115	1423	2.12	5	212
409864	PI3K-AKT_SIGNALING_PATHWAY_-_HOMO_SAPIENS_(HUMAN)	WALLACE_PROSTATE_CANCER_UP	0.0537325	0.161511	+	0.997276	202	2136	217	11	10219	1423	20.95	29	2095
416443	PPAR_SIGNALING_PATHWAY_-_HOMO_SAPIENS_(HUMAN)	WALLACE_PROSTATE_CANCER_UP	0.544487	0.75892	+	0.9966	205	2136	40	11	2316	1423	4.91	5	491
427408	PROLACTIN_SIGNALING_PATHWAY_-_HOMO_SAPIENS_(HUMAN)	WALLACE_PROSTATE_CANCER_UP	0.424294	0.663114	+	0.997	210	2136	49	11	1755	1423	3.32	4	332
453724	RAP1_SIGNALING_PATHWAY_-_HOMO_SAPIENS_(HUMAN)	WALLACE_PROSTATE_CANCER_UP	0.263623	0.498964	+	0.997583	222	2136	114	11	4912	1423	9.65	12	965
455917	RAS_SIGNALING_PATHWAY_-_HOMO_SAPIENS_(HUMAN)	WALLACE_PROSTATE_CANCER_UP	0.487341	0.714537	-	0.99675	223	2136	125	11	4433	1423	8.76	8	876
466882	RETROGRADE_ENDOCANNABINOID_SIGNALING_-_HOMO_SAPIENS_(HUMAN)	WALLACE_PROSTATE_CANCER_UP	0.225532	0.450845	+	0.996833	229	2136	74	11	2012	1423	4.07	6	407
495391	SIGNALING_PATHWAYS_REGULATING_PLURIPOTENCY_OF_STEM_CELLS_-_HOMO_SAPIENS_(HUMAN)	WALLACE_PROSTATE_CANCER_UP	0.441299	0.677544	+	0.9956	243	2136	83	11	2346	1423	4.36	5	436
530479	TGF-BETA_SIGNALING_PATHWAY_-_HOMO_SAPIENS_(HUMAN)	WALLACE_PROSTATE_CANCER_UP	0.289982	0.529767	-	0.996167	260	2136	50	11	3949	1423	8.18	6	818
534865	THYROID_HORMONE_SIGNALING_PATHWAY_-_HOMO_SAPIENS_(HUMAN)	WALLACE_PROSTATE_CANCER_UP	0.141451	0.328582	+	0.997286	263	2136	90	11	7678	1423	16.2	21	1620
541444	TNF_SIGNALING_PATHWAY_-_HOMO_SAPIENS_(HUMAN)	WALLACE_PROSTATE_CANCER_UP	0.339874	0.583669	+	0.9982	266	2136	85	11	2152	1423	3.84	5	384
543637	TOLL-LIKE_RECEPTOR_SIGNALING_PATHWAY_-_HOMO_SAPIENS_(HUMAN)	WALLACE_PROSTATE_CANCER_UP	0.433033	0.6708	+	0.998	267	2136	78	11	1872	1423	3.36	4	336
561181	T_CELL_RECEPTOR_SIGNALING_PATHWAY_-_HOMO_SAPIENS_(HUMAN)	WALLACE_PROSTATE_CANCER_UP	0.0998041	0.25623	+	0.9985	275	2136	82	11	2511	1423	4.66	8	466
574339	VEGF_SIGNALING_PATHWAY_-_HOMO_SAPIENS_(HUMAN)	WALLACE_PROSTATE_CANCER_UP	0.0672258	0.19129	+	0.998	282	2136	47	11	1541	1423	2.83	6	283
585304	WNT_SIGNALING_PATHWAY_-_HOMO_SAPIENS_(HUMAN)	WALLACE_PROSTATE_CANCER_UP	0.495682	0.720657	-	0.997636	288	2136	71	11	5627	1423	11.7	11	1170
8930	ADIPOCYTOKINE_SIGNALING_PATHWAY_-_HOMO_SAPIENS_(HUMAN)	BONOME_OVARIAN_CANCER_POOR_SURVIVAL_DN	0.0415359	0.132476	-	0.991	4	163	51	11	1884	2058	4.95	1	495
11123	ADRENERGIC_SIGNALING_IN_CARDIOMYOCYTES_-_HOMO_SAPIENS_(HUMAN)	BONOME_OVARIAN_CANCER_POOR_SURVIVAL_DN	5.28e-05	0.000473594	-	0.9965	5	163	90	11	6030	2058	18.45	4	1845
37439	AMPK_SIGNALING_PATHWAY_-_HOMO_SAPIENS_(HUMAN)	BONOME_OVARIAN_CANCER_POOR_SURVIVAL_DN	0.0171832	0.0660762	-	0.996167	17	163	97	11	4672	2058	13.64	6	1364
83492	B_CELL_RECEPTOR_SIGNALING_PATHWAY_-_HOMO_SAPIENS_(HUMAN)	BONOME_OVARIAN_CANCER_POOR_SURVIVAL_DN	0.0799285	0.21756	-	0.992	40	163	64	11	1764	2058	4.16	1	416
85685	CALCIUM_SIGNALING_PATHWAY_-_HOMO_SAPIENS_(HUMAN)	BONOME_OVARIAN_CANCER_POOR_SURVIVAL_DN	0.000872236	0.00548874	-	0.998667	42	163	72	11	4393	2058	13.15	3	1315
87878	CAMP_SIGNALING_PATHWAY_-_HOMO_SAPIENS_(HUMAN)	BONOME_OVARIAN_CANCER_POOR_SURVIVAL_DN	0.00901215	0.0391705	-	0.996	43	163	107	11	5717	2058	16.11	7	1611
101036	CGMP-PKG_SIGNALING_PATHWAY_-_HOMO_SAPIENS_(HUMAN)	BONOME_OVARIAN_CANCER_POOR_SURVIVAL_DN	1.51e-05	0.000154761	-	0.997333	49	163	87	11	7935	2058	23.6	6	2360
107615	CHEMOKINE_SIGNALING_PATHWAY_-_HOMO_SAPIENS_(HUMAN)	BONOME_OVARIAN_CANCER_POOR_SURVIVAL_DN	0.0107263	0.0451617	-	0.993	52	163	107	11	3726	2058	9.92	3	992
158054	EPITHELIAL_CELL_SIGNALING_IN_HELICOBACTER_PYLORI_INFECTION_-_HOMO_SAPIENS_(HUMAN)	BONOME_OVARIAN_CANCER_POOR_SURVIVAL_DN	0.0799576	0.217616	-	0.995714	79	163	59	11	4505	2058	12.18	7	1218
162440	ERBB_SIGNALING_PATHWAY_-_HOMO_SAPIENS_(HUMAN)	BONOME_OVARIAN_CANCER_POOR_SURVIVAL_DN	0.0346569	0.115095	-	0.997	81	163	69	11	2076	2058	5.17	1	517
164633	ESTROGEN_SIGNALING_PATHWAY_-_HOMO_SAPIENS_(HUMAN)	BONOME_OVARIAN_CANCER_POOR_SURVIVAL_DN	0.0789132	0.215464	-	0.996333	82	163	70	11	5150	2058	14.68	9	1468
182177	FC_EPSILON_RI_SIGNALING_PATHWAY_-_HOMO_SAPIENS_(HUMAN)	BONOME_OVARIAN_CANCER_POOR_SURVIVAL_DN	0.085877	0.229538	-	0.992	90	163	56	11	1749	2058	4.07	1	407
190949	FOXO_SIGNALING_PATHWAY_-_HOMO_SAPIENS_(HUMAN)	BONOME_OVARIAN_CANCER_POOR_SURVIVAL_DN	0.152019	0.345605	-	0.9961	94	163	106	11	5352	2058	14.35	10	1435
228230	GNRH_SIGNALING_PATHWAY_-_HOMO_SAPIENS_(HUMAN)	BONOME_OVARIAN_CANCER_POOR_SURVIVAL_DN	0.0198605	0.0741405	-	0.998	116	163	58	11	2236	2058	5.82	1	582
243581	HIF-1_SIGNALING_PATHWAY_-_HOMO_SAPIENS_(HUMAN)	BONOME_OVARIAN_CANCER_POOR_SURVIVAL_DN	0.00223324	0.0122452	-	0.998	123	163	82	11	5764	2058	16.78	6	1678
245774	HIPPO_SIGNALING_PATHWAY_-_HOMO_SAPIENS_(HUMAN)	BONOME_OVARIAN_CANCER_POOR_SURVIVAL_DN	0.000497383	0.00339053	-	0.996	124	163	101	11	7759	2058	23.6	9	2360
269897	INSULIN_SIGNALING_PATHWAY_-_HOMO_SAPIENS_(HUMAN)	BONOME_OVARIAN_CANCER_POOR_SURVIVAL_DN	0.011117	0.0464968	-	0.996875	135	163	105	11	6022	2058	17.15	8	1715
274283	JAK-STAT_SIGNALING_PATHWAY_-_HOMO_SAPIENS_(HUMAN)	BONOME_OVARIAN_CANCER_POOR_SURVIVAL_DN	0.488423	0.71545	-	0.9975	137	163	69	11	1192	2058	2.72	2	272
296213	MAPK_SIGNALING_PATHWAY_-_HOMO_SAPIENS_(HUMAN)	BONOME_OVARIAN_CANCER_POOR_SURVIVAL_DN	0.145281	0.334856	-	0.995889	149	163	154	11	5002	2058	13.31	9	1331
322529	MTOR_SIGNALING_PATHWAY_-_HOMO_SAPIENS_(HUMAN)	BONOME_OVARIAN_CANCER_POOR_SURVIVAL_DN	0.255454	0.488667	-	0.9968	161	163	55	11	2645	2058	7.36	5	736
331301	NEUROTROPHIN_SIGNALING_PATHWAY_-_HOMO_SAPIENS_(HUMAN)	BONOME_OVARIAN_CANCER_POOR_SURVIVAL_DN	0.00772276	0.034494	-	0.99675	166	163	92	11	4426	2058	11.93	4	1193
333494	NF-KAPPA_B_SIGNALING_PATHWAY_-_HOMO_SAPIENS_(HUMAN)	BONOME_OVARIAN_CANCER_POOR_SURVIVAL_DN	0.350551	0.594499	+	0.997	167	163	71	11	2339	2058	6.66	8	666
342266	NOD-LIKE_RECEPTOR_SIGNALING_PATHWAY_-_HOMO_SAPIENS_(HUMAN)	BONOME_OVARIAN_CANCER_POOR_SURVIVAL_DN	0.436463	0.673476	-	0.996	171	163	37	11	2613	2058	7.08	6	708
351038	NOTCH_SIGNALING_PATHWAY_-_HOMO_SAPIENS_(HUMAN)	BONOME_OVARIAN_CANCER_POOR_SURVIVAL_DN	0.300923	0.542194	+	0.998091	175	163	33	11	3286	2058	9.07	11	907
372968	OXYTOCIN_SIGNALING_PATHWAY_-_HOMO_SAPIENS_(HUMAN)	BONOME_OVARIAN_CANCER_POOR_SURVIVAL_DN	0.0197757	0.0739244	-	0.9955	185	163	91	11	7286	2058	21.35	12	2135
375161	P53_SIGNALING_PATHWAY_-_HOMO_SAPIENS_(HUMAN)	BONOME_OVARIAN_CANCER_POOR_SURVIVAL_DN	0.416979	0.656885	-	0.996111	186	163	47	11	3473	2058	10.32	9	1032
403670	PHOSPHATIDYLINOSITOL_SIGNALING_SYSTEM_-_HOMO_SAPIENS_(HUMAN)	BONOME_OVARIAN_CANCER_POOR_SURVIVAL_DN	0.233425	0.460969	-	0.998	200	163	36	11	1115	2058	2.78	1	278
408056	PI3K-AKT_SIGNALING_PATHWAY_-_HOMO_SAPIENS_(HUMAN)	BONOME_OVARIAN_CANCER_POOR_SURVIVAL_DN	0.00404757	0.0201764	-	0.996312	202	163	217	11	10219	2058	29.81	16	2981
414635	PPAR_SIGNALING_PATHWAY_-_HOMO_SAPIENS_(HUMAN)	BONOME_OVARIAN_CANCER_POOR_SURVIVAL_DN	0.0728088	0.203026	-	0.995	205	163	40	11	2316	2058	5.75	2	575
451916	RAP1_SIGNALING_PATHWAY_-_HOMO_SAPIENS_(HUMAN)	BONOME_OVARIAN_CANCER_POOR_SURVIVAL_DN	0.0204449	0.0758622	-	0.994833	222	163	114	11	4912	2058	13.36	6	1336
454109	RAS_SIGNALING_PATHWAY_-_HOMO_SAPIENS_(HUMAN)	BONOME_OVARIAN_CANCER_POOR_SURVIVAL_DN	0.00296154	0.0155297	-	0.995667	223	163	125	11	4433	2058	11.63	3	1163
473846	RIG-I-LIKE_RECEPTOR_SIGNALING_PATHWAY_-_HOMO_SAPIENS_(HUMAN)	BONOME_OVARIAN_CANCER_POOR_SURVIVAL_DN	0.35828	0.602306	-	0.995667	234	163	42	11	1619	2058	4.4	3	440
493583	SIGNALING_PATHWAYS_REGULATING_PLURIPOTENCY_OF_STEM_CELLS_-_HOMO_SAPIENS_(HUMAN)	BONOME_OVARIAN_CANCER_POOR_SURVIVAL_DN	0.0817479	0.221203	-	0.9965	243	163	83	11	2346	2058	5.6	2	560
528671	TGF-BETA_SIGNALING_PATHWAY_-_HOMO_SAPIENS_(HUMAN)	BONOME_OVARIAN_CANCER_POOR_SURVIVAL_DN	0.0065096	0.0299697	-	0.996	260	163	50	11	3949	2058	12.13	4	1213
533057	THYROID_HORMONE_SIGNALING_PATHWAY_-_HOMO_SAPIENS_(HUMAN)	BONOME_OVARIAN_CANCER_POOR_SURVIVAL_DN	0.0554935	0.165555	-	0.997357	263	163	90	11	7678	2058	21.55	14	2155
539636	TNF_SIGNALING_PATHWAY_-_HOMO_SAPIENS_(HUMAN)	BONOME_OVARIAN_CANCER_POOR_SURVIVAL_DN	0.0288403	0.0996475	-	0.993	266	163	85	11	2152	2058	5.39	1	539
541829	TOLL-LIKE_RECEPTOR_SIGNALING_PATHWAY_-_HOMO_SAPIENS_(HUMAN)	BONOME_OVARIAN_CANCER_POOR_SURVIVAL_DN	0.0697039	0.196446	-	0.992	267	163	78	11	1872	2058	4.33	1	433
559373	T_CELL_RECEPTOR_SIGNALING_PATHWAY_-_HOMO_SAPIENS_(HUMAN)	BONOME_OVARIAN_CANCER_POOR_SURVIVAL_DN	0.144174	0.333109	-	0.996333	275	163	82	11	2511	2058	6.07	3	607
572531	VEGF_SIGNALING_PATHWAY_-_HOMO_SAPIENS_(HUMAN)	BONOME_OVARIAN_CANCER_POOR_SURVIVAL_DN	0.123818	0.299116	-	0.992	282	163	47	11	1541	2058	3.61	1	361
583496	WNT_SIGNALING_PATHWAY_-_HOMO_SAPIENS_(HUMAN)	BONOME_OVARIAN_CANCER_POOR_SURVIVAL_DN	0.40117	0.642831	-	0.997	288	163	71	11	5627	2058	16.66	15	1666
10313	ADIPOCYTOKINE_SIGNALING_PATHWAY_-_HOMO_SAPIENS_(HUMAN)	RHODES_CANCER_META_SIGNATURE	0.000339569	0.00243704	-	0.996962	4	1667	51	43	1884	16052	47.95	26	4795
12506	ADRENERGIC_SIGNALING_IN_CARDIOMYOCYTES_-_HOMO_SAPIENS_(HUMAN)	RHODES_CANCER_META_SIGNATURE	0.369347	0.61307	-	0.997911	5	1667	90	43	6030	16052	150.65	146	15065
38822	AMPK_SIGNALING_PATHWAY_-_HOMO_SAPIENS_(HUMAN)	RHODES_CANCER_META_SIGNATURE	0.131099	0.311549	+	0.997526	17	1667	97	43	4672	16052	122.25	135	12225
84875	B_CELL_RECEPTOR_SIGNALING_PATHWAY_-_HOMO_SAPIENS_(HUMAN)	RHODES_CANCER_META_SIGNATURE	0.000266481	0.00196986	-	0.997667	40	1667	64	43	1764	16052	45.77	24	4577
87068	CALCIUM_SIGNALING_PATHWAY_-_HOMO_SAPIENS_(HUMAN)	RHODES_CANCER_META_SIGNATURE	0.225777	0.45121	-	0.99787	42	1667	72	43	4393	16052	99.97	92	9997
89261	CAMP_SIGNALING_PATHWAY_-_HOMO_SAPIENS_(HUMAN)	RHODES_CANCER_META_SIGNATURE	0.036269	0.119322	-	0.997769	43	1667	107	43	5717	16052	137.91	117	13791
102419	CGMP-PKG_SIGNALING_PATHWAY_-_HOMO_SAPIENS_(HUMAN)	RHODES_CANCER_META_SIGNATURE	0.0477578	0.147615	-	0.997944	49	1667	87	43	7935	16052	183.23	161	18323
108998	CHEMOKINE_SIGNALING_PATHWAY_-_HOMO_SAPIENS_(HUMAN)	RHODES_CANCER_META_SIGNATURE	7.05e-05	0.000611701	-	0.99705	52	1667	107	43	3726	16052	94.86	60	9486
159437	EPITHELIAL_CELL_SIGNALING_IN_HELICOBACTER_PYLORI_INFECTION_-_HOMO_SAPIENS_(HUMAN)	RHODES_CANCER_META_SIGNATURE	4.09e-07	5.93e-06	-	0.997458	79	1667	59	43	4505	16052	105.25	59	10525
163823	ERBB_SIGNALING_PATHWAY_-_HOMO_SAPIENS_(HUMAN)	RHODES_CANCER_META_SIGNATURE	0.00055852	0.00374881	-	0.997687	81	1667	69	43	2076	16052	54.67	32	5467
166016	ESTROGEN_SIGNALING_PATHWAY_-_HOMO_SAPIENS_(HUMAN)	RHODES_CANCER_META_SIGNATURE	0.0719605	0.201271	-	0.998093	82	1667	70	43	5150	16052	124.27	108	12427
183560	FC_EPSILON_RI_SIGNALING_PATHWAY_-_HOMO_SAPIENS_(HUMAN)	RHODES_CANCER_META_SIGNATURE	0.000369688	0.00262275	-	0.9975	90	1667	56	43	1749	16052	45.12	24	4512
192332	FOXO_SIGNALING_PATHWAY_-_HOMO_SAPIENS_(HUMAN)	RHODES_CANCER_META_SIGNATURE	0.044368	0.139454	-	0.997889	94	1667	106	43	5352	16052	136.8	117	13680
229613	GNRH_SIGNALING_PATHWAY_-_HOMO_SAPIENS_(HUMAN)	RHODES_CANCER_META_SIGNATURE	0.00246674	0.0133208	-	0.997892	116	1667	58	43	2236	16052	57.37	37	5737
233999	HEDGEHOG_SIGNALING_PATHWAY_-_HOMO_SAPIENS_(HUMAN)	RHODES_CANCER_META_SIGNATURE	0.365114	0.608934	+	0.995778	118	1667	20	43	609	16052	16.27	18	1627
244964	HIF-1_SIGNALING_PATHWAY_-_HOMO_SAPIENS_(HUMAN)	RHODES_CANCER_META_SIGNATURE	0.0126982	0.0517806	-	0.998034	123	1667	82	43	5764	16052	141.96	116	14196
247157	HIPPO_SIGNALING_PATHWAY_-_HOMO_SAPIENS_(HUMAN)	RHODES_CANCER_META_SIGNATURE	0.0981848	0.253223	+	0.998045	124	1667	101	43	7759	16052	181.37	199	18137
271280	INSULIN_SIGNALING_PATHWAY_-_HOMO_SAPIENS_(HUMAN)	RHODES_CANCER_META_SIGNATURE	0.000727955	0.00470443	-	0.998	135	1667	105	43	6022	16052	144.7	108	14470
275666	JAK-STAT_SIGNALING_PATHWAY_-_HOMO_SAPIENS_(HUMAN)	RHODES_CANCER_META_SIGNATURE	0.182638	0.39179	-	0.998231	137	1667	69	43	1192	16052	31.54	26	3154
297596	MAPK_SIGNALING_PATHWAY_-_HOMO_SAPIENS_(HUMAN)	RHODES_CANCER_META_SIGNATURE	0.00367429	0.0186139	-	0.99746	149	1667	154	43	5002	16052	129.61	100	12961
323912	MTOR_SIGNALING_PATHWAY_-_HOMO_SAPIENS_(HUMAN)	RHODES_CANCER_META_SIGNATURE	0.00088865	0.00557811	-	0.997523	161	1667	55	43	2645	16052	68.55	44	6855
332684	NEUROTROPHIN_SIGNALING_PATHWAY_-_HOMO_SAPIENS_(HUMAN)	RHODES_CANCER_META_SIGNATURE	0.0220416	0.0805414	-	0.997667	166	1667	92	43	4426	16052	107.6	87	10760
334877	NF-KAPPA_B_SIGNALING_PATHWAY_-_HOMO_SAPIENS_(HUMAN)	RHODES_CANCER_META_SIGNATURE	0.0295004	0.101463	-	0.998022	167	1667	71	43	2339	16052	60.58	46	6058
343649	NOD-LIKE_RECEPTOR_SIGNALING_PATHWAY_-_HOMO_SAPIENS_(HUMAN)	RHODES_CANCER_META_SIGNATURE	0.454417	0.688631	+	0.998302	171	1667	37	43	2613	16052	61.77	63	6177
352421	NOTCH_SIGNALING_PATHWAY_-_HOMO_SAPIENS_(HUMAN)	RHODES_CANCER_META_SIGNATURE	0.23303	0.460414	+	0.998282	175	1667	33	43	3286	16052	64.84	71	6484
374351	OXYTOCIN_SIGNALING_PATHWAY_-_HOMO_SAPIENS_(HUMAN)	RHODES_CANCER_META_SIGNATURE	0.049351	0.151253	-	0.998054	185	1667	91	43	7286	16052	169.24	148	16924
376544	P53_SIGNALING_PATHWAY_-_HOMO_SAPIENS_(HUMAN)	RHODES_CANCER_META_SIGNATURE	0.0400419	0.128808	+	0.99841	186	1667	47	43	3473	16052	88.13	105	8813
405053	PHOSPHATIDYLINOSITOL_SIGNALING_SYSTEM_-_HOMO_SAPIENS_(HUMAN)	RHODES_CANCER_META_SIGNATURE	0.0420923	0.13387	-	0.997368	200	1667	36	43	1115	16052	28.22	19	2822
409439	PI3K-AKT_SIGNALING_PATHWAY_-_HOMO_SAPIENS_(HUMAN)	RHODES_CANCER_META_SIGNATURE	0.493707	0.719359	+	0.997929	202	1667	217	43	10219	16052	253.41	254	25341
416018	PPAR_SIGNALING_PATHWAY_-_HOMO_SAPIENS_(HUMAN)	RHODES_CANCER_META_SIGNATURE	4.73e-05	0.00042935	-	0.996565	205	1667	40	43	2316	16052	47.67	23	4767
426983	PROLACTIN_SIGNALING_PATHWAY_-_HOMO_SAPIENS_(HUMAN)	RHODES_CANCER_META_SIGNATURE	0.0101962	0.0432883	-	0.997467	210	1667	49	43	1755	16052	45.15	30	4515
453299	RAP1_SIGNALING_PATHWAY_-_HOMO_SAPIENS_(HUMAN)	RHODES_CANCER_META_SIGNATURE	0.015855	0.0619335	-	0.9975	222	1667	114	43	4912	16052	119.06	96	11906
455492	RAS_SIGNALING_PATHWAY_-_HOMO_SAPIENS_(HUMAN)	RHODES_CANCER_META_SIGNATURE	1.55e-05	0.000158838	-	0.996972	223	1667	125	43	4433	16052	112.39	71	11239
466457	RETROGRADE_ENDOCANNABINOID_SIGNALING_-_HOMO_SAPIENS_(HUMAN)	RHODES_CANCER_META_SIGNATURE	0.000199139	0.00152675	-	0.997621	229	1667	74	43	2012	16052	53	29	5300
475229	RIG-I-LIKE_RECEPTOR_SIGNALING_PATHWAY_-_HOMO_SAPIENS_(HUMAN)	RHODES_CANCER_META_SIGNATURE	0.0724549	0.202275	-	0.997767	234	1667	42	43	1619	16052	39.34	30	3934
494966	SIGNALING_PATHWAYS_REGULATING_PLURIPOTENCY_OF_STEM_CELLS_-_HOMO_SAPIENS_(HUMAN)	RHODES_CANCER_META_SIGNATURE	0.120464	0.293487	-	0.997923	243	1667	83	43	2346	16052	61.51	52	6151
530054	TGF-BETA_SIGNALING_PATHWAY_-_HOMO_SAPIENS_(HUMAN)	RHODES_CANCER_META_SIGNATURE	0.263807	0.499171	+	0.998448	260	1667	50	43	3949	16052	98.47	105	9847
534440	THYROID_HORMONE_SIGNALING_PATHWAY_-_HOMO_SAPIENS_(HUMAN)	RHODES_CANCER_META_SIGNATURE	0.470878	0.701815	+	0.997834	263	1667	90	43	7678	16052	173.71	175	17371
541019	TNF_SIGNALING_PATHWAY_-_HOMO_SAPIENS_(HUMAN)	RHODES_CANCER_META_SIGNATURE	0.000798518	0.00509188	-	0.997944	266	1667	85	43	2152	16052	58.9	36	5890
543212	TOLL-LIKE_RECEPTOR_SIGNALING_PATHWAY_-_HOMO_SAPIENS_(HUMAN)	RHODES_CANCER_META_SIGNATURE	0.00366217	0.0185616	-	0.99771	267	1667	78	43	1872	16052	48.99	31	4899
560756	T_CELL_RECEPTOR_SIGNALING_PATHWAY_-_HOMO_SAPIENS_(HUMAN)	RHODES_CANCER_META_SIGNATURE	0.000259641	0.00192587	-	0.997816	275	1667	82	43	2511	16052	64.08	38	6408
573914	VEGF_SIGNALING_PATHWAY_-_HOMO_SAPIENS_(HUMAN)	RHODES_CANCER_META_SIGNATURE	0.000927658	0.00578847	-	0.997714	282	1667	47	43	1541	16052	39.29	21	3929
584879	WNT_SIGNALING_PATHWAY_-_HOMO_SAPIENS_(HUMAN)	RHODES_CANCER_META_SIGNATURE	0.461301	0.694447	-	0.99815	288	1667	71	43	5627	16052	128.73	127	12873
9204	ADIPOCYTOKINE_SIGNALING_PATHWAY_-_HOMO_SAPIENS_(HUMAN)	DANG_REGULATED_BY_MYC_UP	0.156473	0.352466	-	0.997435	4	451	51	50	1884	11149	28.87	23	2887
11397	ADRENERGIC_SIGNALING_IN_CARDIOMYOCYTES_-_HOMO_SAPIENS_(HUMAN)	DANG_REGULATED_BY_MYC_UP	0.00370724	0.0187524	-	0.997208	5	451	90	50	6030	11149	97.65	72	9765
37713	AMPK_SIGNALING_PATHWAY_-_HOMO_SAPIENS_(HUMAN)	DANG_REGULATED_BY_MYC_UP	0.0560566	0.166831	-	0.99759	17	451	97	50	4672	11149	74.88	61	7488
83766	B_CELL_RECEPTOR_SIGNALING_PATHWAY_-_HOMO_SAPIENS_(HUMAN)	DANG_REGULATED_BY_MYC_UP	0.000218079	0.00165406	-	0.997556	40	451	64	50	1764	11149	24.91	9	2491
85959	CALCIUM_SIGNALING_PATHWAY_-_HOMO_SAPIENS_(HUMAN)	DANG_REGULATED_BY_MYC_UP	0.163209	0.362838	-	0.997919	42	451	72	50	4393	11149	70.67	62	7067
88152	CAMP_SIGNALING_PATHWAY_-_HOMO_SAPIENS_(HUMAN)	DANG_REGULATED_BY_MYC_UP	0.00126466	0.00755279	-	0.997548	43	451	107	50	5717	11149	89.46	62	8946
101310	CGMP-PKG_SIGNALING_PATHWAY_-_HOMO_SAPIENS_(HUMAN)	DANG_REGULATED_BY_MYC_UP	0.0035289	0.017998	-	0.997747	49	451	87	50	7935	11149	128.58	99	12858
107889	CHEMOKINE_SIGNALING_PATHWAY_-_HOMO_SAPIENS_(HUMAN)	DANG_REGULATED_BY_MYC_UP	4.03e-05	0.000372413	-	0.996536	52	451	107	50	3726	11149	55.02	28	5502
158328	EPITHELIAL_CELL_SIGNALING_IN_HELICOBACTER_PYLORI_INFECTION_-_HOMO_SAPIENS_(HUMAN)	DANG_REGULATED_BY_MYC_UP	0.0029588	0.0155175	-	0.996915	79	451	59	50	4505	11149	69	47	6900
162714	ERBB_SIGNALING_PATHWAY_-_HOMO_SAPIENS_(HUMAN)	DANG_REGULATED_BY_MYC_UP	0.000757078	0.00486509	-	0.9965	81	451	69	50	2076	11149	30.23	14	3023
164907	ESTROGEN_SIGNALING_PATHWAY_-_HOMO_SAPIENS_(HUMAN)	DANG_REGULATED_BY_MYC_UP	0.000669106	0.00437799	-	0.996868	82	451	70	50	5150	11149	80.38	53	8038
182451	FC_EPSILON_RI_SIGNALING_PATHWAY_-_HOMO_SAPIENS_(HUMAN)	DANG_REGULATED_BY_MYC_UP	5.89e-05	0.000521002	-	0.995625	90	451	56	50	1749	11149	25.23	8	2523
191223	FOXO_SIGNALING_PATHWAY_-_HOMO_SAPIENS_(HUMAN)	DANG_REGULATED_BY_MYC_UP	0.50659	0.728951	-	0.997471	94	451	106	50	5352	11149	85.51	85	8551
228504	GNRH_SIGNALING_PATHWAY_-_HOMO_SAPIENS_(HUMAN)	DANG_REGULATED_BY_MYC_UP	7.9e-05	0.000676234	-	0.996786	116	451	58	50	2236	11149	34.05	14	3405
232890	HEDGEHOG_SIGNALING_PATHWAY_-_HOMO_SAPIENS_(HUMAN)	DANG_REGULATED_BY_MYC_UP	0.397848	0.640003	-	0.997	118	451	20	50	609	11149	9.44	8	944
243855	HIF-1_SIGNALING_PATHWAY_-_HOMO_SAPIENS_(HUMAN)	DANG_REGULATED_BY_MYC_UP	0.0838333	0.225409	-	0.99715	123	451	82	50	5764	11149	93.54	80	9354
246048	HIPPO_SIGNALING_PATHWAY_-_HOMO_SAPIENS_(HUMAN)	DANG_REGULATED_BY_MYC_UP	0.00692216	0.0315231	-	0.997021	124	451	101	50	7759	11149	122.59	96	12259
270171	INSULIN_SIGNALING_PATHWAY_-_HOMO_SAPIENS_(HUMAN)	DANG_REGULATED_BY_MYC_UP	0.0070356	0.0319512	-	0.997333	135	451	105	50	6022	11149	95.43	72	9543
274557	JAK-STAT_SIGNALING_PATHWAY_-_HOMO_SAPIENS_(HUMAN)	DANG_REGULATED_BY_MYC_UP	0.0749206	0.20743	+	0.9975	137	451	69	50	1192	11149	15.68	22	1568
296487	MAPK_SIGNALING_PATHWAY_-_HOMO_SAPIENS_(HUMAN)	DANG_REGULATED_BY_MYC_UP	0.00154695	0.00896183	-	0.997135	149	451	154	50	5002	11149	76.94	52	7694
322803	MTOR_SIGNALING_PATHWAY_-_HOMO_SAPIENS_(HUMAN)	DANG_REGULATED_BY_MYC_UP	0.0120338	0.0495631	-	0.99675	161	451	55	50	2645	11149	42.37	28	4237
331575	NEUROTROPHIN_SIGNALING_PATHWAY_-_HOMO_SAPIENS_(HUMAN)	DANG_REGULATED_BY_MYC_UP	0.0147672	0.0584996	-	0.995939	166	451	92	50	4426	11149	66.48	49	6648
333768	NF-KAPPA_B_SIGNALING_PATHWAY_-_HOMO_SAPIENS_(HUMAN)	DANG_REGULATED_BY_MYC_UP	0.00119983	0.00722107	+	0.997263	167	451	71	50	2339	11149	36.94	57	3694
342540	NOD-LIKE_RECEPTOR_SIGNALING_PATHWAY_-_HOMO_SAPIENS_(HUMAN)	DANG_REGULATED_BY_MYC_UP	0.394393	0.63677	-	0.997184	171	451	37	50	2613	11149	40.33	38	4033
351312	NOTCH_SIGNALING_PATHWAY_-_HOMO_SAPIENS_(HUMAN)	DANG_REGULATED_BY_MYC_UP	0.0397644	0.128105	+	0.998048	175	451	33	50	3286	11149	49.09	62	4909
373242	OXYTOCIN_SIGNALING_PATHWAY_-_HOMO_SAPIENS_(HUMAN)	DANG_REGULATED_BY_MYC_UP	1.02e-06	1.36e-05	-	0.997971	185	451	91	50	7286	11149	117.8	70	11780
375435	P53_SIGNALING_PATHWAY_-_HOMO_SAPIENS_(HUMAN)	DANG_REGULATED_BY_MYC_UP	1.23e-05	0.000129212	+	0.997543	186	451	47	50	3473	11149	57.41	92	5741
403944	PHOSPHATIDYLINOSITOL_SIGNALING_SYSTEM_-_HOMO_SAPIENS_(HUMAN)	DANG_REGULATED_BY_MYC_UP	0.0427061	0.135415	-	0.9965	200	451	36	50	1115	11149	17.24	10	1724
408330	PI3K-AKT_SIGNALING_PATHWAY_-_HOMO_SAPIENS_(HUMAN)	DANG_REGULATED_BY_MYC_UP	0.00250201	0.0134815	-	0.996936	202	451	217	50	10219	11149	159.53	125	15953
414909	PPAR_SIGNALING_PATHWAY_-_HOMO_SAPIENS_(HUMAN)	DANG_REGULATED_BY_MYC_UP	0.0280921	0.097607	-	0.997545	205	451	40	50	2316	11149	32.91	22	3291
425874	PROLACTIN_SIGNALING_PATHWAY_-_HOMO_SAPIENS_(HUMAN)	DANG_REGULATED_BY_MYC_UP	0.0783139	0.214213	-	0.997111	210	451	49	50	1755	11149	25.41	18	2541
452190	RAP1_SIGNALING_PATHWAY_-_HOMO_SAPIENS_(HUMAN)	DANG_REGULATED_BY_MYC_UP	4.95e-07	7.08e-06	-	0.996784	222	451	114	50	4912	11149	75.83	37	7583
454383	RAS_SIGNALING_PATHWAY_-_HOMO_SAPIENS_(HUMAN)	DANG_REGULATED_BY_MYC_UP	2.26e-06	2.81e-05	-	0.996273	223	451	125	50	4433	11149	67.41	33	6741
465348	RETROGRADE_ENDOCANNABINOID_SIGNALING_-_HOMO_SAPIENS_(HUMAN)	DANG_REGULATED_BY_MYC_UP	5.08e-05	0.000456911	-	0.996417	229	451	74	50	2012	11149	31.74	12	3174
474120	RIG-I-LIKE_RECEPTOR_SIGNALING_PATHWAY_-_HOMO_SAPIENS_(HUMAN)	DANG_REGULATED_BY_MYC_UP	0.117946	0.289027	+	0.998129	234	451	42	50	1619	11149	24.61	31	2461
493857	SIGNALING_PATHWAYS_REGULATING_PLURIPOTENCY_OF_STEM_CELLS_-_HOMO_SAPIENS_(HUMAN)	DANG_REGULATED_BY_MYC_UP	0.0538537	0.1618	-	0.99692	243	451	83	50	2346	11149	34.62	25	3462
528945	TGF-BETA_SIGNALING_PATHWAY_-_HOMO_SAPIENS_(HUMAN)	DANG_REGULATED_BY_MYC_UP	0.103083	0.262441	-	0.997358	260	451	50	50	3949	11149	63.33	53	6333
533331	THYROID_HORMONE_SIGNALING_PATHWAY_-_HOMO_SAPIENS_(HUMAN)	DANG_REGULATED_BY_MYC_UP	0.162945	0.362402	-	0.997509	263	451	90	50	7678	11149	119.08	108	11908
539910	TNF_SIGNALING_PATHWAY_-_HOMO_SAPIENS_(HUMAN)	DANG_REGULATED_BY_MYC_UP	0.452007	0.686694	-	0.997161	266	451	85	50	2152	11149	32.34	31	3234
542103	TOLL-LIKE_RECEPTOR_SIGNALING_PATHWAY_-_HOMO_SAPIENS_(HUMAN)	DANG_REGULATED_BY_MYC_UP	0.249305	0.481105	-	0.997783	267	451	78	50	1872	11149	27.08	23	2708
559647	T_CELL_RECEPTOR_SIGNALING_PATHWAY_-_HOMO_SAPIENS_(HUMAN)	DANG_REGULATED_BY_MYC_UP	0.000571465	0.00382272	-	0.997278	275	451	82	50	2511	11149	36.29	18	3629
572805	VEGF_SIGNALING_PATHWAY_-_HOMO_SAPIENS_(HUMAN)	DANG_REGULATED_BY_MYC_UP	8.93e-05	0.000753096	-	0.995714	282	451	47	50	1541	11149	23	7	2300
583770	WNT_SIGNALING_PATHWAY_-_HOMO_SAPIENS_(HUMAN)	DANG_REGULATED_BY_MYC_UP	0.450959	0.68589	-	0.997318	288	451	71	50	5627	11149	86.79	85	8679
