# Supplementary material for: Co‐Targeting Plk1 and DNMT3a in Advanced Prostate Cancer
Source: Adv Sci (Weinh). 2021 May 29;8(13):2101458. doi: 10.1002/advs.202101458 (PMC8261504; doi:10.1002/advs.202101458)
Supplement: Supplementary file 13 — Supporting Table 11 [file ADVS-8-2101458-s012.xlsx]

## Sheet: S.Table 11
Supplementary Table 10. The crosstalk molecular mechanism of DNMT3A and PLK1 on a differential network. The comparison is between adjacent normal and tumors in TCGA by Pearson Correlation to detect the interaction changes of co-expression gene regulation.
			Tumors (497 samples)	Adjacent_normal (55 samples)	Tumors (497 samples)	Adjacent_normal (55 samples)	Tumors (497 samples)	Adjacent_normal (55 samples)
ID	Gene symbol	Annotation	Gene expression average	Gene expression average	PLK1 (correlation efficient r)	PLK1 (correlation efficient r)	DNMT3A (correlation efficient r)	DNMT3A (correlation efficient r)
1	TRIP13	crosstalk(PLK1/DNMT3A)	85.802	35.5767	0.851455	0.848005	0.531573	0.67442
2	MKI67	crosstalk(PLK1/DNMT3A)	431.396	152.356	0.850754	0.941288	0.535625	0.784259
3	BUB1B	crosstalk(PLK1/DNMT3A)	84.43	26.5958	0.84927	0.956335	0.50058	0.725345
4	LMNB1	crosstalk(PLK1/DNMT3A)	315.26	179.836	0.793543	0.663145	0.514394	0.523255
5	PLK4	crosstalk(PLK1/DNMT3A)	49.1984	43.0021	0.74207	0.571775	0.517624	0.554417
6	EZH2	crosstalk(PLK1/DNMT3A)	135.456	45.9221	0.693799	0.904984	0.53204	0.621518
7	NCAPG2	crosstalk(PLK1/DNMT3A)	272.141	192.765	0.693035	0.792382	0.508863	0.769157
8	XRCC2	crosstalk(PLK1/DNMT3A)	22.5005	16.3162	0.686077	0.54444	0.564931	0.520122
9	MCM2	crosstalk(PLK1/DNMT3A)	616.895	521.189	0.671449	0.471586	0.524509	0.331486
10	FANCB	crosstalk(PLK1/DNMT3A)	7.84359	6.49661	0.66539	0.480214	0.501741	0.488499
11	NCAPD2	crosstalk(PLK1/DNMT3A)	903.21	952.453	0.612881	0.573872	0.51745	0.699301
12	ATAD5	crosstalk(PLK1/DNMT3A)	33.1175	31.2506	0.595909	0.177135	0.510214	0.311746
13	CCDC99	crosstalk(PLK1/DNMT3A)	135.423	104.359	0.595788	0.561762	0.668209	0.690242
14	WHSC1	crosstalk(PLK1/DNMT3A)	1089.65	814.714	0.58767	0.678623	0.585952	0.817028
15	CENPO	crosstalk(PLK1/DNMT3A)	71.4839	44.2133	0.50029	0.550131	0.513949	0.415869
16	CD59	crosstalk(PLK1/DNMT3A)	6479.06	9904.91	-0.306705	-0.33756	-0.392882	-0.296522
17	TCEAL3	crosstalk(PLK1/DNMT3A)	1280.64	1620.95	-0.308206	-0.337332	-0.422516	-0.191502
18	LARP6	crosstalk(PLK1/DNMT3A)	485.42	549.305	-0.31956	-0.230783	-0.439583	-0.106197
19	POLR3GL	crosstalk(PLK1/DNMT3A)	418.306	534.596	-0.320112	-0.402086	-0.396149	-0.52242
20	PARM1	crosstalk(PLK1/DNMT3A)	3321.14	7316.95	-0.324827	-0.391214	-0.427935	-0.381542
21	NUDT7	crosstalk(PLK1/DNMT3A)	72.2189	101.26	-0.326436	-0.459646	-0.432096	-0.613362
22	TSPAN31	crosstalk(PLK1/DNMT3A)	1357.51	1560.78	-0.331334	-0.257946	-0.551935	-0.603946
23	GABARAPL1	crosstalk(PLK1/DNMT3A)	1772.57	2319.4	-0.339824	-0.351878	-0.384241	-0.361529
24	TMEM59	crosstalk(PLK1/DNMT3A)	9234.47	9834.69	-0.339951	-0.259017	-0.466084	-0.551085
25	CHRM1	crosstalk(PLK1/DNMT3A)	1973.23	2511.95	-0.353004	-0.194687	-0.440267	-0.510542
26	SLC22A17	crosstalk(PLK1/DNMT3A)	1191.1	2027.23	-0.354721	-0.392353	-0.398243	-0.561395
27	FUCA1	crosstalk(PLK1/DNMT3A)	2235.98	2401.51	-0.35646	-0.228321	-0.380145	-0.550697
28	RNF185	crosstalk(PLK1/DNMT3A)	1817.1	2273.58	-0.393675	-0.21338	-0.39153	-0.567521
29	BUB1	PLK1	78.5518	26.5611	0.938338	0.965492	0.448415	0.735308
30	DLGAP5	PLK1	49.8883	14.6132	0.937239	0.978276	0.451052	0.762727
31	RACGAP1	PLK1	236.942	155.941	0.932326	0.901704	0.459605	0.700939
32	TPX2	PLK1	221.25	73.7139	0.927487	0.95758	0.454087	0.756333
33	SPAG5	PLK1	164.832	66.3076	0.925965	0.981074	0.498016	0.750035
34	NUF2	PLK1	32.6356	12.5718	0.922344	0.803626	0.415539	0.690605
35	CKAP2L	PLK1	23.4306	10.0184	0.920027	0.864125	0.456191	0.743257
36	ESPL1	PLK1	48.6333	17.6056	0.917233	0.966902	0.474636	0.741478
37	KIF14	PLK1	23.0035	8.25408	0.91691	0.882763	0.465325	0.779421
38	KIF23	PLK1	65.0598	42.0168	0.911541	0.819508	0.467794	0.825192
39	SGOL1	PLK1	13.7885	5.863	0.910917	0.976899	0.440066	0.719081
40	CDKN3	PLK1	40.5612	14.8994	0.908272	0.961258	0.369671	0.733613
41	NUSAP1	PLK1	177.3	90.8771	0.908043	0.838543	0.467923	0.677856
42	NEK2	PLK1	52.5074	16.2075	0.906935	0.877539	0.409881	0.746394
43	KIFC1	PLK1	133.617	49.2838	0.906815	0.974	0.443025	0.692857
44	CDC20	PLK1	120.369	38.1967	0.906792	0.978611	0.392585	0.741648
45	TOP2A	PLK1	399.623	149.489	0.906561	0.949756	0.47587	0.784343
46	CENPF	PLK1	249.497	81.1245	0.90618	0.874507	0.471903	0.799785
47	KIF2C	PLK1	74.6531	30.6958	0.904544	0.96283	0.409744	0.750491
48	CENPA	PLK1	28.5015	7.03471	0.901634	0.88522	0.419246	0.687149
49	MCM10	PLK1	22.1639	9.99727	0.901149	0.937337	0.41317	0.716148
50	CCNA2	PLK1	99.9742	39.3653	0.900562	0.968087	0.458814	0.72126
51	TROAP	PLK1	59.8256	15.5918	0.893401	0.962884	0.425924	0.750507
52	MELK	PLK1	60.0997	17.2578	0.890367	0.983869	0.485754	0.746355
53	FOXM1	PLK1	188.975	62.2702	0.888311	0.973766	0.437887	0.766298
54	AURKA	PLK1	83.5383	41.2348	0.883139	0.893801	0.377028	0.758082
55	CDCA8	PLK1	89.755	35.4741	0.883023	0.909965	0.426134	0.674733
56	NEIL3	PLK1	9.6182	1.96889	0.883011	0.944775	0.466033	0.711639
57	SHCBP1	PLK1	38.0824	13.0826	0.881426	0.911358	0.356071	0.748965
58	ORC6L	PLK1	42.6945	19.651	0.881013	0.760233	0.392192	0.568696
59	ASPM	PLK1	66.8293	24.1048	0.880887	0.957586	0.497255	0.800112
60	KIF20A	PLK1	88.381	26.6802	0.878801	0.936585	0.481413	0.770464
61	EPR1	PLK1	94.5276	24.2914	0.87284	0.973692	0.442092	0.690545
62	FAM72D	PLK1	13.105	5.26413	0.872711	0.612227	0.388908	0.641848
63	EXO1	PLK1	29.3088	11.1043	0.871367	0.952038	0.430699	0.733753
64	CDCA5	PLK1	127.743	44.9321	0.871048	0.961812	0.410859	0.698525
65	NCAPG	PLK1	89.0204	33.5457	0.868511	0.962386	0.427661	0.737504
66	POLQ	PLK1	25.0168	10.6637	0.867211	0.930104	0.463114	0.745306
67	NCAPH	PLK1	58.6374	19.5542	0.865946	0.967876	0.386065	0.774078
68	UBE2T	PLK1	85.1577	52.1378	0.864589	0.633693	0.36037	0.535963
69	MAD2L1	PLK1	139.573	96.9199	0.863844	0.662787	0.438754	0.417248
70	CENPE	PLK1	75.5354	35.2543	0.861207	0.913194	0.485733	0.829827
71	DTL	PLK1	58.701	36.7357	0.859094	0.687037	0.439008	0.633781
72	FAM72B	PLK1	30.5527	13.1945	0.858531	0.466126	0.379368	0.549398
73	PBK	PLK1	47.8597	15.7136	0.858526	0.951076	0.362773	0.696285
74	DIAPH3	PLK1	25.2942	11.0522	0.858128	0.967519	0.396572	0.747182
75	ERCC6L	PLK1	31.9499	14.2447	0.857056	0.865528	0.419012	0.597346
76	KIF15	PLK1	45.7668	20.8053	0.856592	0.878866	0.421519	0.731397
77	FAM72A	PLK1	4.54205	2.29435	0.855329	0.447135	0.372302	0.534936
78	FAM54A	PLK1	9.95085	5.27473	0.85422	0.833982	0.384828	0.615296
79	KIF18A	PLK1	20.5094	16.2136	0.848987	0.808045	0.489618	0.738817
80	ANLN	PLK1	101.716	54.1092	0.848666	0.888405	0.415567	0.74113
81	KIF18B	PLK1	37.8015	9.08684	0.846986	0.976775	0.447476	0.748995
82	ESCO2	PLK1	20.9377	12.1272	0.846977	0.961886	0.401353	0.722606
83	CDK1	PLK1	184.177	93.3016	0.845631	0.63893	0.354411	0.59809
84	TACC3	PLK1	271.823	173.977	0.841159	0.45056	0.454865	0.429041
85	CIT	PLK1	96.8217	48.9409	0.83969	0.865299	0.458909	0.81108
86	OIP5	PLK1	20.1096	9.23702	0.838363	0.831643	0.427387	0.685144
87	RAD54L	PLK1	38.5732	16.5032	0.835872	0.918948	0.421803	0.662313
88	CDCA2	PLK1	21.8669	10.5442	0.835254	0.956903	0.372377	0.72466
89	AURKB	PLK1	45.3753	14.3965	0.835234	0.970409	0.360471	0.734166
90	ORC1L	PLK1	25.203	15.3141	0.833693	0.694265	0.397446	0.508613
91	CDC25C	PLK1	22.9063	5.55058	0.833447	0.952661	0.440194	0.753707
92	ARHGAP11A	PLK1	96.7198	58.7705	0.832972	0.939295	0.471026	0.75652
93	ZNF695	PLK1	11.8733	4.30462	0.832673	0.605347	0.496647	0.578146
94	GTSE1	PLK1	54.9637	17.8064	0.830401	0.984304	0.431158	0.747616
95	KIF4A	PLK1	98.9332	24.7873	0.82926	0.979072	0.423848	0.758257
96	CENPI	PLK1	8.60853	4.38012	0.828617	0.883925	0.464908	0.757422
97	SPC24	PLK1	7.76381	2.3041	0.824967	0.962986	0.442728	0.706086
98	MYBL2	PLK1	161.088	42.4951	0.823969	0.985468	0.41777	0.736848
99	HMMR	PLK1	81.6538	28.5648	0.822446	0.982557	0.454874	0.720754
100	SKA3	PLK1	46.3576	13.9987	0.821614	0.907041	0.432042	0.719839
101	SPC25	PLK1	26.5828	7.52432	0.820329	0.953263	0.419189	0.734762
102	C11orf82	PLK1	30.89	22.1583	0.819607	0.739535	0.421425	0.60556
103	RAD51AP1	PLK1	63.8166	41.5309	0.81925	0.647791	0.443301	0.584941
104	BIRC5	PLK1	82.2898	21.3775	0.81909	0.973315	0.37912	0.696319
105	KPNA2	PLK1	566.491	344.372	0.817059	0.802999	0.282991	0.683798
106	PRC1	PLK1	262.654	125.287	0.813566	0.944206	0.440971	0.7265
107	RRM2	PLK1	204.07	68.5881	0.810592	0.984085	0.403921	0.738
108	CCNB1	PLK1	250.894	137.146	0.809907	0.936313	0.367727	0.644654
109	SKA1	PLK1	30.7587	12.0488	0.806924	0.932235	0.456379	0.734035
110	PRR11	PLK1	13.8306	9.96945	0.803068	0.781085	0.492492	0.717528
111	C17orf53	PLK1	21.1386	19.8479	0.802642	0.547262	0.391291	0.486293
112	C12orf48	PLK1	47.5183	38.9051	0.801704	0.568299	0.302963	0.550611
113	CDCA3	PLK1	63.6557	25.81	0.801591	0.908619	0.341036	0.741985
114	CLSPN	PLK1	15.2143	7.92611	0.800818	0.749904	0.433919	0.649211
115	UHRF1	PLK1	65.3967	32.502	0.798305	0.957053	0.421978	0.745066
116	FAM64A	PLK1	36.5797	12.2002	0.793416	0.972696	0.371224	0.706378
117	TYMS	PLK1	162.801	151.06	0.793247	0.789869	0.431353	0.524554
118	ASF1B	PLK1	112.475	49.8031	0.789986	0.952779	0.340924	0.698879
119	MND1	PLK1	15.7464	6.86229	0.789742	0.86167	0.38461	0.711939
120	PKMYT1	PLK1	87.9054	30.6741	0.786304	0.959219	0.412745	0.666072
121	CCNE2	PLK1	54.8436	26.3884	0.785428	0.774075	0.413256	0.644797
122	KIF11	PLK1	164.754	84.9099	0.785208	0.913126	0.487771	0.751372
123	FANCA	PLK1	55.8577	32.1483	0.784496	0.900107	0.435324	0.637417
124	EME1	PLK1	21.4026	11.0672	0.782917	0.0691501	0.368103	0.0504508
125	CEP55	PLK1	53.8713	20.354	0.780197	0.970397	0.401119	0.747436
126	HJURP	PLK1	97.7286	23.3012	0.77831	0.96036	0.359699	0.728241
127	LMNB2	PLK1	1064.38	831.205	0.776912	0.769613	0.390268	0.742122
128	BRCA1	PLK1	123.686	108.712	0.776539	0.696361	0.415609	0.712793
129	FANCD2	PLK1	170.441	112.091	0.773028	0.563987	0.355358	0.295548
130	POC1A	PLK1	89.3031	46.5245	0.772975	0.835349	0.22735	0.520727
131	TK1	PLK1	345.745	148.457	0.766753	0.92631	0.301584	0.66019
132	C9orf100	PLK1	51.2498	36.0259	0.766729	0.785197	0.308813	0.636203
133	WDHD1	PLK1	72.4867	70.4789	0.76417	0.435388	0.483923	0.449832
134	GINS1	PLK1	69.9765	58.5785	0.761185	0.785103	0.401628	0.493054
135	ZNF367	PLK1	68.4601	60.4213	0.761006	0.449284	0.39063	0.435972
136	CDCA4	PLK1	189.594	181.457	0.759637	0.510696	0.375347	0.271682
137	SGOL2	PLK1	86.1335	63.3651	0.756024	0.622636	0.486295	0.498895
138	CDC45	PLK1	43.5314	14.4304	0.755093	0.96003	0.417207	0.679622
139	E2F2	PLK1	34.0985	16.3215	0.753882	0.922811	0.420113	0.701829
140	BLM	PLK1	38.8521	20.7694	0.753616	0.81135	0.472861	0.696072
141	E2F8	PLK1	15.6691	12.188	0.75115	0.627238	0.383715	0.628439
142	KIAA0101	PLK1	93.7834	42.9054	0.750856	0.915984	0.336888	0.667
143	GINS4	PLK1	45.5748	34.7608	0.750578	0.685495	0.34088	0.560183
144	C15orf42	PLK1	34.551	21.0619	0.750511	0.837877	0.446078	0.745991
145	C1orf135	PLK1	14.2209	12.8653	0.750359	0.524834	0.338845	0.424988
146	E2F1	PLK1	125.023	65.6734	0.746743	0.761148	0.323013	0.617645
147	IQGAP3	PLK1	89.1389	21.8177	0.743829	0.971754	0.405761	0.776809
148	ZWINT	PLK1	223.562	119.889	0.74268	0.87415	0.359683	0.532038
149	MLF1IP	PLK1	178.959	86.7295	0.740988	0.853316	0.37153	0.658098
150	CDC6	PLK1	107.872	64.2072	0.739364	0.851079	0.329328	0.625703
151	KNTC1	PLK1	150.083	136.465	0.737136	0.358175	0.433566	0.437986
152	CASC5	PLK1	26.1203	12.8357	0.736953	0.885699	0.442863	0.709389
153	MCM4	PLK1	450.226	415.553	0.729925	0.780809	0.414544	0.606424
154	FANCI	PLK1	290.083	221.689	0.725656	0.707664	0.401838	0.417367
155	UBE2C	PLK1	113.346	31.5549	0.722136	0.863659	0.253992	0.700622
156	GAS2L3	PLK1	9.88807	10.6902	0.717376	0.162406	0.415378	0.445473
157	TIMELESS	PLK1	463.061	341.559	0.716816	0.615485	0.483577	0.583243
158	GSG2	PLK1	13.0643	5.65464	0.714352	0.931548	0.38734	0.741274
159	KIF4B	PLK1	2.59737	1.29218	0.713559	0.632237	0.386405	0.512024
160	NFKBIL2	PLK1	197.857	110.396	0.712626	0.859623	0.49045	0.641043
161	CCNF	PLK1	176.025	166.339	0.705035	0.132174	0.350159	-0.121558
162	WDR76	PLK1	66.5918	75.985	0.702728	0.406257	0.326615	0.356034
163	PTTG1	PLK1	104.856	40.9782	0.70038	0.882734	0.342966	0.68867
164	CCNB2	PLK1	143.241	54.7769	0.697989	0.95186	0.376771	0.647261
165	ARHGAP11B	PLK1	6.42544	4.00775	0.697935	0.615693	0.471511	0.525448
166	CENPK	PLK1	19.8711	13.4892	0.697668	0.743983	0.375422	0.519104
167	SMC4	PLK1	495.967	490.915	0.694886	0.537655	0.420191	0.713628
168	POP1	PLK1	140.773	109.632	0.692514	0.0820823	0.397235	0.0312333
169	KIAA1524	PLK1	65.695	65.73	0.686346	0.529114	0.428731	0.416066
170	HELLS	PLK1	42.7155	33.7619	0.686306	0.696174	0.486188	0.589349
171	TCF19	PLK1	253.396	302.675	0.680434	0.304561	0.290018	0.412367
172	INCENP	PLK1	218.914	221.311	0.67927	0.286655	0.436402	0.587057
173	CENPL	PLK1	79.8173	66.526	0.678232	0.198034	0.448569	0.0799771
174	SKP2	PLK1	78.9129	90.5635	0.673531	0.413788	0.373323	0.482911
175	DNMT3B	PLK1	41.1396	24.8027	0.671217	0.429065	0.461794	0.371298
176	RAD54B	PLK1	62.0468	71.185	0.670701	-0.0840558	0.330087	-0.019496
177	ECT2	PLK1	332.284	204.418	0.66806	0.79675	0.46929	0.687411
178	CDT1	PLK1	110.282	54.4014	0.667547	0.901132	0.288804	0.609605
179	PSRC1	PLK1	80.2235	91.9144	0.666732	0.199448	0.228711	0.241408
180	MCM3	PLK1	1156.79	1425.28	0.661243	-0.0276747	0.327256	0.140339
181	NDC80	PLK1	101.26	160.329	0.660074	0.0953948	0.260163	0.300784
182	APOBEC3B	PLK1	36.9918	24.4177	0.656698	0.820592	0.216774	0.600938
183	LIG1	PLK1	446.234	386.989	0.655771	0.428032	0.358303	0.279543
184	STMN1	PLK1	1165.71	897.689	0.654039	0.691046	0.403346	0.435389
185	CKS2	PLK1	277.969	191.219	0.649747	0.350136	0.214682	0.27992
186	BRCA2	PLK1	25.3937	26.7774	0.649533	0.4757	0.337197	0.50443
187	SRPK1	PLK1	787.143	739.576	0.646915	0.354173	0.464585	0.500779
188	TRAIP	PLK1	63.3982	42.1384	0.64412	0.612052	0.320415	0.288083
189	CCDC18	PLK1	21.209	14.6605	0.644093	0.501074	0.368558	0.544679
190	RDM1	PLK1	4.08489	1.10691	0.64103	0.508461	0.285674	0.385284
191	RFC4	PLK1	189.689	141.516	0.640914	0.301286	0.261366	0.103491
192	DNMT1	PLK1	722.098	691.851	0.638478	0.4152	0.416688	0.620459
193	MCM6	PLK1	425.068	478.598	0.636906	0.333673	0.345	0.403804
194	FBXO5	PLK1	122.901	105.528	0.635423	0.374247	0.397681	0.318741
195	TMPO	PLK1	793.636	816.742	0.633213	0.461015	0.487864	0.508638
196	HMGB2	PLK1	1036.91	955.595	0.632736	0.504564	0.301221	0.486572
197	PIF1	PLK1	21.2985	18.7624	0.631417	0.364241	0.292791	0.446924
198	DSCC1	PLK1	83.4583	57.207	0.627219	0.255645	0.279441	0.181222
199	CDC25A	PLK1	101.07	50.2289	0.625542	0.635455	0.210977	0.435568
200	LOC100128191	PLK1	38.87	27.5756	0.621566	0.919732	0.397748	0.672021
201	C16orf59	PLK1	68.794	24.4079	0.62044	0.882722	0.376767	0.649006
202	TUBA1B	PLK1	8229.16	8260.1	0.615544	0.200013	0.121573	0.247755
203	DCLRE1B	PLK1	110.753	117.275	0.610461	0.186369	0.410041	0.428873
204	CDC7	PLK1	52.3049	50.9065	0.60963	0.371784	0.305784	0.324051
205	KIF24	PLK1	49.4396	50.3693	0.606843	0.24095	0.270535	0.429024
206	FEN1	PLK1	454.881	318.287	0.601553	0.709368	0.231491	0.334068
207	RFC5	PLK1	237.184	251.791	0.598851	0.238643	0.380974	0.107737
208	DONSON	PLK1	109.044	88.1864	0.596904	0.392336	0.34293	0.441561
209	UNG	PLK1	772.745	801.257	0.595383	0.114501	0.377158	0.0641528
210	SMC2	PLK1	383.122	395.278	0.593238	0.330652	0.470853	0.582689
211	CHEK2	PLK1	105.349	80.0448	0.59171	0.617432	0.357201	0.427733
212	PCNA	PLK1	1026.23	950.933	0.591483	0.302439	0.243327	0.121535
213	C16orf75	PLK1	99.6458	85.3432	0.589815	0.50766	0.274847	0.205184
214	TRIM59	PLK1	126.817	89.9385	0.588052	0.34125	0.40193	0.223734
215	CHAF1B	PLK1	153.626	117.896	0.5845	0.552054	0.434588	0.397422
216	SCML2	PLK1	38.6407	35.6682	0.583858	0.19764	0.416843	0.462055
217	C1orf112	PLK1	88.0352	86.0297	0.582263	0.583546	0.38968	0.37301
218	E2F3	PLK1	300.05	202.598	0.580177	0.414707	0.449335	0.593183
219	TTF2	PLK1	188.86	182.267	0.580063	0.329835	0.386155	0.548645
220	ATAD2	PLK1	773.916	745.561	0.578883	0.13692	0.247307	0.0823968
221	POLD1	PLK1	332.812	264.234	0.576162	0.582159	0.362432	0.476598
222	CBX2	PLK1	120.653	42.049	0.574422	0.590815	0.369941	0.518948
223	DEPDC1B	PLK1	37.8849	12.4743	0.573663	0.937748	0.317895	0.697566
224	RNASEH2A	PLK1	277.84	186.552	0.573398	0.610814	0.206009	0.308456
225	EIF2C2	PLK1	165.179	159.53	0.573002	0.0979938	0.426393	0.50098
226	HMOX1	PLK1	201.256	174.189	0.5725	0.234713	0.130042	0.18336
227	BMP6	PLK1	245.642	134.005	0.572131	0.176179	0.225789	0.359256
228	PPIL5	PLK1	125.154	117.472	0.568432	0.495068	0.20504	0.119371
229	C16orf88	PLK1	341.226	267.502	0.567747	0.218631	0.411428	0.0703465
230	C2orf48	PLK1	0.626698	0.260154	0.564918	-0.0554851	0.254689	-0.0310904
231	FBXO43	PLK1	9.55775	4.74899	0.564869	0.154308	0.311118	0.127632
232	POLA2	PLK1	250.403	259.657	0.557641	0.416715	0.26026	0.249579
233	RACGAP1P	PLK1	0.933808	0.449767	0.554082	0.156363	0.184319	0.165937
234	H2AFZ	PLK1	2254.91	2319.31	0.552366	0.209242	0.128264	0.104951
235	DNA2	PLK1	75.6729	50.4759	0.549452	0.494049	0.20089	0.280428
236	CCNE1	PLK1	29.9289	24.7854	0.548683	0.247357	0.159739	0.366853
237	CCT5	PLK1	3411.87	2545.41	0.548379	0.479731	0.310415	0.121911
238	CKS1B	PLK1	261.829	304.41	0.546044	0.057486	0.182832	-0.243754
239	MTBP	PLK1	41.4433	36.5793	0.54376	0.0212963	0.410223	0.166515
240	STIL	PLK1	167.476	74.3915	0.542828	0.873755	0.423596	0.672272
241	YEATS2	PLK1	971.684	822.126	0.53803	-0.0450875	0.415258	0.20286
242	RRM1	PLK1	1207.58	1159.44	0.537571	0.583477	0.287395	0.391993
243	CLCN2	PLK1	141.796	107.626	0.535053	-0.035084	0.371914	0.0114487
244	PLCH1	PLK1	49.7954	97.0238	0.534788	0.144731	0.311296	0.160155
245	BRIP1	PLK1	20.837	18.1501	0.5337	0.530545	0.312905	0.486057
246	ZWILCH	PLK1	256.853	201.239	0.532546	0.546886	0.350918	0.440657
247	GEN1	PLK1	142.244	151.434	0.528516	-0.0198558	0.246444	0.0781899
248	RAD51	PLK1	49.24	22.4658	0.5285	0.865984	0.126963	0.540426
249	CENPW	PLK1	61.0546	56.3021	0.527068	0.232538	0.201897	0.230297
250	ACTL6A	PLK1	830.534	700.356	0.526642	0.304283	0.371385	0.021002
251	MCM7	PLK1	1671.14	1224.07	0.524554	0.649251	0.383457	0.449989
252	SQLE	PLK1	968.224	1095.9	0.524429	0.0639538	0.155885	-0.185653
253	FAM49B	PLK1	517.421	470.823	0.523408	0.148736	0.344672	0.10924
254	MYO19	PLK1	491.752	304.26	0.522792	0.560313	0.338353	0.363599
255	TDP1	PLK1	331.919	262.207	0.522792	0.514732	0.45896	0.330576
256	CENPM	PLK1	94.5241	28.3712	0.521636	0.962553	0.135306	0.650428
257	CDC25B	PLK1	365.241	345.397	0.5207	0.119869	0.244035	0.335124
258	DSN1	PLK1	269.15	269.593	0.520399	-0.051987	0.109613	-0.241208
259	OTUD6B	PLK1	266.017	216.991	0.520329	0.142607	0.31716	0.193806
260	PAPD7	PLK1	509.812	483.403	0.518281	0.0212488	0.297412	0.361873
261	FANCG	PLK1	261.485	212.568	0.516777	0.603732	0.323321	0.368807
262	CSE1L	PLK1	1890.27	1757.7	0.516413	0.473157	0.371175	0.429613
263	FIGNL1	PLK1	167.405	168.718	0.516136	-0.00627007	0.457037	0.255713
264	MASTL	PLK1	176.791	172.882	0.514242	0.161566	0.269982	0.0801644
265	TXNRD1	PLK1	1700.99	2135.64	0.514081	-0.0487879	0.36619	0.288232
266	SLC5A6	PLK1	634.771	491.117	0.513523	0.172731	0.328879	0.129094
267	HMGB3	PLK1	721.103	445.19	0.510356	0.567695	0.191233	0.276183
268	TARS	PLK1	1894.63	1426.33	0.508948	0.515732	0.118489	0.443051
269	POLE2	PLK1	30.4494	24.1207	0.508938	0.323835	0.148586	-0.0136566
270	NSUN2	PLK1	1442.42	1101.49	0.506514	0.465354	0.326346	0.375161
271	PUS7	PLK1	347.552	243.326	0.505722	0.59934	0.412948	0.521273
272	DNAJC9	PLK1	560.193	483.035	0.504155	0.481055	0.35233	0.273208
273	RAD21	PLK1	3440.78	3630.94	0.503993	0.120048	0.386986	0.295916
274	NUP62	PLK1	1426.27	1275.51	0.503028	0.190313	0.438192	0.158816
275	C18orf54	PLK1	34.668	37.9623	0.501998	0.0150617	0.322135	0.308414
276	INTS8	PLK1	780.132	581.293	0.501958	0.422385	0.401656	0.507682
277	TMEM35	PLK1	198.265	755.354	-0.302097	-0.296178	-0.265228	0.0604692
278	PLEK2	PLK1	182.327	249.451	-0.302146	-0.210877	-0.278988	-0.569216
279	DCBLD2	PLK1	596.211	986.437	-0.302407	-0.255833	0.0373981	0.209567
280	MAGI2	PLK1	286.255	491.392	-0.304692	-0.315489	-0.365132	-0.220486
281	KLK3	PLK1	427121	279401	-0.30509	-0.0842185	-0.316222	-0.471694
282	ALDH1A2	PLK1	366.662	1215.02	-0.306168	-0.225576	-0.246823	0.000870558
283	PBXIP1	PLK1	3706.93	4876.73	-0.306367	-0.184805	-0.305706	0.0676843
284	SH3RF2	PLK1	192.068	185.893	-0.306976	0.0298546	-0.160355	-0.124827
285	PARVA	PLK1	1846.23	3297.27	-0.307578	-0.211163	-0.2142	0.150283
286	GPR108	PLK1	1749.12	1912.72	-0.308023	-0.113043	-0.374662	-0.488652
287	HLF	PLK1	379.407	882.653	-0.308374	-0.174457	-0.243727	0.136494
288	PTPRN2	PLK1	3861.5	2184.08	-0.309095	0.0545382	-0.214469	-0.108097
289	RIC3	PLK1	233.891	305.541	-0.309242	-0.416477	-0.0635003	-0.37928
290	APH1B	PLK1	826.447	829.791	-0.315468	-0.0876042	-0.101814	-0.248482
291	PTPLA	PLK1	91.3997	202.943	-0.31575	-0.250656	-0.318686	-0.142772
292	NGRN	PLK1	3595.71	4268.6	-0.317529	-0.254426	-0.330324	-0.462233
293	STAT6	PLK1	3795.69	4774.23	-0.317636	-0.221888	-0.271751	-0.178933
294	ZNF204P	PLK1	132.264	354.756	-0.318484	-0.380815	-0.165506	-0.47339
295	HNMT	PLK1	785.053	1019.49	-0.32268	-0.0903096	-0.0326848	-0.242122
296	TMEM98	PLK1	2352.24	2204.88	-0.323194	-0.0557093	-0.226918	-0.429539
297	ASTN2	PLK1	2333.57	1870.43	-0.325623	0.0437438	-0.244088	-0.230213
298	C10orf32	PLK1	1008.79	969.016	-0.325748	-0.0246851	-0.148682	-0.306806
299	FAM82A1	PLK1	94.8952	160.031	-0.33243	-0.232451	-0.258142	-0.0837827
300	SRD5A2	PLK1	213.709	740.054	-0.335199	-0.236168	-0.294899	0.0086733
301	FAM107A	PLK1	849.319	2585.29	-0.335446	-0.358798	-0.37803	-0.234503
302	CBX7	PLK1	1736.51	3232.16	-0.335956	-0.345571	-0.329397	0.0691642
303	FLJ33630	PLK1	520.932	517.139	-0.338541	-0.0674723	-0.198179	-0.0965226
304	VAMP2	PLK1	2710.57	2916.87	-0.341285	-0.272785	-0.312201	-0.464586
305	MESDC2	PLK1	1802.11	1853.74	-0.341856	-0.153008	-0.233275	-0.4581
306	RNF180	PLK1	217.046	461.868	-0.345059	-0.310954	-0.073796	0.0609311
307	CDC42EP4	PLK1	1430.34	2664.95	-0.345952	-0.352567	-0.35961	-0.377754
308	HHAT	PLK1	222.055	343.099	-0.346955	-0.159247	-0.0648071	-0.341897
309	ITM2B	PLK1	11887.9	18521.8	-0.348874	-0.196887	-0.283094	-0.24169
310	SPOP	PLK1	1829.31	2649.26	-0.349254	-0.169718	-0.183824	0.00937949
311	ZBTB4	PLK1	2856.61	4240.97	-0.349303	-0.36025	-0.281103	0.0910579
312	ANXA3	PLK1	1897.59	1536.54	-0.352798	0.0191154	-0.35503	-0.276424
313	CGNL1	PLK1	3060.61	3464.57	-0.354663	-0.103923	-0.06508	0.09516
314	TXNDC15	PLK1	1747.17	1922.02	-0.387405	-0.220855	-0.340827	-0.320745
315	CLN5	PLK1	755.336	1036.53	-0.393019	-0.231539	-0.373781	-0.48808
316	RCBTB2	PLK1	360.132	672.843	-0.397882	-0.325503	-0.263511	-0.148107
317	TRIP13	DNMT3A	85.802	35.5767	0.851455	0.848005	0.531573	0.67442
318	MKI67	DNMT3A	431.396	152.356	0.850754	0.941288	0.535625	0.784259
319	BUB1B	DNMT3A	84.43	26.5958	0.84927	0.956335	0.50058	0.725345
320	LMNB1	DNMT3A	315.26	179.836	0.793543	0.663145	0.514394	0.523255
321	PLK4	DNMT3A	49.1984	43.0021	0.74207	0.571775	0.517624	0.554417
322	EZH2	DNMT3A	135.456	45.9221	0.693799	0.904984	0.53204	0.621518
323	NCAPG2	DNMT3A	272.141	192.765	0.693035	0.792382	0.508863	0.769157
324	XRCC2	DNMT3A	22.5005	16.3162	0.686077	0.54444	0.564931	0.520122
325	MCM2	DNMT3A	616.895	521.189	0.671449	0.471586	0.524509	0.331486
326	FANCB	DNMT3A	7.84359	6.49661	0.66539	0.480214	0.501741	0.488499
327	NCAPD2	DNMT3A	903.21	952.453	0.612881	0.573872	0.51745	0.699301
328	ATAD5	DNMT3A	33.1175	31.2506	0.595909	0.177135	0.510214	0.311746
329	CCDC99	DNMT3A	135.423	104.359	0.595788	0.561762	0.668209	0.690242
330	WHSC1	DNMT3A	1089.65	814.714	0.58767	0.678623	0.585952	0.817028
331	CENPO	DNMT3A	71.4839	44.2133	0.50029	0.550131	0.513949	0.415869
332	CD59	DNMT3A	6479.06	9904.91	-0.306705	-0.33756	-0.392882	-0.296522
333	TCEAL3	DNMT3A	1280.64	1620.95	-0.308206	-0.337332	-0.422516	-0.191502
334	LARP6	DNMT3A	485.42	549.305	-0.31956	-0.230783	-0.439583	-0.106197
335	POLR3GL	DNMT3A	418.306	534.596	-0.320112	-0.402086	-0.396149	-0.52242
336	PARM1	DNMT3A	3321.14	7316.95	-0.324827	-0.391214	-0.427935	-0.381542
337	NUDT7	DNMT3A	72.2189	101.26	-0.326436	-0.459646	-0.432096	-0.613362
338	TSPAN31	DNMT3A	1357.51	1560.78	-0.331334	-0.257946	-0.551935	-0.603946
339	GABARAPL1	DNMT3A	1772.57	2319.4	-0.339824	-0.351878	-0.384241	-0.361529
340	TMEM59	DNMT3A	9234.47	9834.69	-0.339951	-0.259017	-0.466084	-0.551085
341	CHRM1	DNMT3A	1973.23	2511.95	-0.353004	-0.194687	-0.440267	-0.510542
342	SLC22A17	DNMT3A	1191.1	2027.23	-0.354721	-0.392353	-0.398243	-0.561395
343	FUCA1	DNMT3A	2235.98	2401.51	-0.35646	-0.228321	-0.380145	-0.550697
344	RNF185	DNMT3A	1817.1	2273.58	-0.393675	-0.21338	-0.39153	-0.567521
345	RDH11	DNMT3A	36434.5	34888.2	-0.273486	-0.14977	-0.415991	-0.486763
346	NBL1	DNMT3A	8172.64	12197	-0.227419	-0.238438	-0.412392	-0.507836
347	FXYD3	DNMT3A	6868.56	5537.91	-0.199952	-0.0440706	-0.392677	-0.503294
348	ERP29	DNMT3A	6462.84	5273.98	-0.193166	-0.127492	-0.390753	-0.484388
349	TSC22D3	DNMT3A	5697.84	9739.69	-0.238275	-0.259524	-0.418366	-0.495222
350	CAPZB	DNMT3A	5466.66	6228.23	-0.152378	-0.14828	-0.384322	-0.360118
351	HM13	DNMT3A	5444.9	4646.09	-0.107484	-0.0559779	-0.395435	-0.179511
352	REEP5	DNMT3A	5234	5666.38	-0.238852	-0.294018	-0.464868	-0.590998
353	NANS	DNMT3A	4942.47	3182.48	-0.191054	0.081073	-0.398878	-0.349408
354	LITAF	DNMT3A	4921.36	5310.75	-0.278689	-0.0222269	-0.417484	-0.377673
355	ARL6IP5	DNMT3A	4660.58	5167.82	-0.152305	-0.170196	-0.386538	-0.389192
356	WBP2	DNMT3A	4048.16	4245.29	-0.247247	-0.272647	-0.398752	-0.471185
357	SLC7A8	DNMT3A	3731.97	4768.8	-0.18418	-0.216238	-0.423257	-0.287388
358	ALDH2	DNMT3A	2894.65	5145.46	-0.197711	-0.474772	-0.501965	-0.270258
359	ACAA1	DNMT3A	2858.59	2470.23	-0.144376	-0.0449245	-0.401522	-0.516841
360	SCAMP2	DNMT3A	2792.01	2547.27	-0.184492	-0.155654	-0.408169	-0.445159
361	MAP7D1	DNMT3A	2769.14	2812.46	-0.190849	-0.166102	-0.413601	-0.077391
362	RCC2	DNMT3A	2736.45	1800.7	0.480436	0.669867	0.555088	0.513756
363	SOX4	DNMT3A	2603.39	1465.11	0.243991	0.648443	0.570594	0.623803
364	ABHD14B	DNMT3A	2513.87	2380.59	-0.16353	-0.0234681	-0.41065	-0.460973
365	PINK1	DNMT3A	2425.63	2864.45	-0.245777	-0.299572	-0.442682	-0.26632
366	TEX264	DNMT3A	2358.64	2094.52	-0.117131	-0.164188	-0.411335	-0.566874
367	SH3BGRL	DNMT3A	2293.82	4135.1	-0.246036	-0.330259	-0.38077	-0.0457819
368	ITPK1	DNMT3A	2206.32	2652.51	-0.0953184	-0.371721	-0.440245	-0.413534
369	SUN1	DNMT3A	2153.29	2032.12	0.297648	0.327427	0.526766	0.510468
370	TMEM14C	DNMT3A	2107.25	3007.04	-0.246055	-0.184213	-0.381723	-0.567582
371	PPP1R7	DNMT3A	2104.91	2038.54	-0.252354	-0.146596	-0.429067	-0.563172
372	WFS1	DNMT3A	2093.93	3014.36	-0.260059	-0.225683	-0.448023	0.0566166
373	KDM5B	DNMT3A	2017.44	1648.75	0.316708	0.477926	0.521248	0.449167
374	CREB3	DNMT3A	1957.23	2171.3	-0.244722	-0.242379	-0.44929	-0.678751
375	COPS7A	DNMT3A	1868.94	2083.57	-0.193556	-0.206977	-0.386635	-0.606278
376	RNASE4	DNMT3A	1867.46	2977.41	-0.263666	-0.267877	-0.380362	-0.508634
377	RRAGA	DNMT3A	1840.83	2253.4	-0.212336	-0.312167	-0.419839	-0.258905
378	MAP4K4	DNMT3A	1694.01	1276.55	0.419969	0.572899	0.506711	0.667678
379	SELS	DNMT3A	1634.45	1552.24	-0.175938	-0.114354	-0.396984	-0.421629
380	NSD1	DNMT3A	1611.56	1694.17	0.243066	0.00238719	0.502103	0.430719
381	ISCU	DNMT3A	1594.35	2111.35	-0.215813	-0.34526	-0.402401	-0.21527
382	TMEM179B	DNMT3A	1582.42	1425.15	-0.124943	0.00288459	-0.384606	-0.43052
383	BLVRB	DNMT3A	1572.56	1611.25	-0.00685632	-0.199602	-0.405713	-0.669549
384	CPSF6	DNMT3A	1559.16	1282.79	0.335314	0.387701	0.524686	0.379621
385	MANBAL	DNMT3A	1431.73	1752.01	-0.169967	-0.283313	-0.392855	-0.544466
386	MOBKL2A	DNMT3A	1349.15	1415.89	-0.145901	-0.255362	-0.385359	-0.271974
387	MAP1LC3B	DNMT3A	1325.69	1968.72	-0.209052	-0.352019	-0.409901	-0.418227
388	SUV420H1	DNMT3A	1287.64	1200.58	0.160333	-0.0228973	0.525219	-0.0309906
389	MAML1	DNMT3A	1245.99	1157.69	0.139165	0.427825	0.541903	0.663233
390	TMEM9B	DNMT3A	1231.61	1303.45	-0.204096	-0.208608	-0.46728	-0.622083
391	GTF3C2	DNMT3A	1190.49	1101.26	0.356283	0.184248	0.501617	0.167409
392	ZFYVE21	DNMT3A	1175.4	1466.53	-0.195263	-0.325379	-0.40707	-0.485361
393	RNF44	DNMT3A	1128.81	873.369	0.203225	0.299349	0.513943	0.402799
394	LBR	DNMT3A	1119.44	1213.96	0.248837	0.247198	0.544723	0.654875
395	ZNF385A	DNMT3A	1017.9	1076.11	-0.0589924	-0.10278	-0.416058	-0.135961
396	EML2	DNMT3A	912.612	1180.42	-0.161383	-0.363734	-0.497308	-0.502614
397	CAD	DNMT3A	901.709	711.205	0.486972	0.381435	0.530174	0.557275
398	GPS2	DNMT3A	896.684	922.017	-0.173606	-0.0153473	-0.382962	-0.122058
399	DERL2	DNMT3A	884.353	903.786	-0.261683	-0.113504	-0.384085	-0.452177
400	DHRS7B	DNMT3A	876.665	855.118	-0.232118	-0.180586	-0.498091	-0.633571
401	SETDB1	DNMT3A	784.256	712.819	0.440651	0.0413137	0.596771	0.155542
402	TET3	DNMT3A	739.996	448.69	0.358294	0.601306	0.61629	0.492881
403	CRAMP1L	DNMT3A	734.894	659.44	0.160218	0.0438041	0.515495	0.313777
404	ZFP62	DNMT3A	670.772	504.03	0.181593	0.225632	0.521408	0.359345
405	TMEM220	DNMT3A	661.669	799.042	-0.184306	-0.251333	-0.433923	-0.562111
406	SLC48A1	DNMT3A	660.228	808.174	-0.11283	-0.233102	-0.40714	-0.0796679
407	KIAA1549	DNMT3A	651.017	768.278	0.140331	-0.0467119	0.504837	0.0522321
408	PHYHD1	DNMT3A	634.353	800.658	-0.223196	-0.301823	-0.384938	-0.420074
409	ZNF320	DNMT3A	581.292	576.733	0.253209	0.127075	0.556135	0.0361631
410	ZBED4	DNMT3A	579.357	411.14	0.392457	0.648642	0.512823	0.615685
411	ZNF618	DNMT3A	578.283	392.955	0.228206	0.182277	0.588153	0.447616
412	KLHDC8B	DNMT3A	562.383	637.679	-0.140046	-0.333048	-0.381375	-0.364687
413	CPPED1	DNMT3A	491.128	694.521	-0.188169	-0.295885	-0.431925	-0.196742
414	CDC37L1	DNMT3A	467.656	566.65	-0.243564	-0.276599	-0.422794	-0.133773
415	ZNF131	DNMT3A	466.264	414.101	0.40305	0.198826	0.507112	0.109293
416	JARID2	DNMT3A	465.86	391.248	0.237494	-0.092572	0.509896	0.18141
417	GABPB1	DNMT3A	446.28	362.816	0.205289	0.398412	0.515615	0.229799
418	PAXIP1	DNMT3A	445.483	324.605	0.331065	0.6378	0.510622	0.571706
419	TNK1	DNMT3A	437.363	455.317	-0.162786	-0.130101	-0.387662	-0.502756
420	CCDC127	DNMT3A	435.312	436.053	-0.097558	-0.246215	-0.431086	-0.518404
421	MPPED2	DNMT3A	418.51	584.8	-0.161522	-0.163649	-0.419186	-0.335532
422	MEX3A	DNMT3A	417.839	135.73	0.416525	0.513326	0.5671	0.533496
423	JRK	DNMT3A	416.094	332.71	0.287213	0.0644939	0.541643	0.341488
424	LHPP	DNMT3A	392.278	498.052	-0.267857	-0.335676	-0.4554	-0.400002
425	C6orf35	DNMT3A	368.256	461.488	-0.273768	-0.316413	-0.428624	-0.478911
426	FAAH2	DNMT3A	368.136	314.65	-0.273521	0.025157	-0.385575	-0.365236
427	ZNF841	DNMT3A	358.018	263.72	0.205594	0.354819	0.503321	0.253956
428	WDR12	DNMT3A	339.587	265.044	0.422403	0.317662	0.542687	0.297765
429	MED11	DNMT3A	323.004	318.069	-0.219772	-0.108416	-0.396442	-0.435967
430	ZNF253	DNMT3A	312.66	244.76	0.235682	0.190906	0.502564	0.0341444
431	ATAD2B	DNMT3A	284.844	246.454	0.234658	0.32291	0.558584	0.399481
432	HHLA3	DNMT3A	206.291	192.043	-0.147347	-0.325668	-0.403055	-0.493353
433	CEP78	DNMT3A	173.685	171.287	0.447961	0.187122	0.510649	0.402127
434	RBP7	DNMT3A	151.322	185.051	-0.268129	-0.244952	-0.457268	-0.52619
435	SASS6	DNMT3A	127.859	101.81	0.40385	0.411242	0.509174	0.541145
436	C9orf103	DNMT3A	124.856	137.505	-0.171765	-0.347214	-0.466409	-0.600632
437	LIN9	DNMT3A	77.221	84.8428	0.428143	0.269527	0.506511	0.377187
438	ZNF124	DNMT3A	56.3245	39.033	0.464894	0.592734	0.50078	0.415581
439	ZNF643	DNMT3A	34.6449	18.9183	0.254966	0.212687	0.501115	0.309892
440	GPC2	DNMT3A	24.6643	6.91212	0.346496	0.445888	0.553896	0.469345
441	FLJ42289	DNMT3A	15.9951	24.2417	-0.207633	-0.304099	-0.404061	-0.495138
