# Supplementary material for: Co‐Targeting Plk1 and DNMT3a in Advanced Prostate Cancer
Source: Adv Sci (Weinh). 2021 May 29;8(13):2101458. doi: 10.1002/advs.202101458 (PMC8261504; doi:10.1002/advs.202101458)
Supplement: Supplementary file 14 — Supporting Table 12 [file ADVS-8-2101458-s011.xlsx]

## Sheet:  S.Table 12
Supplementary Table 11. The crosstalk molecular mechanism of DNMT3A and PLK1 on a protein-protein interaction network by IPA upstream causal analysis.
		TCGA	TCGA	TCGA	TCGA	TCGA	TCGA	TCGA	TCGA	TCGA	TCGA	GSE21032	GSE21032	GSE21032	GSE21032	GSE21032	GSE21032	GSE21032	GSE21032	GSE21032	GSE21032	GSE21032	GSE21032
		497 samples	52 samples	T-test (none pair)		Normal_vs_GS6	Normal_vs_GS7	Normal_vs_GS8	Normal_vs_GS9					GS6	GS7	GS8	GS9	GS6	GS7	GS8	GS9
Gene_ID	Hybridization REF	T_Average	N_Average	p_value	Gene name	Rank_GS6	Rank_GS7	Rank_GS8	Rank_GS9	Average_Rank	Correlation	NAME	DESCRIPTION	SCORE	SCORE	SCORE	SCORE	#Rank	#Rank	#Rank	#Rank	Average	Correlation
5332	KLK3|354	427121	279401	2.20796e-05	KLK3	1877	2604	7817	9096	5348.5	0.968889
11594	AR|367	636.567	735.385	0.22277	AR	12844	10893	11282	10838	11464.2	-0.799512	AR	NM_000044	0.23917	0.332628	0.57123	0.648341	9603	8987	6340	3410	7085	-0.968455
5599	PLK1|5347	94.6431	29.5098	9.20506e-05	PLK1	6632	5054	8577	2139	5600.5	-0.73934	PLK1	NM_005030	0.292272	0.414576	0.819547	0.872512	6645	4474	1188	437	3186	-0.976479
3854	TP53|7157	1386.66	1178.92	0.00395957	TP53	2353	2186	4489	6782	3952.5	0.946634	TP53	NM_000546	0.557959	0.507586	0.850058	0.642233	650	1862	884	3571	1741.75	0.756984
8221	ESR2|2100	15.0253	12.2359	0.173899	ESR2	6478	8604	9807	7499	8097	-0.580162	ESR2	NM_001040275	0.273531	0.3654	0.40774	0.370726	7523	6737	12708	13301	10067.2	0.880916
12416	ESR1|2099	275.531	339.468	0.0569409	ESR1	13226	12338	12008	11662	12308.5	-0.506911	ESR1	NM_000125	-0.0928365	0.0957119	0.0370797	0.105896	16788	16247	16570	16027	16408	-0.749725
840	EZH2|2146	135.456	45.9221	1.70565e-12	EZH2	3480	1011	71	25	1146.75	-0.779297	EZH2	NM_004456	0.679459	0.493766	1.17195	1.13886	162	2203	31	26	605.5	-0.312203
5826	MCM2|4171	616.895	521.189	0.0159975	MCM2	7688	6247	6246	3028	5802.25	-0.955198	MCM2	NM_004526	0.319499	0.381993	0.809601	0.834659	5640	5855	1311	618	3356	-0.911544
1839	CCDC99|54908	135.423	104.359	0.00019389	CCDC99	3509	3709	1001	278	2124.25	-0.681442
5214	MKI67|4288	431.396	152.356	1.7895e-05	MKI67	6864	5899	6649	1526	5234.5	-0.892074	MKI67	NM_002417	0.377169	0.36155	1.02768	0.996298	3871	6967	156	131	2781.25	-0.705891
347	HIST3H2A|92815	248.315	66.6928	1.80441e-13	HIST3H2A	412	79	194	1806	622.75	0.851647	HIST3H2A	NM_033445	0.585367	0.619123	1.03417	0.996779	502	393	142	129	291.5	-0.952819
3034	HIST3H2BB|128312	11.5601	2.96422	1.30666e-07	HIST3H2BB	8128	705	2914	1146	3223.25	-0.74422	HIST3H2BB	NM_175055	0.327187	0.456123	0.54528	0.800004	5388	3205	7270	843	4176.5	-0.445299
1102	DNMT3A|1788	457.843	325.634	9.70907e-08	DNMT3A	3197	770	1485	291	1435.75	-0.622951	DNMT3A	NM_022552	0.447529	0.495903	0.757299	0.798571	1942	2152	2116	863	1768.25	-0.692209
